# Supplementary material for: Activin E is a transforming growth factor β ligand that signals specifically through activin receptor-like kinase 7
Source: Biochem J. 2024 Apr 10;481(7):547–64. doi: 10.1042/BCJ20230404 (PMC11088876; doi:10.1042/BCJ20230404)
Supplement: Supplementary Material 1 [file BCJ-481-547-s2.pdf]

# generated by PyMOL 2.5.5
#
data_actE
_entry.id actE
#
loop_
_atom_site.group_PDB
_atom_site.id
_atom_site.type_symbol
_atom_site.label_atom_id
_atom_site.label_alt_id
_atom_site.label_comp_id
_atom_site.label_asym_id
_atom_site.label_entity_id
_atom_site.label_seq_id
_atom_site.pdbx_PDB_ins_code
_atom_site.Cartn_x
_atom_site.Cartn_y
_atom_site.Cartn_z
_atom_site.occupancy
_atom_site.B_iso_or_equiv
_atom_site.pdbx_formal_charge
_atom_site.auth_asym_id
_atom_site.pdbx_PDB_model_num
ATOM   1   N N   . THR . . 1 ?  5.864 -4.646 14.869 1.00  42.59 0 G 1
ATOM   2   C CA  . THR . . 1 ?  7.323 -4.610 14.611 1.00  42.59 0 G 1
ATOM   3   C C   . THR . . 1 ?  8.029 -3.967 15.770 1.00  42.59 0 G 1
ATOM   4   O O   . THR . . 1 ?  7.434 -3.092 16.392 1.00  42.59 0 G 1
ATOM   5   C CB  . THR . . 1 ?  7.637 -3.809 13.361 1.00  42.59 0 G 1
ATOM   6   C CG2 . THR . . 1 ?  7.288 -4.680 12.166 1.00  42.59 0 G 1
ATOM   7   O OG1 . THR . . 1 ?  6.836 -2.662 13.360 1.00  42.59 0 G 1
ATOM   8   H H   . THR . . 1 ?  5.534 -3.696 14.963 1.00  42.59 0 G 1
ATOM   9   H HA  . THR . . 1 ?  7.706 -5.623 14.486 1.00  42.59 0 G 1
ATOM   10  H HB  . THR . . 1 ?  8.688 -3.523 13.318 1.00  42.59 0 G 1
ATOM   11  H HG1 . THR . . 1 ?  7.344 -1.923 13.704 1.00  42.59 0 G 1
ATOM   12  H HG21 . THR . . 1 ?  6.478 -5.378 12.378 1.00  42.59 0 G 1
ATOM   13  H HG22 . THR . . 1 ?  8.164 -5.258 11.872 1.00  42.59 0 G 1
ATOM   14  H HG23 . THR . . 1 ?  6.959 -4.065 11.329 1.00  42.59 0 G 1
ATOM   15  H H2  . THR . . 1 ?  5.660 -5.146 15.723 1.00  42.59 0 G 1
ATOM   16  H H3  . THR . . 1 ?  5.378 -5.071 14.092 1.00  42.59 0 G 1
ATOM   17  N N   . PRO . . 2 ?  9.258 -4.394 16.086 1.00  47.32 0 G 1
ATOM   18  C CA  . PRO . . 2 ? 10.000 -3.809 17.190 1.00  47.32 0 G 1
ATOM   19  C C   . PRO . . 2 ? 10.138 -2.300 16.969 1.00  47.32 0 G 1
ATOM   20  O O   . PRO . . 2 ? 10.510 -1.845 15.879 1.00  47.32 0 G 1
ATOM   21  C CB  . PRO . . 2 ? 11.341 -4.549 17.234 1.00  47.32 0 G 1
ATOM   22  C CG  . PRO . . 2 ? 11.504 -5.112 15.821 1.00  47.32 0 G 1
ATOM   23  C CD  . PRO . . 2 ? 10.072 -5.352 15.353 1.00  47.32 0 G 1
ATOM   24  H HA  . PRO . . 2 ?  9.471 -3.982 18.127 1.00  47.32 0 G 1
ATOM   25  H HB2 . PRO . . 2 ? 12.164 -3.888 17.503 1.00  47.32 0 G 1
ATOM   26  H HB3 . PRO . . 2 ? 11.275 -5.373 17.945 1.00  47.32 0 G 1
ATOM   27  H HG2 . PRO . . 2 ? 12.094 -6.028 15.814 1.00  47.32 0 G 1
ATOM   28  H HG3 . PRO . . 2 ? 11.968 -4.359 15.183 1.00  47.32 0 G 1
ATOM   29  H HD2 . PRO . . 2 ? 10.009 -5.205 14.275 1.00  47.32 0 G 1
ATOM   30  H HD3 . PRO . . 2 ?  9.768 -6.366 15.615 1.00  47.32 0 G 1
ATOM   31  N N   . THR . . 3 ?  9.798 -1.526 17.997 1.00  60.01 0 G 1
ATOM   32  C CA  . THR . . 3 ? 10.297 -0.157 18.112 1.00  60.01 0 G 1
ATOM   33  C C   . THR . . 3 ? 11.809 -0.269 18.212 1.00  60.01 0 G 1
ATOM   34  O O   . THR . . 3 ? 12.311 -1.160 18.896 1.00  60.01 0 G 1
ATOM   35  C CB  . THR . . 3 ?  9.719  0.559 19.339 1.00  60.01 0 G 1
ATOM   36  C CG2 . THR . . 3 ? 10.166  2.018 19.418 1.00  60.01 0 G 1
ATOM   37  O OG1 . THR . . 3 ?  8.309  0.563 19.254 1.00  60.01 0 G 1
ATOM   38  H H   . THR . . 3 ?  9.439 -1.953 18.839 1.00  60.01 0 G 1
ATOM   39  H HA  . THR . . 3 ? 10.028  0.407 17.219 1.00  60.01 0 G 1
ATOM   40  H HB  . THR . . 3 ? 10.016  0.034 20.247 1.00  60.01 0 G 1
ATOM   41  H HG1 . THR . . 3 ?  8.003  1.094 19.993 1.00  60.01 0 G 1
ATOM   42  H HG21 . THR . . 3 ? 11.248  2.078 19.535 1.00  60.01 0 G 1
ATOM   43  H HG22 . THR . . 3 ?  9.870  2.555 18.518 1.00  60.01 0 G 1
ATOM   44  H HG23 . THR . . 3 ?  9.708  2.503 20.281 1.00  60.01 0 G 1
ATOM   45  N N   . CYS . . 4 ? 12.537  0.570 17.478 1.00  63.81 0 G 1
ATOM   46  C CA  . CYS . . 4 ? 13.989  0.510 17.496 1.00  63.81 0 G 1
ATOM   47  C C   . CYS . . 4 ? 14.504  0.673 18.925 1.00  63.81 0 G 1
ATOM   48  O O   . CYS . . 4 ? 14.409  1.757 19.499 1.00  63.81 0 G 1
ATOM   49  C CB  . CYS . . 4 ? 14.559  1.610 16.606 1.00  63.81 0 G 1
ATOM   50  S SG  . CYS . . 4 ? 14.123  1.472 14.862 1.00  63.81 0 G 1
ATOM   51  H H   . CYS . . 4 ? 12.072  1.254 16.900 1.00  63.81 0 G 1
ATOM   52  H HA  . CYS . . 4 ? 14.316 -0.459 17.119 1.00  63.81 0 G 1
ATOM   53  H HB2 . CYS . . 4 ? 14.213  2.571 16.986 1.00  63.81 0 G 1
ATOM   54  H HB3 . CYS . . 4 ? 15.646  1.580 16.695 1.00  63.81 0 G 1
ATOM   55  N N   . GLU . . 5 ? 15.089 -0.387 19.477 1.00  58.35 0 G 1
ATOM   56  C CA  . GLU . . 5 ? 15.958 -0.213 20.627 1.00  58.35 0 G 1
ATOM   57  C C   . GLU . . 5 ? 17.233  0.512 20.161 1.00  58.35 0 G 1
ATOM   58  O O   . GLU . . 5 ? 17.691  0.285 19.036 1.00  58.35 0 G 1
ATOM   59  C CB  . GLU . . 5 ? 16.257 -1.537 21.336 1.00  58.35 0 G 1
ATOM   60  C CG  . GLU . . 5 ? 15.007 -2.073 22.062 1.00  58.35 0 G 1
ATOM   61  C CD  . GLU . . 5 ? 15.322 -3.130 23.133 1.00  58.35 0 G 1
ATOM   62  O OE1 . GLU . . 5 ? 14.350 -3.676 23.705 1.00  58.35 0 G 1
ATOM   63  O OE2 . GLU . . 5 ? 16.524 -3.374 23.381 1.00  58.35 -1 G 1
ATOM   64  H H   . GLU . . 5 ? 15.090 -1.273 18.993 1.00  58.35 0 G 1
ATOM   65  H HA  . GLU . . 5 ? 15.428  0.422 21.337 1.00  58.35 0 G 1
ATOM   66  H HB2 . GLU . . 5 ? 16.627 -2.275 20.624 1.00  58.35 0 G 1
ATOM   67  H HB3 . GLU . . 5 ? 17.040 -1.333 22.066 1.00  58.35 0 G 1
ATOM   68  H HG2 . GLU . . 5 ? 14.325 -2.492 21.320 1.00  58.35 0 G 1
ATOM   69  H HG3 . GLU . . 5 ? 14.503 -1.240 22.550 1.00  58.35 0 G 1
ATOM   70  N N   . PRO . . 6 ? 17.831  1.394 20.980 1.00  52.36 0 G 1
ATOM   71  C CA  . PRO . . 6 ? 18.923  2.278 20.556 1.00  52.36 0 G 1
ATOM   72  C C   . PRO . . 6 ? 20.114  1.570 19.896 1.00  52.36 0 G 1
ATOM   73  O O   . PRO . . 6 ? 20.819  2.168 19.086 1.00  52.36 0 G 1
ATOM   74  C CB  . PRO . . 6 ? 19.386  2.971 21.844 1.00  52.36 0 G 1
ATOM   75  C CG  . PRO . . 6 ? 18.151  2.956 22.740 1.00  52.36 0 G 1
ATOM   76  C CD  . PRO . . 6 ? 17.436  1.671 22.352 1.00  52.36 0 G 1
ATOM   77  H HA  . PRO . . 6 ? 18.523  3.020 19.864 1.00  52.36 0 G 1
ATOM   78  H HB2 . PRO . . 6 ? 19.731  3.986 21.651 1.00  52.36 0 G 1
ATOM   79  H HB3 . PRO . . 6 ? 20.174  2.389 22.322 1.00  52.36 0 G 1
ATOM   80  H HG2 . PRO . . 6 ? 17.519  3.809 22.498 1.00  52.36 0 G 1
ATOM   81  H HG3 . PRO . . 6 ? 18.417  2.966 23.797 1.00  52.36 0 G 1
ATOM   82  H HD2 . PRO . . 6 ? 17.760  0.855 22.997 1.00  52.36 0 G 1
ATOM   83  H HD3 . PRO . . 6 ? 16.361  1.827 22.449 1.00  52.36 0 G 1
ATOM   84  N N   . ALA . . 7 ? 20.369  0.315 20.272 1.00  54.03 0 G 1
ATOM   85  C CA  . ALA . . 7 ? 21.560 -0.424 19.878 1.00  54.03 0 G 1
ATOM   86  C C   . ALA . . 7 ? 21.394 -1.292 18.621 1.00  54.03 0 G 1
ATOM   87  O O   . ALA . . 7 ? 22.404 -1.666 18.026 1.00  54.03 0 G 1
ATOM   88  C CB  . ALA . . 7 ? 21.993 -1.277 21.076 1.00  54.03 0 G 1
ATOM   89  H H   . ALA . . 7 ? 19.718 -0.130 20.904 1.00  54.03 0 G 1
ATOM   90  H HA  . ALA . . 7 ? 22.360  0.285 19.666 1.00  54.03 0 G 1
ATOM   91  H HB1 . ALA . . 7 ? 22.920 -1.798 20.838 1.00  54.03 0 G 1
ATOM   92  H HB2 . ALA . . 7 ? 21.224 -2.013 21.310 1.00  54.03 0 G 1
ATOM   93  H HB3 . ALA . . 7 ? 22.160 -0.641 21.946 1.00  54.03 0 G 1
ATOM   94  N N   . THR . . 8 ? 20.178 -1.676 18.220 1.00  59.79 0 G 1
ATOM   95  C CA  . THR . . 8 ? 20.010 -2.709 17.186 1.00  59.79 0 G 1
ATOM   96  C C   . THR . . 8 ? 20.010 -2.098 15.777 1.00  59.79 0 G 1
ATOM   97  O O   . THR . . 8 ? 19.128 -1.315 15.432 1.00  59.79 0 G 1
ATOM   98  C CB  . THR . . 8 ? 18.797 -3.620 17.446 1.00  59.79 0 G 1
ATOM   99  C CG2 . THR . . 8 ? 19.095 -4.618 18.566 1.00  59.79 0 G 1
ATOM   100 O OG1 . THR . . 8 ? 17.666 -2.895 17.849 1.00  59.79 0 G 1
ATOM   101 H H   . THR . . 8 ? 19.347 -1.276 18.632 1.00  59.79 0 G 1
ATOM   102 H HA  . THR . . 8 ? 20.869 -3.375 17.264 1.00  59.79 0 G 1
ATOM   103 H HB  . THR . . 8 ? 18.565 -4.179 16.540 1.00  59.79 0 G 1
ATOM   104 H HG1 . THR . . 8 ? 17.246 -3.380 18.564 1.00  59.79 0 G 1
ATOM   105 H HG21 . THR . . 8 ? 19.951 -5.238 18.297 1.00  59.79 0 G 1
ATOM   106 H HG22 . THR . . 8 ? 19.313 -4.091 19.495 1.00  59.79 0 G 1
ATOM   107 H HG23 . THR . . 8 ? 18.234 -5.269 18.720 1.00  59.79 0 G 1
ATOM   108 N N   . PRO . . 9 ? 20.981 -2.446 14.903 1.00  76.43 0 G 1
ATOM   109 C CA  . PRO . . 9 ? 21.111 -1.848 13.572 1.00  76.43 0 G 1
ATOM   110 C C   . PRO . . 9 ? 20.143 -2.442 12.536 1.00  76.43 0 G 1
ATOM   111 O O   . PRO . . 9 ? 20.280 -2.140 11.352 1.00  76.43 0 G 1
ATOM   112 C CB  . PRO . . 9 ? 22.580 -2.068 13.189 1.00  76.43 0 G 1
ATOM   113 C CG  . PRO . . 9 ? 22.901 -3.406 13.852 1.00  76.43 0 G 1
ATOM   114 C CD  . PRO . . 9 ? 22.106 -3.339 15.153 1.00  76.43 0 G 1
ATOM   115 H HA  . PRO . . 9 ? 20.915 -0.778 13.631 1.00  76.43 0 G 1
ATOM   116 H HB2 . PRO . . 9 ? 22.742 -2.102 12.111 1.00  76.43 0 G 1
ATOM   117 H HB3 . PRO . . 9 ? 23.191 -1.285 13.636 1.00  76.43 0 G 1
ATOM   118 H HG2 . PRO . . 9 ? 23.970 -3.520 14.037 1.00  76.43 0 G 1
ATOM   119 H HG3 . PRO . . 9 ? 22.528 -4.222 13.234 1.00  76.43 0 G 1
ATOM   120 H HD2 . PRO . . 9 ? 22.742 -2.921 15.934 1.00  76.43 0 G 1
ATOM   121 H HD3 . PRO . . 9 ? 21.768 -4.335 15.436 1.00  76.43 0 G 1
ATOM   122 N N   . LEU . . 10 ? 19.204 -3.302 12.940 1.00  89.21 0 G 1
ATOM   123 C CA  . LEU . . 10 ? 18.260 -3.999 12.057 1.00  89.21 0 G 1
ATOM   124 C C   . LEU . . 10 ? 17.027 -3.143 11.748 1.00  89.21 0 G 1
ATOM   125 O O   . LEU . . 10 ? 16.754 -2.166 12.437 1.00  89.21 0 G 1
ATOM   126 C CB  . LEU . . 10 ? 17.860 -5.346 12.690 1.00  89.21 0 G 1
ATOM   127 C CG  . LEU . . 10 ? 19.012 -6.358 12.836 1.00  89.21 0 G 1
ATOM   128 C CD1 . LEU . . 10 ? 18.497 -7.622 13.524 1.00  89.21 0 G 1
ATOM   129 C CD2 . LEU . . 10 ? 19.608 -6.755 11.481 1.00  89.21 0 G 1
ATOM   130 H H   . LEU . . 10 ? 19.041 -3.372 13.934 1.00  89.21 0 G 1
ATOM   131 H HA  . LEU . . 10 ? 18.745 -4.194 11.101 1.00  89.21 0 G 1
ATOM   132 H HB2 . LEU . . 10 ? 17.431 -5.153 13.674 1.00  89.21 0 G 1
ATOM   133 H HB3 . LEU . . 10 ? 17.082 -5.802 12.079 1.00  89.21 0 G 1
ATOM   134 H HG  . LEU . . 10 ? 19.800 -5.930 13.455 1.00  89.21 0 G 1
ATOM   135 H HD11 . LEU . . 10 ? 19.311 -8.337 13.649 1.00  89.21 0 G 1
ATOM   136 H HD12 . LEU . . 10 ? 17.706 -8.080 12.932 1.00  89.21 0 G 1
ATOM   137 H HD13 . LEU . . 10 ? 18.103 -7.371 14.509 1.00  89.21 0 G 1
ATOM   138 H HD21 . LEU . . 10 ? 20.118 -5.904 11.031 1.00  89.21 0 G 1
ATOM   139 H HD22 . LEU . . 10 ? 18.818 -7.102 10.816 1.00  89.21 0 G 1
ATOM   140 H HD23 . LEU . . 10 ? 20.335 -7.553 11.623 1.00  89.21 0 G 1
ATOM   141 N N   . CYS . . 11 ? 16.297 -3.498 10.689 1.00  92.55 0 G 1
ATOM   142 C CA  . CYS . . 11 ? 15.068 -2.814 10.299 1.00  92.55 0 G 1
ATOM   143 C C   . CYS . . 11 ? 14.043 -2.766 11.438 1.00  92.55 0 G 1
ATOM   144 O O   . CYS . . 11 ? 13.625 -3.796 11.967 1.00  92.55 0 G 1
ATOM   145 C CB  . CYS . . 11 ? 14.463 -3.502  9.074 1.00  92.55 0 G 1
ATOM   146 S SG  . CYS . . 11 ? 12.898 -2.780  8.508 1.00  92.55 0 G 1
ATOM   147 H H   . CYS . . 11 ? 16.618 -4.265 10.115 1.00  92.55 0 G 1
ATOM   148 H HA  . CYS . . 11 ? 15.325 -1.790 10.025 1.00  92.55 0 G 1
ATOM   149 H HB2 . CYS . . 11 ? 15.183 -3.457  8.257 1.00  92.55 0 G 1
ATOM   150 H HB3 . CYS . . 11 ? 14.281 -4.550  9.310 1.00  92.55 0 G 1
ATOM   151 N N   . CYS . . 12 ? 13.624 -1.556 11.795 1.00  92.65 0 G 1
ATOM   152 C CA  . CYS . . 12 ? 12.661 -1.306 12.854 1.00  92.65 0 G 1
ATOM   153 C C   . CYS . . 12 ? 11.959  0.038 12.633 1.00  92.65 0 G 1
ATOM   154 O O   . CYS . . 12 ? 12.371  0.862 11.807 1.00  92.65 0 G 1
ATOM   155 C CB  . CYS . . 12 ? 13.398 -1.378 14.202 1.00  92.65 0 G 1
ATOM   156 S SG  . CYS . . 12 ? 14.859 -0.317 14.321 1.00  92.65 0 G 1
ATOM   157 H H   . CYS . . 12 ? 14.050 -0.750 11.361 1.00  92.65 0 G 1
ATOM   158 H HA  . CYS . . 12 ? 11.900 -2.086 12.840 1.00  92.65 0 G 1
ATOM   159 H HB2 . CYS . . 12 ? 13.731 -2.406 14.344 1.00  92.65 0 G 1
ATOM   160 H HB3 . CYS . . 12 ? 12.719 -1.136 15.019 1.00  92.65 0 G 1
ATOM   161 N N   . ARG . . 13 ? 10.881  0.258 13.391 1.00  94.07 0 G 1
ATOM   162 C CA  . ARG . . 13 ? 10.133  1.517 13.382 1.00  94.07 0 G 1
ATOM   163 C C   . ARG . . 13 ? 10.739  2.482 14.394 1.00  94.07 0 G 1
ATOM   164 O O   . ARG . . 13 ? 10.939  2.118 15.553 1.00  94.07 0 G 1
ATOM   165 C CB  . ARG . . 13 ?  8.656  1.225 13.663 1.00  94.07 0 G 1
ATOM   166 C CG  . ARG . . 13 ?  7.763  2.460 13.475 1.00  94.07 0 G 1
ATOM   167 C CD  . ARG . . 13 ?  6.302  2.088 13.756 1.00  94.07 0 G 1
ATOM   168 N NE  . ARG . . 13 ?  6.085  1.742 15.180 1.00  94.07 0 G 1
ATOM   169 C CZ  . ARG . . 13 ?  6.069  2.625 16.160 1.00  94.07 0 G 1
ATOM   170 N NH1 . ARG . . 13 ?  5.827  3.871 15.927 1.00  94.07 1 G 1
ATOM   171 N NH2 . ARG . . 13 ?  6.352  2.331 17.393 1.00  94.07 0 G 1
ATOM   172 H H   . ARG . . 13 ? 10.664 -0.418 14.110 1.00  94.07 0 G 1
ATOM   173 H HA  . ARG . . 13 ? 10.211  1.974 12.395 1.00  94.07 0 G 1
ATOM   174 H HB2 . ARG . . 13 ?  8.563  0.853 14.684 1.00  94.07 0 G 1
ATOM   175 H HB3 . ARG . . 13 ?  8.315  0.444 12.984 1.00  94.07 0 G 1
ATOM   176 H HG2 . ARG . . 13 ?  8.073  3.259 14.148 1.00  94.07 0 G 1
ATOM   177 H HG3 . ARG . . 13 ?  7.852  2.815 12.448 1.00  94.07 0 G 1
ATOM   178 H HD2 . ARG . . 13 ?  6.043  1.241 13.121 1.00  94.07 0 G 1
ATOM   179 H HD3 . ARG . . 13 ?  5.663  2.925 13.475 1.00  94.07 0 G 1
ATOM   180 H HE  . ARG . . 13 ?  6.015  0.766 15.430 1.00  94.07 0 G 1
ATOM   181 H HH11 . ARG . . 13 ?  6.092  4.534 16.641 1.00  94.07 0 G 1
ATOM   182 H HH12 . ARG . . 13 ?  5.435  4.193 15.054 1.00  94.07 0 G 1
ATOM   183 H HH21 . ARG . . 13 ?  6.696  1.424 17.674 1.00  94.07 0 G 1
ATOM   184 H HH22 . ARG . . 13 ?  6.524  3.131 17.986 1.00  94.07 0 G 1
ATOM   185 N N   . ARG . . 14 ? 11.027  3.705 13.961 1.00  91.66 0 G 1
ATOM   186 C CA  . ARG . . 14 ? 11.473  4.809 14.810 1.00  91.66 0 G 1
ATOM   187 C C   . ARG . . 14 ? 10.310  5.738 15.079 1.00  91.66 0 G 1
ATOM   188 O O   . ARG . . 14 ?  9.651  6.183 14.139 1.00  91.66 0 G 1
ATOM   189 C CB  . ARG . . 14 ? 12.659  5.549 14.169 1.00  91.66 0 G 1
ATOM   190 C CG  . ARG . . 14 ? 13.868  4.616 14.169 1.00  91.66 0 G 1
ATOM   191 C CD  . ARG . . 14 ? 15.238  5.255 13.947 1.00  91.66 0 G 1
ATOM   192 N NE  . ARG . . 14 ? 16.288  4.274 14.289 1.00  91.66 0 G 1
ATOM   193 C CZ  . ARG . . 14 ? 16.963  3.540 13.429 1.00  91.66 0 G 1
ATOM   194 N NH1 . ARG . . 14 ? 16.456  2.484 12.872 1.00  91.66 1 G 1
ATOM   195 N NH2 . ARG . . 14 ? 18.219  3.785 13.236 1.00  91.66 0 G 1
ATOM   196 H H   . ARG . . 14 ? 10.809  3.920 12.998 1.00  91.66 0 G 1
ATOM   197 H HA  . ARG . . 14 ? 11.788  4.420 15.779 1.00  91.66 0 G 1
ATOM   198 H HB2 . ARG . . 14 ? 12.884  6.440 14.755 1.00  91.66 0 G 1
ATOM   199 H HB3 . ARG . . 14 ? 12.410  5.838 13.148 1.00  91.66 0 G 1
ATOM   200 H HG2 . ARG . . 14 ? 13.902  4.159 15.159 1.00  91.66 0 G 1
ATOM   201 H HG3 . ARG . . 14 ? 13.716  3.847 13.413 1.00  91.66 0 G 1
ATOM   202 H HD2 . ARG . . 14 ? 15.336  5.607 12.921 1.00  91.66 0 G 1
ATOM   203 H HD3 . ARG . . 14 ? 15.334  6.110 14.615 1.00  91.66 0 G 1
ATOM   204 H HE  . ARG . . 14 ? 16.054  3.739 15.113 1.00  91.66 0 G 1
ATOM   205 H HH11 . ARG . . 14 ? 16.998  1.842 12.312 1.00  91.66 0 G 1
ATOM   206 H HH12 . ARG . . 14 ? 15.491  2.237 13.041 1.00  91.66 0 G 1
ATOM   207 H HH21 . ARG . . 14 ? 18.618  4.560 13.747 1.00  91.66 0 G 1
ATOM   208 H HH22 . ARG . . 14 ? 18.776  3.186 12.642 1.00  91.66 0 G 1
ATOM   209 N N   . ASP . . 15 ? 10.084  6.008 16.358 1.00  93.30 0 G 1
ATOM   210 C CA  . ASP . . 15 ?  9.094  6.980 16.785 1.00  93.30 0 G 1
ATOM   211 C C   . ASP . . 15 ?  9.575  8.386 16.427 1.00  93.30 0 G 1
ATOM   212 O O   . ASP . . 15 ? 10.716  8.755 16.712 1.00  93.30 0 G 1
ATOM   213 C CB  . ASP . . 15 ?  8.780  6.832 18.282 1.00  93.30 0 G 1
ATOM   214 C CG  . ASP . . 15 ?  8.046  5.527 18.605 1.00  93.30 0 G 1
ATOM   215 O OD1 . ASP . . 15 ?  7.208  5.091 17.788 1.00  93.30 0 G 1
ATOM   216 O OD2 . ASP . . 15 ?  8.326  4.914 19.651 1.00  93.30 -1 G 1
ATOM   217 H H   . ASP . . 15 ? 10.670  5.598 17.071 1.00  93.30 0 G 1
ATOM   218 H HA  . ASP . . 15 ?  8.176  6.778 16.233 1.00  93.30 0 G 1
ATOM   219 H HB2 . ASP . . 15 ?  8.147  7.663 18.594 1.00  93.30 0 G 1
ATOM   220 H HB3 . ASP . . 15 ?  9.708  6.885 18.851 1.00  93.30 0 G 1
ATOM   221 N N   . HIS . . 16 ?  8.714  9.161 15.775 1.00  92.91 0 G 1
ATOM   222 C CA  . HIS . . 16 ?  9.013 10.546 15.438 1.00  92.91 0 G 1
ATOM   223 C C   . HIS . . 16 ?  7.731 11.369 15.398 1.00  92.91 0 G 1
ATOM   224 O O   . HIS . . 16 ?  6.823 11.056 14.625 1.00  92.91 0 G 1
ATOM   225 C CB  . HIS . . 16 ?  9.753 10.608 14.099 1.00  92.91 0 G 1
ATOM   226 C CG  . HIS . . 16 ? 10.257 11.992 13.799 1.00  92.91 0 G 1
ATOM   227 C CD2 . HIS . . 16 ?  9.691 12.898 12.942 1.00  92.91 0 G 1
ATOM   228 N ND1 . HIS . . 16 ? 11.353 12.601 14.373 1.00  92.91 0 G 1
ATOM   229 C CE1 . HIS . . 16 ? 11.444 13.845 13.870 1.00  92.91 0 G 1
ATOM   230 N NE2 . HIS . . 16 ? 10.478 14.047 12.966 1.00  92.91 0 G 1
ATOM   231 H H   . HIS . . 16 ?  7.795  8.805 15.556 1.00  92.91 0 G 1
ATOM   232 H HA  . HIS . . 16 ?  9.664 10.965 16.205 1.00  92.91 0 G 1
ATOM   233 H HB2 . HIS . . 16 ?  9.093 10.280 13.296 1.00  92.91 0 G 1
ATOM   234 H HB3 . HIS . . 16 ? 10.608  9.934 14.138 1.00  92.91 0 G 1
ATOM   235 H HD1 . HIS . . 16 ? 11.928 12.230 15.116 1.00  92.91 0 G 1
ATOM   236 H HD2 . HIS . . 16 ?  8.796 12.755 12.354 1.00  92.91 0 G 1
ATOM   237 H HE1 . HIS . . 16 ? 12.171 14.591 14.152 1.00  92.91 0 G 1
ATOM   238 N N   . TYR . . 17 ?  7.689 12.403 16.232 1.00  96.23 0 G 1
ATOM   239 C CA  . TYR . . 17 ?  6.672 13.441 16.188 1.00  96.23 0 G 1
ATOM   240 C C   . TYR . . 17 ?  7.117 14.521 15.206 1.00  96.23 0 G 1
ATOM   241 O O   . TYR . . 17 ?  8.271 14.939 15.264 1.00  96.23 0 G 1
ATOM   242 C CB  . TYR . . 17 ?  6.480 14.028 17.588 1.00  96.23 0 G 1
ATOM   243 C CG  . TYR . . 17 ?  5.402 15.088 17.638 1.00  96.23 0 G 1
ATOM   244 C CD1 . TYR . . 17 ?  5.744 16.452 17.533 1.00  96.23 0 G 1
ATOM   245 C CD2 . TYR . . 17 ?  4.053 14.703 17.751 1.00  96.23 0 G 1
ATOM   246 C CE1 . TYR . . 17 ?  4.739 17.437 17.574 1.00  96.23 0 G 1
ATOM   247 C CE2 . TYR . . 17 ?  3.046 15.687 17.770 1.00  96.23 0 G 1
ATOM   248 C CZ  . TYR . . 17 ?  3.387 17.053 17.703 1.00  96.23 0 G 1
ATOM   249 O OH  . TYR . . 17 ?  2.405 17.989 17.762 1.00  96.23 0 G 1
ATOM   250 H H   . TYR . . 17 ?  8.512 12.623 16.775 1.00  96.23 0 G 1
ATOM   251 H HA  . TYR . . 17 ?  5.722 13.023 15.855 1.00  96.23 0 G 1
ATOM   252 H HB2 . TYR . . 17 ?  6.217 13.229 18.281 1.00  96.23 0 G 1
ATOM   253 H HB3 . TYR . . 17 ?  7.420 14.461 17.930 1.00  96.23 0 G 1
ATOM   254 H HD1 . TYR . . 17 ?  6.774 16.749 17.409 1.00  96.23 0 G 1
ATOM   255 H HD2 . TYR . . 17 ?  3.794 13.657 17.825 1.00  96.23 0 G 1
ATOM   256 H HE1 . TYR . . 17 ?  4.996 18.482 17.495 1.00  96.23 0 G 1
ATOM   257 H HE2 . TYR . . 17 ?  2.003 15.416 17.836 1.00  96.23 0 G 1
ATOM   258 H HH  . TYR . . 17 ?  2.741 18.887 17.741 1.00  96.23 0 G 1
ATOM   259 N N   . VAL . . 18 ?  6.211 14.958 14.337 1.00  95.84 0 G 1
ATOM   260 C CA  . VAL . . 18 ?  6.404 16.120 13.468 1.00  95.84 0 G 1
ATOM   261 C C   . VAL . . 18 ?  5.437 17.214 13.881 1.00  95.84 0 G 1
ATOM   262 O O   . VAL . . 18 ?  4.234 16.969 13.964 1.00  95.84 0 G 1
ATOM   263 C CB  . VAL . . 18 ?  6.251 15.756 11.978 1.00  95.84 0 G 1
ATOM   264 C CG1 . VAL . . 18 ?  4.924 15.084 11.602 1.00  95.84 0 G 1
ATOM   265 C CG2 . VAL . . 18 ?  6.381 17.002 11.097 1.00  95.84 0 G 1
ATOM   266 H H   . VAL . . 18 ?  5.272 14.589 14.399 1.00  95.84 0 G 1
ATOM   267 H HA  . VAL . . 18 ?  7.413 16.509 13.602 1.00  95.84 0 G 1
ATOM   268 H HB  . VAL . . 18 ?  7.057 15.069 11.720 1.00  95.84 0 G 1
ATOM   269 H HG11 . VAL . . 18 ?  4.952 14.771 10.558 1.00  95.84 0 G 1
ATOM   270 H HG12 . VAL . . 18 ?  4.095 15.779 11.735 1.00  95.84 0 G 1
ATOM   271 H HG13 . VAL . . 18 ?  4.752 14.211 12.233 1.00  95.84 0 G 1
ATOM   272 H HG21 . VAL . . 18 ?  7.283 17.546 11.374 1.00  95.84 0 G 1
ATOM   273 H HG22 . VAL . . 18 ?  5.527 17.663 11.243 1.00  95.84 0 G 1
ATOM   274 H HG23 . VAL . . 18 ?  6.409 16.724 10.043 1.00  95.84 0 G 1
ATOM   275 N N   . ASP . . 19 ?  5.953 18.422 14.083 1.00  96.96 0 G 1
ATOM   276 C CA  . ASP . . 19 ?  5.126 19.625 14.137 1.00  96.96 0 G 1
ATOM   277 C C   . ASP . . 19 ?  4.931 20.171 12.718 1.00  96.96 0 G 1
ATOM   278 O O   . ASP . . 19 ?  5.890 20.306 11.953 1.00  96.96 0 G 1
ATOM   279 C CB  . ASP . . 19 ?  5.779 20.661 15.054 1.00  96.96 0 G 1
ATOM   280 C CG  . ASP . . 19 ?  4.812 21.782 15.435 1.00  96.96 0 G 1
ATOM   281 O OD1 . ASP . . 19 ?  4.279 22.482 14.544 1.00  96.96 0 G 1
ATOM   282 O OD2 . ASP . . 19 ?  4.591 21.969 16.644 1.00  96.96 -1 G 1
ATOM   283 H H   . ASP . . 19 ?  6.953 18.544 14.014 1.00  96.96 0 G 1
ATOM   284 H HA  . ASP . . 19 ?  4.150 19.381 14.554 1.00  96.96 0 G 1
ATOM   285 H HB2 . ASP . . 19 ?  6.118 20.165 15.963 1.00  96.96 0 G 1
ATOM   286 H HB3 . ASP . . 19 ?  6.651 21.093 14.561 1.00  96.96 0 G 1
ATOM   287 N N   . PHE . . 20 ?  3.705 20.537 12.342 1.00  97.32 0 G 1
ATOM   288 C CA  . PHE . . 20 ?  3.458 21.133 11.028 1.00  97.32 0 G 1
ATOM   289 C C   . PHE . . 20 ?  4.186 22.471 10.831 1.00  97.32 0 G 1
ATOM   290 O O   . PHE . . 20 ?  4.417 22.889  9.695 1.00  97.32 0 G 1
ATOM   291 C CB  . PHE . . 20 ?  1.949 21.254 10.796 1.00  97.32 0 G 1
ATOM   292 C CG  . PHE . . 20 ?  1.281 19.920 10.522 1.00  97.32 0 G 1
ATOM   293 C CD1 . PHE . . 20 ?  1.715 19.117  9.449 1.00  97.32 0 G 1
ATOM   294 C CD2 . PHE . . 20 ?  0.206 19.489 11.317 1.00  97.32 0 G 1
ATOM   295 C CE1 . PHE . . 20 ?  1.075 17.896  9.173 1.00  97.32 0 G 1
ATOM   296 C CE2 . PHE . . 20 ? -0.427 18.263 11.053 1.00  97.32 0 G 1
ATOM   297 C CZ  . PHE . . 20 ?  0.008 17.466  9.980 1.00  97.32 0 G 1
ATOM   298 H H   . PHE . . 20 ?  2.950 20.501 13.011 1.00  97.32 0 G 1
ATOM   299 H HA  . PHE . . 20 ?  3.874 20.464 10.275 1.00  97.32 0 G 1
ATOM   300 H HB2 . PHE . . 20 ?  1.490 21.736 11.658 1.00  97.32 0 G 1
ATOM   301 H HB3 . PHE . . 20 ?  1.764 21.900  9.937 1.00  97.32 0 G 1
ATOM   302 H HD1 . PHE . . 20 ?  2.529 19.448  8.822 1.00  97.32 0 G 1
ATOM   303 H HD2 . PHE . . 20 ? -0.152 20.114 12.122 1.00  97.32 0 G 1
ATOM   304 H HE1 . PHE . . 20 ?  1.404 17.291  8.342 1.00  97.32 0 G 1
ATOM   305 H HE2 . PHE . . 20 ? -1.258 17.954 11.668 1.00  97.32 0 G 1
ATOM   306 H HZ  . PHE . . 20 ? -0.481 16.525  9.775 1.00  97.32 0 G 1
ATOM   307 N N   . GLN . . 21 ?  4.636 23.120 11.903 1.00  95.87 0 G 1
ATOM   308 C CA  . GLN . . 21 ?  5.525 24.275 11.852 1.00  95.87 0 G 1
ATOM   309 C C   . GLN . . 21 ?  6.874 23.948 11.213 1.00  95.87 0 G 1
ATOM   310 O O   . GLN . . 21 ?  7.402 24.787 10.487 1.00  95.87 0 G 1
ATOM   311 C CB  . GLN . . 21 ?  5.751 24.808 13.269 1.00  95.87 0 G 1
ATOM   312 C CG  . GLN . . 21 ?  6.425 26.181 13.270 1.00  95.87 0 G 1
ATOM   313 C CD  . GLN . . 21 ?  6.398 26.823 14.652 1.00  95.87 0 G 1
ATOM   314 N NE2 . GLN . . 21 ?  6.101 28.099 14.748 1.00  95.87 0 G 1
ATOM   315 O OE1 . GLN . . 21 ?  6.654 26.216 15.672 1.00  95.87 0 G 1
ATOM   316 H H   . GLN . . 21 ?  4.428 22.732 12.812 1.00  95.87 0 G 1
ATOM   317 H HA  . GLN . . 21 ?  5.045 25.050 11.253 1.00  95.87 0 G 1
ATOM   318 H HB2 . GLN . . 21 ?  4.782 24.919 13.756 1.00  95.87 0 G 1
ATOM   319 H HB3 . GLN . . 21 ?  6.351 24.103 13.844 1.00  95.87 0 G 1
ATOM   320 H HG2 . GLN . . 21 ?  7.463 26.089 12.951 1.00  95.87 0 G 1
ATOM   321 H HG3 . GLN . . 21 ?  5.903 26.832 12.568 1.00  95.87 0 G 1
ATOM   322 H HE21 . GLN . . 21 ?  6.027 28.435 15.698 1.00  95.87 0 G 1
ATOM   323 H HE22 . GLN . . 21 ?  5.832 28.634 13.934 1.00  95.87 0 G 1
ATOM   324 N N   . GLU . . 22 ?  7.414 22.740 11.405 1.00  93.38 0 G 1
ATOM   325 C CA  . GLU . . 22 ?  8.676 22.319 10.775 1.00  93.38 0 G 1
ATOM   326 C C   . GLU . . 22 ?  8.577 22.296  9.246 1.00  93.38 0 G 1
ATOM   327 O O   . GLU . . 22 ?  9.579 22.450  8.550 1.00  93.38 0 G 1
ATOM   328 C CB  . GLU . . 22 ?  9.087 20.919 11.248 1.00  93.38 0 G 1
ATOM   329 C CG  . GLU . . 22 ?  9.431 20.866 12.737 1.00  93.38 0 G 1
ATOM   330 C CD  . GLU . . 22 ?  9.879 19.453 13.117 1.00  93.38 0 G 1
ATOM   331 O OE1 . GLU . . 22 ?  9.135 18.791 13.876 1.00  93.38 0 G 1
ATOM   332 O OE2 . GLU . . 22 ? 10.961 19.046 12.620 1.00  93.38 -1 G 1
ATOM   333 H H   . GLU . . 22 ?  6.914 22.057 11.956 1.00  93.38 0 G 1
ATOM   334 H HA  . GLU . . 22 ?  9.465 23.022 11.042 1.00  93.38 0 G 1
ATOM   335 H HB2 . GLU . . 22 ?  9.969 20.618 10.683 1.00  93.38 0 G 1
ATOM   336 H HB3 . GLU . . 22 ?  8.293 20.206 11.024 1.00  93.38 0 G 1
ATOM   337 H HG2 . GLU . . 22 ?  8.562 21.161 13.326 1.00  93.38 0 G 1
ATOM   338 H HG3 . GLU . . 22 ? 10.236 21.572 12.943 1.00  93.38 0 G 1
ATOM   339 N N   . LEU . . 23 ?  7.362 22.145  8.719 1.00  95.23 0 G 1
ATOM   340 C CA  . LEU . . 23 ?  7.064 22.177  7.292 1.00  95.23 0 G 1
ATOM   341 C C   . LEU . . 23 ?  6.587 23.548  6.807 1.00  95.23 0 G 1
ATOM   342 O O   . LEU . . 23 ?  6.494 23.754  5.596 1.00  95.23 0 G 1
ATOM   343 C CB  . LEU . . 23 ?  6.023 21.085  6.990 1.00  95.23 0 G 1
ATOM   344 C CG  . LEU . . 23 ?  6.503 19.667  7.340 1.00  95.23 0 G 1
ATOM   345 C CD1 . LEU . . 23 ?  5.411 18.659  7.003 1.00  95.23 0 G 1
ATOM   346 C CD2 . LEU . . 23 ?  7.770 19.304  6.561 1.00  95.23 0 G 1
ATOM   347 H H   . LEU . . 23 ?  6.593 22.021  9.363 1.00  95.23 0 G 1
ATOM   348 H HA  . LEU . . 23 ?  7.974 21.960  6.732 1.00  95.23 0 G 1
ATOM   349 H HB2 . LEU . . 23 ?  5.113 21.300  7.551 1.00  95.23 0 G 1
ATOM   350 H HB3 . LEU . . 23 ?  5.773 21.120  5.930 1.00  95.23 0 G 1
ATOM   351 H HG  . LEU . . 23 ?  6.708 19.591  8.409 1.00  95.23 0 G 1
ATOM   352 H HD11 . LEU . . 23 ?  5.234 18.633  5.927 1.00  95.23 0 G 1
ATOM   353 H HD12 . LEU . . 23 ?  5.721 17.678  7.362 1.00  95.23 0 G 1
ATOM   354 H HD13 . LEU . . 23 ?  4.487 18.935  7.510 1.00  95.23 0 G 1
ATOM   355 H HD21 . LEU . . 23 ?  7.650 19.593  5.517 1.00  95.23 0 G 1
ATOM   356 H HD22 . LEU . . 23 ?  8.626 19.824  6.992 1.00  95.23 0 G 1
ATOM   357 H HD23 . LEU . . 23 ?  7.946 18.230  6.618 1.00  95.23 0 G 1
ATOM   358 N N   . GLY . . 24 ?  6.299 24.475  7.724 1.00  96.32 0 G 1
ATOM   359 C CA  . GLY . . 24 ?  5.654 25.749  7.417 1.00  96.32 0 G 1
ATOM   360 C C   . GLY . . 24 ?  4.183 25.589  7.033 1.00  96.32 0 G 1
ATOM   361 O O   . GLY . . 24 ?  3.726 26.290  6.141 1.00  96.32 0 G 1
ATOM   362 H H   . GLY . . 24 ?  6.503 24.268  8.692 1.00  96.32 0 G 1
ATOM   363 H HA2 . GLY . . 24 ?  5.714 26.392  8.294 1.00  96.32 0 G 1
ATOM   364 H HA3 . GLY . . 24 ?  6.178 26.236  6.594 1.00  96.32 0 G 1
ATOM   365 N N   . TRP . . 25 ?  3.470 24.634  7.643 1.00  97.16 0 G 1
ATOM   366 C CA  . TRP . . 25 ?  2.085 24.262  7.306 1.00  97.16 0 G 1
ATOM   367 C C   . TRP . . 25 ?  1.033 24.699  8.337 1.00  97.16 0 G 1
ATOM   368 O O   . TRP . . 25 ? -0.148 24.411  8.168 1.00  97.16 0 G 1
ATOM   369 C CB  . TRP . . 25 ?  2.024 22.747  7.052 1.00  97.16 0 G 1
ATOM   370 C CG  . TRP . . 25 ?  2.605 22.250  5.767 1.00  97.16 0 G 1
ATOM   371 C CD1 . TRP . . 25 ?  3.244 22.989  4.831 1.00  97.16 0 G 1
ATOM   372 C CD2 . TRP . . 25 ?  2.535 20.896  5.224 1.00  97.16 0 G 1
ATOM   373 C CE2 . TRP . . 25 ?  3.120 20.905  3.924 1.00  97.16 0 G 1
ATOM   374 C CE3 . TRP . . 25 ?  1.992 19.674  5.677 1.00  97.16 0 G 1
ATOM   375 N NE1 . TRP . . 25 ?  3.552 22.200  3.749 1.00  97.16 0 G 1
ATOM   376 C CZ2 . TRP . . 25 ?  3.152 19.769  3.108 1.00  97.16 0 G 1
ATOM   377 C CZ3 . TRP . . 25 ?  2.033 18.519  4.873 1.00  97.16 0 G 1
ATOM   378 C CH2 . TRP . . 25 ?  2.618 18.566  3.594 1.00  97.16 0 G 1
ATOM   379 H H   . TRP . . 25 ?  3.949 24.049  8.313 1.00  97.16 0 G 1
ATOM   380 H HA  . TRP . . 25 ?  1.789 24.776  6.391 1.00  97.16 0 G 1
ATOM   381 H HB2 . TRP . . 25 ?  2.521 22.224  7.870 1.00  97.16 0 G 1
ATOM   382 H HB3 . TRP . . 25 ?  0.980 22.436  7.054 1.00  97.16 0 G 1
ATOM   383 H HD1 . TRP . . 25 ?  3.450 24.047  4.896 1.00  97.16 0 G 1
ATOM   384 H HE1 . TRP . . 25 ?  3.979 22.584  2.917 1.00  97.16 0 G 1
ATOM   385 H HE3 . TRP . . 25 ?  1.518 19.640  6.647 1.00  97.16 0 G 1
ATOM   386 H HZ2 . TRP . . 25 ?  3.565 19.825  2.112 1.00  97.16 0 G 1
ATOM   387 H HZ3 . TRP . . 25 ?  1.604 17.597  5.237 1.00  97.16 0 G 1
ATOM   388 H HH2 . TRP . . 25 ?  2.654 17.683  2.974 1.00  97.16 0 G 1
ATOM   389 N N   . ARG . . 26 ?  1.431 25.409  9.400 1.00  94.79 0 G 1
ATOM   390 C CA  . ARG . . 26 ?  0.502 25.936 10.424 1.00  94.79 0 G 1
ATOM   391 C C   . ARG . . 26 ? -0.411 27.071  9.924 1.00  94.79 0 G 1
ATOM   392 O O   . ARG . . 26 ? -1.301 27.496 10.648 1.00  94.79 0 G 1
ATOM   393 C CB  . ARG . . 26 ?  1.276 26.393 11.677 1.00  94.79 0 G 1
ATOM   394 C CG  . ARG . . 26 ?  1.695 25.256 12.628 1.00  94.79 0 G 1
ATOM   395 C CD  . ARG . . 26 ?  2.197 25.872 13.947 1.00  94.79 0 G 1
ATOM   396 N NE  . ARG . . 26 ?  2.624 24.879 14.965 1.00  94.79 0 G 1
ATOM   397 C CZ  . ARG . . 26 ?  2.405 24.929 16.270 1.00  94.79 0 G 1
ATOM   398 N NH1 . ARG . . 26 ?  1.726 25.886 16.829 1.00  94.79 1 G 1
ATOM   399 N NH2 . ARG . . 26 ?  2.808 23.993 17.066 1.00  94.79 0 G 1
ATOM   400 H H   . ARG . . 26 ?  2.416 25.621  9.473 1.00  94.79 0 G 1
ATOM   401 H HA  . ARG . . 26 ? -0.194 25.147 10.712 1.00  94.79 0 G 1
ATOM   402 H HB2 . ARG . . 26 ?  2.154 26.967 11.379 1.00  94.79 0 G 1
ATOM   403 H HB3 . ARG . . 26 ?  0.631 27.061 12.248 1.00  94.79 0 G 1
ATOM   404 H HG2 . ARG . . 26 ?  2.479 24.658 12.164 1.00  94.79 0 G 1
ATOM   405 H HG3 . ARG . . 26 ?  0.835 24.619 12.836 1.00  94.79 0 G 1
ATOM   406 H HD2 . ARG . . 26 ?  3.037 26.531 13.730 1.00  94.79 0 G 1
ATOM   407 H HD3 . ARG . . 26 ?  1.389 26.483 14.351 1.00  94.79 0 G 1
ATOM   408 H HE  . ARG . . 26 ?  3.133 24.055 14.677 1.00  94.79 0 G 1
ATOM   409 H HH11 . ARG . . 26 ?  1.217 26.524 16.234 1.00  94.79 0 G 1
ATOM   410 H HH12 . ARG . . 26 ?  1.226 25.600 17.658 1.00  94.79 0 G 1
ATOM   411 H HH21 . ARG . . 26 ?  2.310 23.834 17.930 1.00  94.79 0 G 1
ATOM   412 H HH22 . ARG . . 26 ?  3.410 23.247 16.748 1.00  94.79 0 G 1
ATOM   413 N N   . ASP . . 27 ? -0.179 27.608  8.730 1.00  93.71 0 G 1
ATOM   414 C CA  . ASP . . 27 ? -1.025 28.634  8.111 1.00  93.71 0 G 1
ATOM   415 C C   . ASP . . 27 ? -2.303 28.053  7.489 1.00  93.71 0 G 1
ATOM   416 O O   . ASP . . 27 ? -3.329 28.735  7.445 1.00  93.71 0 G 1
ATOM   417 C CB  . ASP . . 27 ? -0.207 29.406  7.058 1.00  93.71 0 G 1
ATOM   418 C CG  . ASP . . 27 ?  0.273 28.538  5.885 1.00  93.71 0 G 1
ATOM   419 O OD1 . ASP . . 27 ?  0.653 27.373  6.145 1.00  93.71 0 G 1
ATOM   420 O OD2 . ASP . . 27 ?  0.279 29.050  4.743 1.00  93.71 -1 G 1
ATOM   421 H H   . ASP . . 27 ?  0.514 27.189  8.127 1.00  93.71 0 G 1
ATOM   422 H HA  . ASP . . 27 ? -1.341 29.342  8.878 1.00  93.71 0 G 1
ATOM   423 H HB2 . ASP . . 27 ? -0.822 30.219  6.674 1.00  93.71 0 G 1
ATOM   424 H HB3 . ASP . . 27 ?  0.661 29.851  7.544 1.00  93.71 0 G 1
ATOM   425 N N   . TRP . . 28 ? -2.254 26.801  7.026 1.00  95.84 0 G 1
ATOM   426 C CA  . TRP . . 28 ? -3.393 26.124  6.406 1.00  95.84 0 G 1
ATOM   427 C C   . TRP . . 28 ? -3.891 24.917  7.210 1.00  95.84 0 G 1
ATOM   428 O O   . TRP . . 28 ? -5.096 24.677  7.219 1.00  95.84 0 G 1
ATOM   429 C CB  . TRP . . 28 ? -3.048 25.773  4.955 1.00  95.84 0 G 1
ATOM   430 C CG  . TRP . . 28 ? -2.033 24.687  4.777 1.00  95.84 0 G 1
ATOM   431 C CD1 . TRP . . 28 ? -0.693 24.845  4.687 1.00  95.84 0 G 1
ATOM   432 C CD2 . TRP . . 28 ? -2.268 23.253  4.669 1.00  95.84 0 G 1
ATOM   433 C CE2 . TRP . . 28 ? -1.013 22.594  4.531 1.00  95.84 0 G 1
ATOM   434 C CE3 . TRP . . 28 ? -3.425 22.451  4.653 1.00  95.84 0 G 1
ATOM   435 N NE1 . TRP . . 28 ? -0.086 23.611  4.560 1.00  95.84 0 G 1
ATOM   436 C CZ2 . TRP . . 28 ? -0.913 21.204  4.387 1.00  95.84 0 G 1
ATOM   437 C CZ3 . TRP . . 28 ? -3.338 21.051  4.531 1.00  95.84 0 G 1
ATOM   438 C CH2 . TRP . . 28 ? -2.084 20.428  4.398 1.00  95.84 0 G 1
ATOM   439 H H   . TRP . . 28 ? -1.359 26.332  7.031 1.00  95.84 0 G 1
ATOM   440 H HA  . TRP . . 28 ? -4.234 26.816  6.366 1.00  95.84 0 G 1
ATOM   441 H HB2 . TRP . . 28 ? -3.965 25.460  4.455 1.00  95.84 0 G 1
ATOM   442 H HB3 . TRP . . 28 ? -2.694 26.670  4.449 1.00  95.84 0 G 1
ATOM   443 H HD1 . TRP . . 28 ? -0.182 25.796  4.727 1.00  95.84 0 G 1
ATOM   444 H HE1 . TRP . . 28 ?  0.915 23.478  4.542 1.00  95.84 0 G 1
ATOM   445 H HE3 . TRP . . 28 ? -4.388 22.937  4.690 1.00  95.84 0 G 1
ATOM   446 H HZ2 . TRP . . 28 ?  0.051 20.737  4.242 1.00  95.84 0 G 1
ATOM   447 H HZ3 . TRP . . 28 ? -4.238 20.456  4.492 1.00  95.84 0 G 1
ATOM   448 H HH2 . TRP . . 28 ? -2.027 19.357  4.272 1.00  95.84 0 G 1
ATOM   449 N N   . ILE . . 29 ? -3.034 24.185  7.932 1.00  97.71 0 G 1
ATOM   450 C CA  . ILE . . 29 ? -3.481 23.148  8.873 1.00  97.71 0 G 1
ATOM   451 C C   . ILE . . 29 ? -3.895 23.816 10.179 1.00  97.71 0 G 1
ATOM   452 O O   . ILE . . 29 ? -3.092 24.466 10.840 1.00  97.71 0 G 1
ATOM   453 C CB  . ILE . . 29 ? -2.425 22.048  9.110 1.00  97.71 0 G 1
ATOM   454 C CG1 . ILE . . 29 ? -2.143 21.327  7.779 1.00  97.71 0 G 1
ATOM   455 C CG2 . ILE . . 29 ? -2.935 21.055 10.174 1.00  97.71 0 G 1
ATOM   456 C CD1 . ILE . . 29 ? -1.055 20.259  7.851 1.00  97.71 0 G 1
ATOM   457 H H   . ILE . . 29 ? -2.051 24.417  7.915 1.00  97.71 0 G 1
ATOM   458 H HA  . ILE . . 29 ? -4.359 22.657  8.455 1.00  97.71 0 G 1
ATOM   459 H HB  . ILE . . 29 ? -1.503 22.502  9.473 1.00  97.71 0 G 1
ATOM   460 H HG12 . ILE . . 29 ? -1.806 22.069  7.055 1.00  97.71 0 G 1
ATOM   461 H HG13 . ILE . . 29 ? -3.062 20.871  7.408 1.00  97.71 0 G 1
ATOM   462 H HG21 . ILE . . 29 ? -2.221 20.245 10.322 1.00  97.71 0 G 1
ATOM   463 H HG22 . ILE . . 29 ? -3.895 20.630  9.879 1.00  97.71 0 G 1
ATOM   464 H HG23 . ILE . . 29 ? -3.037 21.547 11.141 1.00  97.71 0 G 1
ATOM   465 H HD11 . ILE . . 29 ? -1.389 19.412  8.450 1.00  97.71 0 G 1
ATOM   466 H HD12 . ILE . . 29 ? -0.832 19.895  6.848 1.00  97.71 0 G 1
ATOM   467 H HD13 . ILE . . 29 ? -0.154 20.697  8.279 1.00  97.71 0 G 1
ATOM   468 N N   . LEU . . 30 ? -5.156 23.621 10.556 1.00  97.72 0 G 1
ATOM   469 C CA  . LEU . . 30 ? -5.707 24.133 11.806 1.00  97.72 0 G 1
ATOM   470 C C   . LEU . . 30 ? -5.416 23.162 12.948 1.00  97.72 0 G 1
ATOM   471 O O   . LEU . . 30 ? -4.923 23.580 13.991 1.00  97.72 0 G 1
ATOM   472 C CB  . LEU . . 30 ? -7.220 24.369 11.652 1.00  97.72 0 G 1
ATOM   473 C CG  . LEU . . 30 ? -7.597 25.373 10.549 1.00  97.72 0 G 1
ATOM   474 C CD1 . LEU . . 30 ? -9.105 25.297 10.308 1.00  97.72 0 G 1
ATOM   475 C CD2 . LEU . . 30 ? -7.225 26.801 10.944 1.00  97.72 0 G 1
ATOM   476 H H   . LEU . . 30 ? -5.728 22.997 10.005 1.00  97.72 0 G 1
ATOM   477 H HA  . LEU . . 30 ? -5.219 25.075 12.058 1.00  97.72 0 G 1
ATOM   478 H HB2 . LEU . . 30 ? -7.612 24.724 12.604 1.00  97.72 0 G 1
ATOM   479 H HB3 . LEU . . 30 ? -7.705 23.416 11.439 1.00  97.72 0 G 1
ATOM   480 H HG  . LEU . . 30 ? -7.100 25.121  9.613 1.00  97.72 0 G 1
ATOM   481 H HD11 . LEU . . 30 ? -9.341 24.311  9.910 1.00  97.72 0 G 1
ATOM   482 H HD12 . LEU . . 30 ? -9.393 26.049  9.574 1.00  97.72 0 G 1
ATOM   483 H HD13 . LEU . . 30 ? -9.643 25.455 11.242 1.00  97.72 0 G 1
ATOM   484 H HD21 . LEU . . 30 ? -6.140 26.886 11.011 1.00  97.72 0 G 1
ATOM   485 H HD22 . LEU . . 30 ? -7.664 27.056 11.910 1.00  97.72 0 G 1
ATOM   486 H HD23 . LEU . . 30 ? -7.568 27.505 10.186 1.00  97.72 0 G 1
ATOM   487 N N   . GLN . . 31 ? -5.749 21.881 12.754 1.00  97.79 0 G 1
ATOM   488 C CA  . GLN . . 31 ? -5.562 20.819 13.743 1.00  97.79 0 G 1
ATOM   489 C C   . GLN . . 31 ? -5.360 19.443 13.079 1.00  97.79 0 G 1
ATOM   490 O O   . GLN . . 31 ? -5.951 19.190 12.025 1.00  97.79 0 G 1
ATOM   491 C CB  . GLN . . 31 ? -6.769 20.754 14.689 1.00  97.79 0 G 1
ATOM   492 C CG  . GLN . . 31 ? -6.759 21.868 15.743 1.00  97.79 0 G 1
ATOM   493 C CD  . GLN . . 31 ? -5.674 21.736 16.805 1.00  97.79 0 G 1
ATOM   494 N NE2 . GLN . . 31 ? -5.080 22.821 17.245 1.00  97.79 0 G 1
ATOM   495 O OE1 . GLN . . 31 ? -5.384 20.655 17.285 1.00  97.79 0 G 1
ATOM   496 H H   . GLN . . 31 ? -6.087 21.610 11.841 1.00  97.79 0 G 1
ATOM   497 H HA  . GLN . . 31 ? -4.676 21.069 14.327 1.00  97.79 0 G 1
ATOM   498 H HB2 . GLN . . 31 ? -7.690 20.819 14.109 1.00  97.79 0 G 1
ATOM   499 H HB3 . GLN . . 31 ? -6.779 19.794 15.207 1.00  97.79 0 G 1
ATOM   500 H HG2 . GLN . . 31 ? -6.761 22.860 15.290 1.00  97.79 0 G 1
ATOM   501 H HG3 . GLN . . 31 ? -7.707 21.804 16.278 1.00  97.79 0 G 1
ATOM   502 H HE21 . GLN . . 31 ? -5.164 23.690 16.737 1.00  97.79 0 G 1
ATOM   503 H HE22 . GLN . . 31 ? -4.365 22.706 17.950 1.00  97.79 0 G 1
ATOM   504 N N   . PRO . . 32 ? -4.593 18.530 13.703 1.00  97.75 0 G 1
ATOM   505 C CA  . PRO . . 32 ? -3.789 18.763 14.906 1.00  97.75 0 G 1
ATOM   506 C C   . PRO . . 32 ? -2.586 19.676 14.601 1.00  97.75 0 G 1
ATOM   507 O O   . PRO . . 32 ? -2.293 19.934 13.436 1.00  97.75 0 G 1
ATOM   508 C CB  . PRO . . 32 ? -3.378 17.364 15.368 1.00  97.75 0 G 1
ATOM   509 C CG  . PRO . . 32 ? -3.221 16.602 14.053 1.00  97.75 0 G 1
ATOM   510 C CD  . PRO . . 32 ? -4.300 17.213 13.158 1.00  97.75 0 G 1
ATOM   511 H HA  . PRO . . 32 ? -4.392 19.217 15.694 1.00  97.75 0 G 1
ATOM   512 H HB2 . PRO . . 32 ? -4.188 16.921 15.948 1.00  97.75 0 G 1
ATOM   513 H HB3 . PRO . . 32 ? -2.459 17.373 15.954 1.00  97.75 0 G 1
ATOM   514 H HG2 . PRO . . 32 ? -2.237 16.802 13.629 1.00  97.75 0 G 1
ATOM   515 H HG3 . PRO . . 32 ? -3.370 15.531 14.190 1.00  97.75 0 G 1
ATOM   516 H HD2 . PRO . . 32 ? -5.197 16.593 13.176 1.00  97.75 0 G 1
ATOM   517 H HD3 . PRO . . 32 ? -3.925 17.304 12.139 1.00  97.75 0 G 1
ATOM   518 N N   . GLU . . 33 ? -1.880 20.176 15.619 1.00  96.71 0 G 1
ATOM   519 C CA  . GLU . . 33 ? -0.647 20.966 15.405 1.00  96.71 0 G 1
ATOM   520 C C   . GLU . . 33 ?  0.499 20.143 14.799 1.00  96.71 0 G 1
ATOM   521 O O   . GLU . . 33 ?  1.406 20.660 14.146 1.00  96.71 0 G 1
ATOM   522 C CB  . GLU . . 33 ? -0.123 21.526 16.728 1.00  96.71 0 G 1
ATOM   523 C CG  . GLU . . 33 ? -1.047 22.524 17.432 1.00  96.71 0 G 1
ATOM   524 C CD  . GLU . . 33 ? -0.206 23.451 18.323 1.00  96.71 0 G 1
ATOM   525 O OE1 . GLU . . 33 ? -0.373 24.682 18.198 1.00  96.71 0 G 1
ATOM   526 O OE2 . GLU . . 33 ?  0.788 22.983 18.925 1.00  96.71 -1 G 1
ATOM   527 H H   . GLU . . 33 ? -2.192 20.019 16.567 1.00  96.71 0 G 1
ATOM   528 H HA  . GLU . . 33 ? -0.855 21.795 14.726 1.00  96.71 0 G 1
ATOM   529 H HB2 . GLU . . 33 ?  0.102 20.704 17.408 1.00  96.71 0 G 1
ATOM   530 H HB3 . GLU . . 33 ?  0.814 22.034 16.496 1.00  96.71 0 G 1
ATOM   531 H HG2 . GLU . . 33 ? -1.788 21.986 18.024 1.00  96.71 0 G 1
ATOM   532 H HG3 . GLU . . 33 ? -1.568 23.117 16.679 1.00  96.71 0 G 1
ATOM   533 N N   . GLY . . 34 ?  0.454 18.839 15.024 1.00  97.58 0 G 1
ATOM   534 C CA  . GLY . . 34 ?  1.449 17.881 14.603 1.00  97.58 0 G 1
ATOM   535 C C   . GLY . . 34 ?  0.973 16.476 14.922 1.00  97.58 0 G 1
ATOM   536 O O   . GLY . . 34 ? -0.126 16.271 15.444 1.00  97.58 0 G 1
ATOM   537 H H   . GLY . . 34 ? -0.319 18.480 15.567 1.00  97.58 0 G 1
ATOM   538 H HA2 . GLY . . 34 ?  1.627 17.970 13.532 1.00  97.58 0 G 1
ATOM   539 H HA3 . GLY . . 34 ?  2.379 18.073 15.138 1.00  97.58 0 G 1
ATOM   540 N N   . TYR . . 35 ?  1.773 15.482 14.567 1.00  97.78 0 G 1
ATOM   541 C CA  . TYR . . 35 ?  1.372 14.094 14.734 1.00  97.78 0 G 1
ATOM   542 C C   . TYR . . 35 ?  2.564 13.144 14.783 1.00  97.78 0 G 1
ATOM   543 O O   . TYR . . 35 ?  3.692 13.465 14.407 1.00  97.78 0 G 1
ATOM   544 C CB  . TYR . . 35 ?  0.388 13.708 13.619 1.00  97.78 0 G 1
ATOM   545 C CG  . TYR . . 35 ?  1.018 13.535 12.256 1.00  97.78 0 G 1
ATOM   546 C CD1 . TYR . . 35 ?  1.395 14.645 11.478 1.00  97.78 0 G 1
ATOM   547 C CD2 . TYR . . 35 ?  1.206 12.238 11.760 1.00  97.78 0 G 1
ATOM   548 C CE1 . TYR . . 35 ?  1.934 14.452 10.192 1.00  97.78 0 G 1
ATOM   549 C CE2 . TYR . . 35 ?  1.726 12.039 10.471 1.00  97.78 0 G 1
ATOM   550 C CZ  . TYR . . 35 ?  2.078 13.150  9.678 1.00  97.78 0 G 1
ATOM   551 O OH  . TYR . . 35 ?  2.502 12.964  8.404 1.00  97.78 0 G 1
ATOM   552 H H   . TYR . . 35 ?  2.691 15.704 14.208 1.00  97.78 0 G 1
ATOM   553 H HA  . TYR . . 35 ?  0.848 14.007 15.686 1.00  97.78 0 G 1
ATOM   554 H HB2 . TYR . . 35 ? -0.106 12.780 13.905 1.00  97.78 0 G 1
ATOM   555 H HB3 . TYR . . 35 ? -0.398 14.459 13.543 1.00  97.78 0 G 1
ATOM   556 H HD1 . TYR . . 35 ?  1.260 15.647 11.860 1.00  97.78 0 G 1
ATOM   557 H HD2 . TYR . . 35 ?  0.915 11.402 12.380 1.00  97.78 0 G 1
ATOM   558 H HE1 . TYR . . 35 ?  2.216 15.300  9.586 1.00  97.78 0 G 1
ATOM   559 H HE2 . TYR . . 35 ?  1.832 11.037 10.084 1.00  97.78 0 G 1
ATOM   560 H HH  . TYR . . 35 ?  2.496 12.034  8.166 1.00  97.78 0 G 1
ATOM   561 N N   . GLN . . 36 ?  2.297 11.926 15.241 1.00  97.06 0 G 1
ATOM   562 C CA  . GLN . . 36 ?  3.299 10.879 15.372 1.00  97.06 0 G 1
ATOM   563 C C   . GLN . . 36 ?  3.551 10.183 14.022 1.00  97.06 0 G 1
ATOM   564 O O   . GLN . . 36 ?  3.075  9.072 13.799 1.00  97.06 0 G 1
ATOM   565 C CB  . GLN . . 36 ?  2.846  9.937 16.502 1.00  97.06 0 G 1
ATOM   566 C CG  . GLN . . 36 ?  4.020  9.136 17.069 1.00  97.06 0 G 1
ATOM   567 C CD  . GLN . . 36 ?  5.037  9.998 17.811 1.00  97.06 0 G 1
ATOM   568 N NE2 . GLN . . 36 ?  6.263  9.549 17.934 1.00  97.06 0 G 1
ATOM   569 O OE1 . GLN . . 36 ?  4.752 11.073 18.302 1.00  97.06 0 G 1
ATOM   570 H H   . GLN . . 36 ?  1.353 11.730 15.544 1.00  97.06 0 G 1
ATOM   571 H HA  . GLN . . 36 ?  4.235 11.350 15.675 1.00  97.06 0 G 1
ATOM   572 H HB2 . GLN . . 36 ?  2.405 10.517 17.313 1.00  97.06 0 G 1
ATOM   573 H HB3 . GLN . . 36 ?  2.079  9.254 16.137 1.00  97.06 0 G 1
ATOM   574 H HG2 . GLN . . 36 ?  4.508  8.628 16.238 1.00  97.06 0 G 1
ATOM   575 H HG3 . GLN . . 36 ?  3.643  8.383 17.760 1.00  97.06 0 G 1
ATOM   576 H HE21 . GLN . . 36 ?  6.498  8.634 17.576 1.00  97.06 0 G 1
ATOM   577 H HE22 . GLN . . 36 ?  6.882 10.121 18.491 1.00  97.06 0 G 1
ATOM   578 N N   . LEU . . 37 ?  4.270 10.844 13.110 1.00  96.81 0 G 1
ATOM   579 C CA  . LEU . . 37 ?  4.595 10.356 11.761 1.00  96.81 0 G 1
ATOM   580 C C   . LEU . . 37 ?  5.236  8.961 11.764 1.00  96.81 0 G 1
ATOM   581 O O   . LEU . . 37 ?  4.804  8.075 11.023 1.00  96.81 0 G 1
ATOM   582 C CB  . LEU . . 37 ?  5.549 11.382 11.121 1.00  96.81 0 G 1
ATOM   583 C CG  . LEU . . 37 ?  6.076 11.014  9.720 1.00  96.81 0 G 1
ATOM   584 C CD1 . LEU . . 37 ?  5.098 11.384  8.616 1.00  96.81 0 G 1
ATOM   585 C CD2 . LEU . . 37 ?  7.374 11.755  9.451 1.00  96.81 0 G 1
ATOM   586 H H   . LEU . . 37 ?  4.575 11.774 13.362 1.00  96.81 0 G 1
ATOM   587 H HA  . LEU . . 37 ?  3.681 10.295 11.170 1.00  96.81 0 G 1
ATOM   588 H HB2 . LEU . . 37 ?  5.034 12.341 11.053 1.00  96.81 0 G 1
ATOM   589 H HB3 . LEU . . 37 ?  6.401 11.512 11.789 1.00  96.81 0 G 1
ATOM   590 H HG  . LEU . . 37 ?  6.284  9.946  9.651 1.00  96.81 0 G 1
ATOM   591 H HD11 . LEU . . 37 ?  5.481 11.059  7.649 1.00  96.81 0 G 1
ATOM   592 H HD12 . LEU . . 37 ?  4.143 10.893  8.804 1.00  96.81 0 G 1
ATOM   593 H HD13 . LEU . . 37 ?  4.968 12.466  8.599 1.00  96.81 0 G 1
ATOM   594 H HD21 . LEU . . 37 ?  8.156 11.381 10.112 1.00  96.81 0 G 1
ATOM   595 H HD22 . LEU . . 37 ?  7.676 11.610  8.413 1.00  96.81 0 G 1
ATOM   596 H HD23 . LEU . . 37 ?  7.203 12.811  9.654 1.00  96.81 0 G 1
ATOM   597 N N   . ASN . . 38 ?  6.265  8.782 12.601 1.00  95.47 0 G 1
ATOM   598 C CA  . ASN . . 38 ?  7.181  7.633 12.616 1.00  95.47 0 G 1
ATOM   599 C C   . ASN . . 38 ?  7.889  7.378 11.276 1.00  95.47 0 G 1
ATOM   600 O O   . ASN . . 38 ?  7.527  7.905 10.231 1.00  95.47 0 G 1
ATOM   601 C CB  . ASN . . 38 ?  6.443  6.380 13.111 1.00  95.47 0 G 1
ATOM   602 C CG  . ASN . . 38 ?  5.700  6.629 14.397 1.00  95.47 0 G 1
ATOM   603 N ND2 . ASN . . 38 ?  4.519  6.072 14.528 1.00  95.47 0 G 1
ATOM   604 O OD1 . ASN . . 38 ?  6.188  7.289 15.299 1.00  95.47 0 G 1
ATOM   605 H H   . ASN . . 38 ?  6.468  9.556 13.218 1.00  95.47 0 G 1
ATOM   606 H HA  . ASN . . 38 ?  7.962  7.861 13.341 1.00  95.47 0 G 1
ATOM   607 H HB2 . ASN . . 38 ?  5.726  6.069 12.351 1.00  95.47 0 G 1
ATOM   608 H HB3 . ASN . . 38 ?  7.150  5.567 13.276 1.00  95.47 0 G 1
ATOM   609 H HD21 . ASN . . 38 ?  3.965  6.385 15.313 1.00  95.47 0 G 1
ATOM   610 H HD22 . ASN . . 38 ?  4.094  5.622 13.730 1.00  95.47 0 G 1
ATOM   611 N N   . TYR . . 39 ?  8.929  6.551 11.271 1.00  93.65 0 G 1
ATOM   612 C CA  . TYR . . 39 ?  9.586  6.141 10.028 1.00  93.65 0 G 1
ATOM   613 C C   . TYR . . 39 ? 10.295  4.797 10.181 1.00  93.65 0 G 1
ATOM   614 O O   . TYR . . 39 ? 10.531  4.314 11.288 1.00  93.65 0 G 1
ATOM   615 C CB  . TYR . . 39 ? 10.552  7.237  9.542 1.00  93.65 0 G 1
ATOM   616 C CG  . TYR . . 39 ? 11.736  7.488 10.454 1.00  93.65 0 G 1
ATOM   617 C CD1 . TYR . . 39 ? 11.582  8.282 11.608 1.00  93.65 0 G 1
ATOM   618 C CD2 . TYR . . 39 ? 12.995  6.942 10.136 1.00  93.65 0 G 1
ATOM   619 C CE1 . TYR . . 39 ? 12.681  8.522 12.452 1.00  93.65 0 G 1
ATOM   620 C CE2 . TYR . . 39 ? 14.102  7.205 10.963 1.00  93.65 0 G 1
ATOM   621 C CZ  . TYR . . 39 ? 13.943  7.994 12.123 1.00  93.65 0 G 1
ATOM   622 O OH  . TYR . . 39 ? 15.013  8.255 12.916 1.00  93.65 0 G 1
ATOM   623 H H   . TYR . . 39 ?  9.263  6.180 12.149 1.00  93.65 0 G 1
ATOM   624 H HA  . TYR . . 39 ?  8.820  6.011  9.262 1.00  93.65 0 G 1
ATOM   625 H HB2 . TYR . . 39 ? 10.918  6.965  8.553 1.00  93.65 0 G 1
ATOM   626 H HB3 . TYR . . 39 ? 10.006  8.172  9.419 1.00  93.65 0 G 1
ATOM   627 H HD1 . TYR . . 39 ? 10.620  8.714 11.841 1.00  93.65 0 G 1
ATOM   628 H HD2 . TYR . . 39 ? 13.112  6.351  9.241 1.00  93.65 0 G 1
ATOM   629 H HE1 . TYR . . 39 ? 12.575  9.133 13.336 1.00  93.65 0 G 1
ATOM   630 H HE2 . TYR . . 39 ? 15.075  6.817 10.701 1.00  93.65 0 G 1
ATOM   631 H HH  . TYR . . 39 ? 15.837  7.981 12.507 1.00  93.65 0 G 1
ATOM   632 N N   . CYS . . 40 ? 10.654  4.186  9.056 1.00  93.56 0 G 1
ATOM   633 C CA  . CYS . . 40 ? 11.387  2.926  9.021 1.00  93.56 0 G 1
ATOM   634 C C   . CYS . . 40 ? 12.867  3.179  8.758 1.00  93.56 0 G 1
ATOM   635 O O   . CYS . . 40 ? 13.233  3.998  7.918 1.00  93.56 0 G 1
ATOM   636 C CB  . CYS . . 40 ? 10.766  2.015  7.965 1.00  93.56 0 G 1
ATOM   637 S SG  . CYS . . 40 ?  9.032  1.640  8.296 1.00  93.56 0 G 1
ATOM   638 H H   . CYS . . 40 ? 10.458  4.636  8.174 1.00  93.56 0 G 1
ATOM   639 H HA  . CYS . . 40 ? 11.302  2.424  9.984 1.00  93.56 0 G 1
ATOM   640 H HB2 . CYS . . 40 ? 11.319  1.076  7.926 1.00  93.56 0 G 1
ATOM   641 H HB3 . CYS . . 40 ? 10.847  2.489  6.987 1.00  93.56 0 G 1
ATOM   642 N N   . SER . . 41 ? 13.738  2.496  9.494 1.00  90.96 0 G 1
ATOM   643 C CA  . SER . . 41 ? 15.177  2.529  9.219 1.00  90.96 0 G 1
ATOM   644 C C   . SER . . 41 ? 15.895  1.356  9.869 1.00  90.96 0 G 1
ATOM   645 O O   . SER . . 41 ? 15.392  0.730 10.799 1.00  90.96 0 G 1
ATOM   646 C CB  . SER . . 41 ? 15.791  3.863  9.665 1.00  90.96 0 G 1
ATOM   647 O OG  . SER . . 41 ? 15.353  4.198 10.956 1.00  90.96 0 G 1
ATOM   648 H H   . SER . . 41 ? 13.398  1.843 10.184 1.00  90.96 0 G 1
ATOM   649 H HA  . SER . . 41 ? 15.320  2.442  8.142 1.00  90.96 0 G 1
ATOM   650 H HB2 . SER . . 41 ? 16.878  3.806  9.645 1.00  90.96 0 G 1
ATOM   651 H HB3 . SER . . 41 ? 15.477  4.649  8.978 1.00  90.96 0 G 1
ATOM   652 H HG  . SER . . 41 ? 14.394  4.191 10.931 1.00  90.96 0 G 1
ATOM   653 N N   . GLY . . 42 ? 17.101  1.077  9.382 1.00  90.50 0 G 1
ATOM   654 C CA  . GLY . . 42 ? 17.901 -0.072  9.790 1.00  90.50 0 G 1
ATOM   655 C C   . GLY . . 42 ? 18.283 -0.941  8.598 1.00  90.50 0 G 1
ATOM   656 O O   . GLY . . 42 ? 17.878 -0.693  7.463 1.00  90.50 0 G 1
ATOM   657 H H   . GLY . . 42 ? 17.400  1.562  8.549 1.00  90.50 0 G 1
ATOM   658 H HA2 . GLY . . 42 ? 17.353 -0.692 10.501 1.00  90.50 0 G 1
ATOM   659 H HA3 . GLY . . 42 ? 18.812  0.270 10.279 1.00  90.50 0 G 1
ATOM   660 N N   . GLN . . 43 ? 19.117 -1.933  8.865 1.00  91.25 0 G 1
ATOM   661 C CA  . GLN . . 43 ? 19.662 -2.846  7.876 1.00  91.25 0 G 1
ATOM   662 C C   . GLN . . 43 ? 18.704 -4.008  7.615 1.00  91.25 0 G 1
ATOM   663 O O   . GLN . . 43 ? 18.027 -4.496  8.522 1.00  91.25 0 G 1
ATOM   664 C CB  . GLN . . 43 ? 21.027 -3.369  8.351 1.00  91.25 0 G 1
ATOM   665 C CG  . GLN . . 43 ? 22.076 -2.252  8.476 1.00  91.25 0 G 1
ATOM   666 C CD  . GLN . . 43 ? 23.419 -2.748  9.006 1.00  91.25 0 G 1
ATOM   667 N NE2 . GLN . . 43 ? 24.442 -1.922  8.977 1.00  91.25 0 G 1
ATOM   668 O OE1 . GLN . . 43 ? 23.594 -3.871  9.448 1.00  91.25 0 G 1
ATOM   669 H H   . GLN . . 43 ? 19.403 -2.070  9.824 1.00  91.25 0 G 1
ATOM   670 H HA  . GLN . . 43 ? 19.804 -2.308  6.939 1.00  91.25 0 G 1
ATOM   671 H HB2 . GLN . . 43 ? 21.392 -4.107  7.637 1.00  91.25 0 G 1
ATOM   672 H HB3 . GLN . . 43 ? 20.903 -3.864  9.315 1.00  91.25 0 G 1
ATOM   673 H HG2 . GLN . . 43 ? 21.720 -1.477  9.155 1.00  91.25 0 G 1
ATOM   674 H HG3 . GLN . . 43 ? 22.232 -1.802  7.496 1.00  91.25 0 G 1
ATOM   675 H HE21 . GLN . . 43 ? 25.304 -2.283  9.361 1.00  91.25 0 G 1
ATOM   676 H HE22 . GLN . . 43 ? 24.334 -0.976  8.640 1.00  91.25 0 G 1
ATOM   677 N N   . CYS . . 44 ? 18.749 -4.510  6.384 1.00  92.64 0 G 1
ATOM   678 C CA  . CYS . . 44 ? 18.083 -5.735  5.960 1.00  92.64 0 G 1
ATOM   679 C C   . CYS . . 44 ? 19.122 -6.733  5.432 1.00  92.64 0 G 1
ATOM   680 O O   . CYS . . 44 ? 19.298 -6.855  4.216 1.00  92.64 0 G 1
ATOM   681 C CB  . CYS . . 44 ? 17.039 -5.361  4.910 1.00  92.64 0 G 1
ATOM   682 S SG  . CYS . . 44 ? 15.636 -4.459  5.591 1.00  92.64 0 G 1
ATOM   683 H H   . CYS . . 44 ? 19.276 -4.012  5.682 1.00  92.64 0 G 1
ATOM   684 H HA  . CYS . . 44 ? 17.564 -6.203  6.798 1.00  92.64 0 G 1
ATOM   685 H HB2 . CYS . . 44 ? 17.514 -4.756  4.139 1.00  92.64 0 G 1
ATOM   686 H HB3 . CYS . . 44 ? 16.659 -6.272  4.448 1.00  92.64 0 G 1
ATOM   687 N N   . PRO . . 45 ? 19.876 -7.412  6.320 1.00  91.25 0 G 1
ATOM   688 C CA  . PRO . . 45 ? 20.879 -8.384  5.901 1.00  91.25 0 G 1
ATOM   689 C C   . PRO . . 45 ? 20.258 -9.500  5.046 1.00  91.25 0 G 1
ATOM   690 O O   . PRO . . 45 ? 19.133 -9.906  5.339 1.00  91.25 0 G 1
ATOM   691 C CB  . PRO . . 45 ? 21.479 -8.944  7.194 1.00  91.25 0 G 1
ATOM   692 C CG  . PRO . . 45 ? 21.228 -7.836  8.212 1.00  91.25 0 G 1
ATOM   693 C CD  . PRO . . 45 ? 19.875 -7.291  7.771 1.00  91.25 0 G 1
ATOM   694 H HA  . PRO . . 45 ? 21.648 -7.844  5.349 1.00  91.25 0 G 1
ATOM   695 H HB2 . PRO . . 45 ? 22.543 -9.153  7.082 1.00  91.25 0 G 1
ATOM   696 H HB3 . PRO . . 45 ? 20.938 -9.838  7.504 1.00  91.25 0 G 1
ATOM   697 H HG2 . PRO . . 45 ? 21.986 -7.061  8.107 1.00  91.25 0 G 1
ATOM   698 H HG3 . PRO . . 45 ? 21.210 -8.213  9.235 1.00  91.25 0 G 1
ATOM   699 H HD2 . PRO . . 45 ? 19.069 -7.892  8.193 1.00  91.25 0 G 1
ATOM   700 H HD3 . PRO . . 45 ? 19.789 -6.258  8.109 1.00  91.25 0 G 1
ATOM   701 N N   . PRO . . 46 ? 20.973 -10.062  4.053 1.00  90.11 0 G 1
ATOM   702 C CA  . PRO . . 46 ? 20.403 -11.055  3.133 1.00  90.11 0 G 1
ATOM   703 C C   . PRO . . 46 ? 19.754 -12.267  3.818 1.00  90.11 0 G 1
ATOM   704 O O   . PRO . . 46 ? 18.677 -12.691  3.419 1.00  90.11 0 G 1
ATOM   705 C CB  . PRO . . 46 ? 21.566 -11.481  2.232 1.00  90.11 0 G 1
ATOM   706 C CG  . PRO . . 46 ? 22.450 -10.237  2.195 1.00  90.11 0 G 1
ATOM   707 C CD  . PRO . . 46 ? 22.298 -9.656  3.600 1.00  90.11 0 G 1
ATOM   708 H HA  . PRO . . 46 ? 19.645 -10.564  2.522 1.00  90.11 0 G 1
ATOM   709 H HB2 . PRO . . 46 ? 22.118 -12.303  2.688 1.00  90.11 0 G 1
ATOM   710 H HB3 . PRO . . 46 ? 21.221 -11.763  1.237 1.00  90.11 0 G 1
ATOM   711 H HG2 . PRO . . 46 ? 23.487 -10.483  1.968 1.00  90.11 0 G 1
ATOM   712 H HG3 . PRO . . 46 ? 22.053 -9.531  1.464 1.00  90.11 0 G 1
ATOM   713 H HD2 . PRO . . 46 ? 23.054 -10.078  4.260 1.00  90.11 0 G 1
ATOM   714 H HD3 . PRO . . 46 ? 22.395 -8.572  3.549 1.00  90.11 0 G 1
ATOM   715 N N   . HIS . . 47 ? 20.365 -12.766  4.896 1.00  90.73 0 G 1
ATOM   716 C CA  . HIS . . 47 ? 19.850 -13.893  5.680 1.00  90.73 0 G 1
ATOM   717 C C   . HIS . . 47 ? 18.584 -13.563  6.481 1.00  90.73 0 G 1
ATOM   718 O O   . HIS . . 47 ? 17.849 -14.472  6.845 1.00  90.73 0 G 1
ATOM   719 C CB  . HIS . . 47 ? 20.965 -14.452  6.583 1.00  90.73 0 G 1
ATOM   720 C CG  . HIS . . 47 ? 21.606 -13.439  7.505 1.00  90.73 0 G 1
ATOM   721 C CD2 . HIS . . 47 ? 21.437 -13.335  8.860 1.00  90.73 0 G 1
ATOM   722 N ND1 . HIS . . 47 ? 22.527 -12.481  7.141 1.00  90.73 0 G 1
ATOM   723 C CE1 . HIS . . 47 ? 22.869 -11.795  8.245 1.00  90.73 0 G 1
ATOM   724 N NE2 . HIS . . 47 ? 22.217 -12.267  9.312 1.00  90.73 0 G 1
ATOM   725 H H   . HIS . . 47 ? 21.238 -12.351  5.193 1.00  90.73 0 G 1
ATOM   726 H HA  . HIS . . 47 ? 19.554 -14.687  4.995 1.00  90.73 0 G 1
ATOM   727 H HB2 . HIS . . 47 ? 20.555 -15.265  7.181 1.00  90.73 0 G 1
ATOM   728 H HB3 . HIS . . 47 ? 21.742 -14.882  5.951 1.00  90.73 0 G 1
ATOM   729 H HD1 . HIS . . 47 ? 22.989 -12.429  6.245 1.00  90.73 0 G 1
ATOM   730 H HD2 . HIS . . 47 ? 20.826 -13.972  9.482 1.00  90.73 0 G 1
ATOM   731 H HE1 . HIS . . 47 ? 23.605 -11.006  8.289 1.00  90.73 0 G 1
ATOM   732 N N   . LEU . . 48 ? 18.310 -12.282  6.743 1.00  93.59 0 G 1
ATOM   733 C CA  . LEU . . 48 ? 17.158 -11.830  7.527 1.00  93.59 0 G 1
ATOM   734 C C   . LEU . . 48 ? 16.038 -11.232  6.676 1.00  93.59 0 G 1
ATOM   735 O O   . LEU . . 48 ? 14.881 -11.305  7.075 1.00  93.59 0 G 1
ATOM   736 C CB  . LEU . . 48 ? 17.636 -10.804  8.572 1.00  93.59 0 G 1
ATOM   737 C CG  . LEU . . 48 ? 18.431 -11.422  9.731 1.00  93.59 0 G 1
ATOM   738 C CD1 . LEU . . 48 ? 19.026 -10.327 10.613 1.00  93.59 0 G 1
ATOM   739 C CD2 . LEU . . 48 ? 17.541 -12.280 10.622 1.00  93.59 0 G 1
ATOM   740 H H   . LEU . . 48 ? 18.908 -11.576  6.337 1.00  93.59 0 G 1
ATOM   741 H HA  . LEU . . 48 ? 16.707 -12.681  8.035 1.00  93.59 0 G 1
ATOM   742 H HB2 . LEU . . 48 ? 18.250 -10.057  8.071 1.00  93.59 0 G 1
ATOM   743 H HB3 . LEU . . 48 ? 16.767 -10.295  8.989 1.00  93.59 0 G 1
ATOM   744 H HG  . LEU . . 48 ? 19.240 -12.035  9.331 1.00  93.59 0 G 1
ATOM   745 H HD11 . LEU . . 48 ? 18.234 -9.694 11.012 1.00  93.59 0 G 1
ATOM   746 H HD12 . LEU . . 48 ? 19.579 -10.780 11.435 1.00  93.59 0 G 1
ATOM   747 H HD13 . LEU . . 48 ? 19.718 -9.725 10.023 1.00  93.59 0 G 1
ATOM   748 H HD21 . LEU . . 48 ? 16.767 -11.651 11.063 1.00  93.59 0 G 1
ATOM   749 H HD22 . LEU . . 48 ? 17.029 -13.050 10.047 1.00  93.59 0 G 1
ATOM   750 H HD23 . LEU . . 48 ? 18.140 -12.751 11.402 1.00  93.59 0 G 1
ATOM   751 N N   . ALA . . 49 ? 16.353 -10.653  5.517 1.00  93.74 0 G 1
ATOM   752 C CA  . ALA . . 49 ? 15.403 -9.864  4.734 1.00  93.74 0 G 1
ATOM   753 C C   . ALA . . 49 ? 14.152 -10.643  4.285 1.00  93.74 0 G 1
ATOM   754 O O   . ALA . . 49 ? 13.098 -10.038  4.129 1.00  93.74 0 G 1
ATOM   755 C CB  . ALA . . 49 ? 16.148 -9.282  3.530 1.00  93.74 0 G 1
ATOM   756 H H   . ALA . . 49 ? 17.325 -10.626  5.244 1.00  93.74 0 G 1
ATOM   757 H HA  . ALA . . 49 ? 15.052 -9.040  5.355 1.00  93.74 0 G 1
ATOM   758 H HB1 . ALA . . 49 ? 16.509 -10.085  2.889 1.00  93.74 0 G 1
ATOM   759 H HB2 . ALA . . 49 ? 15.459 -8.657  2.962 1.00  93.74 0 G 1
ATOM   760 H HB3 . ALA . . 49 ? 16.991 -8.677  3.866 1.00  93.74 0 G 1
ATOM   761 N N   . GLY . . 50 ? 14.263 -11.964  4.112 1.00  95.23 0 G 1
ATOM   762 C CA  . GLY . . 50 ? 13.151 -12.854  3.759 1.00  95.23 0 G 1
ATOM   763 C C   . GLY . . 50 ? 12.582 -13.671  4.923 1.00  95.23 0 G 1
ATOM   764 O O   . GLY . . 50 ? 11.859 -14.629  4.679 1.00  95.23 0 G 1
ATOM   765 H H   . GLY . . 50 ? 15.175 -12.378  4.238 1.00  95.23 0 G 1
ATOM   766 H HA2 . GLY . . 50 ? 12.336 -12.268  3.332 1.00  95.23 0 G 1
ATOM   767 H HA3 . GLY . . 50 ? 13.489 -13.558  3.000 1.00  95.23 0 G 1
ATOM   768 N N   . SER . . 51 ? 12.945 -13.364  6.172 1.00  96.41 0 G 1
ATOM   769 C CA  . SER . . 51 ? 12.525 -14.144  7.348 1.00  96.41 0 G 1
ATOM   770 C C   . SER . . 51 ? 11.161 -13.690  7.902 1.00  96.41 0 G 1
ATOM   771 O O   . SER . . 51 ? 10.796 -12.524  7.724 1.00  96.41 0 G 1
ATOM   772 C CB  . SER . . 51 ? 13.628 -14.137  8.415 1.00  96.41 0 G 1
ATOM   773 O OG  . SER . . 51 ? 13.833 -12.862  8.974 1.00  96.41 0 G 1
ATOM   774 H H   . SER . . 51 ? 13.481 -12.520  6.321 1.00  96.41 0 G 1
ATOM   775 H HA  . SER . . 51 ? 12.411 -15.180  7.030 1.00  96.41 0 G 1
ATOM   776 H HB2 . SER . . 51 ? 14.558 -14.482  7.964 1.00  96.41 0 G 1
ATOM   777 H HB3 . SER . . 51 ? 13.371 -14.823  9.221 1.00  96.41 0 G 1
ATOM   778 H HG  . SER . . 51 ? 14.064 -12.244  8.275 1.00  96.41 0 G 1
ATOM   779 N N   . PRO . . 52 ? 10.398 -14.575  8.575 1.00  97.05 0 G 1
ATOM   780 C CA  . PRO . . 52 ?  9.104 -14.214  9.160 1.00  97.05 0 G 1
ATOM   781 C C   . PRO . . 52 ?  9.255 -13.098 10.203 1.00  97.05 0 G 1
ATOM   782 O O   . PRO . . 52 ? 10.234 -13.047 10.954 1.00  97.05 0 G 1
ATOM   783 C CB  . PRO . . 52 ?  8.540 -15.505  9.760 1.00  97.05 0 G 1
ATOM   784 C CG  . PRO . . 52 ?  9.791 -16.334 10.049 1.00  97.05 0 G 1
ATOM   785 C CD  . PRO . . 52 ? 10.720 -15.958  8.899 1.00  97.05 0 G 1
ATOM   786 H HA  . PRO . . 52 ?  8.430 -13.869  8.377 1.00  97.05 0 G 1
ATOM   787 H HB2 . PRO . . 52 ?  7.930 -16.013  9.013 1.00  97.05 0 G 1
ATOM   788 H HB3 . PRO . . 52 ?  7.955 -15.320 10.661 1.00  97.05 0 G 1
ATOM   789 H HG2 . PRO . . 52 ? 10.230 -16.022 10.996 1.00  97.05 0 G 1
ATOM   790 H HG3 . PRO . . 52 ?  9.581 -17.403 10.051 1.00  97.05 0 G 1
ATOM   791 H HD2 . PRO . . 52 ? 10.510 -16.592  8.038 1.00  97.05 0 G 1
ATOM   792 H HD3 . PRO . . 52 ? 11.756 -16.089  9.214 1.00  97.05 0 G 1
ATOM   793 N N   . GLY . . 53 ?  8.300 -12.171 10.222 1.00  94.59 0 G 1
ATOM   794 C CA  . GLY . . 53 ?  8.301 -10.962 11.046 1.00  94.59 0 G 1
ATOM   795 C C   . GLY . . 53 ?  9.270 -9.860 10.597 1.00  94.59 0 G 1
ATOM   796 O O   . GLY . . 53 ?  9.219 -8.760 11.152 1.00  94.59 0 G 1
ATOM   797 H H   . GLY . . 53 ?  7.469 -12.353  9.678 1.00  94.59 0 G 1
ATOM   798 H HA2 . GLY . . 53 ?  8.555 -11.238 12.070 1.00  94.59 0 G 1
ATOM   799 H HA3 . GLY . . 53 ?  7.293 -10.547 11.041 1.00  94.59 0 G 1
ATOM   800 N N   . ILE . . 54 ? 10.140 -10.128  9.615 1.00  95.70 0 G 1
ATOM   801 C CA  . ILE . . 54 ? 11.078 -9.153  9.037 1.00  95.70 0 G 1
ATOM   802 C C   . ILE . . 54 ? 10.749 -8.881  7.571 1.00  95.70 0 G 1
ATOM   803 O O   . ILE . . 54 ? 10.802 -7.724  7.170 1.00  95.70 0 G 1
ATOM   804 C CB  . ILE . . 54 ? 12.545 -9.606  9.223 1.00  95.70 0 G 1
ATOM   805 C CG1 . ILE . . 54 ? 12.893 -9.617 10.731 1.00  95.70 0 G 1
ATOM   806 C CG2 . ILE . . 54 ? 13.520 -8.695  8.449 1.00  95.70 0 G 1
ATOM   807 C CD1 . ILE . . 54 ? 14.306 -10.100 11.084 1.00  95.70 0 G 1
ATOM   808 H H   . ILE . . 54 ? 10.134 -11.063  9.233 1.00  95.70 0 G 1
ATOM   809 H HA  . ILE . . 54 ? 10.962 -8.199  9.550 1.00  95.70 0 G 1
ATOM   810 H HB  . ILE . . 54 ? 12.640 -10.618  8.829 1.00  95.70 0 G 1
ATOM   811 H HG12 . ILE . . 54 ? 12.767 -8.611 11.129 1.00  95.70 0 G 1
ATOM   812 H HG13 . ILE . . 54 ? 12.193 -10.270 11.251 1.00  95.70 0 G 1
ATOM   813 H HG21 . ILE . . 54 ? 13.402 -7.661  8.773 1.00  95.70 0 G 1
ATOM   814 H HG22 . ILE . . 54 ? 13.327 -8.766  7.379 1.00  95.70 0 G 1
ATOM   815 H HG23 . ILE . . 54 ? 14.551 -9.015  8.600 1.00  95.70 0 G 1
ATOM   816 H HD11 . ILE . . 54 ? 14.402 -10.139 12.168 1.00  95.70 0 G 1
ATOM   817 H HD12 . ILE . . 54 ? 15.062 -9.416 10.700 1.00  95.70 0 G 1
ATOM   818 H HD13 . ILE . . 54 ? 14.470 -11.101 10.686 1.00  95.70 0 G 1
ATOM   819 N N   . ALA . . 55 ? 10.412 -9.891  6.772 1.00  97.11 0 G 1
ATOM   820 C CA  . ALA . . 55 ? 10.002 -9.706  5.385 1.00  97.11 0 G 1
ATOM   821 C C   . ALA . . 55 ?  8.776 -8.787  5.298 1.00  97.11 0 G 1
ATOM   822 O O   . ALA . . 55 ?  7.811 -8.948  6.041 1.00  97.11 0 G 1
ATOM   823 C CB  . ALA . . 55 ?  9.720 -11.076  4.760 1.00  97.11 0 G 1
ATOM   824 H H   . ALA . . 55 ? 10.380 -10.827  7.150 1.00  97.11 0 G 1
ATOM   825 H HA  . ALA . . 55 ? 10.822 -9.238  4.838 1.00  97.11 0 G 1
ATOM   826 H HB1 . ALA . . 55 ?  9.462 -10.961  3.708 1.00  97.11 0 G 1
ATOM   827 H HB2 . ALA . . 55 ? 10.604 -11.709  4.845 1.00  97.11 0 G 1
ATOM   828 H HB3 . ALA . . 55 ?  8.890 -11.555  5.280 1.00  97.11 0 G 1
ATOM   829 N N   . ALA . . 56 ?  8.808 -7.817  4.383 1.00  97.77 0 G 1
ATOM   830 C CA  . ALA . . 56 ?  7.721 -6.854  4.231 1.00  97.77 0 G 1
ATOM   831 C C   . ALA . . 56 ?  6.434 -7.470  3.654 1.00  97.77 0 G 1
ATOM   832 O O   . ALA . . 56 ?  5.360 -6.889  3.797 1.00  97.77 0 G 1
ATOM   833 C CB  . ALA . . 56 ?  8.223 -5.679  3.382 1.00  97.77 0 G 1
ATOM   834 H H   . ALA . . 56 ?  9.635 -7.698  3.817 1.00  97.77 0 G 1
ATOM   835 H HA  . ALA . . 56 ?  7.470 -6.488  5.227 1.00  97.77 0 G 1
ATOM   836 H HB1 . ALA . . 56 ?  8.552 -6.041  2.409 1.00  97.77 0 G 1
ATOM   837 H HB2 . ALA . . 56 ?  7.421 -4.956  3.230 1.00  97.77 0 G 1
ATOM   838 H HB3 . ALA . . 56 ?  9.055 -5.185  3.883 1.00  97.77 0 G 1
ATOM   839 N N   . SER . . 57 ?  6.549 -8.623  2.994 1.00  97.98 0 G 1
ATOM   840 C CA  . SER . . 57 ?  5.442 -9.412  2.459 1.00  97.98 0 G 1
ATOM   841 C C   . SER . . 57 ?  5.902 -10.817  2.049 1.00  97.98 0 G 1
ATOM   842 O O   . SER . . 57 ?  7.101 -11.121  2.067 1.00  97.98 0 G 1
ATOM   843 C CB  . SER . . 57 ?  4.848 -8.705  1.237 1.00  97.98 0 G 1
ATOM   844 O OG  . SER . . 57 ?  5.776 -8.617  0.172 1.00  97.98 0 G 1
ATOM   845 H H   . SER . . 57 ?  7.473 -9.012  2.880 1.00  97.98 0 G 1
ATOM   846 H HA  . SER . . 57 ?  4.668 -9.508  3.220 1.00  97.98 0 G 1
ATOM   847 H HB2 . SER . . 57 ?  3.989 -9.291  0.907 1.00  97.98 0 G 1
ATOM   848 H HB3 . SER . . 57 ?  4.500 -7.709  1.509 1.00  97.98 0 G 1
ATOM   849 H HG  . SER . . 57 ?  5.274 -8.681 -0.644 1.00  97.98 0 G 1
ATOM   850 N N   . PHE . . 58 ?  4.963 -11.659  1.602 1.00  98.37 0 G 1
ATOM   851 C CA  . PHE . . 58 ?  5.281 -12.931  0.945 1.00  98.37 0 G 1
ATOM   852 C C   . PHE . . 58 ?  6.129 -12.737 -0.321 1.00  98.37 0 G 1
ATOM   853 O O   . PHE . . 58 ?  7.108 -13.460 -0.509 1.00  98.37 0 G 1
ATOM   854 C CB  . PHE . . 58 ?  3.987 -13.680  0.615 1.00  98.37 0 G 1
ATOM   855 C CG  . PHE . . 58 ?  3.297 -14.282  1.821 1.00  98.37 0 G 1
ATOM   856 C CD1 . PHE . . 58 ?  3.806 -15.467  2.383 1.00  98.37 0 G 1
ATOM   857 C CD2 . PHE . . 58 ?  2.145 -13.689  2.368 1.00  98.37 0 G 1
ATOM   858 C CE1 . PHE . . 58 ?  3.154 -16.075  3.469 1.00  98.37 0 G 1
ATOM   859 C CE2 . PHE . . 58 ?  1.499 -14.289  3.464 1.00  98.37 0 G 1
ATOM   860 C CZ  . PHE . . 58 ?  1.997 -15.487  4.003 1.00  98.37 0 G 1
ATOM   861 H H   . PHE . . 58 ?  3.992 -11.386  1.643 1.00  98.37 0 G 1
ATOM   862 H HA  . PHE . . 58 ?  5.868 -13.545  1.629 1.00  98.37 0 G 1
ATOM   863 H HB2 . PHE . . 58 ?  3.306 -13.020  0.079 1.00  98.37 0 G 1
ATOM   864 H HB3 . PHE . . 58 ?  4.235 -14.505 -0.051 1.00  98.37 0 G 1
ATOM   865 H HD1 . PHE . . 58 ?  4.693 -15.920  1.964 1.00  98.37 0 G 1
ATOM   866 H HD2 . PHE . . 58 ?  1.745 -12.783  1.933 1.00  98.37 0 G 1
ATOM   867 H HE1 . PHE . . 58 ?  3.527 -16.998  3.886 1.00  98.37 0 G 1
ATOM   868 H HE2 . PHE . . 58 ?  0.612 -13.840  3.886 1.00  98.37 0 G 1
ATOM   869 H HZ  . PHE . . 58 ?  1.483 -15.967  4.823 1.00  98.37 0 G 1
ATOM   870 N N   . HIS . . 59 ?  5.847 -11.708 -1.134 1.00  98.10 0 G 1
ATOM   871 C CA  . HIS . . 59 ?  6.722 -11.307 -2.243 1.00  98.10 0 G 1
ATOM   872 C C   . HIS . . 59 ?  8.161 -11.061 -1.775 1.00  98.10 0 G 1
ATOM   873 O O   . HIS . . 59 ?  9.086 -11.605 -2.374 1.00  98.10 0 G 1
ATOM   874 C CB  . HIS . . 59 ?  6.163 -10.064 -2.955 1.00  98.10 0 G 1
ATOM   875 C CG  . HIS . . 59 ?  7.109 -9.480 -3.962 1.00  98.10 0 G 1
ATOM   876 C CD2 . HIS . . 59 ?  7.103 -9.755 -5.293 1.00  98.10 0 G 1
ATOM   877 N ND1 . HIS . . 59 ?  8.172 -8.618 -3.677 1.00  98.10 0 G 1
ATOM   878 C CE1 . HIS . . 59 ?  8.805 -8.430 -4.843 1.00  98.10 0 G 1
ATOM   879 N NE2 . HIS . . 59 ?  8.175 -9.089 -5.827 1.00  98.10 0 G 1
ATOM   880 H H   . HIS . . 59 ?  4.963 -11.232 -1.026 1.00  98.10 0 G 1
ATOM   881 H HA  . HIS . . 59 ?  6.764 -12.118 -2.970 1.00  98.10 0 G 1
ATOM   882 H HB2 . HIS . . 59 ?  5.927 -9.285 -2.229 1.00  98.10 0 G 1
ATOM   883 H HB3 . HIS . . 59 ?  5.246 -10.337 -3.477 1.00  98.10 0 G 1
ATOM   884 H HD2 . HIS . . 59 ?  6.412 -10.398 -5.817 1.00  98.10 0 G 1
ATOM   885 H HE1 . HIS . . 59 ?  9.692 -7.830 -4.969 1.00  98.10 0 G 1
ATOM   886 H HE2 . HIS . . 59 ?  8.435 -9.092 -6.803 1.00  98.10 0 G 1
ATOM   887 N N   . SER . . 60 ?  8.375 -10.319 -0.681 1.00  97.03 0 G 1
ATOM   888 C CA  . SER . . 60 ?  9.726 -10.058 -0.161 1.00  97.03 0 G 1
ATOM   889 C C   . SER . . 60 ? 10.437 -11.330  0.310 1.00  97.03 0 G 1
ATOM   890 O O   . SER . . 60 ? 11.657 -11.442  0.143 1.00  97.03 0 G 1
ATOM   891 C CB  . SER . . 60 ?  9.685 -9.056  0.995 1.00  97.03 0 G 1
ATOM   892 O OG  . SER . . 60 ?  9.033 -7.867  0.601 1.00  97.03 0 G 1
ATOM   893 H H   . SER . . 60 ?  7.590 -9.879 -0.223 1.00  97.03 0 G 1
ATOM   894 H HA  . SER . . 60 ? 10.324 -9.626 -0.964 1.00  97.03 0 G 1
ATOM   895 H HB2 . SER . . 60 ? 10.704 -8.824  1.304 1.00  97.03 0 G 1
ATOM   896 H HB3 . SER . . 60 ?  9.154 -9.492  1.840 1.00  97.03 0 G 1
ATOM   897 H HG  . SER . . 60 ?  9.448 -7.532 -0.197 1.00  97.03 0 G 1
ATOM   898 N N   . ALA . . 61 ?  9.700 -12.300  0.856 1.00  96.60 0 G 1
ATOM   899 C CA  . ALA . . 61 ? 10.239 -13.608  1.220 1.00  96.60 0 G 1
ATOM   900 C C   . ALA . . 61 ? 10.726 -14.375 -0.022 1.00  96.60 0 G 1
ATOM   901 O O   . ALA . . 61 ? 11.899 -14.746 -0.098 1.00  96.60 0 G 1
ATOM   902 C CB  . ALA . . 61 ?  9.186 -14.383  2.021 1.00  96.60 0 G 1
ATOM   903 H H   . ALA . . 61 ?  8.708 -12.144  0.975 1.00  96.60 0 G 1
ATOM   904 H HA  . ALA . . 61 ? 11.104 -13.460  1.868 1.00  96.60 0 G 1
ATOM   905 H HB1 . ALA . . 61 ?  8.827 -13.768  2.846 1.00  96.60 0 G 1
ATOM   906 H HB2 . ALA . . 61 ?  8.340 -14.655  1.389 1.00  96.60 0 G 1
ATOM   907 H HB3 . ALA . . 61 ?  9.629 -15.293  2.424 1.00  96.60 0 G 1
ATOM   908 N N   . VAL . . 62 ?  9.871 -14.517 -1.040 1.00  96.11 0 G 1
ATOM   909 C CA  . VAL . . 62 ? 10.204 -15.207 -2.299 1.00  96.11 0 G 1
ATOM   910 C C   . VAL . . 62 ? 11.327 -14.490 -3.052 1.00  96.11 0 G 1
ATOM   911 O O   . VAL . . 62 ? 12.289 -15.117 -3.498 1.00  96.11 0 G 1
ATOM   912 C CB  . VAL . . 62 ?  8.954 -15.342 -3.192 1.00  96.11 0 G 1
ATOM   913 C CG1 . VAL . . 62 ?  9.304 -16.014 -4.524 1.00  96.11 0 G 1
ATOM   914 C CG2 . VAL . . 62 ?  7.884 -16.207 -2.513 1.00  96.11 0 G 1
ATOM   915 H H   . VAL . . 62 ?  8.933 -14.158 -0.925 1.00  96.11 0 G 1
ATOM   916 H HA  . VAL . . 62 ? 10.562 -16.209 -2.065 1.00  96.11 0 G 1
ATOM   917 H HB  . VAL . . 62 ?  8.537 -14.355 -3.393 1.00  96.11 0 G 1
ATOM   918 H HG11 . VAL . . 62 ?  8.401 -16.232 -5.094 1.00  96.11 0 G 1
ATOM   919 H HG12 . VAL . . 62 ?  9.940 -15.368 -5.130 1.00  96.11 0 G 1
ATOM   920 H HG13 . VAL . . 62 ?  9.824 -16.950 -4.321 1.00  96.11 0 G 1
ATOM   921 H HG21 . VAL . . 62 ?  7.579 -15.769 -1.563 1.00  96.11 0 G 1
ATOM   922 H HG22 . VAL . . 62 ?  8.268 -17.211 -2.335 1.00  96.11 0 G 1
ATOM   923 H HG23 . VAL . . 62 ?  7.000 -16.265 -3.149 1.00  96.11 0 G 1
ATOM   924 N N   . PHE . . 63 ? 11.264 -13.163 -3.148 1.00  95.15 0 G 1
ATOM   925 C CA  . PHE . . 63 ? 12.279 -12.363 -3.827 1.00  95.15 0 G 1
ATOM   926 C C   . PHE . . 63 ? 13.642 -12.453 -3.129 1.00  95.15 0 G 1
ATOM   927 O O   . PHE . . 63 ? 14.680 -12.477 -3.789 1.00  95.15 0 G 1
ATOM   928 C CB  . PHE . . 63 ? 11.793 -10.912 -3.935 1.00  95.15 0 G 1
ATOM   929 C CG  . PHE . . 63 ? 12.686 -10.018 -4.777 1.00  95.15 0 G 1
ATOM   930 C CD1 . PHE . . 63 ? 13.150 -8.786 -4.274 1.00  95.15 0 G 1
ATOM   931 C CD2 . PHE . . 63 ? 13.027 -10.406 -6.087 1.00  95.15 0 G 1
ATOM   932 C CE1 . PHE . . 63 ? 13.952 -7.953 -5.078 1.00  95.15 0 G 1
ATOM   933 C CE2 . PHE . . 63 ? 13.833 -9.580 -6.884 1.00  95.15 0 G 1
ATOM   934 C CZ  . PHE . . 63 ? 14.294 -8.352 -6.383 1.00  95.15 0 G 1
ATOM   935 H H   . PHE . . 63 ? 10.446 -12.694 -2.789 1.00  95.15 0 G 1
ATOM   936 H HA  . PHE . . 63 ? 12.402 -12.770 -4.831 1.00  95.15 0 G 1
ATOM   937 H HB2 . PHE . . 63 ? 11.697 -10.494 -2.933 1.00  95.15 0 G 1
ATOM   938 H HB3 . PHE . . 63 ? 10.802 -10.908 -4.389 1.00  95.15 0 G 1
ATOM   939 H HD1 . PHE . . 63 ? 12.857 -8.462 -3.286 1.00  95.15 0 G 1
ATOM   940 H HD2 . PHE . . 63 ? 12.670 -11.340 -6.495 1.00  95.15 0 G 1
ATOM   941 H HE1 . PHE . . 63 ? 14.266 -6.991 -4.700 1.00  95.15 0 G 1
ATOM   942 H HE2 . PHE . . 63 ? 14.087 -9.889 -7.887 1.00  95.15 0 G 1
ATOM   943 H HZ  . PHE . . 63 ? 14.892 -7.712 -7.016 1.00  95.15 0 G 1
ATOM   944 N N   . SER . . 64 ? 13.669 -12.565 -1.799 1.00  93.43 0 G 1
ATOM   945 C CA  . SER . . 64 ? 14.912 -12.810 -1.058 1.00  93.43 0 G 1
ATOM   946 C C   . SER . . 64 ? 15.517 -14.180 -1.376 1.00  93.43 0 G 1
ATOM   947 O O   . SER . . 64 ? 16.735 -14.274 -1.527 1.00  93.43 0 G 1
ATOM   948 C CB  . SER . . 64 ? 14.687 -12.660  0.446 1.00  93.43 0 G 1
ATOM   949 O OG  . SER . . 64 ? 14.309 -11.328  0.738 1.00  93.43 0 G 1
ATOM   950 H H   . SER . . 64 ? 12.795 -12.550 -1.293 1.00  93.43 0 G 1
ATOM   951 H HA  . SER . . 64 ? 15.648 -12.062 -1.354 1.00  93.43 0 G 1
ATOM   952 H HB2 . SER . . 64 ? 13.910 -13.349  0.778 1.00  93.43 0 G 1
ATOM   953 H HB3 . SER . . 64 ? 15.613 -12.890  0.972 1.00  93.43 0 G 1
ATOM   954 H HG  . SER . . 64 ? 13.363 -11.268  0.587 1.00  93.43 0 G 1
ATOM   955 N N   . LEU . . 65 ? 14.694 -15.221 -1.555 1.00  92.90 0 G 1
ATOM   956 C CA  . LEU . . 65 ? 15.168 -16.543 -1.981 1.00  92.90 0 G 1
ATOM   957 C C   . LEU . . 65 ? 15.705 -16.526 -3.416 1.00  92.90 0 G 1
ATOM   958 O O   . LEU . . 65 ? 16.755 -17.112 -3.679 1.00  92.90 0 G 1
ATOM   959 C CB  . LEU . . 65 ? 14.048 -17.586 -1.841 1.00  92.90 0 G 1
ATOM   960 C CG  . LEU . . 65 ? 13.572 -17.840 -0.403 1.00  92.90 0 G 1
ATOM   961 C CD1 . LEU . . 65 ? 12.395 -18.809 -0.431 1.00  92.90 0 G 1
ATOM   962 C CD2 . LEU . . 65 ? 14.681 -18.436  0.468 1.00  92.90 0 G 1
ATOM   963 H H   . LEU . . 65 ? 13.702 -15.087 -1.427 1.00  92.90 0 G 1
ATOM   964 H HA  . LEU . . 65 ? 16.003 -16.839 -1.347 1.00  92.90 0 G 1
ATOM   965 H HB2 . LEU . . 65 ? 14.412 -18.531 -2.245 1.00  92.90 0 G 1
ATOM   966 H HB3 . LEU . . 65 ? 13.195 -17.279 -2.447 1.00  92.90 0 G 1
ATOM   967 H HG  . LEU . . 65 ? 13.241 -16.907  0.051 1.00  92.90 0 G 1
ATOM   968 H HD11 . LEU . . 65 ? 11.580 -18.383 -1.014 1.00  92.90 0 G 1
ATOM   969 H HD12 . LEU . . 65 ? 12.694 -19.757 -0.877 1.00  92.90 0 G 1
ATOM   970 H HD13 . LEU . . 65 ? 12.036 -18.986  0.583 1.00  92.90 0 G 1
ATOM   971 H HD21 . LEU . . 65 ? 14.273 -18.698  1.445 1.00  92.90 0 G 1
ATOM   972 H HD22 . LEU . . 65 ? 15.081 -19.336  0.001 1.00  92.90 0 G 1
ATOM   973 H HD23 . LEU . . 65 ? 15.477 -17.708  0.611 1.00  92.90 0 G 1
ATOM   974 N N   . LEU . . 66 ? 15.058 -15.804 -4.334 1.00  92.24 0 G 1
ATOM   975 C CA  . LEU . . 66 ? 15.582 -15.628 -5.694 1.00  92.24 0 G 1
ATOM   976 C C   . LEU . . 66 ? 16.950 -14.948 -5.700 1.00  92.24 0 G 1
ATOM   977 O O   . LEU . . 66 ? 17.871 -15.423 -6.366 1.00  92.24 0 G 1
ATOM   978 C CB  . LEU . . 66 ? 14.598 -14.808 -6.538 1.00  92.24 0 G 1
ATOM   979 C CG  . LEU . . 66 ? 13.414 -15.626 -7.054 1.00  92.24 0 G 1
ATOM   980 C CD1 . LEU . . 66 ? 12.411 -14.668 -7.675 1.00  92.24 0 G 1
ATOM   981 C CD2 . LEU . . 66 ? 13.854 -16.648 -8.105 1.00  92.24 0 G 1
ATOM   982 H H   . LEU . . 66 ? 14.163 -15.406 -4.091 1.00  92.24 0 G 1
ATOM   983 H HA  . LEU . . 66 ? 15.732 -16.612 -6.136 1.00  92.24 0 G 1
ATOM   984 H HB2 . LEU . . 66 ? 15.121 -14.401 -7.404 1.00  92.24 0 G 1
ATOM   985 H HB3 . LEU . . 66 ? 14.238 -13.967 -5.946 1.00  92.24 0 G 1
ATOM   986 H HG  . LEU . . 66 ? 12.926 -16.128 -6.218 1.00  92.24 0 G 1
ATOM   987 H HD11 . LEU . . 66 ? 12.137 -13.910 -6.943 1.00  92.24 0 G 1
ATOM   988 H HD12 . LEU . . 66 ? 11.519 -15.225 -7.963 1.00  92.24 0 G 1
ATOM   989 H HD13 . LEU . . 66 ? 12.834 -14.197 -8.562 1.00  92.24 0 G 1
ATOM   990 H HD21 . LEU . . 66 ? 13.008 -17.279 -8.374 1.00  92.24 0 G 1
ATOM   991 H HD22 . LEU . . 66 ? 14.621 -17.324 -7.726 1.00  92.24 0 G 1
ATOM   992 H HD23 . LEU . . 66 ? 14.220 -16.156 -9.006 1.00  92.24 0 G 1
ATOM   993 N N   . LYS . . 67 ? 17.104 -13.873 -4.916 1.00  90.73 0 G 1
ATOM   994 C CA  . LYS . . 67 ? 18.385 -13.170 -4.742 1.00  90.73 0 G 1
ATOM   995 C C   . LYS . . 67 ? 19.472 -14.053 -4.134 1.00  90.73 0 G 1
ATOM   996 O O   . LYS . . 67 ? 20.648 -13.817 -4.389 1.00  90.73 0 G 1
ATOM   997 C CB  . LYS . . 67 ? 18.185 -11.915 -3.884 1.00  90.73 0 G 1
ATOM   998 C CG  . LYS . . 67 ? 17.427 -10.830 -4.657 1.00  90.73 0 G 1
ATOM   999 C CD  . LYS . . 67 ? 17.313 -9.506 -3.894 1.00  90.73 0 G 1
ATOM   1000 C CE  . LYS . . 67 ? 16.649 -9.593 -2.515 1.00  90.73 0 G 1
ATOM   1001 N NZ  . LYS . . 67 ? 16.496 -8.228 -1.946 1.00  90.73 1 G 1
ATOM   1002 H H   . LYS . . 67 ? 16.286 -13.527 -4.434 1.00  90.73 0 G 1
ATOM   1003 H HA  . LYS . . 67 ? 18.767 -12.870 -5.718 1.00  90.73 0 G 1
ATOM   1004 H HB2 . LYS . . 67 ? 17.647 -12.176 -2.973 1.00  90.73 0 G 1
ATOM   1005 H HB3 . LYS . . 67 ? 19.163 -11.518 -3.608 1.00  90.73 0 G 1
ATOM   1006 H HG2 . LYS . . 67 ? 17.957 -10.631 -5.589 1.00  90.73 0 G 1
ATOM   1007 H HG3 . LYS . . 67 ? 16.428 -11.176 -4.920 1.00  90.73 0 G 1
ATOM   1008 H HD2 . LYS . . 67 ? 16.717 -8.841 -4.519 1.00  90.73 0 G 1
ATOM   1009 H HD3 . LYS . . 67 ? 18.309 -9.076 -3.788 1.00  90.73 0 G 1
ATOM   1010 H HE2 . LYS . . 67 ? 17.270 -10.208 -1.864 1.00  90.73 0 G 1
ATOM   1011 H HE3 . LYS . . 67 ? 15.677 -10.076 -2.616 1.00  90.73 0 G 1
ATOM   1012 H HZ1 . LYS . . 67 ? 16.299 -8.237 -0.955 1.00  90.73 0 G 1
ATOM   1013 H HZ2 . LYS . . 67 ? 17.333 -7.683 -2.088 1.00  90.73 0 G 1
ATOM   1014 H HZ3 . LYS . . 67 ? 15.736 -7.735 -2.392 1.00  90.73 0 G 1
ATOM   1015 N N   . ALA . . 68 ? 19.095 -15.037 -3.323 1.00  88.28 0 G 1
ATOM   1016 C CA  . ALA . . 68 ? 20.035 -15.975 -2.726 1.00  88.28 0 G 1
ATOM   1017 C C   . ALA . . 68 ? 20.473 -17.076 -3.715 1.00  88.28 0 G 1
ATOM   1018 O O   . ALA . . 68 ? 21.625 -17.504 -3.671 1.00  88.28 0 G 1
ATOM   1019 C CB  . ALA . . 68 ? 19.397 -16.525 -1.443 1.00  88.28 0 G 1
ATOM   1020 H H   . ALA . . 68 ? 18.114 -15.134 -3.103 1.00  88.28 0 G 1
ATOM   1021 H HA  . ALA . . 68 ? 20.934 -15.429 -2.441 1.00  88.28 0 G 1
ATOM   1022 H HB1 . ALA . . 68 ? 18.987 -15.708 -0.849 1.00  88.28 0 G 1
ATOM   1023 H HB2 . ALA . . 68 ? 20.154 -17.028 -0.843 1.00  88.28 0 G 1
ATOM   1024 H HB3 . ALA . . 68 ? 18.597 -17.225 -1.688 1.00  88.28 0 G 1
ATOM   1025 N N   . ASN . . 69 ? 19.583 -17.521 -4.610 1.00  88.03 0 G 1
ATOM   1026 C CA  . ASN . . 69 ? 19.865 -18.577 -5.591 1.00  88.03 0 G 1
ATOM   1027 C C   . ASN . . 69 ? 20.658 -18.093 -6.808 1.00  88.03 0 G 1
ATOM   1028 O O   . ASN . . 69 ? 21.548 -18.798 -7.282 1.00  88.03 0 G 1
ATOM   1029 C CB  . ASN . . 69 ? 18.546 -19.230 -6.031 1.00  88.03 0 G 1
ATOM   1030 C CG  . ASN . . 69 ? 18.049 -20.237 -5.017 1.00  88.03 0 G 1
ATOM   1031 N ND2 . ASN . . 69 ? 17.070 -19.890 -4.219 1.00  88.03 0 G 1
ATOM   1032 O OD1 . ASN . . 69 ? 18.563 -21.339 -4.913 1.00  88.03 0 G 1
ATOM   1033 H H   . ASN . . 69 ? 18.643 -17.152 -4.567 1.00  88.03 0 G 1
ATOM   1034 H HA  . ASN . . 69 ? 20.486 -19.345 -5.131 1.00  88.03 0 G 1
ATOM   1035 H HB2 . ASN . . 69 ? 17.784 -18.474 -6.222 1.00  88.03 0 G 1
ATOM   1036 H HB3 . ASN . . 69 ? 18.706 -19.777 -6.961 1.00  88.03 0 G 1
ATOM   1037 H HD21 . ASN . . 69 ? 16.630 -20.608 -3.663 1.00  88.03 0 G 1
ATOM   1038 H HD22 . ASN . . 69 ? 16.713 -18.945 -4.241 1.00  88.03 0 G 1
ATOM   1039 N N   . ASN . . 70 ? 20.352 -16.897 -7.308 1.00  80.02 0 G 1
ATOM   1040 C CA  . ASN . . 70 ? 20.932 -16.386 -8.545 1.00  80.02 0 G 1
ATOM   1041 C C   . ASN . . 70 ? 21.843 -15.176 -8.283 1.00  80.02 0 G 1
ATOM   1042 O O   . ASN . . 70 ? 21.593 -14.402 -7.355 1.00  80.02 0 G 1
ATOM   1043 C CB  . ASN . . 70 ? 19.785 -16.092 -9.531 1.00  80.02 0 G 1
ATOM   1044 C CG  . ASN . . 70 ? 19.181 -17.350 -10.136 1.00  80.02 0 G 1
ATOM   1045 N ND2 . ASN . . 70 ? 17.914 -17.323 -10.486 1.00  80.02 0 G 1
ATOM   1046 O OD1 . ASN . . 70 ? 19.861 -18.344 -10.322 1.00  80.02 0 G 1
ATOM   1047 H H   . ASN . . 70 ? 19.625 -16.359 -6.859 1.00  80.02 0 G 1
ATOM   1048 H HA  . ASN . . 70 ? 21.553 -17.165 -8.987 1.00  80.02 0 G 1
ATOM   1049 H HB2 . ASN . . 70 ? 20.142 -15.470 -10.353 1.00  80.02 0 G 1
ATOM   1050 H HB3 . ASN . . 70 ? 18.992 -15.559 -9.005 1.00  80.02 0 G 1
ATOM   1051 H HD21 . ASN . . 70 ? 17.325 -16.505 -10.419 1.00  80.02 0 G 1
ATOM   1052 H HD22 . ASN . . 70 ? 17.495 -18.132 -10.921 1.00  80.02 0 G 1
ATOM   1053 N N   . PRO . . 71 ? 22.876 -14.946 -9.120 1.00  65.25 0 G 1
ATOM   1054 C CA  . PRO . . 71 ? 23.597 -13.682 -9.144 1.00  65.25 0 G 1
ATOM   1055 C C   . PRO . . 71 ? 22.670 -12.595 -9.700 1.00  65.25 0 G 1
ATOM   1056 O O   . PRO . . 71 ? 22.697 -12.253 -10.880 1.00  65.25 0 G 1
ATOM   1057 C CB  . PRO . . 71 ? 24.843 -13.935 -9.997 1.00  65.25 0 G 1
ATOM   1058 C CG  . PRO . . 71 ? 24.389 -15.024 -10.968 1.00  65.25 0 G 1
ATOM   1059 C CD  . PRO . . 71 ? 23.374 -15.835 -10.161 1.00  65.25 0 G 1
ATOM   1060 H HA  . PRO . . 71 ? 23.902 -13.400 -8.136 1.00  65.25 0 G 1
ATOM   1061 H HB2 . PRO . . 71 ? 25.637 -14.329 -9.362 1.00  65.25 0 G 1
ATOM   1062 H HB3 . PRO . . 71 ? 25.186 -13.040 -10.516 1.00  65.25 0 G 1
ATOM   1063 H HG2 . PRO . . 71 ? 23.889 -14.568 -11.822 1.00  65.25 0 G 1
ATOM   1064 H HG3 . PRO . . 71 ? 25.223 -15.642 -11.302 1.00  65.25 0 G 1
ATOM   1065 H HD2 . PRO . . 71 ? 22.570 -16.178 -10.812 1.00  65.25 0 G 1
ATOM   1066 H HD3 . PRO . . 71 ? 23.868 -16.690 -9.699 1.00  65.25 0 G 1
ATOM   1067 N N   . TRP . . 72 ? 21.810 -12.063 -8.843 1.00  64.38 0 G 1
ATOM   1068 C CA  . TRP . . 72 ? 21.007 -10.897 -9.163 1.00  64.38 0 G 1
ATOM   1069 C C   . TRP . . 72 ? 21.897 -9.650 -9.192 1.00  64.38 0 G 1
ATOM   1070 O O   . TRP . . 72 ? 22.863 -9.567 -8.423 1.00  64.38 0 G 1
ATOM   1071 C CB  . TRP . . 72 ? 19.854 -10.780 -8.165 1.00  64.38 0 G 1
ATOM   1072 C CG  . TRP . . 72 ? 18.704 -11.669 -8.506 1.00  64.38 0 G 1
ATOM   1073 C CD1 . TRP . . 72 ? 18.632 -13.001 -8.300 1.00  64.38 0 G 1
ATOM   1074 C CD2 . TRP . . 72 ? 17.450 -11.304 -9.149 1.00  64.38 0 G 1
ATOM   1075 C CE2 . TRP . . 72 ? 16.660 -12.481 -9.301 1.00  64.38 0 G 1
ATOM   1076 C CE3 . TRP . . 72 ? 16.900 -10.085 -9.597 1.00  64.38 0 G 1
ATOM   1077 N NE1 . TRP . . 72 ? 17.429 -13.485 -8.767 1.00  64.38 0 G 1
ATOM   1078 C CZ2 . TRP . . 72 ? 15.381 -12.451 -9.858 1.00  64.38 0 G 1
ATOM   1079 C CZ3 . TRP . . 72 ? 15.615 -10.045 -10.159 1.00  64.38 0 G 1
ATOM   1080 C CH2 . TRP . . 72 ? 14.857 -11.219 -10.280 1.00  64.38 0 G 1
ATOM   1081 H H   . TRP . . 72 ? 21.742 -12.469 -7.921 1.00  64.38 0 G 1
ATOM   1082 H HA  . TRP . . 72 ? 20.581 -11.046 -10.155 1.00  64.38 0 G 1
ATOM   1083 H HB2 . TRP . . 72 ? 19.493 -9.751 -8.161 1.00  64.38 0 G 1
ATOM   1084 H HB3 . TRP . . 72 ? 20.207 -11.005 -7.159 1.00  64.38 0 G 1
ATOM   1085 H HD1 . TRP . . 72 ? 19.395 -13.597 -7.819 1.00  64.38 0 G 1
ATOM   1086 H HE1 . TRP . . 72 ? 17.141 -14.447 -8.665 1.00  64.38 0 G 1
ATOM   1087 H HE3 . TRP . . 72 ? 17.470 -9.173 -9.484 1.00  64.38 0 G 1
ATOM   1088 H HZ2 . TRP . . 72 ? 14.803 -13.360 -9.952 1.00  64.38 0 G 1
ATOM   1089 H HZ3 . TRP . . 72 ? 15.194 -9.102 -10.476 1.00  64.38 0 G 1
ATOM   1090 H HH2 . TRP . . 72 ? 13.857 -11.167 -10.685 1.00  64.38 0 G 1
ATOM   1091 N N   . PRO . . 73 ? 21.588 -8.643 -10.033 1.00  55.29 0 G 1
ATOM   1092 C CA  . PRO . . 73 ? 22.157 -7.318 -9.836 1.00  55.29 0 G 1
ATOM   1093 C C   . PRO . . 73 ? 21.941 -6.930 -8.372 1.00  55.29 0 G 1
ATOM   1094 O O   . PRO . . 73 ? 20.854 -7.160 -7.848 1.00  55.29 0 G 1
ATOM   1095 C CB  . PRO . . 73 ? 21.439 -6.378 -10.810 1.00  55.29 0 G 1
ATOM   1096 C CG  . PRO . . 73 ? 20.249 -7.169 -11.360 1.00  55.29 0 G 1
ATOM   1097 C CD  . PRO . . 73 ? 20.510 -8.632 -11.007 1.00  55.29 0 G 1
ATOM   1098 H HA  . PRO . . 73 ? 23.223 -7.340 -10.058 1.00  55.29 0 G 1
ATOM   1099 H HB2 . PRO . . 73 ? 21.102 -5.467 -10.316 1.00  55.29 0 G 1
ATOM   1100 H HB3 . PRO . . 73 ? 22.116 -6.124 -11.626 1.00  55.29 0 G 1
ATOM   1101 H HG2 . PRO . . 73 ? 20.166 -7.045 -12.439 1.00  55.29 0 G 1
ATOM   1102 H HG3 . PRO . . 73 ? 19.330 -6.837 -10.876 1.00  55.29 0 G 1
ATOM   1103 H HD2 . PRO . . 73 ? 19.600 -9.069 -10.595 1.00  55.29 0 G 1
ATOM   1104 H HD3 . PRO . . 73 ? 20.816 -9.185 -11.895 1.00  55.29 0 G 1
ATOM   1105 N N   . ALA . . 74 ? 22.987 -6.417 -7.716 1.00  55.76 0 G 1
ATOM   1106 C CA  . ALA . . 74 ? 23.062 -6.240 -6.266 1.00  55.76 0 G 1
ATOM   1107 C C   . ALA . . 74 ? 21.954 -5.313 -5.721 1.00  55.76 0 G 1
ATOM   1108 O O   . ALA . . 74 ? 22.191 -4.135 -5.448 1.00  55.76 0 G 1
ATOM   1109 C CB  . ALA . . 74 ? 24.477 -5.742 -5.924 1.00  55.76 0 G 1
ATOM   1110 H H   . ALA . . 74 ? 23.848 -6.307 -8.232 1.00  55.76 0 G 1
ATOM   1111 H HA  . ALA . . 74 ? 22.927 -7.215 -5.799 1.00  55.76 0 G 1
ATOM   1112 H HB1 . ALA . . 74 ? 24.571 -5.627 -4.844 1.00  55.76 0 G 1
ATOM   1113 H HB2 . ALA . . 74 ? 24.662 -4.778 -6.399 1.00  55.76 0 G 1
ATOM   1114 H HB3 . ALA . . 74 ? 25.218 -6.464 -6.268 1.00  55.76 0 G 1
ATOM   1115 N N   . SER . . 75 ? 20.733 -5.833 -5.574 1.00  62.41 0 G 1
ATOM   1116 C CA  . SER . . 75 ? 19.608 -5.120 -4.990 1.00  62.41 0 G 1
ATOM   1117 C C   . SER . . 75 ? 19.654 -5.339 -3.483 1.00  62.41 0 G 1
ATOM   1118 O O   . SER . . 75 ? 19.509 -6.449 -2.957 1.00  62.41 0 G 1
ATOM   1119 C CB  . SER . . 75 ? 18.267 -5.443 -5.674 1.00  62.41 0 G 1
ATOM   1120 O OG  . SER . . 75 ? 17.515 -6.456 -5.041 1.00  62.41 0 G 1
ATOM   1121 H H   . SER . . 75 ? 20.568 -6.760 -5.941 1.00  62.41 0 G 1
ATOM   1122 H HA  . SER . . 75 ? 19.765 -4.057 -5.172 1.00  62.41 0 G 1
ATOM   1123 H HB2 . SER . . 75 ? 17.662 -4.536 -5.671 1.00  62.41 0 G 1
ATOM   1124 H HB3 . SER . . 75 ? 18.452 -5.721 -6.711 1.00  62.41 0 G 1
ATOM   1125 H HG  . SER . . 75 ? 16.755 -6.654 -5.591 1.00  62.41 0 G 1
ATOM   1126 N N   . THR . . 76 ? 19.961 -4.259 -2.776 1.00  78.42 0 G 1
ATOM   1127 C CA  . THR . . 76 ? 19.892 -4.236 -1.321 1.00  78.42 0 G 1
ATOM   1128 C C   . THR . . 76 ? 18.426 -4.216 -0.920 1.00  78.42 0 G 1
ATOM   1129 O O   . THR . . 76 ? 17.629 -3.498 -1.522 1.00  78.42 0 G 1
ATOM   1130 C CB  . THR . . 76 ? 20.663 -3.045 -0.731 1.00  78.42 0 G 1
ATOM   1131 C CG2 . THR . . 76 ? 22.172 -3.262 -0.858 1.00  78.42 0 G 1
ATOM   1132 O OG1 . THR . . 76 ? 20.392 -1.840 -1.407 1.00  78.42 0 G 1
ATOM   1133 H H   . THR . . 76 ? 20.012 -3.369 -3.252 1.00  78.42 0 G 1
ATOM   1134 H HA  . THR . . 76 ? 20.335 -5.151 -0.928 1.00  78.42 0 G 1
ATOM   1135 H HB  . THR . . 76 ? 20.405 -2.936  0.322 1.00  78.42 0 G 1
ATOM   1136 H HG1 . THR . . 76 ? 21.021 -1.753 -2.126 1.00  78.42 0 G 1
ATOM   1137 H HG21 . THR . . 76 ? 22.456 -4.160 -0.312 1.00  78.42 0 G 1
ATOM   1138 H HG22 . THR . . 76 ? 22.698 -2.410 -0.427 1.00  78.42 0 G 1
ATOM   1139 H HG23 . THR . . 76 ? 22.457 -3.375 -1.904 1.00  78.42 0 G 1
ATOM   1140 N N   . SER . . 77 ? 18.058 -5.039  0.063 1.00  90.72 0 G 1
ATOM   1141 C CA  . SER . . 77 ? 16.736 -4.916  0.670 1.00  90.72 0 G 1
ATOM   1142 C C   . SER . . 77 ? 16.692 -3.646  1.519 1.00  90.72 0 G 1
ATOM   1143 O O   . SER . . 77 ? 17.674 -3.321  2.197 1.00  90.72 0 G 1
ATOM   1144 C CB  . SER . . 77 ? 16.377 -6.138  1.517 1.00  90.72 0 G 1
ATOM   1145 O OG  . SER . . 77 ? 16.270 -7.323  0.740 1.00  90.72 0 G 1
ATOM   1146 H H   . SER . . 77 ? 18.738 -5.632  0.515 1.00  90.72 0 G 1
ATOM   1147 H HA  . SER . . 77 ? 15.999 -4.824 -0.127 1.00  90.72 0 G 1
ATOM   1148 H HB2 . SER . . 77 ? 15.419 -5.953  2.004 1.00  90.72 0 G 1
ATOM   1149 H HB3 . SER . . 77 ? 17.140 -6.283  2.281 1.00  90.72 0 G 1
ATOM   1150 H HG  . SER . . 77 ? 15.460 -7.746  1.037 1.00  90.72 0 G 1
ATOM   1151 N N   . CYS . . 78 ? 15.564 -2.946  1.509 1.00  92.69 0 G 1
ATOM   1152 C CA  . CYS . . 78 ? 15.373 -1.718  2.279 1.00  92.69 0 G 1
ATOM   1153 C C   . CYS . . 78 ? 14.381 -1.925  3.422 1.00  92.69 0 G 1
ATOM   1154 O O   . CYS . . 78 ? 13.454 -2.720  3.309 1.00  92.69 0 G 1
ATOM   1155 C CB  . CYS . . 78 ? 14.931 -0.570  1.368 1.00  92.69 0 G 1
ATOM   1156 S SG  . CYS . . 78 ? 16.197  0.031  0.223 1.00  92.69 0 G 1
ATOM   1157 H H   . CYS . . 78 ? 14.786 -3.322  0.987 1.00  92.69 0 G 1
ATOM   1158 H HA  . CYS . . 78 ? 16.321 -1.419  2.727 1.00  92.69 0 G 1
ATOM   1159 H HB2 . CYS . . 78 ? 14.056 -0.881  0.798 1.00  92.69 0 G 1
ATOM   1160 H HB3 . CYS . . 78 ? 14.633  0.269  1.997 1.00  92.69 0 G 1
ATOM   1161 N N   . CYS . . 79 ? 14.558 -1.165  4.504 1.00  94.62 0 G 1
ATOM   1162 C CA  . CYS . . 79 ? 13.599 -1.108  5.601 1.00  94.62 0 G 1
ATOM   1163 C C   . CYS . . 79 ? 12.476 -0.122  5.266 1.00  94.62 0 G 1
ATOM   1164 O O   . CYS . . 79 ? 12.730  1.075  5.135 1.00  94.62 0 G 1
ATOM   1165 C CB  . CYS . . 79 ? 14.331 -0.697  6.879 1.00  94.62 0 G 1
ATOM   1166 S SG  . CYS . . 79 ? 13.303 -0.791  8.360 1.00  94.62 0 G 1
ATOM   1167 H H   . CYS . . 79 ? 15.321 -0.503  4.510 1.00  94.62 0 G 1
ATOM   1168 H HA  . CYS . . 79 ? 13.174 -2.100  5.752 1.00  94.62 0 G 1
ATOM   1169 H HB2 . CYS . . 79 ? 15.195 -1.348  7.016 1.00  94.62 0 G 1
ATOM   1170 H HB3 . CYS . . 79 ? 14.688  0.327  6.766 1.00  94.62 0 G 1
ATOM   1171 N N   . VAL . . 80 ? 11.251 -0.618  5.110 1.00  96.19 0 G 1
ATOM   1172 C CA  . VAL . . 80 ? 10.127  0.110  4.507 1.00  96.19 0 G 1
ATOM   1173 C C   . VAL . . 80 ?  8.856 -0.075  5.332 1.00  96.19 0 G 1
ATOM   1174 O O   . VAL . . 80 ?  8.743 -1.083  6.032 1.00  96.19 0 G 1
ATOM   1175 C CB  . VAL . . 80 ?  9.877 -0.346  3.055 1.00  96.19 0 G 1
ATOM   1176 C CG1 . VAL . . 80 ? 11.162 -0.242  2.229 1.00  96.19 0 G 1
ATOM   1177 C CG2 . VAL . . 80 ?  9.355 -1.784  2.923 1.00  96.19 0 G 1
ATOM   1178 H H   . VAL . . 80 ? 11.119 -1.608  5.258 1.00  96.19 0 G 1
ATOM   1179 H HA  . VAL . . 80 ? 10.375  1.170  4.480 1.00  96.19 0 G 1
ATOM   1180 H HB  . VAL . . 80 ?  9.135  0.316  2.606 1.00  96.19 0 G 1
ATOM   1181 H HG11 . VAL . . 80 ? 11.442  0.803  2.101 1.00  96.19 0 G 1
ATOM   1182 H HG12 . VAL . . 80 ? 11.984 -0.777  2.704 1.00  96.19 0 G 1
ATOM   1183 H HG13 . VAL . . 80 ? 11.013 -0.738  1.270 1.00  96.19 0 G 1
ATOM   1184 H HG21 . VAL . . 80 ? 10.102 -2.491  3.282 1.00  96.19 0 G 1
ATOM   1185 H HG22 . VAL . . 80 ?  8.432 -1.916  3.489 1.00  96.19 0 G 1
ATOM   1186 H HG23 . VAL . . 80 ?  9.132 -1.994  1.877 1.00  96.19 0 G 1
ATOM   1187 N N   . PRO . . 81 ?  7.884  0.848  5.262 1.00  97.06 0 G 1
ATOM   1188 C CA  . PRO . . 81 ?  6.602  0.661  5.929 1.00  97.06 0 G 1
ATOM   1189 C C   . PRO . . 81 ?  5.849 -0.565  5.406 1.00  97.06 0 G 1
ATOM   1190 O O   . PRO . . 81 ?  5.714 -0.744  4.196 1.00  97.06 0 G 1
ATOM   1191 C CB  . PRO . . 81 ?  5.815  1.945  5.684 1.00  97.06 0 G 1
ATOM   1192 C CG  . PRO . . 81 ?  6.905  2.990  5.440 1.00  97.06 0 G 1
ATOM   1193 C CD  . PRO . . 81 ?  7.966  2.186  4.695 1.00  97.06 0 G 1
ATOM   1194 H HA  . PRO . . 81 ?  6.779  0.554  6.999 1.00  97.06 0 G 1
ATOM   1195 H HB2 . PRO . . 81 ?  5.213  1.842  4.781 1.00  97.06 0 G 1
ATOM   1196 H HB3 . PRO . . 81 ?  5.180  2.187  6.536 1.00  97.06 0 G 1
ATOM   1197 H HG2 . PRO . . 81 ?  7.308  3.334  6.393 1.00  97.06 0 G 1
ATOM   1198 H HG3 . PRO . . 81 ?  6.541  3.831  4.849 1.00  97.06 0 G 1
ATOM   1199 H HD2 . PRO . . 81 ?  8.943  2.645  4.848 1.00  97.06 0 G 1
ATOM   1200 H HD3 . PRO . . 81 ?  7.726  2.146  3.632 1.00  97.06 0 G 1
ATOM   1201 N N   . THR . . 82 ?  5.322 -1.371  6.323 1.00  97.11 0 G 1
ATOM   1202 C CA  . THR . . 82 ?  4.454 -2.527  6.030 1.00  97.11 0 G 1
ATOM   1203 C C   . THR . . 82 ?  3.015 -2.310  6.473 1.00  97.11 0 G 1
ATOM   1204 O O   . THR . . 82 ?  2.115 -2.925  5.916 1.00  97.11 0 G 1
ATOM   1205 C CB  . THR . . 82 ?  4.978 -3.802  6.692 1.00  97.11 0 G 1
ATOM   1206 C CG2 . THR . . 82 ?  6.272 -4.257  6.042 1.00  97.11 0 G 1
ATOM   1207 O OG1 . THR . . 82 ?  5.260 -3.609  8.060 1.00  97.11 0 G 1
ATOM   1208 H H   . THR . . 82 ?  5.522 -1.179  7.294 1.00  97.11 0 G 1
ATOM   1209 H HA  . THR . . 82 ?  4.420 -2.700  4.954 1.00  97.11 0 G 1
ATOM   1210 H HB  . THR . . 82 ?  4.240 -4.598  6.588 1.00  97.11 0 G 1
ATOM   1211 H HG1 . THR . . 82 ?  5.504 -4.475  8.397 1.00  97.11 0 G 1
ATOM   1212 H HG21 . THR . . 82 ?  7.002 -3.448  6.022 1.00  97.11 0 G 1
ATOM   1213 H HG22 . THR . . 82 ?  6.050 -4.564  5.020 1.00  97.11 0 G 1
ATOM   1214 H HG23 . THR . . 82 ?  6.669 -5.103  6.602 1.00  97.11 0 G 1
ATOM   1215 N N   . ALA . . 83 ?  2.792 -1.410  7.430 1.00  96.65 0 G 1
ATOM   1216 C CA  . ALA . . 83 ?  1.470 -0.955  7.831 1.00  96.65 0 G 1
ATOM   1217 C C   . ALA . . 83 ?  1.505  0.550  8.086 1.00  96.65 0 G 1
ATOM   1218 O O   . ALA . . 83 ?  2.471  1.078  8.660 1.00  96.65 0 G 1
ATOM   1219 C CB  . ALA . . 83 ?  0.996 -1.729  9.064 1.00  96.65 0 G 1
ATOM   1220 H H   . ALA . . 83 ?  3.586 -0.946  7.848 1.00  96.65 0 G 1
ATOM   1221 H HA  . ALA . . 83 ?  0.766 -1.147  7.022 1.00  96.65 0 G 1
ATOM   1222 H HB1 . ALA . . 83 ?  1.630 -1.506  9.923 1.00  96.65 0 G 1
ATOM   1223 H HB2 . ALA . . 83 ?  1.016 -2.799  8.860 1.00  96.65 0 G 1
ATOM   1224 H HB3 . ALA . . 83 ? -0.028 -1.441  9.304 1.00  96.65 0 G 1
ATOM   1225 N N   . ARG . . 84 ?  0.448  1.231  7.651 1.00  97.32 0 G 1
ATOM   1226 C CA  . ARG . . 84 ?  0.243  2.658  7.858 1.00  97.32 0 G 1
ATOM   1227 C C   . ARG . . 84 ? -1.211  2.895  8.231 1.00  97.32 0 G 1
ATOM   1228 O O   . ARG . . 84 ? -2.081  2.174  7.759 1.00  97.32 0 G 1
ATOM   1229 C CB  . ARG . . 84 ?  0.592  3.472  6.603 1.00  97.32 0 G 1
ATOM   1230 C CG  . ARG . . 84 ?  1.984  3.196  6.023 1.00  97.32 0 G 1
ATOM   1231 C CD  . ARG . . 84 ?  2.215  4.061  4.781 1.00  97.32 0 G 1
ATOM   1232 N NE  . ARG . . 84 ?  3.217  3.468  3.878 1.00  97.32 0 G 1
ATOM   1233 C CZ  . ARG . . 84 ?  2.955  2.739  2.804 1.00  97.32 0 G 1
ATOM   1234 N NH1 . ARG . . 84 ?  1.738  2.501  2.387 1.00  97.32 1 G 1
ATOM   1235 N NH2 . ARG . . 84 ?  3.945  2.229  2.120 1.00  97.32 0 G 1
ATOM   1236 H H   . ARG . . 84 ? -0.328  0.725  7.250 1.00  97.32 0 G 1
ATOM   1237 H HA  . ARG . . 84 ?  0.863  2.980  8.695 1.00  97.32 0 G 1
ATOM   1238 H HB2 . ARG . . 84 ? -0.154  3.241  5.841 1.00  97.32 0 G 1
ATOM   1239 H HB3 . ARG . . 84 ?  0.519  4.531  6.847 1.00  97.32 0 G 1
ATOM   1240 H HG2 . ARG . . 84 ?  2.751  3.406  6.768 1.00  97.32 0 G 1
ATOM   1241 H HG3 . ARG . . 84 ?  2.044  2.146  5.734 1.00  97.32 0 G 1
ATOM   1242 H HD2 . ARG . . 84 ?  2.530  5.058  5.088 1.00  97.32 0 G 1
ATOM   1243 H HD3 . ARG . . 84 ?  1.269  4.170  4.251 1.00  97.32 0 G 1
ATOM   1244 H HE  . ARG . . 84 ?  4.181  3.715  4.046 1.00  97.32 0 G 1
ATOM   1245 H HH11 . ARG . . 84 ?  1.546  1.993  1.536 1.00  97.32 0 G 1
ATOM   1246 H HH12 . ARG . . 84 ?  0.936  2.863  2.884 1.00  97.32 0 G 1
ATOM   1247 H HH21 . ARG . . 84 ?  4.901  2.369  2.412 1.00  97.32 0 G 1
ATOM   1248 H HH22 . ARG . . 84 ?  3.732  1.677  1.300 1.00  97.32 0 G 1
ATOM   1249 N N   . ARG . . 85 ? -1.453  3.927  9.031 1.00  97.03 0 G 1
ATOM   1250 C CA  . ARG . . 85 ? -2.797  4.359  9.420 1.00  97.03 0 G 1
ATOM   1251 C C   . ARG . . 85 ? -3.099  5.766  8.890 1.00  97.03 0 G 1
ATOM   1252 O O   . ARG . . 85 ? -2.157  6.529  8.616 1.00  97.03 0 G 1
ATOM   1253 C CB  . ARG . . 85 ? -2.990  4.197 10.937 1.00  97.03 0 G 1
ATOM   1254 C CG  . ARG . . 85 ? -2.134  5.168 11.748 1.00  97.03 0 G 1
ATOM   1255 C CD  . ARG . . 85 ? -2.470  5.095 13.232 1.00  97.03 0 G 1
ATOM   1256 N NE  . ARG . . 85 ? -1.603  5.996 14.025 1.00  97.03 0 G 1
ATOM   1257 C CZ  . ARG . . 85 ? -2.007  6.987 14.803 1.00  97.03 0 G 1
ATOM   1258 N NH1 . ARG . . 85 ? -3.267  7.256 14.960 1.00  97.03 1 G 1
ATOM   1259 N NH2 . ARG . . 85 ? -1.162  7.737 15.449 1.00  97.03 0 G 1
ATOM   1260 H H   . ARG . . 85 ? -0.660  4.473  9.338 1.00  97.03 0 G 1
ATOM   1261 H HA  . ARG . . 85 ? -3.518  3.682  8.959 1.00  97.03 0 G 1
ATOM   1262 H HB2 . ARG . . 85 ? -2.750  3.173 11.222 1.00  97.03 0 G 1
ATOM   1263 H HB3 . ARG . . 85 ? -4.038  4.363 11.192 1.00  97.03 0 G 1
ATOM   1264 H HG2 . ARG . . 85 ? -2.342  6.185 11.414 1.00  97.03 0 G 1
ATOM   1265 H HG3 . ARG . . 85 ? -1.084  4.916 11.604 1.00  97.03 0 G 1
ATOM   1266 H HD2 . ARG . . 85 ? -3.523  5.348 13.351 1.00  97.03 0 G 1
ATOM   1267 H HD3 . ARG . . 85 ? -2.348  4.069 13.576 1.00  97.03 0 G 1
ATOM   1268 H HE  . ARG . . 85 ? -0.616  5.784 14.005 1.00  97.03 0 G 1
ATOM   1269 H HH11 . ARG . . 85 ? -3.607  7.999 15.554 1.00  97.03 0 G 1
ATOM   1270 H HH12 . ARG . . 85 ? -3.958  6.729 14.445 1.00  97.03 0 G 1
ATOM   1271 H HH21 . ARG . . 85 ? -0.166  7.599 15.355 1.00  97.03 0 G 1
ATOM   1272 H HH22 . ARG . . 85 ? -1.547  8.456 16.046 1.00  97.03 0 G 1
ATOM   1273 N N   . PRO . . 86 ? -4.383  6.123  8.734 1.00  97.76 0 G 1
ATOM   1274 C CA  . PRO . . 86 ? -4.787  7.464  8.339 1.00  97.76 0 G 1
ATOM   1275 C C   . PRO . . 86 ? -4.568  8.507  9.448 1.00  97.76 0 G 1
ATOM   1276 O O   . PRO . . 86 ? -4.378  8.171 10.619 1.00  97.76 0 G 1
ATOM   1277 C CB  . PRO . . 86 ? -6.265  7.337  7.948 1.00  97.76 0 G 1
ATOM   1278 C CG  . PRO . . 86 ? -6.762  6.164  8.790 1.00  97.76 0 G 1
ATOM   1279 C CD  . PRO . . 86 ? -5.547  5.250  8.856 1.00  97.76 0 G 1
ATOM   1280 H HA  . PRO . . 86 ? -4.205  7.763  7.467 1.00  97.76 0 G 1
ATOM   1281 H HB2 . PRO . . 86 ? -6.829  8.249  8.142 1.00  97.76 0 G 1
ATOM   1282 H HB3 . PRO . . 86 ? -6.347  7.071  6.894 1.00  97.76 0 G 1
ATOM   1283 H HG2 . PRO . . 86 ? -7.616  5.666  8.331 1.00  97.76 0 G 1
ATOM   1284 H HG3 . PRO . . 86 ? -7.009  6.491  9.800 1.00  97.76 0 G 1
ATOM   1285 H HD2 . PRO . . 86 ? -5.564  4.694  9.795 1.00  97.76 0 G 1
ATOM   1286 H HD3 . PRO . . 86 ? -5.569  4.551  8.020 1.00  97.76 0 G 1
ATOM   1287 N N   . LEU . . 87 ? -4.633  9.783  9.066 1.00  98.27 0 G 1
ATOM   1288 C CA  . LEU . . 87 ? -4.604 10.943  9.960 1.00  98.27 0 G 1
ATOM   1289 C C   . LEU . . 87 ? -5.797 11.858  9.664 1.00  98.27 0 G 1
ATOM   1290 O O   . LEU . . 87 ? -5.983 12.271  8.519 1.00  98.27 0 G 1
ATOM   1291 C CB  . LEU . . 87 ? -3.268 11.687  9.764 1.00  98.27 0 G 1
ATOM   1292 C CG  . LEU . . 87 ? -3.111 12.964 10.611 1.00  98.27 0 G 1
ATOM   1293 C CD1 . LEU . . 87 ? -2.971 12.644 12.099 1.00  98.27 0 G 1
ATOM   1294 C CD2 . LEU . . 87 ? -1.870 13.722 10.154 1.00  98.27 0 G 1
ATOM   1295 H H   . LEU . . 87 ? -4.772  9.964  8.082 1.00  98.27 0 G 1
ATOM   1296 H HA  . LEU . . 87 ? -4.673 10.606 10.994 1.00  98.27 0 G 1
ATOM   1297 H HB2 . LEU . . 87 ? -2.448 11.009  9.996 1.00  98.27 0 G 1
ATOM   1298 H HB3 . LEU . . 87 ? -3.194 11.969  8.713 1.00  98.27 0 G 1
ATOM   1299 H HG  . LEU . . 87 ? -3.971 13.618 10.463 1.00  98.27 0 G 1
ATOM   1300 H HD11 . LEU . . 87 ? -3.882 12.176 12.470 1.00  98.27 0 G 1
ATOM   1301 H HD12 . LEU . . 87 ? -2.825 13.569 12.656 1.00  98.27 0 G 1
ATOM   1302 H HD13 . LEU . . 87 ? -2.121 11.983 12.266 1.00  98.27 0 G 1
ATOM   1303 H HD21 . LEU . . 87 ? -2.021 14.073  9.132 1.00  98.27 0 G 1
ATOM   1304 H HD22 . LEU . . 87 ? -1.712 14.586 10.799 1.00  98.27 0 G 1
ATOM   1305 H HD23 . LEU . . 87 ? -0.994 13.075 10.196 1.00  98.27 0 G 1
ATOM   1306 N N   . SER . . 88 ? -6.571 12.214 10.692 1.00  98.29 0 G 1
ATOM   1307 C CA  . SER . . 88 ? -7.578 13.273 10.581 1.00  98.29 0 G 1
ATOM   1308 C C   . SER . . 88 ? -6.897 14.638 10.534 1.00  98.29 0 G 1
ATOM   1309 O O   . SER . . 88 ? -6.072 14.947 11.389 1.00  98.29 0 G 1
ATOM   1310 C CB  . SER . . 88 ? -8.567 13.255 11.750 1.00  98.29 0 G 1
ATOM   1311 O OG  . SER . . 88 ? -9.385 12.100 11.725 1.00  98.29 0 G 1
ATOM   1312 H H   . SER . . 88 ? -6.364 11.859 11.614 1.00  98.29 0 G 1
ATOM   1313 H HA  . SER . . 88 ? -8.143 13.135  9.659 1.00  98.29 0 G 1
ATOM   1314 H HB2 . SER . . 88 ? -8.023 13.299 12.694 1.00  98.29 0 G 1
ATOM   1315 H HB3 . SER . . 88 ? -9.207 14.135 11.683 1.00  98.29 0 G 1
ATOM   1316 H HG  . SER . . 88 ? -9.704 11.977 10.828 1.00  98.29 0 G 1
ATOM   1317 N N   . LEU . . 89 ? -7.273 15.463  9.560 1.00  98.59 0 G 1
ATOM   1318 C CA  . LEU . . 89 ? -6.846 16.853  9.440 1.00  98.59 0 G 1
ATOM   1319 C C   . LEU . . 89 ? -8.068 17.765  9.377 1.00  98.59 0 G 1
ATOM   1320 O O   . LEU . . 89 ? -9.004 17.520  8.613 1.00  98.59 0 G 1
ATOM   1321 C CB  . LEU . . 89 ? -5.972 17.048  8.187 1.00  98.59 0 G 1
ATOM   1322 C CG  . LEU . . 89 ? -4.624 16.308  8.194 1.00  98.59 0 G 1
ATOM   1323 C CD1 . LEU . . 89 ? -3.861 16.640  6.912 1.00  98.59 0 G 1
ATOM   1324 C CD2 . LEU . . 89 ? -3.744 16.716  9.373 1.00  98.59 0 G 1
ATOM   1325 H H   . LEU . . 89 ? -7.933 15.118  8.878 1.00  98.59 0 G 1
ATOM   1326 H HA  . LEU . . 89 ? -6.266 17.138 10.317 1.00  98.59 0 G 1
ATOM   1327 H HB2 . LEU . . 89 ? -6.541 16.726  7.314 1.00  98.59 0 G 1
ATOM   1328 H HB3 . LEU . . 89 ? -5.773 18.114  8.076 1.00  98.59 0 G 1
ATOM   1329 H HG  . LEU . . 89 ? -4.793 15.232  8.226 1.00  98.59 0 G 1
ATOM   1330 H HD11 . LEU . . 89 ? -4.489 16.434  6.045 1.00  98.59 0 G 1
ATOM   1331 H HD12 . LEU . . 89 ? -3.584 17.694  6.905 1.00  98.59 0 G 1
ATOM   1332 H HD13 . LEU . . 89 ? -2.958 16.032  6.851 1.00  98.59 0 G 1
ATOM   1333 H HD21 . LEU . . 89 ? -2.730 16.346  9.227 1.00  98.59 0 G 1
ATOM   1334 H HD22 . LEU . . 89 ? -4.142 16.270 10.285 1.00  98.59 0 G 1
ATOM   1335 H HD23 . LEU . . 89 ? -3.714 17.801  9.474 1.00  98.59 0 G 1
ATOM   1336 N N   . LEU . . 90 ? -8.014 18.851 10.139 1.00  98.43 0 G 1
ATOM   1337 C CA  . LEU . . 90 ? -8.859 20.025  9.985 1.00  98.43 0 G 1
ATOM   1338 C C   . LEU . . 90 ? -7.994 21.138  9.392 1.00  98.43 0 G 1
ATOM   1339 O O   . LEU . . 90 ? -6.975 21.505  9.975 1.00  98.43 0 G 1
ATOM   1340 C CB  . LEU . . 90 ? -9.446 20.418 11.349 1.00  98.43 0 G 1
ATOM   1341 C CG  . LEU . . 90 ? -10.575 21.454 11.235 1.00  98.43 0 G 1
ATOM   1342 C CD1 . LEU . . 90 ? -11.881 20.798 10.775 1.00  98.43 0 G 1
ATOM   1343 C CD2 . LEU . . 90 ? -10.832 22.111 12.589 1.00  98.43 0 G 1
ATOM   1344 H H   . LEU . . 90 ? -7.207 18.957 10.737 1.00  98.43 0 G 1
ATOM   1345 H HA  . LEU . . 90 ? -9.672 19.793  9.295 1.00  98.43 0 G 1
ATOM   1346 H HB2 . LEU . . 90 ? -9.828 19.530 11.854 1.00  98.43 0 G 1
ATOM   1347 H HB3 . LEU . . 90 ? -8.641 20.824 11.961 1.00  98.43 0 G 1
ATOM   1348 H HG  . LEU . . 90 ? -10.295 22.235 10.527 1.00  98.43 0 G 1
ATOM   1349 H HD11 . LEU . . 90 ? -12.117 19.948 11.415 1.00  98.43 0 G 1
ATOM   1350 H HD12 . LEU . . 90 ? -12.698 21.519 10.827 1.00  98.43 0 G 1
ATOM   1351 H HD13 . LEU . . 90 ? -11.774 20.457  9.745 1.00  98.43 0 G 1
ATOM   1352 H HD21 . LEU . . 90 ? -11.603 22.874 12.492 1.00  98.43 0 G 1
ATOM   1353 H HD22 . LEU . . 90 ? -11.149 21.351 13.304 1.00  98.43 0 G 1
ATOM   1354 H HD23 . LEU . . 90 ? -9.917 22.581 12.948 1.00  98.43 0 G 1
ATOM   1355 N N   . TYR . . 91 ? -8.375 21.671  8.239 1.00  97.80 0 G 1
ATOM   1356 C CA  . TYR . . 91 ? -7.533 22.602  7.492 1.00  97.80 0 G 1
ATOM   1357 C C   . TYR . . 91 ? -8.356 23.636  6.722 1.00  97.80 0 G 1
ATOM   1358 O O   . TYR . . 91 ? -9.568 23.489  6.563 1.00  97.80 0 G 1
ATOM   1359 C CB  . TYR . . 91 ? -6.594 21.800  6.576 1.00  97.80 0 G 1
ATOM   1360 C CG  . TYR . . 91 ? -7.262 21.084  5.420 1.00  97.80 0 G 1
ATOM   1361 C CD1 . TYR . . 91 ? -7.894 19.844  5.628 1.00  97.80 0 G 1
ATOM   1362 C CD2 . TYR . . 91 ? -7.246 21.656  4.133 1.00  97.80 0 G 1
ATOM   1363 C CE1 . TYR . . 91 ? -8.525 19.187  4.557 1.00  97.80 0 G 1
ATOM   1364 C CE2 . TYR . . 91 ? -7.858 20.991  3.054 1.00  97.80 0 G 1
ATOM   1365 C CZ  . TYR . . 91 ? -8.498 19.754  3.266 1.00  97.80 0 G 1
ATOM   1366 O OH  . TYR . . 91 ? -9.096 19.107  2.229 1.00  97.80 0 G 1
ATOM   1367 H H   . TYR . . 91 ? -9.215 21.335  7.790 1.00  97.80 0 G 1
ATOM   1368 H HA  . TYR . . 91 ? -6.909 23.160  8.190 1.00  97.80 0 G 1
ATOM   1369 H HB2 . TYR . . 91 ? -6.047 21.071  7.175 1.00  97.80 0 G 1
ATOM   1370 H HB3 . TYR . . 91 ? -5.850 22.487  6.175 1.00  97.80 0 G 1
ATOM   1371 H HD1 . TYR . . 91 ? -7.911 19.406  6.616 1.00  97.80 0 G 1
ATOM   1372 H HD2 . TYR . . 91 ? -6.746 22.598  3.965 1.00  97.80 0 G 1
ATOM   1373 H HE1 . TYR . . 91 ? -9.046 18.257  4.733 1.00  97.80 0 G 1
ATOM   1374 H HE2 . TYR . . 91 ? -7.832 21.422  2.065 1.00  97.80 0 G 1
ATOM   1375 H HH  . TYR . . 91 ? -9.538 18.309  2.526 1.00  97.80 0 G 1
ATOM   1376 N N   . LEU . . 92 ? -7.701 24.701  6.273 1.00  96.46 0 G 1
ATOM   1377 C CA  . LEU . . 92 ? -8.256 25.714  5.384 1.00  96.46 0 G 1
ATOM   1378 C C   . LEU . . 92 ? -7.949 25.347  3.932 1.00  96.46 0 G 1
ATOM   1379 O O   . LEU . . 92 ? -6.790 25.150  3.568 1.00  96.46 0 G 1
ATOM   1380 C CB  . LEU . . 92 ? -7.690 27.098  5.745 1.00  96.46 0 G 1
ATOM   1381 C CG  . LEU . . 92 ? -8.118 27.620  7.128 1.00  96.46 0 G 1
ATOM   1382 C CD1 . LEU . . 92 ? -7.325 28.876  7.482 1.00  96.46 0 G 1
ATOM   1383 C CD2 . LEU . . 92 ? -9.608 27.979  7.176 1.00  96.46 0 G 1
ATOM   1384 H H   . LEU . . 92 ? -6.708 24.746  6.452 1.00  96.46 0 G 1
ATOM   1385 H HA  . LEU . . 92 ? -9.339 25.739  5.504 1.00  96.46 0 G 1
ATOM   1386 H HB2 . LEU . . 92 ? -8.003 27.815  4.985 1.00  96.46 0 G 1
ATOM   1387 H HB3 . LEU . . 92 ? -6.601 27.039  5.712 1.00  96.46 0 G 1
ATOM   1388 H HG  . LEU . . 92 ? -7.911 26.862  7.883 1.00  96.46 0 G 1
ATOM   1389 H HD11 . LEU . . 92 ? -7.481 29.649  6.729 1.00  96.46 0 G 1
ATOM   1390 H HD12 . LEU . . 92 ? -6.264 28.634  7.519 1.00  96.46 0 G 1
ATOM   1391 H HD13 . LEU . . 92 ? -7.619 29.250  8.463 1.00  96.46 0 G 1
ATOM   1392 H HD21 . LEU . . 92 ? -9.857 28.352  8.170 1.00  96.46 0 G 1
ATOM   1393 H HD22 . LEU . . 92 ? -9.827 28.742  6.430 1.00  96.46 0 G 1
ATOM   1394 H HD23 . LEU . . 92 ? -10.207 27.092  6.968 1.00  96.46 0 G 1
ATOM   1395 N N   . ASP . . 93 ? -8.981 25.273  3.095 1.00  92.72 0 G 1
ATOM   1396 C CA  . ASP . . 93 ? -8.801 25.138  1.651 1.00  92.72 0 G 1
ATOM   1397 C C   . ASP . . 93 ? -8.354 26.464  1.004 1.00  92.72 0 G 1
ATOM   1398 O O   . ASP . . 93 ? -8.287 27.522  1.637 1.00  92.72 0 G 1
ATOM   1399 C CB  . ASP . . 93 ? -10.058 24.518  0.994 1.00  92.72 0 G 1
ATOM   1400 C CG  . ASP . . 93 ? -11.257 25.461  0.791 1.00  92.72 0 G 1
ATOM   1401 O OD1 . ASP . . 93 ? -11.156 26.667  1.093 1.00  92.72 0 G 1
ATOM   1402 O OD2 . ASP . . 93 ? -12.300 25.031  0.251 1.00  92.72 -1 G 1
ATOM   1403 H H   . ASP . . 93 ? -9.907 25.449  3.457 1.00  92.72 0 G 1
ATOM   1404 H HA  . ASP . . 93 ? -7.990 24.428  1.492 1.00  92.72 0 G 1
ATOM   1405 H HB2 . ASP . . 93 ? -10.376 23.660  1.587 1.00  92.72 0 G 1
ATOM   1406 H HB3 . ASP . . 93 ? -9.768 24.139  0.013 1.00  92.72 0 G 1
ATOM   1407 N N   . HIS . . 94 ? -8.095 26.431 -0.304 1.00  87.66 0 G 1
ATOM   1408 C CA  . HIS . . 94 ? -7.686 27.611 -1.070 1.00  87.66 0 G 1
ATOM   1409 C C   . HIS . . 94 ? -8.737 28.743 -1.118 1.00  87.66 0 G 1
ATOM   1410 O O   . HIS . . 94 ? -8.425 29.848 -1.560 1.00  87.66 0 G 1
ATOM   1411 C CB  . HIS . . 94 ? -7.315 27.162 -2.489 1.00  87.66 0 G 1
ATOM   1412 C CG  . HIS . . 94 ? -8.506 26.786 -3.336 1.00  87.66 0 G 1
ATOM   1413 C CD2 . HIS . . 94 ? -8.922 25.527 -3.675 1.00  87.66 0 G 1
ATOM   1414 N ND1 . HIS . . 94 ? -9.371 27.669 -3.937 1.00  87.66 0 G 1
ATOM   1415 C CE1 . HIS . . 94 ? -10.266 26.962 -4.639 1.00  87.66 0 G 1
ATOM   1416 N NE2 . HIS . . 94 ? -10.049 25.646 -4.497 1.00  87.66 0 G 1
ATOM   1417 H H   . HIS . . 94 ? -8.153 25.542 -0.781 1.00  87.66 0 G 1
ATOM   1418 H HA  . HIS . . 94 ? -6.796 28.025 -0.595 1.00  87.66 0 G 1
ATOM   1419 H HB2 . HIS . . 94 ? -6.793 27.981 -2.984 1.00  87.66 0 G 1
ATOM   1420 H HB3 . HIS . . 94 ? -6.624 26.320 -2.435 1.00  87.66 0 G 1
ATOM   1421 H HD1 . HIS . . 94 ? -9.401 28.668 -3.792 1.00  87.66 0 G 1
ATOM   1422 H HD2 . HIS . . 94 ? -8.446 24.604 -3.377 1.00  87.66 0 G 1
ATOM   1423 H HE1 . HIS . . 94 ? -11.072 27.395 -5.212 1.00  87.66 0 G 1
ATOM   1424 N N   . ASN . . 95 ? -9.986 28.482 -0.721 1.00  89.89 0 G 1
ATOM   1425 C CA  . ASN . . 95 ? -11.060 29.472 -0.614 1.00  89.89 0 G 1
ATOM   1426 C C   . ASN . . 95 ? -11.257 29.957  0.835 1.00  89.89 0 G 1
ATOM   1427 O O   . ASN . . 95 ? -12.160 30.755  1.090 1.00  89.89 0 G 1
ATOM   1428 C CB  . ASN . . 95 ? -12.361 28.864 -1.157 1.00  89.89 0 G 1
ATOM   1429 C CG  . ASN . . 95 ? -12.321 28.494 -2.621 1.00  89.89 0 G 1
ATOM   1430 N ND2 . ASN . . 95 ? -12.794 27.309 -2.939 1.00  89.89 0 G 1
ATOM   1431 O OD1 . ASN . . 95 ? -11.896 29.248 -3.484 1.00  89.89 0 G 1
ATOM   1432 H H   . ASN . . 95 ? -10.166 27.591 -0.280 1.00  89.89 0 G 1
ATOM   1433 H HA  . ASN . . 95 ? -10.812 30.349 -1.211 1.00  89.89 0 G 1
ATOM   1434 H HB2 . ASN . . 95 ? -12.582 27.973 -0.570 1.00  89.89 0 G 1
ATOM   1435 H HB3 . ASN . . 95 ? -13.179 29.571 -1.019 1.00  89.89 0 G 1
ATOM   1436 H HD21 . ASN . . 95 ? -12.972 26.653 -2.193 1.00  89.89 0 G 1
ATOM   1437 H HD22 . ASN . . 95 ? -12.660 26.989 -3.888 1.00  89.89 0 G 1
ATOM   1438 N N   . GLY . . 96 ? -10.449 29.482  1.789 1.00  91.82 0 G 1
ATOM   1439 C CA  . GLY . . 96 ? -10.586 29.785  3.214 1.00  91.82 0 G 1
ATOM   1440 C C   . GLY . . 96 ? -11.725 29.031  3.909 1.00  91.82 0 G 1
ATOM   1441 O O   . GLY . . 96 ? -12.100 29.383  5.032 1.00  91.82 0 G 1
ATOM   1442 H H   . GLY . . 96 ? -9.773 28.776  1.536 1.00  91.82 0 G 1
ATOM   1443 H HA2 . GLY . . 96 ? -10.752 30.854  3.343 1.00  91.82 0 G 1
ATOM   1444 H HA3 . GLY . . 96 ? -9.655 29.512  3.711 1.00  91.82 0 G 1
ATOM   1445 N N   . ASN . . 97 ? -12.294 28.005  3.272 1.00  94.46 0 G 1
ATOM   1446 C CA  . ASN . . 97 ? -13.250 27.121  3.922 1.00  94.46 0 G 1
ATOM   1447 C C   . ASN . . 97 ? -12.524 26.166  4.858 1.00  94.46 0 G 1
ATOM   1448 O O   . ASN . . 97 ? -11.465 25.642  4.528 1.00  94.46 0 G 1
ATOM   1449 C CB  . ASN . . 97 ? -14.040 26.295  2.911 1.00  94.46 0 G 1
ATOM   1450 C CG  . ASN . . 97 ? -14.800 27.132  1.916 1.00  94.46 0 G 1
ATOM   1451 N ND2 . ASN . . 97 ? -14.565 26.900  0.649 1.00  94.46 0 G 1
ATOM   1452 O OD1 . ASN . . 97 ? -15.636 27.946  2.274 1.00  94.46 0 G 1
ATOM   1453 H H   . ASN . . 97 ? -11.886 27.698  2.400 1.00  94.46 0 G 1
ATOM   1454 H HA  . ASN . . 97 ? -13.952 27.725  4.499 1.00  94.46 0 G 1
ATOM   1455 H HB2 . ASN . . 97 ? -13.357 25.621  2.393 1.00  94.46 0 G 1
ATOM   1456 H HB3 . ASN . . 97 ? -14.750 25.660  3.442 1.00  94.46 0 G 1
ATOM   1457 H HD21 . ASN . . 97 ? -15.038 27.478 -0.030 1.00  94.46 0 G 1
ATOM   1458 H HD22 . ASN . . 97 ? -13.816 26.260  0.426 1.00  94.46 0 G 1
ATOM   1459 N N   . VAL . . 98 ? -13.142 25.878  5.999 1.00  96.86 0 G 1
ATOM   1460 C CA  . VAL . . 98 ? -12.647 24.847  6.908 1.00  96.86 0 G 1
ATOM   1461 C C   . VAL . . 98 ? -13.111 23.485  6.407 1.00  96.86 0 G 1
ATOM   1462 O O   . VAL . . 98 ? -14.311 23.240  6.296 1.00  96.86 0 G 1
ATOM   1463 C CB  . VAL . . 98 ? -13.115 25.095  8.346 1.00  96.86 0 G 1
ATOM   1464 C CG1 . VAL . . 98 ? -12.564 24.017  9.284 1.00  96.86 0 G 1
ATOM   1465 C CG2 . VAL . . 98 ? -12.661 26.471  8.852 1.00  96.86 0 G 1
ATOM   1466 H H   . VAL . . 98 ? -14.058 26.269  6.169 1.00  96.86 0 G 1
ATOM   1467 H HA  . VAL . . 98 ? -11.557 24.867  6.906 1.00  96.86 0 G 1
ATOM   1468 H HB  . VAL . . 98 ? -14.205 25.066  8.372 1.00  96.86 0 G 1
ATOM   1469 H HG11 . VAL . . 98 ? -11.488 23.919  9.141 1.00  96.86 0 G 1
ATOM   1470 H HG12 . VAL . . 98 ? -12.762 24.270 10.325 1.00  96.86 0 G 1
ATOM   1471 H HG13 . VAL . . 98 ? -13.037 23.061  9.064 1.00  96.86 0 G 1
ATOM   1472 H HG21 . VAL . . 98 ? -13.059 27.261  8.214 1.00  96.86 0 G 1
ATOM   1473 H HG22 . VAL . . 98 ? -11.572 26.517  8.843 1.00  96.86 0 G 1
ATOM   1474 H HG23 . VAL . . 98 ? -13.016 26.629  9.870 1.00  96.86 0 G 1
ATOM   1475 N N   . VAL . . 99 ? -12.169 22.587  6.149 1.00  97.04 0 G 1
ATOM   1476 C CA  . VAL . . 99 ? -12.399 21.231  5.650 1.00  97.04 0 G 1
ATOM   1477 C C   . VAL . . 99 ? -11.868 20.225  6.671 1.00  97.04 0 G 1
ATOM   1478 O O   . VAL . . 99 ? -10.801 20.426  7.245 1.00  97.04 0 G 1
ATOM   1479 C CB  . VAL . . 99 ? -11.758 21.048  4.261 1.00  97.04 0 G 1
ATOM   1480 C CG1 . VAL . . 99 ? -12.093 19.663  3.688 1.00  97.04 0 G 1
ATOM   1481 C CG2 . VAL . . 99 ? -12.279 22.096  3.266 1.00  97.04 0 G 1
ATOM   1482 H H   . VAL . . 99 ? -11.207 22.874  6.256 1.00  97.04 0 G 1
ATOM   1483 H HA  . VAL . . 99 ? -13.469 21.071  5.522 1.00  97.04 0 G 1
ATOM   1484 H HB  . VAL . . 99 ? -10.677 21.154  4.343 1.00  97.04 0 G 1
ATOM   1485 H HG11 . VAL . . 99 ? -13.173 19.513  3.667 1.00  97.04 0 G 1
ATOM   1486 H HG12 . VAL . . 99 ? -11.716 19.589  2.669 1.00  97.04 0 G 1
ATOM   1487 H HG13 . VAL . . 99 ? -11.623 18.881  4.284 1.00  97.04 0 G 1
ATOM   1488 H HG21 . VAL . . 99 ? -13.368 22.074  3.222 1.00  97.04 0 G 1
ATOM   1489 H HG22 . VAL . . 99 ? -11.950 23.093  3.562 1.00  97.04 0 G 1
ATOM   1490 H HG23 . VAL . . 99 ? -11.877 21.898  2.273 1.00  97.04 0 G 1
ATOM   1491 N N   . LYS . . 100 ? -12.616 19.139  6.908 1.00  97.97 0 G 1
ATOM   1492 C CA  . LYS . . 100 ? -12.142 17.960  7.649 1.00  97.97 0 G 1
ATOM   1493 C C   . LYS . . 100 ? -11.966 16.821  6.664 1.00  97.97 0 G 1
ATOM   1494 O O   . LYS . . 100 ? -12.894 16.537  5.911 1.00  97.97 0 G 1
ATOM   1495 C CB  . LYS . . 100 ? -13.086 17.577  8.805 1.00  97.97 0 G 1
ATOM   1496 C CG  . LYS . . 100 ? -12.595 16.365  9.638 1.00  97.97 0 G 1
ATOM   1497 C CD  . LYS . . 100 ? -13.113 14.983  9.179 1.00  97.97 0 G 1
ATOM   1498 C CE  . LYS . . 100 ? -12.687 13.900 10.188 1.00  97.97 0 G 1
ATOM   1499 N NZ  . LYS . . 100 ? -13.138 12.531  9.826 1.00  97.97 1 G 1
ATOM   1500 H H   . LYS . . 100 ? -13.431 19.004  6.326 1.00  97.97 0 G 1
ATOM   1501 H HA  . LYS . . 100 ? -11.167 18.187  8.081 1.00  97.97 0 G 1
ATOM   1502 H HB2 . LYS . . 100 ? -14.085 17.376  8.421 1.00  97.97 0 G 1
ATOM   1503 H HB3 . LYS . . 100 ? -13.153 18.435  9.474 1.00  97.97 0 G 1
ATOM   1504 H HG2 . LYS . . 100 ? -12.925 16.513 10.667 1.00  97.97 0 G 1
ATOM   1505 H HG3 . LYS . . 100 ? -11.505 16.355  9.657 1.00  97.97 0 G 1
ATOM   1506 H HD2 . LYS . . 100 ? -12.706 14.732  8.199 1.00  97.97 0 G 1
ATOM   1507 H HD3 . LYS . . 100 ? -14.200 15.006  9.116 1.00  97.97 0 G 1
ATOM   1508 H HE2 . LYS . . 100 ? -13.085 14.159 11.168 1.00  97.97 0 G 1
ATOM   1509 H HE3 . LYS . . 100 ? -11.599 13.897 10.265 1.00  97.97 0 G 1
ATOM   1510 H HZ1 . LYS . . 100 ? -12.536 12.096  9.141 1.00  97.97 0 G 1
ATOM   1511 H HZ2 . LYS . . 100 ? -13.010 11.908 10.611 1.00  97.97 0 G 1
ATOM   1512 H HZ3 . LYS . . 100 ? -14.099 12.469  9.524 1.00  97.97 0 G 1
ATOM   1513 N N   . THR . . 101 ? -10.823 16.155  6.696 1.00  97.26 0 G 1
ATOM   1514 C CA  . THR . . 101 ? -10.598 14.930  5.924 1.00  97.26 0 G 1
ATOM   1515 C C   . THR . . 101 ? -9.748 13.950  6.714 1.00  97.26 0 G 1
ATOM   1516 O O   . THR . . 101 ? -9.011 14.353  7.611 1.00  97.26 0 G 1
ATOM   1517 C CB  . THR . . 101 ? -9.973 15.241  4.560 1.00  97.26 0 G 1
ATOM   1518 C CG2 . THR . . 101 ? -8.495 15.597  4.627 1.00  97.26 0 G 1
ATOM   1519 O OG1 . THR . . 101 ? -10.103 14.121  3.720 1.00  97.26 0 G 1
ATOM   1520 H H   . THR . . 101 ? -10.108 16.437  7.352 1.00  97.26 0 G 1
ATOM   1521 H HA  . THR . . 101 ? -11.557 14.446  5.736 1.00  97.26 0 G 1
ATOM   1522 H HB  . THR . . 101 ? -10.513 16.073  4.110 1.00  97.26 0 G 1
ATOM   1523 H HG1 . THR . . 101 ? -9.366 14.107  3.106 1.00  97.26 0 G 1
ATOM   1524 H HG21 . THR . . 101 ? -8.300 16.290  5.446 1.00  97.26 0 G 1
ATOM   1525 H HG22 . THR . . 101 ? -7.902 14.697  4.785 1.00  97.26 0 G 1
ATOM   1526 H HG23 . THR . . 101 ? -8.215 16.055  3.678 1.00  97.26 0 G 1
ATOM   1527 N N   . ASP . . 102 ? -9.845 12.675  6.361 1.00  97.56 0 G 1
ATOM   1528 C CA  . ASP . . 102 ? -8.957 11.634  6.858 1.00  97.56 0 G 1
ATOM   1529 C C   . ASP . . 102 ? -8.010 11.258  5.716 1.00  97.56 0 G 1
ATOM   1530 O O   . ASP . . 102 ? -8.421 10.709  4.690 1.00  97.56 0 G 1
ATOM   1531 C CB  . ASP . . 102 ? -9.779 10.459  7.404 1.00  97.56 0 G 1
ATOM   1532 C CG  . ASP . . 102 ? -10.714 10.891  8.542 1.00  97.56 0 G 1
ATOM   1533 O OD1 . ASP . . 102 ? -10.351 11.759  9.369 1.00  97.56 0 G 1
ATOM   1534 O OD2 . ASP . . 102 ? -11.884 10.458  8.580 1.00  97.56 -1 G 1
ATOM   1535 H H   . ASP . . 102 ? -10.405 12.447  5.551 1.00  97.56 0 G 1
ATOM   1536 H HA  . ASP . . 102 ? -8.359 12.017  7.684 1.00  97.56 0 G 1
ATOM   1537 H HB2 . ASP . . 102 ? -10.372 10.030  6.597 1.00  97.56 0 G 1
ATOM   1538 H HB3 . ASP . . 102 ? -9.094  9.693  7.768 1.00  97.56 0 G 1
ATOM   1539 N N   . VAL . . 103 ? -6.738 11.632  5.853 1.00  98.19 0 G 1
ATOM   1540 C CA  . VAL . . 103 ? -5.712 11.377  4.841 1.00  98.19 0 G 1
ATOM   1541 C C   . VAL . . 103 ? -5.152  9.974  5.072 1.00  98.19 0 G 1
ATOM   1542 O O   . VAL . . 103 ? -4.655  9.707  6.169 1.00  98.19 0 G 1
ATOM   1543 C CB  . VAL . . 103 ? -4.591 12.427  4.876 1.00  98.19 0 G 1
ATOM   1544 C CG1 . VAL . . 103 ? -3.599 12.220  3.722 1.00  98.19 0 G 1
ATOM   1545 C CG2 . VAL . . 103 ? -5.145 13.844  4.750 1.00  98.19 0 G 1
ATOM   1546 H H   . VAL . . 103 ? -6.456 12.057  6.726 1.00  98.19 0 G 1
ATOM   1547 H HA  . VAL . . 103 ? -6.182 11.442  3.860 1.00  98.19 0 G 1
ATOM   1548 H HB  . VAL . . 103 ? -4.068 12.361  5.830 1.00  98.19 0 G 1
ATOM   1549 H HG11 . VAL . . 103 ? -2.794 12.950  3.796 1.00  98.19 0 G 1
ATOM   1550 H HG12 . VAL . . 103 ? -3.154 11.226  3.769 1.00  98.19 0 G 1
ATOM   1551 H HG13 . VAL . . 103 ? -4.099 12.340  2.762 1.00  98.19 0 G 1
ATOM   1552 H HG21 . VAL . . 103 ? -5.757 13.924  3.852 1.00  98.19 0 G 1
ATOM   1553 H HG22 . VAL . . 103 ? -5.739 14.092  5.630 1.00  98.19 0 G 1
ATOM   1554 H HG23 . VAL . . 103 ? -4.315 14.549  4.689 1.00  98.19 0 G 1
ATOM   1555 N N   . PRO . . 104 ? -5.225  9.063  4.085 1.00  97.75 0 G 1
ATOM   1556 C CA  . PRO . . 104 ? -4.724  7.704  4.240 1.00  97.75 0 G 1
ATOM   1557 C C   . PRO . . 104 ? -3.197  7.677  4.328 1.00  97.75 0 G 1
ATOM   1558 O O   . PRO . . 104 ? -2.521  8.611  3.902 1.00  97.75 0 G 1
ATOM   1559 C CB  . PRO . . 104 ? -5.248  6.940  3.023 1.00  97.75 0 G 1
ATOM   1560 C CG  . PRO . . 104 ? -5.320  8.020  1.947 1.00  97.75 0 G 1
ATOM   1561 C CD  . PRO . . 104 ? -5.728  9.266  2.734 1.00  97.75 0 G 1
ATOM   1562 H HA  . PRO . . 104 ? -5.129  7.251  5.145 1.00  97.75 0 G 1
ATOM   1563 H HB2 . PRO . . 104 ? -4.592  6.120  2.730 1.00  97.75 0 G 1
ATOM   1564 H HB3 . PRO . . 104 ? -6.251  6.566  3.232 1.00  97.75 0 G 1
ATOM   1565 H HG2 . PRO . . 104 ? -6.046  7.773  1.173 1.00  97.75 0 G 1
ATOM   1566 H HG3 . PRO . . 104 ? -4.330  8.163  1.514 1.00  97.75 0 G 1
ATOM   1567 H HD2 . PRO . . 104 ? -6.815  9.342  2.765 1.00  97.75 0 G 1
ATOM   1568 H HD3 . PRO . . 104 ? -5.293 10.152  2.274 1.00  97.75 0 G 1
ATOM   1569 N N   . ASP . . 105 ? -2.655  6.573  4.845 1.00  98.06 0 G 1
ATOM   1570 C CA  . ASP . . 105 ? -1.219  6.275  4.787 1.00  98.06 0 G 1
ATOM   1571 C C   . ASP . . 105 ? -0.309  7.399  5.321 1.00  98.06 0 G 1
ATOM   1572 O O   . ASP . . 105 ?  0.732  7.689  4.730 1.00  98.06 0 G 1
ATOM   1573 C CB  . ASP . . 105 ? -0.833  5.866  3.357 1.00  98.06 0 G 1
ATOM   1574 C CG  . ASP . . 105 ? -1.414  4.532  2.926 1.00  98.06 0 G 1
ATOM   1575 O OD1 . ASP . . 105 ? -0.922  3.516  3.470 1.00  98.06 0 G 1
ATOM   1576 O OD2 . ASP . . 105 ? -2.232  4.531  1.986 1.00  98.06 -1 G 1
ATOM   1577 H H   . ASP . . 105 ? -3.274  5.817  5.101 1.00  98.06 0 G 1
ATOM   1578 H HA  . ASP . . 105 ? -1.048  5.412  5.430 1.00  98.06 0 G 1
ATOM   1579 H HB2 . ASP . . 105 ?  0.249  5.752  3.305 1.00  98.06 0 G 1
ATOM   1580 H HB3 . ASP . . 105 ? -1.115  6.648  2.652 1.00  98.06 0 G 1
ATOM   1581 N N   . MET . . 106 ? -0.693  8.047  6.424 1.00  98.31 0 G 1
ATOM   1582 C CA  . MET . . 106 ?  0.037  9.193  6.983 1.00  98.31 0 G 1
ATOM   1583 C C   . MET . . 106 ?  0.980  8.819  8.120 1.00  98.31 0 G 1
ATOM   1584 O O   . MET . . 106 ?  2.003  9.479  8.296 1.00  98.31 0 G 1
ATOM   1585 C CB  . MET . . 106 ? -0.959 10.256  7.458 1.00  98.31 0 G 1
ATOM   1586 C CG  . MET . . 106 ? -1.421 11.124  6.289 1.00  98.31 0 G 1
ATOM   1587 S SD  . MET . . 106 ? -0.169 12.273  5.648 1.00  98.31 0 G 1
ATOM   1588 C CE  . MET . . 106 ? -0.331 13.614  6.855 1.00  98.31 0 G 1
ATOM   1589 H H   . MET . . 106 ? -1.562  7.769  6.856 1.00  98.31 0 G 1
ATOM   1590 H HA  . MET . . 106 ?  0.661  9.639  6.208 1.00  98.31 0 G 1
ATOM   1591 H HB2 . MET . . 106 ? -1.821  9.769  7.915 1.00  98.31 0 G 1
ATOM   1592 H HB3 . MET . . 106 ? -0.494 10.901  8.202 1.00  98.31 0 G 1
ATOM   1593 H HG2 . MET . . 106 ? -1.754 10.475  5.480 1.00  98.31 0 G 1
ATOM   1594 H HG3 . MET . . 106 ? -2.273 11.711  6.630 1.00  98.31 0 G 1
ATOM   1595 H HE1 . MET . . 106 ? -0.124 13.237  7.857 1.00  98.31 0 G 1
ATOM   1596 H HE2 . MET . . 106 ?  0.377 14.409  6.620 1.00  98.31 0 G 1
ATOM   1597 H HE3 . MET . . 106 ? -1.343 14.016  6.819 1.00  98.31 0 G 1
ATOM   1598 N N   . VAL . . 107 ?  0.662  7.777  8.888 1.00  97.80 0 G 1
ATOM   1599 C CA  . VAL . . 107 ?  1.437  7.360 10.066 1.00  97.80 0 G 1
ATOM   1600 C C   . VAL . . 107 ?  1.944  5.946  9.883 1.00  97.80 0 G 1
ATOM   1601 O O   . VAL . . 107 ?  1.156  5.035  9.647 1.00  97.80 0 G 1
ATOM   1602 C CB  . VAL . . 107 ?  0.579  7.449 11.335 1.00  97.80 0 G 1
ATOM   1603 C CG1 . VAL . . 107 ?  1.281  6.817 12.547 1.00  97.80 0 G 1
ATOM   1604 C CG2 . VAL . . 107 ?  0.233  8.895 11.660 1.00  97.80 0 G 1
ATOM   1605 H H   . VAL . . 107 ? -0.200  7.290  8.691 1.00  97.80 0 G 1
ATOM   1606 H HA  . VAL . . 107 ?  2.298  8.015 10.200 1.00  97.80 0 G 1
ATOM   1607 H HB  . VAL . . 107 ? -0.360  6.929 11.148 1.00  97.80 0 G 1
ATOM   1608 H HG11 . VAL . . 107 ?  1.192  5.732 12.503 1.00  97.80 0 G 1
ATOM   1609 H HG12 . VAL . . 107 ?  2.339  7.081 12.539 1.00  97.80 0 G 1
ATOM   1610 H HG13 . VAL . . 107 ?  0.841  7.178 13.477 1.00  97.80 0 G 1
ATOM   1611 H HG21 . VAL . . 107 ?  1.172  9.412 11.861 1.00  97.80 0 G 1
ATOM   1612 H HG22 . VAL . . 107 ? -0.283  9.367 10.825 1.00  97.80 0 G 1
ATOM   1613 H HG23 . VAL . . 107 ? -0.413  8.942 12.536 1.00  97.80 0 G 1
ATOM   1614 N N   . VAL . . 108 ?  3.248  5.742 10.047 1.00  97.23 0 G 1
ATOM   1615 C CA  . VAL . . 108 ?  3.848  4.405 10.001 1.00  97.23 0 G 1
ATOM   1616 C C   . VAL . . 108 ?  3.598  3.667 11.311 1.00  97.23 0 G 1
ATOM   1617 O O   . VAL . . 108 ?  3.918  4.160 12.395 1.00  97.23 0 G 1
ATOM   1618 C CB  . VAL . . 108 ?  5.342  4.483  9.655 1.00  97.23 0 G 1
ATOM   1619 C CG1 . VAL . . 108 ?  6.077  3.150  9.820 1.00  97.23 0 G 1
ATOM   1620 C CG2 . VAL . . 108 ?  5.496  4.906  8.196 1.00  97.23 0 G 1
ATOM   1621 H H   . VAL . . 108 ?  3.833  6.533 10.277 1.00  97.23 0 G 1
ATOM   1622 H HA  . VAL . . 108 ?  3.360  3.836  9.209 1.00  97.23 0 G 1
ATOM   1623 H HB  . VAL . . 108 ?  5.829  5.224 10.288 1.00  97.23 0 G 1
ATOM   1624 H HG11 . VAL . . 108 ?  6.041  2.817 10.858 1.00  97.23 0 G 1
ATOM   1625 H HG12 . VAL . . 108 ?  5.627  2.387  9.183 1.00  97.23 0 G 1
ATOM   1626 H HG13 . VAL . . 108 ?  7.122  3.285  9.544 1.00  97.23 0 G 1
ATOM   1627 H HG21 . VAL . . 108 ?  4.936  5.824  8.021 1.00  97.23 0 G 1
ATOM   1628 H HG22 . VAL . . 108 ?  6.546  5.077  7.961 1.00  97.23 0 G 1
ATOM   1629 H HG23 . VAL . . 108 ?  5.083  4.143  7.536 1.00  97.23 0 G 1
ATOM   1630 N N   . GLU . . 109 ?  3.083  2.449 11.190 1.00  95.98 0 G 1
ATOM   1631 C CA  . GLU . . 109 ?  2.738  1.561 12.306 1.00  95.98 0 G 1
ATOM   1632 C C   . GLU . . 109 ?  3.669  0.355 12.382 1.00  95.98 0 G 1
ATOM   1633 O O   . GLU . . 109 ?  4.042 -0.100 13.467 1.00  95.98 0 G 1
ATOM   1634 C CB  . GLU . . 109 ?  1.314  1.049 12.097 1.00  95.98 0 G 1
ATOM   1635 C CG  . GLU . . 109 ?  0.277  2.174 12.054 1.00  95.98 0 G 1
ATOM   1636 C CD  . GLU . . 109 ? -0.737  1.939 13.152 1.00  95.98 0 G 1
ATOM   1637 O OE1 . GLU . . 109 ? -0.610  2.599 14.206 1.00  95.98 0 G 1
ATOM   1638 O OE2 . GLU . . 109 ? -1.592  1.050 13.026 1.00  95.98 -1 G 1
ATOM   1639 H H   . GLU . . 109 ?  2.806  2.148 10.266 1.00  95.98 0 G 1
ATOM   1640 H HA  . GLU . . 109 ?  2.780  2.092 13.257 1.00  95.98 0 G 1
ATOM   1641 H HB2 . GLU . . 109 ?  1.084  0.348 12.899 1.00  95.98 0 G 1
ATOM   1642 H HB3 . GLU . . 109 ?  1.265  0.498 11.157 1.00  95.98 0 G 1
ATOM   1643 H HG2 . GLU . . 109 ? -0.215  2.175 11.081 1.00  95.98 0 G 1
ATOM   1644 H HG3 . GLU . . 109 ?  0.744  3.147 12.195 1.00  95.98 0 G 1
ATOM   1645 N N   . ALA . . 110 ?  4.096 -0.138 11.218 1.00  96.09 0 G 1
ATOM   1646 C CA  . ALA . . 110 ?  4.999 -1.267 11.109 1.00  96.09 0 G 1
ATOM   1647 C C   . ALA . . 110 ?  6.000 -1.105  9.963 1.00  96.09 0 G 1
ATOM   1648 O O   . ALA . . 110 ?  5.747 -0.385  8.998 1.00  96.09 0 G 1
ATOM   1649 C CB  . ALA . . 110 ?  4.180 -2.559 11.005 1.00  96.09 0 G 1
ATOM   1650 H H   . ALA . . 110 ?  3.759  0.283 10.362 1.00  96.09 0 G 1
ATOM   1651 H HA  . ALA . . 110 ?  5.578 -1.289 12.031 1.00  96.09 0 G 1
ATOM   1652 H HB1 . ALA . . 110 ?  4.834 -3.430 11.039 1.00  96.09 0 G 1
ATOM   1653 H HB2 . ALA . . 110 ?  3.466 -2.618 11.826 1.00  96.09 0 G 1
ATOM   1654 H HB3 . ALA . . 110 ?  3.640 -2.578 10.058 1.00  96.09 0 G 1
ATOM   1655 N N   . CYS . . 111 ?  7.141 -1.782 10.092 1.00  96.34 0 G 1
ATOM   1656 C CA  . CYS . . 111 ?  8.228 -1.788  9.119 1.00  96.34 0 G 1
ATOM   1657 C C   . CYS . . 111 ?  8.673 -3.212  8.779 1.00  96.34 0 G 1
ATOM   1658 O O   . CYS . . 111 ?  8.601 -4.105  9.616 1.00  96.34 0 G 1
ATOM   1659 C CB  . CYS . . 111 ?  9.419 -1.004  9.680 1.00  96.34 0 G 1
ATOM   1660 S SG  . CYS . . 111 ?  9.068  0.717 10.099 1.00  96.34 0 G 1
ATOM   1661 H H   . CYS . . 111 ?  7.225 -2.420 10.871 1.00  96.34 0 G 1
ATOM   1662 H HA  . CYS . . 111 ?  7.884 -1.306  8.203 1.00  96.34 0 G 1
ATOM   1663 H HB2 . CYS . . 111 ?  9.772 -1.512 10.576 1.00  96.34 0 G 1
ATOM   1664 H HB3 . CYS . . 111 ? 10.224 -1.021  8.946 1.00  96.34 0 G 1
ATOM   1665 N N   . GLY . . 112 ?  9.224 -3.411  7.593 1.00  96.62 0 G 1
ATOM   1666 C CA  . GLY . . 112 ?  9.807 -4.679  7.173 1.00  96.62 0 G 1
ATOM   1667 C C   . GLY . . 112 ? 10.839 -4.477  6.076 1.00  96.62 0 G 1
ATOM   1668 O O   . GLY . . 112 ? 11.047 -3.371  5.588 1.00  96.62 0 G 1
ATOM   1669 H H   . GLY . . 112 ?  9.246 -2.648  6.931 1.00  96.62 0 G 1
ATOM   1670 H HA2 . GLY . . 112 ?  9.027 -5.344  6.804 1.00  96.62 0 G 1
ATOM   1671 H HA3 . GLY . . 112 ? 10.294 -5.166  8.018 1.00  96.62 0 G 1
ATOM   1672 N N   . CYS . . 113 ? 11.501 -5.556  5.698 1.00  96.03 0 G 1
ATOM   1673 C CA  . CYS . . 113 ? 12.500 -5.602  4.654 1.00  96.03 0 G 1
ATOM   1674 C C   . CYS . . 113 ? 11.853 -5.973  3.323 1.00  96.03 0 G 1
ATOM   1675 O O   . CYS . . 113 ? 11.276 -7.054  3.200 1.00  96.03 0 G 1
ATOM   1676 C CB  . CYS . . 113 ? 13.586 -6.589  5.071 1.00  96.03 0 G 1
ATOM   1677 S SG  . CYS . . 113 ? 14.593 -5.977  6.448 1.00  96.03 0 G 1
ATOM   1678 H H   . CYS . . 113 ? 11.253 -6.431  6.139 1.00  96.03 0 G 1
ATOM   1679 H HA  . CYS . . 113 ? 12.961 -4.619  4.558 1.00  96.03 0 G 1
ATOM   1680 H HB2 . CYS . . 113 ? 13.114 -7.530  5.353 1.00  96.03 0 G 1
ATOM   1681 H HB3 . CYS . . 113 ? 14.235 -6.780  4.216 1.00  96.03 0 G 1
ATOM   1682 N N   . SER . . 114 ? 11.976 -5.085  2.337 1.00  94.07 0 G 1
ATOM   1683 C CA  . SER . . 114 ? 11.504 -5.296  0.964 1.00  94.07 0 G 1
ATOM   1684 C C   . SER . . 114 ? 12.640 -5.338 -0.039 1.00  94.07 0 G 1
ATOM   1685 O O   . SER . . 114 ? 13.693 -4.715  0.224 1.00  94.07 0 G 1
ATOM   1686 C CB  . SER . . 114 ? 10.476 -4.241  0.577 1.00  94.07 0 G 1
ATOM   1687 O OG  . SER . . 114 ? 10.005 -4.582 -0.708 1.00  94.07 0 G 1
ATOM   1688 O OXT . SER . . 114 ? 12.394 -5.989 -1.077 1.00  94.07 -1 G 1
ATOM   1689 H H   . SER . . 114 ? 12.493 -4.237  2.521 1.00  94.07 0 G 1
ATOM   1690 H HA  . SER . . 114 ? 11.017 -6.270  0.903 1.00  94.07 0 G 1
ATOM   1691 H HB2 . SER . . 114 ?  9.652 -4.242  1.291 1.00  94.07 0 G 1
ATOM   1692 H HB3 . SER . . 114 ? 10.949 -3.258  0.560 1.00  94.07 0 G 1
ATOM   1693 H HG  . SER . . 114 ? 10.719 -5.078 -1.116 1.00  94.07 0 G 1
ATOM   1694 N N   . THR . . 1 ?  2.237  2.433 -12.213 1.00  42.48 0 H 1
ATOM   1695 C CA  . THR . . 1 ?  3.648  2.868 -12.337 1.00  42.48 0 H 1
ATOM   1696 C C   . THR . . 1 ?  4.191  2.569 -13.705 1.00  42.48 0 H 1
ATOM   1697 O O   . THR . . 1 ?  3.740  1.599 -14.306 1.00  42.48 0 H 1
ATOM   1698 C CB  . THR . . 1 ?  4.570  2.122 -11.392 1.00  42.48 0 H 1
ATOM   1699 C CG2 . THR . . 1 ?  4.642  2.849 -10.075 1.00  42.48 0 H 1
ATOM   1700 O OG1 . THR . . 1 ?  4.078  0.831 -11.195 1.00  42.48 0 H 1
ATOM   1701 H H   . THR . . 1 ?  2.198  1.432 -12.350 1.00  42.48 0 H 1
ATOM   1702 H HA  . THR . . 1 ?  3.727  3.939 -12.152 1.00  42.48 0 H 1
ATOM   1703 H HB  . THR . . 1 ?  5.580  2.064 -11.799 1.00  42.48 0 H 1
ATOM   1704 H HG1 . THR . . 1 ?  4.653  0.209 -11.646 1.00  42.48 0 H 1
ATOM   1705 H HG21 . THR . . 1 ?  5.551  2.505 -9.583 1.00  42.48 0 H 1
ATOM   1706 H HG22 . THR . . 1 ?  4.746  3.924 -10.225 1.00  42.48 0 H 1
ATOM   1707 H HG23 . THR . . 1 ?  3.764  2.655 -9.459 1.00  42.48 0 H 1
ATOM   1708 H H2  . THR . . 1 ?  1.886  2.636 -11.288 1.00  42.48 0 H 1
ATOM   1709 H H3  . THR . . 1 ?  1.657  2.879 -12.910 1.00  42.48 0 H 1
ATOM   1710 N N   . PRO . . 2 ?  5.184  3.338 -14.171 1.00  47.14 0 H 1
ATOM   1711 C CA  . PRO . . 2 ?  5.894  2.996 -15.390 1.00  47.14 0 H 1
ATOM   1712 C C   . PRO . . 2 ?  6.499  1.594 -15.246 1.00  47.14 0 H 1
ATOM   1713 O O   . PRO . . 2 ?  7.154  1.293 -14.239 1.00  47.14 0 H 1
ATOM   1714 C CB  . PRO . . 2 ?  6.973  4.071 -15.584 1.00  47.14 0 H 1
ATOM   1715 C CG  . PRO . . 2 ?  6.696  5.136 -14.521 1.00  47.14 0 H 1
ATOM   1716 C CD  . PRO . . 2 ?  5.834  4.437 -13.476 1.00  47.14 0 H 1
ATOM   1717 H HA  . PRO . . 2 ?  5.203  3.019 -16.234 1.00  47.14 0 H 1
ATOM   1718 H HB2 . PRO . . 2 ?  7.965  3.649 -15.424 1.00  47.14 0 H 1
ATOM   1719 H HB3 . PRO . . 2 ?  6.918  4.500 -16.584 1.00  47.14 0 H 1
ATOM   1720 H HG2 . PRO . . 2 ?  7.621  5.512 -14.083 1.00  47.14 0 H 1
ATOM   1721 H HG3 . PRO . . 2 ?  6.131  5.955 -14.966 1.00  47.14 0 H 1
ATOM   1722 H HD2 . PRO . . 2 ?  5.113  5.143 -13.064 1.00  47.14 0 H 1
ATOM   1723 H HD3 . PRO . . 2 ?  6.474  4.045 -12.686 1.00  47.14 0 H 1
ATOM   1724 N N   . THR . . 3 ?  6.274  0.738 -16.241 1.00  59.96 0 H 1
ATOM   1725 C CA  . THR . . 3 ?  7.190 -0.377 -16.488 1.00  59.96 0 H 1
ATOM   1726 C C   . THR . . 3 ?  8.535  0.245 -16.828 1.00  59.96 0 H 1
ATOM   1727 O O   . THR . . 3 ?  8.582  1.247 -17.544 1.00  59.96 0 H 1
ATOM   1728 C CB  . THR . . 3 ?  6.702 -1.281 -17.629 1.00  59.96 0 H 1
ATOM   1729 C CG2 . THR . . 3 ?  7.590 -2.507 -17.821 1.00  59.96 0 H 1
ATOM   1730 O OG1 . THR . . 3 ?  5.414 -1.766 -17.317 1.00  59.96 0 H 1
ATOM   1731 H H   . THR . . 3 ?  5.670  1.012 -17.003 1.00  59.96 0 H 1
ATOM   1732 H HA  . THR . . 3 ?  7.285 -0.979 -15.586 1.00  59.96 0 H 1
ATOM   1733 H HB  . THR . . 3 ?  6.657 -0.714 -18.559 1.00  59.96 0 H 1
ATOM   1734 H HG1 . THR . . 3 ?  5.234 -2.458 -17.960 1.00  59.96 0 H 1
ATOM   1735 H HG21 . THR . . 3 ?  7.663 -3.072 -16.892 1.00  59.96 0 H 1
ATOM   1736 H HG22 . THR . . 3 ?  8.588 -2.206 -18.142 1.00  59.96 0 H 1
ATOM   1737 H HG23 . THR . . 3 ?  7.169 -3.155 -18.590 1.00  59.96 0 H 1
ATOM   1738 N N   . CYS . . 4 ?  9.618 -0.279 -16.262 1.00  63.75 0 H 1
ATOM   1739 C CA  . CYS . . 4 ? 10.938  0.274 -16.517 1.00  63.75 0 H 1
ATOM   1740 C C   . CYS . . 4 ? 11.237  0.264 -18.016 1.00  63.75 0 H 1
ATOM   1741 O O   . CYS . . 4 ? 11.478 -0.797 -18.593 1.00  63.75 0 H 1
ATOM   1742 C CB  . CYS . . 4 ? 11.993 -0.538 -15.768 1.00  63.75 0 H 1
ATOM   1743 S SG  . CYS . . 4 ? 11.858 -0.489 -13.971 1.00  63.75 0 H 1
ATOM   1744 H H   . CYS . . 4 ?  9.519 -1.068 -15.640 1.00  63.75 0 H 1
ATOM   1745 H HA  . CYS . . 4 ? 10.969  1.306 -16.169 1.00  63.75 0 H 1
ATOM   1746 H HB2 . CYS . . 4 ? 12.973 -0.156 -16.048 1.00  63.75 0 H 1
ATOM   1747 H HB3 . CYS . . 4 ? 11.929 -1.575 -16.098 1.00  63.75 0 H 1
ATOM   1748 N N   . GLU . . 5 ? 11.275  1.442 -18.634 1.00  58.36 0 H 1
ATOM   1749 C CA  . GLU . . 5 ? 11.955  1.571 -19.910 1.00  58.36 0 H 1
ATOM   1750 C C   . GLU . . 5 ? 13.464  1.390 -19.667 1.00  58.36 0 H 1
ATOM   1751 O O   . GLU . . 5 ? 13.989  1.854 -18.649 1.00  58.36 0 H 1
ATOM   1752 C CB  . GLU . . 5 ? 11.627  2.890 -20.616 1.00  58.36 0 H 1
ATOM   1753 C CG  . GLU . . 5 ? 10.173  2.899 -21.130 1.00  58.36 0 H 1
ATOM   1754 C CD  . GLU . . 5 ?  9.902  3.961 -22.211 1.00  58.36 0 H 1
ATOM   1755 O OE1 . GLU . . 5 ?  8.710  4.144 -22.551 1.00  58.36 0 H 1
ATOM   1756 O OE2 . GLU . . 5 ? 10.881  4.559 -22.709 1.00  58.36 -1 H 1
ATOM   1757 H H   . GLU . . 5 ? 10.959  2.276 -18.162 1.00  58.36 0 H 1
ATOM   1758 H HA  . GLU . . 5 ? 11.603  0.761 -20.550 1.00  58.36 0 H 1
ATOM   1759 H HB2 . GLU . . 5 ? 12.312  2.974 -21.459 1.00  58.36 0 H 1
ATOM   1760 H HB3 . GLU . . 5 ? 11.795  3.733 -19.944 1.00  58.36 0 H 1
ATOM   1761 H HG2 . GLU . . 5 ?  9.948  1.923 -21.558 1.00  58.36 0 H 1
ATOM   1762 H HG3 . GLU . . 5 ?  9.504  3.056 -20.283 1.00  58.36 0 H 1
ATOM   1763 N N   . PRO . . 6 ? 14.187  0.696 -20.563 1.00  52.40 0 H 1
ATOM   1764 C CA  . PRO . . 6 ? 15.568  0.271 -20.326 1.00  52.40 0 H 1
ATOM   1765 C C   . PRO . . 6 ? 16.543  1.410 -19.985 1.00  52.40 0 H 1
ATOM   1766 O O   . PRO . . 6 ? 17.555  1.163 -19.332 1.00  52.40 0 H 1
ATOM   1767 C CB  . PRO . . 6 ? 15.986 -0.478 -21.601 1.00  52.40 0 H 1
ATOM   1768 C CG  . PRO . . 6 ? 14.927 -0.126 -22.648 1.00  52.40 0 H 1
ATOM   1769 C CD  . PRO . . 6 ? 13.687  0.167 -21.818 1.00  52.40 0 H 1
ATOM   1770 H HA  . PRO . . 6 ? 15.579 -0.428 -19.489 1.00  52.40 0 H 1
ATOM   1771 H HB2 . PRO . . 6 ? 15.955 -1.550 -21.408 1.00  52.40 0 H 1
ATOM   1772 H HB3 . PRO . . 6 ? 16.981 -0.193 -21.940 1.00  52.40 0 H 1
ATOM   1773 H HG2 . PRO . . 6 ? 14.759 -0.944 -23.347 1.00  52.40 0 H 1
ATOM   1774 H HG3 . PRO . . 6 ? 15.225  0.778 -23.180 1.00  52.40 0 H 1
ATOM   1775 H HD2 . PRO . . 6 ? 13.052  0.882 -22.340 1.00  52.40 0 H 1
ATOM   1776 H HD3 . PRO . . 6 ? 13.140 -0.757 -21.629 1.00  52.40 0 H 1
ATOM   1777 N N   . ALA . . 7 ? 16.261  2.644 -20.412 1.00  54.33 0 H 1
ATOM   1778 C CA  . ALA . . 7 ? 17.162  3.779 -20.233 1.00  54.33 0 H 1
ATOM   1779 C C   . ALA . . 7 ? 16.993  4.538 -18.904 1.00  54.33 0 H 1
ATOM   1780 O O   . ALA . . 7 ? 17.960  5.128 -18.423 1.00  54.33 0 H 1
ATOM   1781 C CB  . ALA . . 7 ? 16.973  4.721 -21.426 1.00  54.33 0 H 1
ATOM   1782 H H   . ALA . . 7 ? 15.390  2.794 -20.902 1.00  54.33 0 H 1
ATOM   1783 H HA  . ALA . . 7 ? 18.189  3.417 -20.258 1.00  54.33 0 H 1
ATOM   1784 H HB1 . ALA . . 7 ? 17.168  4.190 -22.357 1.00  54.33 0 H 1
ATOM   1785 H HB2 . ALA . . 7 ? 15.954  5.108 -21.441 1.00  54.33 0 H 1
ATOM   1786 H HB3 . ALA . . 7 ? 17.667  5.558 -21.346 1.00  54.33 0 H 1
ATOM   1787 N N   . THR . . 8 ? 15.795  4.594 -18.313 1.00  59.84 0 H 1
ATOM   1788 C CA  . THR . . 8 ? 15.538  5.526 -17.200 1.00  59.84 0 H 1
ATOM   1789 C C   . THR . . 8 ? 15.953  4.929 -15.849 1.00  59.84 0 H 1
ATOM   1790 O O   . THR . . 8 ? 15.380  3.923 -15.432 1.00  59.84 0 H 1
ATOM   1791 C CB  . THR . . 8 ? 14.082  6.000 -17.159 1.00  59.84 0 H 1
ATOM   1792 C CG2 . THR . . 8 ? 13.793  7.003 -18.275 1.00  59.84 0 H 1
ATOM   1793 O OG1 . THR . . 8 ? 13.203  4.914 -17.302 1.00  59.84 0 H 1
ATOM   1794 H H   . THR . . 8 ? 15.024  4.054 -18.678 1.00  59.84 0 H 1
ATOM   1795 H HA  . THR . . 8 ? 16.130  6.422 -17.388 1.00  59.84 0 H 1
ATOM   1796 H HB  . THR . . 8 ? 13.895  6.487 -16.202 1.00  59.84 0 H 1
ATOM   1797 H HG1 . THR . . 8 ? 13.543  4.176 -16.791 1.00  59.84 0 H 1
ATOM   1798 H HG21 . THR . . 8 ? 12.753  7.324 -18.211 1.00  59.84 0 H 1
ATOM   1799 H HG22 . THR . . 8 ? 13.952  6.539 -19.248 1.00  59.84 0 H 1
ATOM   1800 H HG23 . THR . . 8 ? 14.438  7.877 -18.177 1.00  59.84 0 H 1
ATOM   1801 N N   . PRO . . 9 ? 16.895  5.546 -15.105 1.00  76.49 0 H 1
ATOM   1802 C CA  . PRO . . 9 ? 17.404  5.015 -13.837 1.00  76.49 0 H 1
ATOM   1803 C C   . PRO . . 9 ? 16.484  5.288 -12.636 1.00  76.49 0 H 1
ATOM   1804 O O   . PRO . . 9 ? 16.902  5.065 -11.503 1.00  76.49 0 H 1
ATOM   1805 C CB  . PRO . . 9 ? 18.784  5.667 -13.672 1.00  76.49 0 H 1
ATOM   1806 C CG  . PRO . . 9 ? 18.580  7.041 -14.303 1.00  76.49 0 H 1
ATOM   1807 C CD  . PRO . . 9 ? 17.646  6.739 -15.474 1.00  76.49 0 H 1
ATOM   1808 H HA  . PRO . . 9 ? 17.529  3.935 -13.918 1.00  76.49 0 H 1
ATOM   1809 H HB2 . PRO . . 9 ? 19.520  5.108 -14.250 1.00  76.49 0 H 1
ATOM   1810 H HB3 . PRO . . 9 ? 19.102  5.742 -12.632 1.00  76.49 0 H 1
ATOM   1811 H HG2 . PRO . . 9 ? 19.520  7.478 -14.638 1.00  76.49 0 H 1
ATOM   1812 H HG3 . PRO . . 9 ? 18.080  7.700 -13.593 1.00  76.49 0 H 1
ATOM   1813 H HD2 . PRO . . 9 ? 16.984  7.586 -15.651 1.00  76.49 0 H 1
ATOM   1814 H HD3 . PRO . . 9 ? 18.244  6.536 -16.363 1.00  76.49 0 H 1
ATOM   1815 N N   . LEU . . 10 ? 15.265  5.796 -12.848 1.00  89.17 0 H 1
ATOM   1816 C CA  . LEU . . 10 ? 14.307  6.148 -11.794 1.00  89.17 0 H 1
ATOM   1817 C C   . LEU . . 10 ? 13.520  4.928 -11.302 1.00  89.17 0 H 1
ATOM   1818 O O   . LEU . . 10 ? 13.480  3.897 -11.969 1.00  89.17 0 H 1
ATOM   1819 C CB  . LEU . . 10 ? 13.363  7.254 -12.302 1.00  89.17 0 H 1
ATOM   1820 C CG  . LEU . . 10 ? 14.048  8.599 -12.603 1.00  89.17 0 H 1
ATOM   1821 C CD1 . LEU . . 10 ? 13.019  9.586 -13.151 1.00  89.17 0 H 1
ATOM   1822 C CD2 . LEU . . 10 ? 14.688  9.214 -11.355 1.00  89.17 0 H 1
ATOM   1823 H H   . LEU . . 10 ? 14.931  5.823 -13.801 1.00  89.17 0 H 1
ATOM   1824 H HA  . LEU . . 10 ? 14.854  6.526 -10.929 1.00  89.17 0 H 1
ATOM   1825 H HB2 . LEU . . 10 ? 12.589  7.426 -11.553 1.00  89.17 0 H 1
ATOM   1826 H HB3 . LEU . . 10 ? 12.868  6.897 -13.205 1.00  89.17 0 H 1
ATOM   1827 H HG  . LEU . . 10 ? 14.819  8.455 -13.359 1.00  89.17 0 H 1
ATOM   1828 H HD11 . LEU . . 10 ? 13.500 10.537 -13.386 1.00  89.17 0 H 1
ATOM   1829 H HD12 . LEU . . 10 ? 12.575  9.189 -14.064 1.00  89.17 0 H 1
ATOM   1830 H HD13 . LEU . . 10 ? 12.230  9.756 -12.419 1.00  89.17 0 H 1
ATOM   1831 H HD21 . LEU . . 10 ? 15.063 10.210 -11.591 1.00  89.17 0 H 1
ATOM   1832 H HD22 . LEU . . 10 ? 15.529  8.604 -11.023 1.00  89.17 0 H 1
ATOM   1833 H HD23 . LEU . . 10 ? 13.950  9.287 -10.556 1.00  89.17 0 H 1
ATOM   1834 N N   . CYS . . 11 ? 12.913  5.044 -10.119 1.00  92.54 0 H 1
ATOM   1835 C CA  . CYS . . 11 ? 12.078  3.998 -9.538 1.00  92.54 0 H 1
ATOM   1836 C C   . CYS . . 11 ? 10.943  3.572 -10.478 1.00  92.54 0 H 1
ATOM   1837 O O   . CYS . . 11 ? 10.110  4.382 -10.884 1.00  92.54 0 H 1
ATOM   1838 C CB  . CYS . . 11 ? 11.504  4.482 -8.206 1.00  92.54 0 H 1
ATOM   1839 S SG  . CYS . . 11 ? 10.395  3.298 -7.394 1.00  92.54 0 H 1
ATOM   1840 H H   . CYS . . 11 ? 13.048  5.892 -9.587 1.00  92.54 0 H 1
ATOM   1841 H HA  . CYS . . 11 ? 12.709  3.130 -9.346 1.00  92.54 0 H 1
ATOM   1842 H HB2 . CYS . . 11 ? 12.329  4.705 -7.531 1.00  92.54 0 H 1
ATOM   1843 H HB3 . CYS . . 11 ? 10.945  5.403 -8.374 1.00  92.54 0 H 1
ATOM   1844 N N   . CYS . . 12 ? 10.904  2.284 -10.799 1.00  92.62 0 H 1
ATOM   1845 C CA  . CYS . . 12 ?  9.905  1.693 -11.675 1.00  92.62 0 H 1
ATOM   1846 C C   . CYS . . 12 ?  9.740  0.201 -11.368 1.00  92.62 0 H 1
ATOM   1847 O O   . CYS . . 12 ? 10.531 -0.402 -10.628 1.00  92.62 0 H 1
ATOM   1848 C CB  . CYS . . 12 ? 10.320  1.961 -13.131 1.00  92.62 0 H 1
ATOM   1849 S SG  . CYS . . 12 ? 12.015  1.466 -13.535 1.00  92.62 0 H 1
ATOM   1850 H H   . CYS . . 12 ? 11.649  1.681 -10.483 1.00  92.62 0 H 1
ATOM   1851 H HA  . CYS . . 12 ?  8.942  2.175 -11.502 1.00  92.62 0 H 1
ATOM   1852 H HB2 . CYS . . 12 ? 10.245  3.035 -13.305 1.00  92.62 0 H 1
ATOM   1853 H HB3 . CYS . . 12 ?  9.632  1.469 -13.818 1.00  92.62 0 H 1
ATOM   1854 N N   . ARG . . 13 ?  8.694 -0.397 -11.941 1.00  94.03 0 H 1
ATOM   1855 C CA  . ARG . . 13 ?  8.435 -1.834 -11.842 1.00  94.03 0 H 1
ATOM   1856 C C   . ARG . . 13 ?  9.152 -2.558 -12.976 1.00  94.03 0 H 1
ATOM   1857 O O   . ARG . . 13 ?  8.982 -2.202 -14.141 1.00  94.03 0 H 1
ATOM   1858 C CB  . ARG . . 13 ?  6.922 -2.073 -11.852 1.00  94.03 0 H 1
ATOM   1859 C CG  . ARG . . 13 ?  6.558 -3.534 -11.550 1.00  94.03 0 H 1
ATOM   1860 C CD  . ARG . . 13 ?  5.033 -3.703 -11.529 1.00  94.03 0 H 1
ATOM   1861 N NE  . ARG . . 13 ?  4.432 -3.487 -12.866 1.00  94.03 0 H 1
ATOM   1862 C CZ  . ARG . . 13 ?  4.552 -4.331 -13.872 1.00  94.03 0 H 1
ATOM   1863 N NH1 . ARG . . 13 ?  4.822 -5.575 -13.661 1.00  94.03 1 H 1
ATOM   1864 N NH2 . ARG . . 13 ?  4.474 -3.977 -15.119 1.00  94.03 0 H 1
ATOM   1865 H H   . ARG . . 13 ?  8.147  0.138 -12.601 1.00  94.03 0 H 1
ATOM   1866 H HA  . ARG . . 13 ?  8.835 -2.208 -10.900 1.00  94.03 0 H 1
ATOM   1867 H HB2 . ARG . . 13 ?  6.527 -1.789 -12.828 1.00  94.03 0 H 1
ATOM   1868 H HB3 . ARG . . 13 ?  6.456 -1.439 -11.098 1.00  94.03 0 H 1
ATOM   1869 H HG2 . ARG . . 13 ?  6.960 -3.810 -10.575 1.00  94.03 0 H 1
ATOM   1870 H HG3 . ARG . . 13 ?  6.988 -4.194 -12.304 1.00  94.03 0 H 1
ATOM   1871 H HD2 . ARG . . 13 ?  4.796 -4.706 -11.175 1.00  94.03 0 H 1
ATOM   1872 H HD3 . ARG . . 13 ?  4.624 -2.989 -10.813 1.00  94.03 0 H 1
ATOM   1873 H HE  . ARG . . 13 ?  3.934 -2.625 -13.034 1.00  94.03 0 H 1
ATOM   1874 H HH11 . ARG . . 13 ?  5.172 -6.117 -14.437 1.00  94.03 0 H 1
ATOM   1875 H HH12 . ARG . . 13 ?  4.721 -6.000 -12.750 1.00  94.03 0 H 1
ATOM   1876 H HH21 . ARG . . 13 ?  4.798 -4.672 -15.777 1.00  94.03 0 H 1
ATOM   1877 H HH22 . ARG . . 13 ?  4.411 -3.011 -15.408 1.00  94.03 0 H 1
ATOM   1878 N N   . ARG . . 14 ?  9.945 -3.571 -12.638 1.00  91.62 0 H 1
ATOM   1879 C CA  . ARG . . 14 ? 10.581 -4.482 -13.592 1.00  91.62 0 H 1
ATOM   1880 C C   . ARG . . 14 ?  9.766 -5.761 -13.677 1.00  91.62 0 H 1
ATOM   1881 O O   . ARG . . 14 ?  9.477 -6.375 -12.648 1.00  91.62 0 H 1
ATOM   1882 C CB  . ARG . . 14 ? 12.040 -4.760 -13.194 1.00  91.62 0 H 1
ATOM   1883 C CG  . ARG . . 14 ? 12.902 -3.506 -13.378 1.00  91.62 0 H 1
ATOM   1884 C CD  . ARG . . 14 ? 14.414 -3.755 -13.284 1.00  91.62 0 H 1
ATOM   1885 N NE  . ARG . . 14 ? 15.229 -2.614 -13.764 1.00  91.62 0 H 1
ATOM   1886 C CZ  . ARG . . 14 ? 15.280 -1.373 -13.304 1.00  91.62 0 H 1
ATOM   1887 N NH1 . ARG . . 14 ? 14.667 -0.980 -12.239 1.00  91.62 1 H 1
ATOM   1888 N NH2 . ARG . . 14 ? 15.949 -0.456 -13.939 1.00  91.62 0 H 1
ATOM   1889 H H   . ARG . . 14 ? 10.009 -3.805 -11.658 1.00  91.62 0 H 1
ATOM   1890 H HA  . ARG . . 14 ? 10.574 -4.035 -14.585 1.00  91.62 0 H 1
ATOM   1891 H HB2 . ARG . . 14 ? 12.081 -5.089 -12.155 1.00  91.62 0 H 1
ATOM   1892 H HB3 . ARG . . 14 ? 12.429 -5.555 -13.831 1.00  91.62 0 H 1
ATOM   1893 H HG2 . ARG . . 14 ? 12.614 -2.774 -12.622 1.00  91.62 0 H 1
ATOM   1894 H HG3 . ARG . . 14 ? 12.701 -3.112 -14.374 1.00  91.62 0 H 1
ATOM   1895 H HD2 . ARG . . 14 ? 14.645 -4.613 -13.916 1.00  91.62 0 H 1
ATOM   1896 H HD3 . ARG . . 14 ? 14.693 -4.016 -12.263 1.00  91.62 0 H 1
ATOM   1897 H HE  . ARG . . 14 ? 15.772 -2.795 -14.596 1.00  91.62 0 H 1
ATOM   1898 H HH11 . ARG . . 14 ? 14.474 -0.009 -12.036 1.00  91.62 0 H 1
ATOM   1899 H HH12 . ARG . . 14 ? 14.224 -1.684 -11.666 1.00  91.62 0 H 1
ATOM   1900 H HH21 . ARG . . 14 ? 15.861  0.502 -13.631 1.00  91.62 0 H 1
ATOM   1901 H HH22 . ARG . . 14 ? 16.359 -0.651 -14.842 1.00  91.62 0 H 1
ATOM   1902 N N   . ASP . . 15 ?  9.416 -6.140 -14.899 1.00  93.22 0 H 1
ATOM   1903 C CA  . ASP . . 15 ?  8.751 -7.406 -15.162 1.00  93.22 0 H 1
ATOM   1904 C C   . ASP . . 15 ?  9.728 -8.560 -14.930 1.00  93.22 0 H 1
ATOM   1905 O O   . ASP . . 15 ? 10.871 -8.524 -15.393 1.00  93.22 0 H 1
ATOM   1906 C CB  . ASP . . 15 ?  8.145 -7.435 -16.574 1.00  93.22 0 H 1
ATOM   1907 C CG  . ASP . . 15 ?  6.964 -6.470 -16.734 1.00  93.22 0 H 1
ATOM   1908 O OD1 . ASP . . 15 ?  6.186 -6.310 -15.772 1.00  93.22 0 H 1
ATOM   1909 O OD2 . ASP . . 15 ?  6.831 -5.848 -17.803 1.00  93.22 -1 H 1
ATOM   1910 H H   . ASP . . 15 ?  9.675 -5.577 -15.697 1.00  93.22 0 H 1
ATOM   1911 H HA  . ASP . . 15 ?  7.933 -7.500 -14.448 1.00  93.22 0 H 1
ATOM   1912 H HB2 . ASP . . 15 ?  7.789 -8.444 -16.786 1.00  93.22 0 H 1
ATOM   1913 H HB3 . ASP . . 15 ?  8.920 -7.192 -17.301 1.00  93.22 0 H 1
ATOM   1914 N N   . HIS . . 16 ?  9.291 -9.571 -14.184 1.00  92.84 0 H 1
ATOM   1915 C CA  . HIS . . 16 ? 10.088 -10.768 -13.949 1.00  92.84 0 H 1
ATOM   1916 C C   . HIS . . 16 ?  9.187 -11.974 -13.715 1.00  92.84 0 H 1
ATOM   1917 O O   . HIS . . 16 ?  8.382 -11.969 -12.782 1.00  92.84 0 H 1
ATOM   1918 C CB  . HIS . . 16 ? 11.023 -10.542 -12.760 1.00  92.84 0 H 1
ATOM   1919 C CG  . HIS . . 16 ? 12.017 -11.659 -12.595 1.00  92.84 0 H 1
ATOM   1920 C CD2 . HIS . . 16 ? 11.963 -12.665 -11.667 1.00  92.84 0 H 1
ATOM   1921 N ND1 . HIS . . 16 ? 13.128 -11.884 -13.380 1.00  92.84 0 H 1
ATOM   1922 C CE1 . HIS . . 16 ? 13.732 -12.998 -12.929 1.00  92.84 0 H 1
ATOM   1923 N NE2 . HIS . . 16 ? 13.077 -13.477 -11.863 1.00  92.84 0 H 1
ATOM   1924 H H   . HIS . . 16 ?  8.350 -9.544 -13.817 1.00  92.84 0 H 1
ATOM   1925 H HA  . HIS . . 16 ? 10.698 -10.963 -14.831 1.00  92.84 0 H 1
ATOM   1926 H HB2 . HIS . . 16 ? 11.574 -9.616 -12.919 1.00  92.84 0 H 1
ATOM   1927 H HB3 . HIS . . 16 ? 10.439 -10.440 -11.845 1.00  92.84 0 H 1
ATOM   1928 H HD1 . HIS . . 16 ? 13.377 -11.393 -14.227 1.00  92.84 0 H 1
ATOM   1929 H HD2 . HIS . . 16 ? 11.200 -12.808 -10.918 1.00  92.84 0 H 1
ATOM   1930 H HE1 . HIS . . 16 ? 14.599 -13.471 -13.365 1.00  92.84 0 H 1
ATOM   1931 N N   . TYR . . 17 ?  9.352 -12.985 -14.563 1.00  96.16 0 H 1
ATOM   1932 C CA  . TYR . . 17 ?  8.776 -14.307 -14.373 1.00  96.16 0 H 1
ATOM   1933 C C   . TYR . . 17 ?  9.725 -15.141 -13.515 1.00  96.16 0 H 1
ATOM   1934 O O   . TYR . . 17 ? 10.924 -15.137 -13.779 1.00  96.16 0 H 1
ATOM   1935 C CB  . TYR . . 17 ?  8.559 -14.970 -15.736 1.00  96.16 0 H 1
ATOM   1936 C CG  . TYR . . 17 ?  7.911 -16.333 -15.630 1.00  96.16 0 H 1
ATOM   1937 C CD1 . TYR . . 17 ?  8.706 -17.497 -15.625 1.00  96.16 0 H 1
ATOM   1938 C CD2 . TYR . . 17 ?  6.514 -16.429 -15.495 1.00  96.16 0 H 1
ATOM   1939 C CE1 . TYR . . 17 ?  8.101 -18.764 -15.523 1.00  96.16 0 H 1
ATOM   1940 C CE2 . TYR . . 17 ?  5.911 -17.695 -15.370 1.00  96.16 0 H 1
ATOM   1941 C CZ  . TYR . . 17 ?  6.698 -18.863 -15.404 1.00  96.16 0 H 1
ATOM   1942 O OH  . TYR . . 17 ?  6.094 -20.075 -15.322 1.00  96.16 0 H 1
ATOM   1943 H H   . TYR . . 17 ? 10.087 -12.926 -15.253 1.00  96.16 0 H 1
ATOM   1944 H HA  . TYR . . 17 ?  7.812 -14.228 -13.869 1.00  96.16 0 H 1
ATOM   1945 H HB2 . TYR . . 17 ?  7.926 -14.331 -16.352 1.00  96.16 0 H 1
ATOM   1946 H HB3 . TYR . . 17 ?  9.517 -15.070 -16.244 1.00  96.16 0 H 1
ATOM   1947 H HD1 . TYR . . 17 ?  9.782 -17.426 -15.692 1.00  96.16 0 H 1
ATOM   1948 H HD2 . TYR . . 17 ?  5.908 -15.535 -15.492 1.00  96.16 0 H 1
ATOM   1949 H HE1 . TYR . . 17 ?  8.705 -19.659 -15.522 1.00  96.16 0 H 1
ATOM   1950 H HE2 . TYR . . 17 ?  4.842 -17.793 -15.249 1.00  96.16 0 H 1
ATOM   1951 H HH  . TYR . . 17 ?  6.710 -20.809 -15.392 1.00  96.16 0 H 1
ATOM   1952 N N   . VAL . . 18 ?  9.183 -15.838 -12.521 1.00  95.82 0 H 1
ATOM   1953 C CA  . VAL . . 18 ?  9.907 -16.839 -11.735 1.00  95.82 0 H 1
ATOM   1954 C C   . VAL . . 18 ?  9.308 -18.207 -12.003 1.00  95.82 0 H 1
ATOM   1955 O O   . VAL . . 18 ?  8.099 -18.386 -11.856 1.00  95.82 0 H 1
ATOM   1956 C CB  . VAL . . 18 ?  9.907 -16.502 -10.232 1.00  95.82 0 H 1
ATOM   1957 C CG1 . VAL . . 18 ?  8.520 -16.292 -9.607 1.00  95.82 0 H 1
ATOM   1958 C CG2 . VAL . . 18 ? 10.591 -17.608 -9.423 1.00  95.82 0 H 1
ATOM   1959 H H   . VAL . . 18 ?  8.179 -15.815 -12.411 1.00  95.82 0 H 1
ATOM   1960 H HA  . VAL . . 18 ? 10.947 -16.870 -12.058 1.00  95.82 0 H 1
ATOM   1961 H HB  . VAL . . 18 ? 10.473 -15.580 -10.100 1.00  95.82 0 H 1
ATOM   1962 H HG11 . VAL . . 18 ?  8.628 -15.959 -8.574 1.00  95.82 0 H 1
ATOM   1963 H HG12 . VAL . . 18 ?  7.954 -17.224 -9.619 1.00  95.82 0 H 1
ATOM   1964 H HG13 . VAL . . 18 ?  7.966 -15.539 -10.169 1.00  95.82 0 H 1
ATOM   1965 H HG21 . VAL . . 18 ?  9.982 -18.512 -9.423 1.00  95.82 0 H 1
ATOM   1966 H HG22 . VAL . . 18 ? 11.549 -17.847 -9.881 1.00  95.82 0 H 1
ATOM   1967 H HG23 . VAL . . 18 ? 10.727 -17.297 -8.388 1.00  95.82 0 H 1
ATOM   1968 N N   . ASP . . 19 ? 10.157 -19.173 -12.335 1.00  96.93 0 H 1
ATOM   1969 C CA  . ASP . . 19 ?  9.791 -20.586 -12.276 1.00  96.93 0 H 1
ATOM   1970 C C   . ASP . . 19 ? 10.044 -21.119 -10.862 1.00  96.93 0 H 1
ATOM   1971 O O   . ASP . . 19 ? 11.110 -20.893 -10.280 1.00  96.93 0 H 1
ATOM   1972 C CB  . ASP . . 19 ? 10.584 -21.368 -13.326 1.00  96.93 0 H 1
ATOM   1973 C CG  . ASP . . 19 ? 10.002 -22.761 -13.563 1.00  96.93 0 H 1
ATOM   1974 O OD1 . ASP . . 19 ?  9.901 -23.570 -12.611 1.00  96.93 0 H 1
ATOM   1975 O OD2 . ASP . . 19 ?  9.647 -23.051 -14.717 1.00  96.93 -1 H 1
ATOM   1976 H H   . ASP . . 19 ? 11.133 -18.947 -12.453 1.00  96.93 0 H 1
ATOM   1977 H HA  . ASP . . 19 ?  8.733 -20.702 -12.508 1.00  96.93 0 H 1
ATOM   1978 H HB2 . ASP . . 19 ? 11.624 -21.462 -13.012 1.00  96.93 0 H 1
ATOM   1979 H HB3 . ASP . . 19 ? 10.565 -20.815 -14.265 1.00  96.93 0 H 1
ATOM   1980 N N   . PHE . . 20 ?  9.102 -21.866 -10.288 1.00  97.28 0 H 1
ATOM   1981 C CA  . PHE . . 20 ?  9.304 -22.467 -8.971 1.00  97.28 0 H 1
ATOM   1982 C C   . PHE . . 20 ? 10.465 -23.473 -8.943 1.00  97.28 0 H 1
ATOM   1983 O O   . PHE . . 20 ? 11.021 -23.748 -7.877 1.00  97.28 0 H 1
ATOM   1984 C CB  . PHE . . 20 ?  7.989 -23.081 -8.482 1.00  97.28 0 H 1
ATOM   1985 C CG  . PHE . . 20 ?  6.970 -22.044 -8.048 1.00  97.28 0 H 1
ATOM   1986 C CD1 . PHE . . 20 ?  7.287 -21.125 -7.028 1.00  97.28 0 H 1
ATOM   1987 C CD2 . PHE . . 20 ?  5.692 -22.014 -8.630 1.00  97.28 0 H 1
ATOM   1988 C CE1 . PHE . . 20 ?  6.332 -20.190 -6.592 1.00  97.28 0 H 1
ATOM   1989 C CE2 . PHE . . 20 ?  4.740 -21.070 -8.209 1.00  97.28 0 H 1
ATOM   1990 C CZ  . PHE . . 20 ?  5.059 -20.159 -7.188 1.00  97.28 0 H 1
ATOM   1991 H H   . PHE . . 20 ?  8.276 -22.113 -10.816 1.00  97.28 0 H 1
ATOM   1992 H HA  . PHE . . 20 ?  9.594 -21.673 -8.282 1.00  97.28 0 H 1
ATOM   1993 H HB2 . PHE . . 20 ?  8.187 -23.727 -7.626 1.00  97.28 0 H 1
ATOM   1994 H HB3 . PHE . . 20 ?  7.572 -23.714 -9.265 1.00  97.28 0 H 1
ATOM   1995 H HD1 . PHE . . 20 ?  8.259 -21.156 -6.559 1.00  97.28 0 H 1
ATOM   1996 H HD2 . PHE . . 20 ?  5.431 -22.735 -9.390 1.00  97.28 0 H 1
ATOM   1997 H HE1 . PHE . . 20 ?  6.573 -19.506 -5.792 1.00  97.28 0 H 1
ATOM   1998 H HE2 . PHE . . 20 ?  3.759 -21.071 -8.660 1.00  97.28 0 H 1
ATOM   1999 H HZ  . PHE . . 20 ?  4.324 -19.439 -6.862 1.00  97.28 0 H 1
ATOM   2000 N N   . GLN . . 21 ? 10.913 -23.968 -10.096 1.00  95.82 0 H 1
ATOM   2001 C CA  . GLN . . 21 ? 12.136 -24.751 -10.235 1.00  95.82 0 H 1
ATOM   2002 C C   . GLN . . 21 ? 13.385 -23.968 -9.833 1.00  95.82 0 H 1
ATOM   2003 O O   . GLN . . 21 ? 14.285 -24.555 -9.236 1.00  95.82 0 H 1
ATOM   2004 C CB  . GLN . . 21 ? 12.278 -25.218 -11.686 1.00  95.82 0 H 1
ATOM   2005 C CG  . GLN . . 21 ? 13.362 -26.285 -11.845 1.00  95.82 0 H 1
ATOM   2006 C CD  . GLN . . 21 ? 13.323 -26.938 -13.220 1.00  95.82 0 H 1
ATOM   2007 N NE2 . GLN . . 21 ? 13.471 -28.241 -13.302 1.00  95.82 0 H 1
ATOM   2008 O OE1 . GLN . . 21 ? 13.174 -26.313 -14.251 1.00  95.82 0 H 1
ATOM   2009 H H   . GLN . . 21 ? 10.429 -23.707 -10.943 1.00  95.82 0 H 1
ATOM   2010 H HA  . GLN . . 21 ? 12.060 -25.624 -9.587 1.00  95.82 0 H 1
ATOM   2011 H HB2 . GLN . . 21 ? 11.334 -25.660 -12.004 1.00  95.82 0 H 1
ATOM   2012 H HB3 . GLN . . 21 ? 12.498 -24.367 -12.331 1.00  95.82 0 H 1
ATOM   2013 H HG2 . GLN . . 21 ? 14.347 -25.844 -11.693 1.00  95.82 0 H 1
ATOM   2014 H HG3 . GLN . . 21 ? 13.209 -27.055 -11.088 1.00  95.82 0 H 1
ATOM   2015 H HE21 . GLN . . 21 ? 13.541 -28.809 -12.470 1.00  95.82 0 H 1
ATOM   2016 H HE22 . GLN . . 21 ? 13.358 -28.612 -14.235 1.00  95.82 0 H 1
ATOM   2017 N N   . GLU . . 22 ? 13.441 -22.654 -10.079 1.00  93.35 0 H 1
ATOM   2018 C CA  . GLU . . 22 ? 14.575 -21.809 -9.668 1.00  93.35 0 H 1
ATOM   2019 C C   . GLU . . 22 ? 14.742 -21.770 -8.147 1.00  93.35 0 H 1
ATOM   2020 O O   . GLU . . 22 ? 15.842 -21.551 -7.640 1.00  93.35 0 H 1
ATOM   2021 C CB  . GLU . . 22 ? 14.394 -20.370 -10.168 1.00  93.35 0 H 1
ATOM   2022 C CG  . GLU . . 22 ? 14.432 -20.253 -11.693 1.00  93.35 0 H 1
ATOM   2023 C CD  . GLU . . 22 ? 14.298 -18.783 -12.102 1.00  93.35 0 H 1
ATOM   2024 O OE1 . GLU . . 22 ? 13.250 -18.435 -12.689 1.00  93.35 0 H 1
ATOM   2025 O OE2 . GLU . . 22 ? 15.252 -18.020 -11.795 1.00  93.35 -1 H 1
ATOM   2026 H H   . GLU . . 22 ? 12.653 -22.201 -10.519 1.00  93.35 0 H 1
ATOM   2027 H HA  . GLU . . 22 ? 15.497 -22.211 -10.089 1.00  93.35 0 H 1
ATOM   2028 H HB2 . GLU . . 22 ? 15.206 -19.767 -9.759 1.00  93.35 0 H 1
ATOM   2029 H HB3 . GLU . . 22 ? 13.458 -19.961 -9.788 1.00  93.35 0 H 1
ATOM   2030 H HG2 . GLU . . 22 ? 15.378 -20.650 -12.059 1.00  93.35 0 H 1
ATOM   2031 H HG3 . GLU . . 22 ? 13.625 -20.843 -12.126 1.00  93.35 0 H 1
ATOM   2032 N N   . LEU . . 23 ? 13.659 -22.023 -7.410 1.00  95.15 0 H 1
ATOM   2033 C CA  . LEU . . 23 ? 13.643 -22.109 -5.953 1.00  95.15 0 H 1
ATOM   2034 C C   . LEU . . 23 ? 13.751 -23.547 -5.437 1.00  95.15 0 H 1
ATOM   2035 O O   . LEU . . 23 ? 13.948 -23.738 -4.236 1.00  95.15 0 H 1
ATOM   2036 C CB  . LEU . . 23 ? 12.364 -21.427 -5.439 1.00  95.15 0 H 1
ATOM   2037 C CG  . LEU . . 23 ? 12.262 -19.944 -5.833 1.00  95.15 0 H 1
ATOM   2038 C CD1 . LEU . . 23 ? 10.966 -19.357 -5.290 1.00  95.15 0 H 1
ATOM   2039 C CD2 . LEU . . 23 ? 13.442 -19.141 -5.275 1.00  95.15 0 H 1
ATOM   2040 H H   . LEU . . 23 ? 12.795 -22.188 -7.906 1.00  95.15 0 H 1
ATOM   2041 H HA  . LEU . . 23 ? 14.508 -21.579 -5.554 1.00  95.15 0 H 1
ATOM   2042 H HB2 . LEU . . 23 ? 12.331 -21.505 -4.353 1.00  95.15 0 H 1
ATOM   2043 H HB3 . LEU . . 23 ? 11.498 -21.958 -5.835 1.00  95.15 0 H 1
ATOM   2044 H HG  . LEU . . 23 ? 12.245 -19.841 -6.918 1.00  95.15 0 H 1
ATOM   2045 H HD11 . LEU . . 23 ? 10.852 -18.346 -5.680 1.00  95.15 0 H 1
ATOM   2046 H HD12 . LEU . . 23 ? 10.122 -19.954 -5.634 1.00  95.15 0 H 1
ATOM   2047 H HD13 . LEU . . 23 ? 10.976 -19.349 -4.200 1.00  95.15 0 H 1
ATOM   2048 H HD21 . LEU . . 23 ? 13.232 -18.074 -5.347 1.00  95.15 0 H 1
ATOM   2049 H HD22 . LEU . . 23 ? 14.340 -19.363 -5.850 1.00  95.15 0 H 1
ATOM   2050 H HD23 . LEU . . 23 ? 13.599 -19.405 -4.230 1.00  95.15 0 H 1
ATOM   2051 N N   . GLY . . 24 ? 13.637 -24.544 -6.319 1.00  96.26 0 H 1
ATOM   2052 C CA  . GLY . . 24 ? 13.523 -25.950 -5.944 1.00  96.26 0 H 1
ATOM   2053 C C   . GLY . . 24 ? 12.178 -26.283 -5.297 1.00  96.26 0 H 1
ATOM   2054 O O   . GLY . . 24 ? 12.151 -27.067 -4.359 1.00  96.26 0 H 1
ATOM   2055 H H   . GLY . . 24 ? 13.583 -24.309 -7.299 1.00  96.26 0 H 1
ATOM   2056 H HA2 . GLY . . 24 ? 13.634 -26.562 -6.839 1.00  96.26 0 H 1
ATOM   2057 H HA3 . GLY . . 24 ? 14.318 -26.212 -5.246 1.00  96.26 0 H 1
ATOM   2058 N N   . TRP . . 25 ? 11.089 -25.644 -5.742 1.00  97.11 0 H 1
ATOM   2059 C CA  . TRP . . 25 ?  9.742 -25.752 -5.157 1.00  97.11 0 H 1
ATOM   2060 C C   . TRP . . 25 ?  8.738 -26.553 -6.002 1.00  97.11 0 H 1
ATOM   2061 O O   . TRP . . 25 ?  7.577 -26.678 -5.620 1.00  97.11 0 H 1
ATOM   2062 C CB  . TRP . . 25 ?  9.217 -24.338 -4.854 1.00  97.11 0 H 1
ATOM   2063 C CG  . TRP . . 25 ?  9.810 -23.632 -3.675 1.00  97.11 0 H 1
ATOM   2064 C CD1 . TRP . . 25 ? 10.820 -24.076 -2.893 1.00  97.11 0 H 1
ATOM   2065 C CD2 . TRP . . 25 ?  9.377 -22.369 -3.084 1.00  97.11 0 H 1
ATOM   2066 C CE2 . TRP . . 25 ? 10.155 -22.134 -1.911 1.00  97.11 0 H 1
ATOM   2067 C CE3 . TRP . . 25 ?  8.375 -21.423 -3.391 1.00  97.11 0 H 1
ATOM   2068 N NE1 . TRP . . 25 ? 11.027 -23.196 -1.857 1.00  97.11 0 H 1
ATOM   2069 C CZ2 . TRP . . 25 ?  9.941 -21.030 -1.079 1.00  97.11 0 H 1
ATOM   2070 C CZ3 . TRP . . 25 ?  8.160 -20.299 -2.570 1.00  97.11 0 H 1
ATOM   2071 C CH2 . TRP . . 25 ?  8.947 -20.100 -1.421 1.00  97.11 0 H 1
ATOM   2072 H H   . TRP . . 25 ? 11.215 -24.954 -6.468 1.00  97.11 0 H 1
ATOM   2073 H HA  . TRP . . 25 ?  9.801 -26.304 -4.219 1.00  97.11 0 H 1
ATOM   2074 H HB2 . TRP . . 25 ?  8.145 -24.396 -4.668 1.00  97.11 0 H 1
ATOM   2075 H HB3 . TRP . . 25 ?  9.360 -23.706 -5.730 1.00  97.11 0 H 1
ATOM   2076 H HD1 . TRP . . 25 ? 11.362 -25.001 -3.027 1.00  97.11 0 H 1
ATOM   2077 H HE1 . TRP . . 25 ? 11.692 -23.389 -1.122 1.00  97.11 0 H 1
ATOM   2078 H HE3 . TRP . . 25 ?  7.749 -21.590 -4.256 1.00  97.11 0 H 1
ATOM   2079 H HZ2 . TRP . . 25 ? 10.521 -20.909 -0.176 1.00  97.11 0 H 1
ATOM   2080 H HZ3 . TRP . . 25 ?  7.378 -19.596 -2.817 1.00  97.11 0 H 1
ATOM   2081 H HH2 . TRP . . 25 ?  8.788 -19.241 -0.787 1.00  97.11 0 H 1
ATOM   2082 N N   . ARG . . 26 ?  9.163 -27.120 -7.139 1.00  94.87 0 H 1
ATOM   2083 C CA  . ARG . . 26 ?  8.309 -27.965 -8.001 1.00  94.87 0 H 1
ATOM   2084 C C   . ARG . . 26 ?  7.933 -29.322 -7.381 1.00  94.87 0 H 1
ATOM   2085 O O   . ARG . . 26 ?  7.130 -30.049 -7.951 1.00  94.87 0 H 1
ATOM   2086 C CB  . ARG . . 26 ?  8.969 -28.177 -9.380 1.00  94.87 0 H 1
ATOM   2087 C CG  . ARG . . 26 ?  8.805 -27.000 -10.361 1.00  94.87 0 H 1
ATOM   2088 C CD  . ARG . . 26 ?  9.244 -27.448 -11.768 1.00  94.87 0 H 1
ATOM   2089 N NE  . ARG . . 26 ?  9.116 -26.400 -12.812 1.00  94.87 0 H 1
ATOM   2090 C CZ  . ARG . . 26 ?  8.700 -26.565 -14.059 1.00  94.87 0 H 1
ATOM   2091 N NH1 . ARG . . 26 ?  8.295 -27.713 -14.514 1.00  94.87 1 H 1
ATOM   2092 N NH2 . ARG . . 26 ?  8.619 -25.575 -14.888 1.00  94.87 0 H 1
ATOM   2093 H H   . ARG . . 26 ? 10.134 -26.988 -7.384 1.00  94.87 0 H 1
ATOM   2094 H HA  . ARG . . 26 ?  7.348 -27.469 -8.146 1.00  94.87 0 H 1
ATOM   2095 H HB2 . ARG . . 26 ?  8.503 -29.045 -9.848 1.00  94.87 0 H 1
ATOM   2096 H HB3 . ARG . . 26 ? 10.026 -28.406 -9.251 1.00  94.87 0 H 1
ATOM   2097 H HG2 . ARG . . 26 ?  9.408 -26.157 -10.025 1.00  94.87 0 H 1
ATOM   2098 H HG3 . ARG . . 26 ?  7.758 -26.698 -10.396 1.00  94.87 0 H 1
ATOM   2099 H HD2 . ARG . . 26 ? 10.285 -27.771 -11.726 1.00  94.87 0 H 1
ATOM   2100 H HD3 . ARG . . 26 ?  8.639 -28.311 -12.041 1.00  94.87 0 H 1
ATOM   2101 H HE  . ARG . . 26 ?  9.354 -25.444 -12.593 1.00  94.87 0 H 1
ATOM   2102 H HH11 . ARG . . 26 ?  7.590 -27.634 -15.232 1.00  94.87 0 H 1
ATOM   2103 H HH12 . ARG . . 26 ?  8.137 -28.467 -13.860 1.00  94.87 0 H 1
ATOM   2104 H HH21 . ARG . . 26 ?  7.960 -25.623 -15.653 1.00  94.87 0 H 1
ATOM   2105 H HH22 . ARG . . 26 ?  8.974 -24.657 -14.658 1.00  94.87 0 H 1
ATOM   2106 N N   . ASP . . 27 ?  8.534 -29.708 -6.260 1.00  93.67 0 H 1
ATOM   2107 C CA  . ASP . . 27 ?  8.210 -30.940 -5.531 1.00  93.67 0 H 1
ATOM   2108 C C   . ASP . . 27 ?  6.940 -30.809 -4.678 1.00  93.67 0 H 1
ATOM   2109 O O   . ASP . . 27 ?  6.234 -31.797 -4.475 1.00  93.67 0 H 1
ATOM   2110 C CB  . ASP . . 27 ?  9.412 -31.350 -4.660 1.00  93.67 0 H 1
ATOM   2111 C CG  . ASP . . 27 ?  9.764 -30.329 -3.567 1.00  93.67 0 H 1
ATOM   2112 O OD1 . ASP . . 27 ?  9.691 -29.114 -3.864 1.00  93.67 0 H 1
ATOM   2113 O OD2 . ASP . . 27 ? 10.123 -30.768 -2.452 1.00  93.67 -1 H 1
ATOM   2114 H H   . ASP . . 27 ?  9.137 -29.058 -5.775 1.00  93.67 0 H 1
ATOM   2115 H HA  . ASP . . 27 ?  8.026 -31.738 -6.250 1.00  93.67 0 H 1
ATOM   2116 H HB2 . ASP . . 27 ?  9.189 -32.310 -4.196 1.00  93.67 0 H 1
ATOM   2117 H HB3 . ASP . . 27 ? 10.281 -31.488 -5.303 1.00  93.67 0 H 1
ATOM   2118 N N   . TRP . . 28 ?  6.638 -29.599 -4.196 1.00  95.81 0 H 1
ATOM   2119 C CA  . TRP . . 28 ?  5.465 -29.333 -3.366 1.00  95.81 0 H 1
ATOM   2120 C C   . TRP . . 28 ?  4.452 -28.398 -4.035 1.00  95.81 0 H 1
ATOM   2121 O O   . TRP . . 28 ?  3.255 -28.582 -3.825 1.00  95.81 0 H 1
ATOM   2122 C CB  . TRP . . 28 ?  5.918 -28.836 -1.990 1.00  95.81 0 H 1
ATOM   2123 C CG  . TRP . . 28 ?  6.514 -27.464 -1.961 1.00  95.81 0 H 1
ATOM   2124 C CD1 . TRP . . 28 ?  7.820 -27.152 -2.114 1.00  95.81 0 H 1
ATOM   2125 C CD2 . TRP . . 28 ?  5.825 -26.196 -1.769 1.00  95.81 0 H 1
ATOM   2126 C CE2 . TRP . . 28 ?  6.782 -25.143 -1.832 1.00  95.81 0 H 1
ATOM   2127 C CE3 . TRP . . 28 ?  4.485 -25.837 -1.529 1.00  95.81 0 H 1
ATOM   2128 N NE1 . TRP . . 28 ?  7.981 -25.781 -2.055 1.00  95.81 0 H 1
ATOM   2129 C CZ2 . TRP . . 28 ?  6.423 -23.799 -1.665 1.00  95.81 0 H 1
ATOM   2130 C CZ3 . TRP . . 28 ?  4.107 -24.489 -1.382 1.00  95.81 0 H 1
ATOM   2131 C CH2 . TRP . . 28 ?  5.075 -23.471 -1.449 1.00  95.81 0 H 1
ATOM   2132 H H   . TRP . . 28 ?  7.304 -28.854 -4.345 1.00  95.81 0 H 1
ATOM   2133 H HA  . TRP . . 28 ?  4.934 -30.270 -3.198 1.00  95.81 0 H 1
ATOM   2134 H HB2 . TRP . . 28 ?  5.053 -28.842 -1.326 1.00  95.81 0 H 1
ATOM   2135 H HB3 . TRP . . 28 ?  6.641 -29.543 -1.583 1.00  95.81 0 H 1
ATOM   2136 H HD1 . TRP . . 28 ?  8.610 -27.871 -2.273 1.00  95.81 0 H 1
ATOM   2137 H HE1 . TRP . . 28 ?  8.863 -25.313 -2.207 1.00  95.81 0 H 1
ATOM   2138 H HE3 . TRP . . 28 ?  3.756 -26.626 -1.415 1.00  95.81 0 H 1
ATOM   2139 H HZ2 . TRP . . 28 ?  7.178 -23.025 -1.676 1.00  95.81 0 H 1
ATOM   2140 H HZ3 . TRP . . 28 ?  3.078 -24.237 -1.173 1.00  95.81 0 H 1
ATOM   2141 H HH2 . TRP . . 28 ?  4.782 -22.441 -1.303 1.00  95.81 0 H 1
ATOM   2142 N N   . ILE . . 29 ?  4.868 -27.443 -4.874 1.00  97.70 0 H 1
ATOM   2143 C CA  . ILE . . 29 ?  3.938 -26.648 -5.689 1.00  97.70 0 H 1
ATOM   2144 C C   . ILE . . 29 ?  3.551 -27.458 -6.920 1.00  97.70 0 H 1
ATOM   2145 O O   . ILE . . 29 ?  4.397 -27.819 -7.732 1.00  97.70 0 H 1
ATOM   2146 C CB  . ILE . . 29 ?  4.500 -25.264 -6.075 1.00  97.70 0 H 1
ATOM   2147 C CG1 . ILE . . 29 ?  4.778 -24.463 -4.790 1.00  97.70 0 H 1
ATOM   2148 C CG2 . ILE . . 29 ?  3.492 -24.524 -6.979 1.00  97.70 0 H 1
ATOM   2149 C CD1 . ILE . . 29 ?  5.366 -23.073 -5.017 1.00  97.70 0 H 1
ATOM   2150 H H   . ILE . . 29 ?  5.859 -27.324 -5.035 1.00  97.70 0 H 1
ATOM   2151 H HA  . ILE . . 29 ?  3.034 -26.470 -5.107 1.00  97.70 0 H 1
ATOM   2152 H HB  . ILE . . 29 ?  5.431 -25.392 -6.626 1.00  97.70 0 H 1
ATOM   2153 H HG12 . ILE . . 29 ?  5.504 -25.017 -4.196 1.00  97.70 0 H 1
ATOM   2154 H HG13 . ILE . . 29 ?  3.856 -24.364 -4.216 1.00  97.70 0 H 1
ATOM   2155 H HG21 . ILE . . 29 ?  2.532 -24.410 -6.476 1.00  97.70 0 H 1
ATOM   2156 H HG22 . ILE . . 29 ?  3.870 -23.539 -7.252 1.00  97.70 0 H 1
ATOM   2157 H HG23 . ILE . . 29 ?  3.349 -25.060 -7.917 1.00  97.70 0 H 1
ATOM   2158 H HD11 . ILE . . 29 ?  5.628 -22.625 -4.058 1.00  97.70 0 H 1
ATOM   2159 H HD12 . ILE . . 29 ?  6.265 -23.166 -5.626 1.00  97.70 0 H 1
ATOM   2160 H HD13 . ILE . . 29 ?  4.638 -22.424 -5.503 1.00  97.70 0 H 1
ATOM   2161 N N   . LEU . . 30 ?  2.252 -27.713 -7.065 1.00  97.72 0 H 1
ATOM   2162 C CA  . LEU . . 30 ?  1.699 -28.421 -8.213 1.00  97.72 0 H 1
ATOM   2163 C C   . LEU . . 30 ?  1.440 -27.446 -9.360 1.00  97.72 0 H 1
ATOM   2164 O O   . LEU . . 30 ?  1.850 -27.708 -10.485 1.00  97.72 0 H 1
ATOM   2165 C CB  . LEU . . 30 ?  0.407 -29.150 -7.802 1.00  97.72 0 H 1
ATOM   2166 C CG  . LEU . . 30 ?  0.592 -30.192 -6.685 1.00  97.72 0 H 1
ATOM   2167 C CD1 . LEU . . 30 ? -0.782 -30.623 -6.175 1.00  97.72 0 H 1
ATOM   2168 C CD2 . LEU . . 30 ?  1.347 -31.422 -7.188 1.00  97.72 0 H 1
ATOM   2169 H H   . LEU . . 30 ?  1.609 -27.299 -6.405 1.00  97.72 0 H 1
ATOM   2170 H HA  . LEU . . 30 ?  2.424 -29.150 -8.574 1.00  97.72 0 H 1
ATOM   2171 H HB2 . LEU . . 30 ? -0.325 -28.412 -7.475 1.00  97.72 0 H 1
ATOM   2172 H HB3 . LEU . . 30 ? -0.007 -29.644 -8.681 1.00  97.72 0 H 1
ATOM   2173 H HG  . LEU . . 30 ?  1.136 -29.760 -5.845 1.00  97.72 0 H 1
ATOM   2174 H HD11 . LEU . . 30 ? -0.661 -31.402 -5.423 1.00  97.72 0 H 1
ATOM   2175 H HD12 . LEU . . 30 ? -1.264 -29.762 -5.712 1.00  97.72 0 H 1
ATOM   2176 H HD13 . LEU . . 30 ? -1.391 -30.989 -7.001 1.00  97.72 0 H 1
ATOM   2177 H HD21 . LEU . . 30 ?  2.364 -31.139 -7.455 1.00  97.72 0 H 1
ATOM   2178 H HD22 . LEU . . 30 ?  1.404 -32.176 -6.402 1.00  97.72 0 H 1
ATOM   2179 H HD23 . LEU . . 30 ?  0.851 -31.841 -8.064 1.00  97.72 0 H 1
ATOM   2180 N N   . GLN . . 31 ?  0.735 -26.347 -9.070 1.00  97.79 0 H 1
ATOM   2181 C CA  . GLN . . 31 ?  0.380 -25.313 -10.044 1.00  97.79 0 H 1
ATOM   2182 C C   . GLN . . 31 ?  0.221 -23.931 -9.381 1.00  97.79 0 H 1
ATOM   2183 O O   . GLN . . 31 ? -0.225 -23.862 -8.231 1.00  97.79 0 H 1
ATOM   2184 C CB  . GLN . . 31 ? -0.926 -25.685 -10.762 1.00  97.79 0 H 1
ATOM   2185 C CG  . GLN . . 31 ? -0.729 -26.762 -11.837 1.00  97.79 0 H 1
ATOM   2186 C CD  . GLN . . 31 ?  0.054 -26.305 -13.063 1.00  97.79 0 H 1
ATOM   2187 N NE2 . GLN . . 31 ?  0.903 -27.135 -13.621 1.00  97.79 0 H 1
ATOM   2188 O OE1 . GLN . . 31 ? -0.129 -25.207 -13.558 1.00  97.79 0 H 1
ATOM   2189 H H   . GLN . . 31 ?  0.495 -26.174 -8.106 1.00  97.79 0 H 1
ATOM   2190 H HA  . GLN . . 31 ?  1.183 -25.267 -10.780 1.00  97.79 0 H 1
ATOM   2191 H HB2 . GLN . . 31 ? -1.346 -24.800 -11.238 1.00  97.79 0 H 1
ATOM   2192 H HB3 . GLN . . 31 ? -1.654 -26.038 -10.033 1.00  97.79 0 H 1
ATOM   2193 H HG2 . GLN . . 31 ? -1.721 -27.027 -12.201 1.00  97.79 0 H 1
ATOM   2194 H HG3 . GLN . . 31 ? -0.324 -27.684 -11.421 1.00  97.79 0 H 1
ATOM   2195 H HE21 . GLN . . 31 ?  1.209 -27.962 -13.127 1.00  97.79 0 H 1
ATOM   2196 H HE22 . GLN . . 31 ?  1.403 -26.811 -14.437 1.00  97.79 0 H 1
ATOM   2197 N N   . PRO . . 32 ?  0.511 -22.831 -10.101 1.00  97.74 0 H 1
ATOM   2198 C CA  . PRO . . 32 ?  1.119 -22.815 -11.434 1.00  97.74 0 H 1
ATOM   2199 C C   . PRO . . 32 ?  2.597 -23.254 -11.373 1.00  97.74 0 H 1
ATOM   2200 O O   . PRO . . 32 ?  3.161 -23.360 -10.288 1.00  97.74 0 H 1
ATOM   2201 C CB  . PRO . . 32 ?  0.942 -21.376 -11.918 1.00  97.74 0 H 1
ATOM   2202 C CG  . PRO . . 32 ?  1.059 -20.564 -10.630 1.00  97.74 0 H 1
ATOM   2203 C CD  . PRO . . 32 ?  0.428 -21.475 -9.577 1.00  97.74 0 H 1
ATOM   2204 H HA  . PRO . . 32 ?  0.579 -23.472 -12.115 1.00  97.74 0 H 1
ATOM   2205 H HB2 . PRO . . 32 ?  1.690 -21.089 -12.658 1.00  97.74 0 H 1
ATOM   2206 H HB3 . PRO . . 32 ? -0.058 -21.254 -12.333 1.00  97.74 0 H 1
ATOM   2207 H HG2 . PRO . . 32 ?  0.532 -19.612 -10.707 1.00  97.74 0 H 1
ATOM   2208 H HG3 . PRO . . 32 ?  2.110 -20.402 -10.393 1.00  97.74 0 H 1
ATOM   2209 H HD2 . PRO . . 32 ? -0.613 -21.198 -9.415 1.00  97.74 0 H 1
ATOM   2210 H HD3 . PRO . . 32 ?  0.988 -21.402 -8.644 1.00  97.74 0 H 1
ATOM   2211 N N   . GLU . . 33 ?  3.238 -23.516 -12.516 1.00  96.69 0 H 1
ATOM   2212 C CA  . GLU . . 33 ?  4.684 -23.832 -12.550 1.00  96.69 0 H 1
ATOM   2213 C C   . GLU . . 33 ?  5.570 -22.649 -12.134 1.00  96.69 0 H 1
ATOM   2214 O O   . GLU . . 33 ?  6.699 -22.807 -11.667 1.00  96.69 0 H 1
ATOM   2215 C CB  . GLU . . 33 ?  5.121 -24.222 -13.963 1.00  96.69 0 H 1
ATOM   2216 C CG  . GLU . . 33 ?  4.481 -25.499 -14.521 1.00  96.69 0 H 1
ATOM   2217 C CD  . GLU . . 33 ?  5.415 -26.117 -15.571 1.00  96.69 0 H 1
ATOM   2218 O OE1 . GLU . . 33 ?  5.692 -27.329 -15.456 1.00  96.69 0 H 1
ATOM   2219 O OE2 . GLU . . 33 ?  6.078 -25.364 -16.320 1.00  96.69 -1 H 1
ATOM   2220 H H   . GLU . . 33 ?  2.728 -23.502 -13.387 1.00  96.69 0 H 1
ATOM   2221 H HA  . GLU . . 33 ?  4.895 -24.660 -11.872 1.00  96.69 0 H 1
ATOM   2222 H HB2 . GLU . . 33 ?  6.199 -24.374 -13.918 1.00  96.69 0 H 1
ATOM   2223 H HB3 . GLU . . 33 ?  4.926 -23.396 -14.646 1.00  96.69 0 H 1
ATOM   2224 H HG2 . GLU . . 33 ?  4.332 -26.205 -13.704 1.00  96.69 0 H 1
ATOM   2225 H HG3 . GLU . . 33 ?  3.510 -25.263 -14.956 1.00  96.69 0 H 1
ATOM   2226 N N   . GLY . . 34 ?  5.047 -21.446 -12.309 1.00  97.59 0 H 1
ATOM   2227 C CA  . GLY . . 34 ?  5.716 -20.194 -12.040 1.00  97.59 0 H 1
ATOM   2228 C C   . GLY . . 34 ?  4.742 -19.044 -12.216 1.00  97.59 0 H 1
ATOM   2229 O O   . GLY . . 34 ?  3.564 -19.238 -12.525 1.00  97.59 0 H 1
ATOM   2230 H H   . GLY . . 34 ?  4.114 -21.388 -12.692 1.00  97.59 0 H 1
ATOM   2231 H HA2 . GLY . . 34 ?  6.107 -20.187 -11.023 1.00  97.59 0 H 1
ATOM   2232 H HA3 . GLY . . 34 ?  6.542 -20.073 -12.740 1.00  97.59 0 H 1
ATOM   2233 N N   . TYR . . 35 ?  5.209 -17.828 -11.974 1.00  97.77 0 H 1
ATOM   2234 C CA  . TYR . . 35 ?  4.344 -16.659 -12.029 1.00  97.77 0 H 1
ATOM   2235 C C   . TYR . . 35 ?  5.126 -15.370 -12.254 1.00  97.77 0 H 1
ATOM   2236 O O   . TYR . . 35 ?  6.343 -15.287 -12.095 1.00  97.77 0 H 1
ATOM   2237 C CB  . TYR . . 35 ?  3.494 -16.583 -10.751 1.00  97.77 0 H 1
ATOM   2238 C CG  . TYR . . 35 ?  4.263 -16.191 -9.509 1.00  97.77 0 H 1
ATOM   2239 C CD1 . TYR . . 35 ?  5.109 -17.111 -8.864 1.00  97.77 0 H 1
ATOM   2240 C CD2 . TYR . . 35 ?  4.110 -14.898 -8.993 1.00  97.77 0 H 1
ATOM   2241 C CE1 . TYR . . 35 ?  5.786 -16.740 -7.690 1.00  97.77 0 H 1
ATOM   2242 C CE2 . TYR . . 35 ?  4.768 -14.524 -7.808 1.00  97.77 0 H 1
ATOM   2243 C CZ  . TYR . . 35 ?  5.600 -15.451 -7.151 1.00  97.77 0 H 1
ATOM   2244 O OH  . TYR . . 35 ?  6.182 -15.126 -5.973 1.00  97.77 0 H 1
ATOM   2245 H H   . TYR . . 35 ?  6.196 -17.716 -11.792 1.00  97.77 0 H 1
ATOM   2246 H HA  . TYR . . 35 ?  3.665 -16.781 -12.873 1.00  97.77 0 H 1
ATOM   2247 H HB2 . TYR . . 35 ?  3.012 -17.545 -10.570 1.00  97.77 0 H 1
ATOM   2248 H HB3 . TYR . . 35 ?  2.690 -15.866 -10.914 1.00  97.77 0 H 1
ATOM   2249 H HD1 . TYR . . 35 ?  5.231 -18.107 -9.262 1.00  97.77 0 H 1
ATOM   2250 H HD2 . TYR . . 35 ?  3.457 -14.210 -9.509 1.00  97.77 0 H 1
ATOM   2251 H HE1 . TYR . . 35 ?  6.434 -17.451 -7.200 1.00  97.77 0 H 1
ATOM   2252 H HE2 . TYR . . 35 ?  4.625 -13.543 -7.378 1.00  97.77 0 H 1
ATOM   2253 H HH  . TYR . . 35 ?  6.674 -15.867 -5.610 1.00  97.77 0 H 1
ATOM   2254 N N   . GLN . . 36 ?  4.391 -14.322 -12.615 1.00  97.05 0 H 1
ATOM   2255 C CA  . GLN . . 36 ?  4.945 -13.006 -12.886 1.00  97.05 0 H 1
ATOM   2256 C C   . GLN . . 36 ?  5.176 -12.223 -11.580 1.00  97.05 0 H 1
ATOM   2257 O O   . GLN . . 36 ?  4.405 -11.325 -11.254 1.00  97.05 0 H 1
ATOM   2258 C CB  . GLN . . 36 ?  4.011 -12.309 -13.892 1.00  97.05 0 H 1
ATOM   2259 C CG  . GLN . . 36 ?  4.723 -11.175 -14.627 1.00  97.05 0 H 1
ATOM   2260 C CD  . GLN . . 36 ?  5.832 -11.661 -15.556 1.00  97.05 0 H 1
ATOM   2261 N NE2 . GLN . . 36 ?  6.784 -10.821 -15.887 1.00  97.05 0 H 1
ATOM   2262 O OE1 . GLN . . 36 ?  5.857 -12.786 -16.015 1.00  97.05 0 H 1
ATOM   2263 H H   . GLN . . 36 ?  3.398 -14.462 -12.736 1.00  97.05 0 H 1
ATOM   2264 H HA  . GLN . . 36 ?  5.918 -13.143 -13.359 1.00  97.05 0 H 1
ATOM   2265 H HB2 . GLN . . 36 ?  3.662 -13.030 -14.632 1.00  97.05 0 H 1
ATOM   2266 H HB3 . GLN . . 36 ?  3.132 -11.918 -13.378 1.00  97.05 0 H 1
ATOM   2267 H HG2 . GLN . . 36 ?  4.000 -10.620 -15.224 1.00  97.05 0 H 1
ATOM   2268 H HG3 . GLN . . 36 ?  5.139 -10.502 -13.876 1.00  97.05 0 H 1
ATOM   2269 H HE21 . GLN . . 36 ?  6.732 -9.862 -15.573 1.00  97.05 0 H 1
ATOM   2270 H HE22 . GLN . . 36 ?  7.448 -11.168 -16.564 1.00  97.05 0 H 1
ATOM   2271 N N   . LEU . . 37 ?  6.217 -12.581 -10.821 1.00  96.79 0 H 1
ATOM   2272 C CA  . LEU . . 37 ?  6.585 -11.969 -9.534 1.00  96.79 0 H 1
ATOM   2273 C C   . LEU . . 37 ?  6.711 -10.439 -9.611 1.00  96.79 0 H 1
ATOM   2274 O O   . LEU . . 37 ?  6.143 -9.721 -8.784 1.00  96.79 0 H 1
ATOM   2275 C CB  . LEU . . 37 ?  7.923 -12.596 -9.097 1.00  96.79 0 H 1
ATOM   2276 C CG  . LEU . . 37 ?  8.522 -12.029 -7.795 1.00  96.79 0 H 1
ATOM   2277 C CD1 . LEU . . 37 ?  7.947 -12.693 -6.553 1.00  96.79 0 H 1
ATOM   2278 C CD2 . LEU . . 37 ? 10.023 -12.268 -7.774 1.00  96.79 0 H 1
ATOM   2279 H H   . LEU . . 37 ?  6.762 -13.366 -11.143 1.00  96.79 0 H 1
ATOM   2280 H HA  . LEU . . 37 ?  5.822 -12.199 -8.791 1.00  96.79 0 H 1
ATOM   2281 H HB2 . LEU . . 37 ?  7.777 -13.668 -8.969 1.00  96.79 0 H 1
ATOM   2282 H HB3 . LEU . . 37 ?  8.641 -12.452 -9.903 1.00  96.79 0 H 1
ATOM   2283 H HG  . LEU . . 37 ?  8.356 -10.955 -7.725 1.00  96.79 0 H 1
ATOM   2284 H HD11 . LEU . . 37 ?  8.337 -12.216 -5.653 1.00  96.79 0 H 1
ATOM   2285 H HD12 . LEU . . 37 ?  8.227 -13.746 -6.542 1.00  96.79 0 H 1
ATOM   2286 H HD13 . LEU . . 37 ?  6.862 -12.605 -6.557 1.00  96.79 0 H 1
ATOM   2287 H HD21 . LEU . . 37 ? 10.193 -13.331 -7.947 1.00  96.79 0 H 1
ATOM   2288 H HD22 . LEU . . 37 ? 10.501 -11.689 -8.564 1.00  96.79 0 H 1
ATOM   2289 H HD23 . LEU . . 37 ? 10.429 -11.970 -6.807 1.00  96.79 0 H 1
ATOM   2290 N N   . ASN . . 38 ?  7.457 -9.953 -10.611 1.00  95.46 0 H 1
ATOM   2291 C CA  . ASN . . 38 ?  7.914 -8.562 -10.756 1.00  95.46 0 H 1
ATOM   2292 C C   . ASN . . 38 ?  8.717 -8.039 -9.554 1.00  95.46 0 H 1
ATOM   2293 O O   . ASN . . 38 ?  8.759 -8.633 -8.485 1.00  95.46 0 H 1
ATOM   2294 C CB  . ASN . . 38 ?  6.723 -7.647 -11.081 1.00  95.46 0 H 1
ATOM   2295 C CG  . ASN . . 38 ?  5.897 -8.174 -12.225 1.00  95.46 0 H 1
ATOM   2296 N ND2 . ASN . . 38 ?  4.593 -8.056 -12.130 1.00  95.46 0 H 1
ATOM   2297 O OD1 . ASN . . 38 ?  6.417 -8.651 -13.219 1.00  95.46 0 H 1
ATOM   2298 H H   . ASN . . 38 ?  7.797 -10.635 -11.273 1.00  95.46 0 H 1
ATOM   2299 H HA  . ASN . . 38 ?  8.588 -8.538 -11.613 1.00  95.46 0 H 1
ATOM   2300 H HB2 . ASN . . 38 ?  7.076 -6.651 -11.346 1.00  95.46 0 H 1
ATOM   2301 H HB3 . ASN . . 38 ?  6.087 -7.567 -10.200 1.00  95.46 0 H 1
ATOM   2302 H HD21 . ASN . . 38 ?  4.188 -7.754 -11.255 1.00  95.46 0 H 1
ATOM   2303 H HD22 . ASN . . 38 ?  4.047 -8.563 -12.812 1.00  95.46 0 H 1
ATOM   2304 N N   . TYR . . 39 ?  9.389 -6.903 -9.704 1.00  93.60 0 H 1
ATOM   2305 C CA  . TYR . . 39 ? 10.071 -6.254 -8.581 1.00  93.60 0 H 1
ATOM   2306 C C   . TYR . . 39 ? 10.246 -4.756 -8.817 1.00  93.60 0 H 1
ATOM   2307 O O   . TYR . . 39 ? 10.121 -4.263 -9.938 1.00  93.60 0 H 1
ATOM   2308 C CB  . TYR . . 39 ? 11.423 -6.937 -8.299 1.00  93.60 0 H 1
ATOM   2309 C CG  . TYR . . 39 ? 12.442 -6.826 -9.415 1.00  93.60 0 H 1
ATOM   2310 C CD1 . TYR . . 39 ? 12.346 -7.671 -10.538 1.00  93.60 0 H 1
ATOM   2311 C CD2 . TYR . . 39 ? 13.503 -5.906 -9.314 1.00  93.60 0 H 1
ATOM   2312 C CE1 . TYR . . 39 ? 13.295 -7.588 -11.571 1.00  93.60 0 H 1
ATOM   2313 C CE2 . TYR . . 39 ? 14.471 -5.842 -10.335 1.00  93.60 0 H 1
ATOM   2314 C CZ  . TYR . . 39 ? 14.362 -6.677 -11.466 1.00  93.60 0 H 1
ATOM   2315 O OH  . TYR . . 39 ? 15.300 -6.623 -12.446 1.00  93.60 0 H 1
ATOM   2316 H H   . TYR . . 39 ?  9.411 -6.460 -10.612 1.00  93.60 0 H 1
ATOM   2317 H HA  . TYR . . 39 ?  9.451 -6.367 -7.691 1.00  93.60 0 H 1
ATOM   2318 H HB2 . TYR . . 39 ? 11.257 -7.994 -8.091 1.00  93.60 0 H 1
ATOM   2319 H HB3 . TYR . . 39 ? 11.846 -6.512 -7.389 1.00  93.60 0 H 1
ATOM   2320 H HD1 . TYR . . 39 ? 11.544 -8.392 -10.602 1.00  93.60 0 H 1
ATOM   2321 H HD2 . TYR . . 39 ? 13.594 -5.287 -8.434 1.00  93.60 0 H 1
ATOM   2322 H HE1 . TYR . . 39 ? 13.218 -8.237 -12.432 1.00  93.60 0 H 1
ATOM   2323 H HE2 . TYR . . 39 ? 15.324 -5.185 -10.249 1.00  93.60 0 H 1
ATOM   2324 H HH  . TYR . . 39 ? 15.150 -7.313 -13.098 1.00  93.60 0 H 1
ATOM   2325 N N   . CYS . . 40 ? 10.551 -4.023 -7.753 1.00  93.54 0 H 1
ATOM   2326 C CA  . CYS . . 40 ? 10.814 -2.590 -7.809 1.00  93.54 0 H 1
ATOM   2327 C C   . CYS . . 40 ? 12.314 -2.323 -7.816 1.00  93.54 0 H 1
ATOM   2328 O O   . CYS . . 40 ? 13.085 -2.984 -7.122 1.00  93.54 0 H 1
ATOM   2329 C CB  . CYS . . 40 ? 10.107 -1.903 -6.643 1.00  93.54 0 H 1
ATOM   2330 S SG  . CYS . . 40 ?  8.317 -2.131 -6.687 1.00  93.54 0 H 1
ATOM   2331 H H   . CYS . . 40 ? 10.660 -4.483 -6.860 1.00  93.54 0 H 1
ATOM   2332 H HA  . CYS . . 40 ? 10.400 -2.181 -8.730 1.00  93.54 0 H 1
ATOM   2333 H HB2 . CYS . . 40 ? 10.317 -0.834 -6.670 1.00  93.54 0 H 1
ATOM   2334 H HB3 . CYS . . 40 ? 10.494 -2.296 -5.703 1.00  93.54 0 H 1
ATOM   2335 N N   . SER . . 41 ? 12.758 -1.376 -8.637 1.00  91.01 0 H 1
ATOM   2336 C CA  . SER . . 41 ? 14.156 -0.938 -8.637 1.00  91.01 0 H 1
ATOM   2337 C C   . SER . . 41 ? 14.329  0.379 -9.381 1.00  91.01 0 H 1
ATOM   2338 O O   . SER . . 41 ? 13.523  0.753 -10.230 1.00  91.01 0 H 1
ATOM   2339 C CB  . SER . . 41 ? 15.088 -2.016 -9.214 1.00  91.01 0 H 1
ATOM   2340 O OG  . SER . . 41 ? 14.454 -2.740 -10.242 1.00  91.01 0 H 1
ATOM   2341 H H   . SER . . 41 ? 12.101 -0.889 -9.229 1.00  91.01 0 H 1
ATOM   2342 H HA  . SER . . 41 ? 14.454 -0.767 -7.602 1.00  91.01 0 H 1
ATOM   2343 H HB2 . SER . . 41 ? 15.358 -2.713 -8.421 1.00  91.01 0 H 1
ATOM   2344 H HB3 . SER . . 41 ? 16.005 -1.562 -9.589 1.00  91.01 0 H 1
ATOM   2345 H HG  . SER . . 41 ? 13.808 -3.316 -9.823 1.00  91.01 0 H 1
ATOM   2346 N N   . GLY . . 42 ? 15.421  1.070 -9.073 1.00  90.49 0 H 1
ATOM   2347 C CA  . GLY . . 42 ? 15.722  2.398 -9.593 1.00  90.49 0 H 1
ATOM   2348 C C   . GLY . . 42 ? 15.985  3.386 -8.464 1.00  90.49 0 H 1
ATOM   2349 O O   . GLY . . 42 ? 15.879  3.063 -7.282 1.00  90.49 0 H 1
ATOM   2350 H H   . GLY . . 42 ? 15.987  0.749 -8.300 1.00  90.49 0 H 1
ATOM   2351 H HA2 . GLY . . 42 ? 16.604  2.349 -10.230 1.00  90.49 0 H 1
ATOM   2352 H HA3 . GLY . . 42 ? 14.894  2.776 -10.193 1.00  90.49 0 H 1
ATOM   2353 N N   . GLN . . 43 ? 16.380  4.589 -8.846 1.00  91.28 0 H 1
ATOM   2354 C CA  . GLN . . 43 ? 16.743  5.667 -7.944 1.00  91.28 0 H 1
ATOM   2355 C C   . GLN . . 43 ? 15.507  6.441 -7.490 1.00  91.28 0 H 1
ATOM   2356 O O   . GLN . . 43 ? 14.559  6.640 -8.253 1.00  91.28 0 H 1
ATOM   2357 C CB  . GLN . . 43 ? 17.745  6.603 -8.638 1.00  91.28 0 H 1
ATOM   2358 C CG  . GLN . . 43 ? 19.072  5.902 -8.973 1.00  91.28 0 H 1
ATOM   2359 C CD  . GLN . . 43 ? 20.059  6.805 -9.705 1.00  91.28 0 H 1
ATOM   2360 N NE2 . GLN . . 43 ? 21.293  6.379 -9.861 1.00  91.28 0 H 1
ATOM   2361 O OE1 . GLN . . 43 ? 19.763  7.903 -10.144 1.00  91.28 0 H 1
ATOM   2362 H H   . GLN . . 43 ? 16.439  4.779 -9.837 1.00  91.28 0 H 1
ATOM   2363 H HA  . GLN . . 43 ? 17.220  5.242 -7.061 1.00  91.28 0 H 1
ATOM   2364 H HB2 . GLN . . 43 ? 17.957  7.445 -7.978 1.00  91.28 0 H 1
ATOM   2365 H HB3 . GLN . . 43 ? 17.294  6.992 -9.551 1.00  91.28 0 H 1
ATOM   2366 H HG2 . GLN . . 43 ? 18.885  5.033 -9.606 1.00  91.28 0 H 1
ATOM   2367 H HG3 . GLN . . 43 ? 19.532  5.555 -8.048 1.00  91.28 0 H 1
ATOM   2368 H HE21 . GLN . . 43 ? 21.572  5.468 -9.528 1.00  91.28 0 H 1
ATOM   2369 H HE22 . GLN . . 43 ? 21.907  6.999 -10.370 1.00  91.28 0 H 1
ATOM   2370 N N   . CYS . . 44 ? 15.587  6.966 -6.271 1.00  92.66 0 H 1
ATOM   2371 C CA  . CYS . . 44 ? 14.627  7.901 -5.699 1.00  92.66 0 H 1
ATOM   2372 C C   . CYS . . 44 ? 15.339  9.211 -5.330 1.00  92.66 0 H 1
ATOM   2373 O O   . CYS . . 44 ? 15.667  9.422 -4.160 1.00  92.66 0 H 1
ATOM   2374 C CB  . CYS . . 44 ? 13.974  7.224 -4.495 1.00  92.66 0 H 1
ATOM   2375 S SG  . CYS . . 44 ? 12.862  5.884 -4.952 1.00  92.66 0 H 1
ATOM   2376 H H   . CYS . . 44 ? 16.367  6.699 -5.687 1.00  92.66 0 H 1
ATOM   2377 H HA  . CYS . . 44 ? 13.843  8.137 -6.418 1.00  92.66 0 H 1
ATOM   2378 H HB2 . CYS . . 44 ? 13.397  7.967 -3.945 1.00  92.66 0 H 1
ATOM   2379 H HB3 . CYS . . 44 ? 14.752  6.836 -3.840 1.00  92.66 0 H 1
ATOM   2380 N N   . PRO . . 45 ? 15.653 10.076 -6.314 1.00  91.25 0 H 1
ATOM   2381 C CA  . PRO . . 45 ? 16.322 11.343 -6.047 1.00  91.25 0 H 1
ATOM   2382 C C   . PRO . . 45 ? 15.517 12.208 -5.062 1.00  91.25 0 H 1
ATOM   2383 O O   . PRO . . 45 ? 14.289 12.198 -5.144 1.00  91.25 0 H 1
ATOM   2384 C CB  . PRO . . 45 ? 16.462 12.034 -7.406 1.00  91.25 0 H 1
ATOM   2385 C CG  . PRO . . 45 ? 16.426 10.877 -8.399 1.00  91.25 0 H 1
ATOM   2386 C CD  . PRO . . 45 ? 15.437  9.919 -7.746 1.00  91.25 0 H 1
ATOM   2387 H HA  . PRO . . 45 ? 17.313 11.115 -5.653 1.00  91.25 0 H 1
ATOM   2388 H HB2 . PRO . . 45 ? 15.605 12.684 -7.588 1.00  91.25 0 H 1
ATOM   2389 H HB3 . PRO . . 45 ? 17.394 12.595 -7.475 1.00  91.25 0 H 1
ATOM   2390 H HG2 . PRO . . 45 ? 17.408 10.408 -8.454 1.00  91.25 0 H 1
ATOM   2391 H HG3 . PRO . . 45 ? 16.102 11.196 -9.390 1.00  91.25 0 H 1
ATOM   2392 H HD2 . PRO . . 45 ? 15.648  8.909 -8.098 1.00  91.25 0 H 1
ATOM   2393 H HD3 . PRO . . 45 ? 14.415 10.201 -7.999 1.00  91.25 0 H 1
ATOM   2394 N N   . PRO . . 46 ? 16.161 13.009 -4.190 1.00  90.13 0 H 1
ATOM   2395 C CA  . PRO . . 46 ? 15.455 13.777 -3.156 1.00  90.13 0 H 1
ATOM   2396 C C   . PRO . . 46 ? 14.325 14.674 -3.681 1.00  90.13 0 H 1
ATOM   2397 O O   . PRO . . 46 ? 13.251 14.711 -3.095 1.00  90.13 0 H 1
ATOM   2398 C CB  . PRO . . 46 ? 16.542 14.602 -2.459 1.00  90.13 0 H 1
ATOM   2399 C CG  . PRO . . 46 ? 17.787 13.730 -2.611 1.00  90.13 0 H 1
ATOM   2400 C CD  . PRO . . 46 ? 17.602 13.089 -3.985 1.00  90.13 0 H 1
ATOM   2401 H HA  . PRO . . 46 ? 15.029 13.077 -2.438 1.00  90.13 0 H 1
ATOM   2402 H HB2 . PRO . . 46 ? 16.299 14.782 -1.413 1.00  90.13 0 H 1
ATOM   2403 H HB3 . PRO . . 46 ? 16.696 15.546 -2.981 1.00  90.13 0 H 1
ATOM   2404 H HG2 . PRO . . 46 ? 18.703 14.319 -2.557 1.00  90.13 0 H 1
ATOM   2405 H HG3 . PRO . . 46 ? 17.783 12.955 -1.843 1.00  90.13 0 H 1
ATOM   2406 H HD2 . PRO . . 46 ? 18.067 12.103 -3.983 1.00  90.13 0 H 1
ATOM   2407 H HD3 . PRO . . 46 ? 18.046 13.721 -4.753 1.00  90.13 0 H 1
ATOM   2408 N N   . HIS . . 47 ? 14.536 15.321 -4.831 1.00  90.70 0 H 1
ATOM   2409 C CA  . HIS . . 47 ? 13.542 16.183 -5.480 1.00  90.70 0 H 1
ATOM   2410 C C   . HIS . . 47 ? 12.346 15.419 -6.061 1.00  90.70 0 H 1
ATOM   2411 O O   . HIS . . 47 ? 11.293 16.011 -6.257 1.00  90.70 0 H 1
ATOM   2412 C CB  . HIS . . 47 ? 14.231 17.063 -6.541 1.00  90.70 0 H 1
ATOM   2413 C CG  . HIS . . 47 ? 15.006 16.302 -7.591 1.00  90.70 0 H 1
ATOM   2414 C CD2 . HIS . . 47 ? 14.649 16.103 -8.898 1.00  90.70 0 H 1
ATOM   2415 N ND1 . HIS . . 47 ? 16.246 15.725 -7.423 1.00  90.70 0 H 1
ATOM   2416 C CE1 . HIS . . 47 ? 16.602 15.161 -8.590 1.00  90.70 0 H 1
ATOM   2417 N NE2 . HIS . . 47 ? 15.653 15.348 -9.511 1.00  90.70 0 H 1
ATOM   2418 H H   . HIS . . 47 ? 15.435 15.226 -5.282 1.00  90.70 0 H 1
ATOM   2419 H HA  . HIS . . 47 ? 13.116 16.848 -4.729 1.00  90.70 0 H 1
ATOM   2420 H HB2 . HIS . . 47 ? 14.913 17.746 -6.035 1.00  90.70 0 H 1
ATOM   2421 H HB3 . HIS . . 47 ? 13.474 17.674 -7.032 1.00  90.70 0 H 1
ATOM   2422 H HD1 . HIS . . 47 ? 16.848 15.864 -6.625 1.00  90.70 0 H 1
ATOM   2423 H HD2 . HIS . . 47 ? 13.758 16.473 -9.384 1.00  90.70 0 H 1
ATOM   2424 H HE1 . HIS . . 47 ? 17.543 14.668 -8.785 1.00  90.70 0 H 1
ATOM   2425 N N   . LEU . . 48 ? 12.482 14.115 -6.316 1.00  93.60 0 H 1
ATOM   2426 C CA  . LEU . . 48 ? 11.431 13.276 -6.901 1.00  93.60 0 H 1
ATOM   2427 C C   . LEU . . 48 ? 10.750 12.360 -5.885 1.00  93.60 0 H 1
ATOM   2428 O O   . LEU . . 48 ?  9.587 12.015 -6.079 1.00  93.60 0 H 1
ATOM   2429 C CB  . LEU . . 48 ? 12.033 12.444 -8.047 1.00  93.60 0 H 1
ATOM   2430 C CG  . LEU . . 48 ? 12.368 13.265 -9.302 1.00  93.60 0 H 1
ATOM   2431 C CD1 . LEU . . 48 ? 13.122 12.404 -10.313 1.00  93.60 0 H 1
ATOM   2432 C CD2 . LEU . . 48 ? 11.108 13.766 -9.995 1.00  93.60 0 H 1
ATOM   2433 H H   . LEU . . 48 ? 13.345 13.665 -6.047 1.00  93.60 0 H 1
ATOM   2434 H HA  . LEU . . 48 ? 10.636 13.911 -7.291 1.00  93.60 0 H 1
ATOM   2435 H HB2 . LEU . . 48 ? 12.936 11.954 -7.684 1.00  93.60 0 H 1
ATOM   2436 H HB3 . LEU . . 48 ? 11.324 11.666 -8.329 1.00  93.60 0 H 1
ATOM   2437 H HG  . LEU . . 48 ? 12.992 14.114 -9.025 1.00  93.60 0 H 1
ATOM   2438 H HD11 . LEU . . 48 ? 14.055 12.059 -9.869 1.00  93.60 0 H 1
ATOM   2439 H HD12 . LEU . . 48 ? 12.515 11.546 -10.604 1.00  93.60 0 H 1
ATOM   2440 H HD13 . LEU . . 48 ? 13.356 12.998 -11.195 1.00  93.60 0 H 1
ATOM   2441 H HD21 . LEU . . 48 ? 10.487 14.346 -9.313 1.00  93.60 0 H 1
ATOM   2442 H HD22 . LEU . . 48 ? 10.510 12.912 -10.314 1.00  93.60 0 H 1
ATOM   2443 H HD23 . LEU . . 48 ? 11.374 14.383 -10.853 1.00  93.60 0 H 1
ATOM   2444 N N   . ALA . . 49 ? 11.436 11.962 -4.813 1.00  93.77 0 H 1
ATOM   2445 C CA  . ALA . . 49 ? 10.962 10.922 -3.901 1.00  93.77 0 H 1
ATOM   2446 C C   . ALA . . 49 ?  9.621 11.245 -3.218 1.00  93.77 0 H 1
ATOM   2447 O O   . ALA . . 49 ?  8.877 10.324 -2.899 1.00  93.77 0 H 1
ATOM   2448 C CB  . ALA . . 49 ? 12.055 10.662 -2.863 1.00  93.77 0 H 1
ATOM   2449 H H   . ALA . . 49 ? 12.390 12.279 -4.713 1.00  93.77 0 H 1
ATOM   2450 H HA  . ALA . . 49 ? 10.808 10.010 -4.479 1.00  93.77 0 H 1
ATOM   2451 H HB1 . ALA . . 49 ? 12.228 11.562 -2.271 1.00  93.77 0 H 1
ATOM   2452 H HB2 . ALA . . 49 ? 12.982 10.368 -3.356 1.00  93.77 0 H 1
ATOM   2453 H HB3 . ALA . . 49 ? 11.724  9.860 -2.203 1.00  93.77 0 H 1
ATOM   2454 N N   . GLY . . 50 ?  9.308 12.531 -3.026 1.00  95.25 0 H 1
ATOM   2455 C CA  . GLY . . 50 ?  8.040 13.004 -2.462 1.00  95.25 0 H 1
ATOM   2456 C C   . GLY . . 50 ?  7.039 13.547 -3.487 1.00  95.25 0 H 1
ATOM   2457 O O   . GLY . . 50 ?  6.091 14.215 -3.095 1.00  95.25 0 H 1
ATOM   2458 H H   . GLY . . 50 ?  9.994 13.224 -3.291 1.00  95.25 0 H 1
ATOM   2459 H HA2 . GLY . . 50 ?  8.246 13.804 -1.750 1.00  95.25 0 H 1
ATOM   2460 H HA3 . GLY . . 50 ?  7.557 12.192 -1.920 1.00  95.25 0 H 1
ATOM   2461 N N   . SER . . 51 ?  7.264 13.339 -4.787 1.00  96.43 0 H 1
ATOM   2462 C CA  . SER . . 51 ?  6.407 13.892 -5.850 1.00  96.43 0 H 1
ATOM   2463 C C   . SER . . 51 ?  5.198 12.990 -6.163 1.00  96.43 0 H 1
ATOM   2464 O O   . SER . . 51 ?  5.282 11.775 -5.949 1.00  96.43 0 H 1
ATOM   2465 C CB  . SER . . 51 ?  7.244 14.213 -7.096 1.00  96.43 0 H 1
ATOM   2466 O OG  . SER . . 51 ?  7.755 13.059 -7.718 1.00  96.43 0 H 1
ATOM   2467 H H   . SER . . 51 ?  8.016 12.720 -5.053 1.00  96.43 0 H 1
ATOM   2468 H HA  . SER . . 51 ?  6.011 14.841 -5.490 1.00  96.43 0 H 1
ATOM   2469 H HB2 . SER . . 51 ?  6.636 14.751 -7.824 1.00  96.43 0 H 1
ATOM   2470 H HB3 . SER . . 51 ?  8.072 14.861 -6.809 1.00  96.43 0 H 1
ATOM   2471 H HG  . SER . . 51 ?  8.310 12.585 -7.095 1.00  96.43 0 H 1
ATOM   2472 N N   . PRO . . 52 ?  4.079 13.542 -6.671 1.00  97.06 0 H 1
ATOM   2473 C CA  . PRO . . 52 ?  2.902 12.749 -7.036 1.00  97.06 0 H 1
ATOM   2474 C C   . PRO . . 52 ?  3.241 11.709 -8.114 1.00  97.06 0 H 1
ATOM   2475 O O   . PRO . . 52 ?  4.037 11.962 -9.022 1.00  97.06 0 H 1
ATOM   2476 C CB  . PRO . . 52 ?  1.853 13.756 -7.513 1.00  97.06 0 H 1
ATOM   2477 C CG  . PRO . . 52 ?  2.700 14.929 -8.009 1.00  97.06 0 H 1
ATOM   2478 C CD  . PRO . . 52 ?  3.858 14.940 -7.019 1.00  97.06 0 H 1
ATOM   2479 H HA  . PRO . . 52 ?  2.519 12.230 -6.158 1.00  97.06 0 H 1
ATOM   2480 H HB2 . PRO . . 52 ?  1.249 14.072 -6.663 1.00  97.06 0 H 1
ATOM   2481 H HB3 . PRO . . 52 ?  1.215 13.349 -8.298 1.00  97.06 0 H 1
ATOM   2482 H HG2 . PRO . . 52 ?  2.155 15.872 -7.993 1.00  97.06 0 H 1
ATOM   2483 H HG3 . PRO . . 52 ?  3.071 14.718 -9.012 1.00  97.06 0 H 1
ATOM   2484 H HD2 . PRO . . 52 ?  3.571 15.496 -6.126 1.00  97.06 0 H 1
ATOM   2485 H HD3 . PRO . . 52 ?  4.727 15.406 -7.485 1.00  97.06 0 H 1
ATOM   2486 N N   . GLY . . 53 ?  2.665 10.515 -7.989 1.00  94.59 0 H 1
ATOM   2487 C CA  . GLY . . 53 ?  2.929  9.351 -8.835 1.00  94.59 0 H 1
ATOM   2488 C C   . GLY . . 53 ?  4.277  8.656 -8.597 1.00  94.59 0 H 1
ATOM   2489 O O   . GLY . . 53 ?  4.503  7.582 -9.160 1.00  94.59 0 H 1
ATOM   2490 H H   . GLY . . 53 ?  1.926 10.428 -7.306 1.00  94.59 0 H 1
ATOM   2491 H HA2 . GLY . . 53 ?  2.140  8.620 -8.661 1.00  94.59 0 H 1
ATOM   2492 H HA3 . GLY . . 53 ?  2.890  9.660 -9.880 1.00  94.59 0 H 1
ATOM   2493 N N   . ILE . . 54 ?  5.166  9.238 -7.781 1.00  95.68 0 H 1
ATOM   2494 C CA  . ILE . . 54 ?  6.462  8.655 -7.401 1.00  95.68 0 H 1
ATOM   2495 C C   . ILE . . 54 ?  6.498  8.330 -5.912 1.00  95.68 0 H 1
ATOM   2496 O O   . ILE . . 54 ?  7.000  7.270 -5.558 1.00  95.68 0 H 1
ATOM   2497 C CB  . ILE . . 54 ?  7.636  9.574 -7.811 1.00  95.68 0 H 1
ATOM   2498 C CG1 . ILE . . 54 ?  7.653  9.742 -9.348 1.00  95.68 0 H 1
ATOM   2499 C CG2 . ILE . . 54 ?  8.983  9.023 -7.298 1.00  95.68 0 H 1
ATOM   2500 C CD1 . ILE . . 54 ?  8.822 10.560 -9.910 1.00  95.68 0 H 1
ATOM   2501 H H   . ILE . . 54 ?  4.912 10.132 -7.386 1.00  95.68 0 H 1
ATOM   2502 H HA  . ILE . . 54 ?  6.592  7.706 -7.920 1.00  95.68 0 H 1
ATOM   2503 H HB  . ILE . . 54 ?  7.479 10.549 -7.352 1.00  95.68 0 H 1
ATOM   2504 H HG12 . ILE . . 54 ?  6.734 10.242 -9.655 1.00  95.68 0 H 1
ATOM   2505 H HG13 . ILE . . 54 ?  7.670  8.757 -9.816 1.00  95.68 0 H 1
ATOM   2506 H HG21 . ILE . . 54 ?  8.985  8.995 -6.209 1.00  95.68 0 H 1
ATOM   2507 H HG22 . ILE . . 54 ?  9.150  8.019 -7.690 1.00  95.68 0 H 1
ATOM   2508 H HG23 . ILE . . 54 ?  9.804  9.676 -7.593 1.00  95.68 0 H 1
ATOM   2509 H HD11 . ILE . . 54 ?  8.640 10.760 -10.966 1.00  95.68 0 H 1
ATOM   2510 H HD12 . ILE . . 54 ?  8.907 11.508 -9.378 1.00  95.68 0 H 1
ATOM   2511 H HD13 . ILE . . 54 ?  9.756 10.004 -9.823 1.00  95.68 0 H 1
ATOM   2512 N N   . ALA . . 55 ?  5.984  9.196 -5.039 1.00  97.08 0 H 1
ATOM   2513 C CA  . ALA . . 55 ?  5.904  8.931 -3.607 1.00  97.08 0 H 1
ATOM   2514 C C   . ALA . . 55 ?  5.088  7.659 -3.341 1.00  97.08 0 H 1
ATOM   2515 O O   . ALA . . 55 ?  4.002  7.475 -3.885 1.00  97.08 0 H 1
ATOM   2516 C CB  . ALA . . 55 ?  5.288 10.147 -2.909 1.00  97.08 0 H 1
ATOM   2517 H H   . ALA . . 55 ?  5.577 10.054 -5.381 1.00  97.08 0 H 1
ATOM   2518 H HA  . ALA . . 55 ?  6.912  8.781 -3.221 1.00  97.08 0 H 1
ATOM   2519 H HB1 . ALA . . 55 ?  5.266  9.989 -1.831 1.00  97.08 0 H 1
ATOM   2520 H HB2 . ALA . . 55 ?  5.879 11.036 -3.128 1.00  97.08 0 H 1
ATOM   2521 H HB3 . ALA . . 55 ?  4.270 10.301 -3.266 1.00  97.08 0 H 1
ATOM   2522 N N   . ALA . . 56 ?  5.603  6.775 -2.486 1.00  97.75 0 H 1
ATOM   2523 C CA  . ALA . . 56 ?  4.944  5.507 -2.184 1.00  97.75 0 H 1
ATOM   2524 C C   . ALA . . 56 ?  3.661  5.663 -1.348 1.00  97.75 0 H 1
ATOM   2525 O O   . ALA . . 56 ?  2.887  4.716 -1.229 1.00  97.75 0 H 1
ATOM   2526 C CB  . ALA . . 56 ?  5.962  4.591 -1.491 1.00  97.75 0 H 1
ATOM   2527 H H   . ALA . . 56 ?  6.515  6.949 -2.089 1.00  97.75 0 H 1
ATOM   2528 H HA  . ALA . . 56 ?  4.646  5.060 -3.132 1.00  97.75 0 H 1
ATOM   2529 H HB1 . ALA . . 56 ?  6.338  5.069 -0.586 1.00  97.75 0 H 1
ATOM   2530 H HB2 . ALA . . 56 ?  6.796  4.384 -2.161 1.00  97.75 0 H 1
ATOM   2531 H HB3 . ALA . . 56 ?  5.491  3.647 -1.214 1.00  97.75 0 H 1
ATOM   2532 N N   . SER . . 57 ?  3.471  6.826 -0.724 1.00  97.97 0 H 1
ATOM   2533 C CA  . SER . . 57 ?  2.334  7.164  0.132 1.00  97.97 0 H 1
ATOM   2534 C C   . SER . . 57 ?  2.321  8.662  0.456 1.00  97.97 0 H 1
ATOM   2535 O O   . SER . . 57 ?  3.312  9.360  0.210 1.00  97.97 0 H 1
ATOM   2536 C CB  . SER . . 57 ?  2.430  6.373  1.443 1.00  97.97 0 H 1
ATOM   2537 O OG  . SER . . 57 ?  3.666  6.593  2.096 1.00  97.97 0 H 1
ATOM   2538 H H   . SER . . 57 ?  4.133  7.568 -0.902 1.00  97.97 0 H 1
ATOM   2539 H HA  . SER . . 57 ?  1.403  6.904 -0.371 1.00  97.97 0 H 1
ATOM   2540 H HB2 . SER . . 57 ?  1.627  6.697  2.105 1.00  97.97 0 H 1
ATOM   2541 H HB3 . SER . . 57 ?  2.307  5.309  1.240 1.00  97.97 0 H 1
ATOM   2542 H HG  . SER . . 57 ?  4.384  6.473  1.471 1.00  97.97 0 H 1
ATOM   2543 N N   . PHE . . 58 ?  1.245  9.147  1.084 1.00  98.36 0 H 1
ATOM   2544 C CA  . PHE . . 58 ?  1.222 10.481  1.692 1.00  98.36 0 H 1
ATOM   2545 C C   . PHE . . 58 ?  2.295 10.635  2.781 1.00  98.36 0 H 1
ATOM   2546 O O   . PHE . . 58 ?  2.983 11.654  2.811 1.00  98.36 0 H 1
ATOM   2547 C CB  . PHE . . 58 ? -0.169 10.771  2.262 1.00  98.36 0 H 1
ATOM   2548 C CG  . PHE . . 58 ? -1.218 11.066  1.212 1.00  98.36 0 H 1
ATOM   2549 C CD1 . PHE . . 58 ? -1.252 12.337  0.611 1.00  98.36 0 H 1
ATOM   2550 C CD2 . PHE . . 58 ? -2.171 10.096  0.850 1.00  98.36 0 H 1
ATOM   2551 C CE1 . PHE . . 58 ? -2.248 12.652 -0.328 1.00  98.36 0 H 1
ATOM   2552 C CE2 . PHE . . 58 ? -3.161 10.407 -0.100 1.00  98.36 0 H 1
ATOM   2553 C CZ  . PHE . . 58 ? -3.206 11.687 -0.677 1.00  98.36 0 H 1
ATOM   2554 H H   . PHE . . 58 ?  0.451  8.545  1.249 1.00  98.36 0 H 1
ATOM   2555 H HA  . PHE . . 58 ?  1.438 11.225  0.924 1.00  98.36 0 H 1
ATOM   2556 H HB2 . PHE . . 58 ? -0.488  9.941  2.893 1.00  98.36 0 H 1
ATOM   2557 H HB3 . PHE . . 58 ? -0.099 11.654  2.898 1.00  98.36 0 H 1
ATOM   2558 H HD1 . PHE . . 58 ? -0.518 13.079  0.889 1.00  98.36 0 H 1
ATOM   2559 H HD2 . PHE . . 58 ? -2.154  9.123  1.317 1.00  98.36 0 H 1
ATOM   2560 H HE1 . PHE . . 58 ? -2.293 13.637 -0.772 1.00  98.36 0 H 1
ATOM   2561 H HE2 . PHE . . 58 ? -3.898  9.667 -0.378 1.00  98.36 0 H 1
ATOM   2562 H HZ  . PHE . . 58 ? -3.986 11.938 -1.379 1.00  98.36 0 H 1
ATOM   2563 N N   . HIS . . 59 ?  2.532  9.598  3.594 1.00  98.10 0 H 1
ATOM   2564 C CA  . HIS . . 59 ?  3.665  9.549  4.526 1.00  98.10 0 H 1
ATOM   2565 C C   . HIS . . 59 ?  4.996  9.802  3.812 1.00  98.10 0 H 1
ATOM   2566 O O   . HIS . . 59 ?  5.769 10.650  4.251 1.00  98.10 0 H 1
ATOM   2567 C CB  . HIS . . 59 ?  3.697  8.196  5.254 1.00  98.10 0 H 1
ATOM   2568 C CG  . HIS . . 59 ?  4.938  8.005  6.079 1.00  98.10 0 H 1
ATOM   2569 C CD2 . HIS . . 59 ?  5.049  8.305  7.399 1.00  98.10 0 H 1
ATOM   2570 N ND1 . HIS . . 59 ?  6.181  7.576  5.600 1.00  98.10 0 H 1
ATOM   2571 C CE1 . HIS . . 59 ?  7.015  7.661  6.645 1.00  98.10 0 H 1
ATOM   2572 N NE2 . HIS . . 59 ?  6.359  8.081  7.736 1.00  98.10 0 H 1
ATOM   2573 H H   . HIS . . 59 ?  1.878  8.828  3.613 1.00  98.10 0 H 1
ATOM   2574 H HA  . HIS . . 59 ?  3.549 10.337  5.270 1.00  98.10 0 H 1
ATOM   2575 H HB2 . HIS . . 59 ?  3.632  7.379  4.535 1.00  98.10 0 H 1
ATOM   2576 H HB3 . HIS . . 59 ?  2.841  8.134  5.925 1.00  98.10 0 H 1
ATOM   2577 H HD2 . HIS . . 59 ?  4.265  8.672  8.045 1.00  98.10 0 H 1
ATOM   2578 H HE1 . HIS . . 59 ?  8.069  7.422  6.610 1.00  98.10 0 H 1
ATOM   2579 H HE2 . HIS . . 59 ?  6.756  8.203  8.657 1.00  98.10 0 H 1
ATOM   2580 N N   . SER . . 60 ?  5.249  9.141  2.679 1.00  97.05 0 H 1
ATOM   2581 C CA  . SER . . 60 ?  6.488  9.320  1.907 1.00  97.05 0 H 1
ATOM   2582 C C   . SER . . 60 ?  6.639 10.744  1.358 1.00  97.05 0 H 1
ATOM   2583 O O   . SER . . 60 ?  7.761 11.259  1.301 1.00  97.05 0 H 1
ATOM   2584 C CB  . SER . . 60 ?  6.558  8.326  0.743 1.00  97.05 0 H 1
ATOM   2585 O OG  . SER . . 60 ?  6.357  6.998  1.194 1.00  97.05 0 H 1
ATOM   2586 H H   . SER . . 60 ?  4.583  8.441  2.382 1.00  97.05 0 H 1
ATOM   2587 H HA  . SER . . 60 ?  7.333  9.132  2.569 1.00  97.05 0 H 1
ATOM   2588 H HB2 . SER . . 60 ?  7.533  8.405  0.264 1.00  97.05 0 H 1
ATOM   2589 H HB3 . SER . . 60 ?  5.789  8.570  0.010 1.00  97.05 0 H 1
ATOM   2590 H HG  . SER . . 60 ?  7.027  6.797  1.850 1.00  97.05 0 H 1
ATOM   2591 N N   . ALA . . 61 ?  5.535 11.400  0.990 1.00  96.67 0 H 1
ATOM   2592 C CA  . ALA . . 61 ?  5.534 12.801  0.577 1.00  96.67 0 H 1
ATOM   2593 C C   . ALA . . 61 ?  5.939 13.725  1.738 1.00  96.67 0 H 1
ATOM   2594 O O   . ALA . . 61 ?  6.913 14.471  1.619 1.00  96.67 0 H 1
ATOM   2595 C CB  . ALA . . 61 ?  4.161 13.150 -0.010 1.00  96.67 0 H 1
ATOM   2596 H H   . ALA . . 61 ?  4.646 10.925  1.061 1.00  96.67 0 H 1
ATOM   2597 H HA  . ALA . . 61 ?  6.274 12.931 -0.213 1.00  96.67 0 H 1
ATOM   2598 H HB1 . ALA . . 61 ?  3.392 13.142  0.762 1.00  96.67 0 H 1
ATOM   2599 H HB2 . ALA . . 61 ?  3.895 12.426 -0.781 1.00  96.67 0 H 1
ATOM   2600 H HB3 . ALA . . 61 ?  4.197 14.144 -0.459 1.00  96.67 0 H 1
ATOM   2601 N N   . VAL . . 62 ?  5.276 13.603  2.893 1.00  96.19 0 H 1
ATOM   2602 C CA  . VAL . . 62 ?  5.570 14.399  4.099 1.00  96.19 0 H 1
ATOM   2603 C C   . VAL . . 62 ?  6.986 14.129  4.618 1.00  96.19 0 H 1
ATOM   2604 O O   . VAL . . 62 ?  7.746 15.058  4.893 1.00  96.19 0 H 1
ATOM   2605 C CB  . VAL . . 62 ?  4.525 14.120  5.199 1.00  96.19 0 H 1
ATOM   2606 C CG1 . VAL . . 62 ?  4.843 14.891  6.483 1.00  96.19 0 H 1
ATOM   2607 C CG2 . VAL . . 62 ?  3.125 14.553  4.744 1.00  96.19 0 H 1
ATOM   2608 H H   . VAL . . 62 ?  4.507 12.947  2.931 1.00  96.19 0 H 1
ATOM   2609 H HA  . VAL . . 62 ?  5.516 15.457  3.843 1.00  96.19 0 H 1
ATOM   2610 H HB  . VAL . . 62 ?  4.509 13.053  5.425 1.00  96.19 0 H 1
ATOM   2611 H HG11 . VAL . . 62 ?  4.046 14.747  7.213 1.00  96.19 0 H 1
ATOM   2612 H HG12 . VAL . . 62 ?  4.916 15.955  6.253 1.00  96.19 0 H 1
ATOM   2613 H HG13 . VAL . . 62 ?  5.775 14.545  6.930 1.00  96.19 0 H 1
ATOM   2614 H HG21 . VAL . . 62 ?  3.113 15.622  4.533 1.00  96.19 0 H 1
ATOM   2615 H HG22 . VAL . . 62 ?  2.819 14.007  3.852 1.00  96.19 0 H 1
ATOM   2616 H HG23 . VAL . . 62 ?  2.405 14.337  5.534 1.00  96.19 0 H 1
ATOM   2617 N N   . PHE . . 63 ?  7.396 12.862  4.684 1.00  95.21 0 H 1
ATOM   2618 C CA  . PHE . . 63 ?  8.726 12.473  5.144 1.00  95.21 0 H 1
ATOM   2619 C C   . PHE . . 63 ?  9.837 12.984  4.216 1.00  95.21 0 H 1
ATOM   2620 O O   . PHE . . 63 ? 10.919 13.349  4.675 1.00  95.21 0 H 1
ATOM   2621 C CB  . PHE . . 63 ?  8.781 10.945  5.300 1.00  95.21 0 H 1
ATOM   2622 C CG  . PHE . . 63 ? 10.058 10.434  5.942 1.00  95.21 0 H 1
ATOM   2623 C CD1 . PHE . . 63 ? 10.826  9.430  5.317 1.00  95.21 0 H 1
ATOM   2624 C CD2 . PHE . . 63 ? 10.472 10.953  7.184 1.00  95.21 0 H 1
ATOM   2625 C CE1 . PHE . . 63 ? 12.003  8.960  5.930 1.00  95.21 0 H 1
ATOM   2626 C CE2 . PHE . . 63 ? 11.649 10.487  7.791 1.00  95.21 0 H 1
ATOM   2627 C CZ  . PHE . . 63 ? 12.415  9.492  7.165 1.00  95.21 0 H 1
ATOM   2628 H H   . PHE . . 63 ?  6.730 12.133  4.471 1.00  95.21 0 H 1
ATOM   2629 H HA  . PHE . . 63 ?  8.886 12.932  6.120 1.00  95.21 0 H 1
ATOM   2630 H HB2 . PHE . . 63 ?  8.652 10.483  4.321 1.00  95.21 0 H 1
ATOM   2631 H HB3 . PHE . . 63 ?  7.948 10.628  5.927 1.00  95.21 0 H 1
ATOM   2632 H HD1 . PHE . . 63 ? 10.493  8.997  4.385 1.00  95.21 0 H 1
ATOM   2633 H HD2 . PHE . . 63 ?  9.891 11.715  7.683 1.00  95.21 0 H 1
ATOM   2634 H HE1 . PHE . . 63 ? 12.573  8.168  5.466 1.00  95.21 0 H 1
ATOM   2635 H HE2 . PHE . . 63 ? 11.958 10.896  8.742 1.00  95.21 0 H 1
ATOM   2636 H HZ  . PHE . . 63 ? 13.313  9.127  7.643 1.00  95.21 0 H 1
ATOM   2637 N N   . SER . . 64 ?  9.577 13.075  2.909 1.00  93.48 0 H 1
ATOM   2638 C CA  . SER . . 64 ? 10.515 13.697  1.968 1.00  93.48 0 H 1
ATOM   2639 C C   . SER . . 64 ? 10.667 15.201  2.214 1.00  93.48 0 H 1
ATOM   2640 O O   . SER . . 64 ? 11.786 15.706  2.141 1.00  93.48 0 H 1
ATOM   2641 C CB  . SER . . 64 ? 10.098 13.430  0.523 1.00  93.48 0 H 1
ATOM   2642 O OG  . SER . . 64 ? 10.149 12.039  0.262 1.00  93.48 0 H 1
ATOM   2643 H H   . SER . . 64 ?  8.673 12.774  2.573 1.00  93.48 0 H 1
ATOM   2644 H HA  . SER . . 64 ? 11.500 13.253  2.112 1.00  93.48 0 H 1
ATOM   2645 H HB2 . SER . . 64 ? 10.786 13.943 -0.149 1.00  93.48 0 H 1
ATOM   2646 H HB3 . SER . . 64 ?  9.089 13.806  0.352 1.00  93.48 0 H 1
ATOM   2647 H HG  . SER . . 64 ?  9.322 11.668  0.579 1.00  93.48 0 H 1
ATOM   2648 N N   . LEU . . 65 ?  9.586 15.908  2.567 1.00  92.94 0 H 1
ATOM   2649 C CA  . LEU . . 65 ?  9.653 17.324  2.945 1.00  92.94 0 H 1
ATOM   2650 C C   . LEU . . 65 ? 10.409 17.532  4.263 1.00  92.94 0 H 1
ATOM   2651 O O   . LEU . . 65 ? 11.232 18.443  4.353 1.00  92.94 0 H 1
ATOM   2652 C CB  . LEU . . 65 ?  8.240 17.922  3.038 1.00  92.94 0 H 1
ATOM   2653 C CG  . LEU . . 65 ?  7.464 17.969  1.713 1.00  92.94 0 H 1
ATOM   2654 C CD1 . LEU . . 65 ?  6.051 18.474  1.978 1.00  92.94 0 H 1
ATOM   2655 C CD2 . LEU . . 65 ?  8.129 18.894  0.691 1.00  92.94 0 H 1
ATOM   2656 H H   . LEU . . 65 ?  8.693 15.442  2.623 1.00  92.94 0 H 1
ATOM   2657 H HA  . LEU . . 65 ? 10.215 17.866  2.184 1.00  92.94 0 H 1
ATOM   2658 H HB2 . LEU . . 65 ?  7.660 17.358  3.768 1.00  92.94 0 H 1
ATOM   2659 H HB3 . LEU . . 65 ?  8.327 18.945  3.409 1.00  92.94 0 H 1
ATOM   2660 H HG  . LEU . . 65 ?  7.399 16.968  1.282 1.00  92.94 0 H 1
ATOM   2661 H HD11 . LEU . . 65 ?  5.546 17.807  2.677 1.00  92.94 0 H 1
ATOM   2662 H HD12 . LEU . . 65 ?  5.479 18.492  1.050 1.00  92.94 0 H 1
ATOM   2663 H HD13 . LEU . . 65 ?  6.079 19.476  2.408 1.00  92.94 0 H 1
ATOM   2664 H HD21 . LEU . . 65 ?  8.276 19.882  1.129 1.00  92.94 0 H 1
ATOM   2665 H HD22 . LEU . . 65 ?  7.492 18.975 -0.190 1.00  92.94 0 H 1
ATOM   2666 H HD23 . LEU . . 65 ?  9.090 18.480  0.385 1.00  92.94 0 H 1
ATOM   2667 N N   . LEU . . 66 ? 10.216 16.663  5.257 1.00  92.32 0 H 1
ATOM   2668 C CA  . LEU . . 66 ? 10.997 16.712  6.498 1.00  92.32 0 H 1
ATOM   2669 C C   . LEU . . 66 ? 12.492 16.533  6.244 1.00  92.32 0 H 1
ATOM   2670 O O   . LEU . . 66 ? 13.301 17.316  6.746 1.00  92.32 0 H 1
ATOM   2671 C CB  . LEU . . 66 ? 10.507 15.633  7.474 1.00  92.32 0 H 1
ATOM   2672 C CG  . LEU . . 66 ?  9.218 16.024  8.198 1.00  92.32 0 H 1
ATOM   2673 C CD1 . LEU . . 66 ?  8.677 14.796  8.906 1.00  92.32 0 H 1
ATOM   2674 C CD2 . LEU . . 66 ?  9.461 17.136  9.222 1.00  92.32 0 H 1
ATOM   2675 H H   . LEU . . 66 ?  9.475 15.983  5.164 1.00  92.32 0 H 1
ATOM   2676 H HA  . LEU . . 66 ? 10.878 17.701  6.941 1.00  92.32 0 H 1
ATOM   2677 H HB2 . LEU . . 66 ? 11.272 15.454  8.230 1.00  92.32 0 H 1
ATOM   2678 H HB3 . LEU . . 66 ? 10.358 14.701  6.927 1.00  92.32 0 H 1
ATOM   2679 H HG  . LEU . . 66 ?  8.474 16.341  7.467 1.00  92.32 0 H 1
ATOM   2680 H HD11 . LEU . . 66 ?  9.382 14.447  9.660 1.00  92.32 0 H 1
ATOM   2681 H HD12 . LEU . . 66 ?  8.491 14.013  8.171 1.00  92.32 0 H 1
ATOM   2682 H HD13 . LEU . . 66 ?  7.735 15.050  9.392 1.00  92.32 0 H 1
ATOM   2683 H HD21 . LEU . . 66 ? 10.002 16.761 10.089 1.00  92.32 0 H 1
ATOM   2684 H HD22 . LEU . . 66 ?  8.502 17.536  9.551 1.00  92.32 0 H 1
ATOM   2685 H HD23 . LEU . . 66 ? 10.009 17.978  8.798 1.00  92.32 0 H 1
ATOM   2686 N N   . LYS . . 67 ? 12.859 15.546  5.417 1.00  90.80 0 H 1
ATOM   2687 C CA  . LYS . . 67 ? 14.249 15.315  4.991 1.00  90.80 0 H 1
ATOM   2688 C C   . LYS . . 67 ? 14.846 16.499  4.231 1.00  90.80 0 H 1
ATOM   2689 O O   . LYS . . 67 ? 16.058 16.679  4.264 1.00  90.80 0 H 1
ATOM   2690 C CB  . LYS . . 67 ? 14.335 14.043  4.135 1.00  90.80 0 H 1
ATOM   2691 C CG  . LYS . . 67 ? 14.212 12.774  4.990 1.00  90.80 0 H 1
ATOM   2692 C CD  . LYS . . 67 ? 14.419 11.490  4.175 1.00  90.80 0 H 1
ATOM   2693 C CE  . LYS . . 67 ? 13.326 11.258  3.124 1.00  90.80 0 H 1
ATOM   2694 N NZ  . LYS . . 67 ? 13.468  9.913  2.511 1.00  90.80 1 H 1
ATOM   2695 H H   . LYS . . 67 ? 12.135 14.927  5.082 1.00  90.80 0 H 1
ATOM   2696 H HA  . LYS . . 67 ? 14.878 15.190  5.872 1.00  90.80 0 H 1
ATOM   2697 H HB2 . LYS . . 67 ? 15.304 14.024  3.637 1.00  90.80 0 H 1
ATOM   2698 H HB3 . LYS . . 67 ? 13.556 14.063  3.373 1.00  90.80 0 H 1
ATOM   2699 H HG2 . LYS . . 67 ? 13.241 12.738  5.483 1.00  90.80 0 H 1
ATOM   2700 H HG3 . LYS . . 67 ? 14.977 12.805  5.766 1.00  90.80 0 H 1
ATOM   2701 H HD2 . LYS . . 67 ? 14.415 10.654  4.874 1.00  90.80 0 H 1
ATOM   2702 H HD3 . LYS . . 67 ? 15.395 11.521  3.690 1.00  90.80 0 H 1
ATOM   2703 H HE2 . LYS . . 67 ? 12.358 11.340  3.619 1.00  90.80 0 H 1
ATOM   2704 H HE3 . LYS . . 67 ? 13.382 12.036  2.364 1.00  90.80 0 H 1
ATOM   2705 H HZ1 . LYS . . 67 ? 12.738  9.721  1.841 1.00  90.80 0 H 1
ATOM   2706 H HZ2 . LYS . . 67 ? 13.419  9.192  3.217 1.00  90.80 0 H 1
ATOM   2707 H HZ3 . LYS . . 67 ? 14.350  9.808  2.029 1.00  90.80 0 H 1
ATOM   2708 N N   . ALA . . 68 ? 14.022 17.278  3.536 1.00  88.38 0 H 1
ATOM   2709 C CA  . ALA . . 68 ? 14.471 18.459  2.812 1.00  88.38 0 H 1
ATOM   2710 C C   . ALA . . 68 ? 14.679 19.674  3.741 1.00  88.38 0 H 1
ATOM   2711 O O   . ALA . . 68 ? 15.596 20.461  3.510 1.00  88.38 0 H 1
ATOM   2712 C CB  . ALA . . 68 ? 13.473 18.722  1.676 1.00  88.38 0 H 1
ATOM   2713 H H   . ALA . . 68 ? 13.042 17.038  3.502 1.00  88.38 0 H 1
ATOM   2714 H HA  . ALA . . 68 ? 15.437 18.241  2.358 1.00  88.38 0 H 1
ATOM   2715 H HB1 . ALA . . 68 ? 12.539 19.117  2.077 1.00  88.38 0 H 1
ATOM   2716 H HB2 . ALA . . 68 ? 13.270 17.799  1.134 1.00  88.38 0 H 1
ATOM   2717 H HB3 . ALA . . 68 ? 13.900 19.436  0.972 1.00  88.38 0 H 1
ATOM   2718 N N   . ASN . . 69 ? 13.861 19.821  4.792 1.00  88.15 0 H 1
ATOM   2719 C CA  . ASN . . 69 ? 13.942 20.939  5.740 1.00  88.15 0 H 1
ATOM   2720 C C   . ASN . . 69 ? 15.057 20.788  6.778 1.00  88.15 0 H 1
ATOM   2721 O O   . ASN . . 69 ? 15.721 21.768  7.113 1.00  88.15 0 H 1
ATOM   2722 C CB  . ASN . . 69 ? 12.580 21.122  6.428 1.00  88.15 0 H 1
ATOM   2723 C CG  . ASN . . 69 ? 11.601 21.872  5.551 1.00  88.15 0 H 1
ATOM   2724 N ND2 . ASN . . 69 ? 10.682 21.190  4.916 1.00  88.15 0 H 1
ATOM   2725 O OD1 . ASN . . 69 ? 11.683 23.081  5.401 1.00  88.15 0 H 1
ATOM   2726 H H   . ASN . . 69 ? 13.107 19.158  4.903 1.00  88.15 0 H 1
ATOM   2727 H HA  . ASN . . 69 ? 14.174 21.857  5.201 1.00  88.15 0 H 1
ATOM   2728 H HB2 . ASN . . 69 ? 12.709 21.719  7.332 1.00  88.15 0 H 1
ATOM   2729 H HB3 . ASN . . 69 ? 12.165 20.161  6.728 1.00  88.15 0 H 1
ATOM   2730 H HD21 . ASN . . 69 ?  9.941 21.703  4.461 1.00  88.15 0 H 1
ATOM   2731 H HD22 . ASN . . 69 ? 10.672 20.181  4.968 1.00  88.15 0 H 1
ATOM   2732 N N   . ASN . . 70 ? 15.275 19.573  7.278 1.00  80.45 0 H 1
ATOM   2733 C CA  . ASN . . 70 ? 16.207 19.322  8.371 1.00  80.45 0 H 1
ATOM   2734 C C   . ASN . . 70 ? 17.405 18.477  7.911 1.00  80.45 0 H 1
ATOM   2735 O O   . ASN . . 70 ? 17.266 17.634  7.021 1.00  80.45 0 H 1
ATOM   2736 C CB  . ASN . . 70 ? 15.423 18.694  9.541 1.00  80.45 0 H 1
ATOM   2737 C CG  . ASN . . 70 ? 14.563 19.699 10.291 1.00  80.45 0 H 1
ATOM   2738 N ND2 . ASN . . 70 ? 13.463 19.268 10.867 1.00  80.45 0 H 1
ATOM   2739 O OD1 . ASN . . 70 ? 14.902 20.866 10.385 1.00  80.45 0 H 1
ATOM   2740 H H   . ASN . . 70 ? 14.705 18.807  6.946 1.00  80.45 0 H 1
ATOM   2741 H HA  . ASN . . 70 ? 16.602 20.277  8.718 1.00  80.45 0 H 1
ATOM   2742 H HB2 . ASN . . 70 ? 16.111 18.248 10.261 1.00  80.45 0 H 1
ATOM   2743 H HB3 . ASN . . 70 ? 14.768 17.915  9.151 1.00  80.45 0 H 1
ATOM   2744 H HD21 . ASN . . 70 ? 12.889 19.910 11.394 1.00  80.45 0 H 1
ATOM   2745 H HD22 . ASN . . 70 ? 13.166 18.303 10.877 1.00  80.45 0 H 1
ATOM   2746 N N   . PRO . . 71 ? 18.589 18.633  8.540 1.00  65.43 0 H 1
ATOM   2747 C CA  . PRO . . 71 ? 19.683 17.682  8.393 1.00  65.43 0 H 1
ATOM   2748 C C   . PRO . . 71 ? 19.292 16.368  9.080 1.00  65.43 0 H 1
ATOM   2749 O O   . PRO . . 71 ? 19.641 16.101 10.226 1.00  65.43 0 H 1
ATOM   2750 C CB  . PRO . . 71 ? 20.907 18.366  9.008 1.00  65.43 0 H 1
ATOM   2751 C CG  . PRO . . 71 ? 20.302 19.274 10.078 1.00  65.43 0 H 1
ATOM   2752 C CD  . PRO . . 71 ? 18.944 19.670  9.498 1.00  65.43 0 H 1
ATOM   2753 H HA  . PRO . . 71 ? 19.872 17.484  7.338 1.00  65.43 0 H 1
ATOM   2754 H HB2 . PRO . . 71 ? 21.619 17.655  9.428 1.00  65.43 0 H 1
ATOM   2755 H HB3 . PRO . . 71 ? 21.392 18.980  8.250 1.00  65.43 0 H 1
ATOM   2756 H HG2 . PRO . . 71 ? 20.928 20.145 10.271 1.00  65.43 0 H 1
ATOM   2757 H HG3 . PRO . . 71 ? 20.151 18.707 10.997 1.00  65.43 0 H 1
ATOM   2758 H HD2 . PRO . . 71 ? 18.206 19.745 10.297 1.00  65.43 0 H 1
ATOM   2759 H HD3 . PRO . . 71 ? 19.029 20.625  8.978 1.00  65.43 0 H 1
ATOM   2760 N N   . TRP . . 72 ? 18.529 15.544  8.376 1.00  64.77 0 H 1
ATOM   2761 C CA  . TRP . . 72 ? 18.238 14.188  8.807 1.00  64.77 0 H 1
ATOM   2762 C C   . TRP . . 72 ? 19.485 13.313  8.632 1.00  64.77 0 H 1
ATOM   2763 O O   . TRP . . 72 ? 20.250 13.519  7.682 1.00  64.77 0 H 1
ATOM   2764 C CB  . TRP . . 72 ? 17.027 13.657  8.041 1.00  64.77 0 H 1
ATOM   2765 C CG  . TRP . . 72 ? 15.729 14.134  8.606 1.00  64.77 0 H 1
ATOM   2766 C CD1 . TRP . . 72 ? 15.179 15.355  8.439 1.00  64.77 0 H 1
ATOM   2767 C CD2 . TRP . . 72 ? 14.808 13.404  9.466 1.00  64.77 0 H 1
ATOM   2768 C CE2 . TRP . . 72 ? 13.709 14.256  9.778 1.00  64.77 0 H 1
ATOM   2769 C CE3 . TRP . . 72 ? 14.792 12.095  9.991 1.00  64.77 0 H 1
ATOM   2770 N NE1 . TRP . . 72 ? 13.988 15.433  9.130 1.00  64.77 0 H 1
ATOM   2771 C CZ2 . TRP . . 72 ? 12.633 13.827 10.558 1.00  64.77 0 H 1
ATOM   2772 C CZ3 . TRP . . 72 ? 13.717 11.654 10.778 1.00  64.77 0 H 1
ATOM   2773 C CH2 . TRP . . 72 ? 12.639 12.511 11.048 1.00  64.77 0 H 1
ATOM   2774 H H   . TRP . . 72 ? 18.165 15.868  7.492 1.00  64.77 0 H 1
ATOM   2775 H HA  . TRP . . 72 ? 17.981 14.223  9.866 1.00  64.77 0 H 1
ATOM   2776 H HB2 . TRP . . 72 ? 17.094 13.944  6.991 1.00  64.77 0 H 1
ATOM   2777 H HB3 . TRP . . 72 ? 17.031 12.568  8.083 1.00  64.77 0 H 1
ATOM   2778 H HD1 . TRP . . 72 ? 15.597 16.148  7.835 1.00  64.77 0 H 1
ATOM   2779 H HE1 . TRP . . 72 ? 13.380 16.239  9.099 1.00  64.77 0 H 1
ATOM   2780 H HE3 . TRP . . 72 ? 15.607 11.422  9.765 1.00  64.77 0 H 1
ATOM   2781 H HZ2 . TRP . . 72 ? 11.808 14.492 10.770 1.00  64.77 0 H 1
ATOM   2782 H HZ3 . TRP . . 72 ? 13.704 10.646 11.163 1.00  64.77 0 H 1
ATOM   2783 H HH2 . TRP . . 72 ? 11.804 12.144 11.625 1.00  64.77 0 H 1
ATOM   2784 N N   . PRO . . 73 ? 19.708 12.304  9.498 1.00  55.46 0 H 1
ATOM   2785 C CA  . PRO . . 73 ? 20.660 11.247  9.173 1.00  55.46 0 H 1
ATOM   2786 C C   . PRO . . 73 ? 20.332 10.723  7.771 1.00  55.46 0 H 1
ATOM   2787 O O   . PRO . . 73 ? 19.156 10.560  7.453 1.00  55.46 0 H 1
ATOM   2788 C CB  . PRO . . 73 ? 20.497 10.183 10.264 1.00  55.46 0 H 1
ATOM   2789 C CG  . PRO . . 73 ? 19.099 10.437 10.829 1.00  55.46 0 H 1
ATOM   2790 C CD  . PRO . . 73 ? 18.901 11.940 10.651 1.00  55.46 0 H 1
ATOM   2791 H HA  . PRO . . 73 ? 21.675 11.645  9.189 1.00  55.46 0 H 1
ATOM   2792 H HB2 . PRO . . 73 ? 20.597  9.171  9.872 1.00  55.46 0 H 1
ATOM   2793 H HB3 . PRO . . 73 ? 21.236 10.359 11.046 1.00  55.46 0 H 1
ATOM   2794 H HG2 . PRO . . 73 ? 19.023 10.141 11.875 1.00  55.46 0 H 1
ATOM   2795 H HG3 . PRO . . 73 ? 18.361  9.904 10.227 1.00  55.46 0 H 1
ATOM   2796 H HD2 . PRO . . 73 ? 17.842 12.151 10.501 1.00  55.46 0 H 1
ATOM   2797 H HD3 . PRO . . 73 ? 19.266 12.471 11.531 1.00  55.46 0 H 1
ATOM   2798 N N   . ALA . . 74 ? 21.360 10.525  6.938 1.00  55.81 0 H 1
ATOM   2799 C CA  . ALA . . 74 ? 21.248 10.301  5.494 1.00  55.81 0 H 1
ATOM   2800 C C   . ALA . . 74 ? 20.396  9.064  5.132 1.00  55.81 0 H 1
ATOM   2801 O O   . ALA . . 74 ? 20.911  7.994  4.816 1.00  55.81 0 H 1
ATOM   2802 C CB  . ALA . . 74 ? 22.670 10.238  4.912 1.00  55.81 0 H 1
ATOM   2803 H H   . ALA . . 74 ? 22.285 10.719  7.294 1.00  55.81 0 H 1
ATOM   2804 H HA  . ALA . . 74 ? 20.752 11.170  5.063 1.00  55.81 0 H 1
ATOM   2805 H HB1 . ALA . . 74 ? 23.213  9.398  5.342 1.00  55.81 0 H 1
ATOM   2806 H HB2 . ALA . . 74 ? 22.613 10.107  3.831 1.00  55.81 0 H 1
ATOM   2807 H HB3 . ALA . . 74 ? 23.201 11.165  5.127 1.00  55.81 0 H 1
ATOM   2808 N N   . SER . . 75 ? 19.073  9.217  5.189 1.00  62.38 0 H 1
ATOM   2809 C CA  . SER . . 75 ? 18.069  8.241  4.789 1.00  62.38 0 H 1
ATOM   2810 C C   . SER . . 75 ? 17.838  8.410  3.292 1.00  62.38 0 H 1
ATOM   2811 O O   . SER . . 75 ? 17.184  9.352  2.837 1.00  62.38 0 H 1
ATOM   2812 C CB  . SER . . 75 ? 16.793  8.449  5.619 1.00  62.38 0 H 1
ATOM   2813 O OG  . SER . . 75 ? 15.644  7.889  5.009 1.00  62.38 0 H 1
ATOM   2814 H H   . SER . . 75 ? 18.742 10.075  5.606 1.00  62.38 0 H 1
ATOM   2815 H HA  . SER . . 75 ? 18.438  7.233  4.978 1.00  62.38 0 H 1
ATOM   2816 H HB2 . SER . . 75 ? 16.618  9.520  5.727 1.00  62.38 0 H 1
ATOM   2817 H HB3 . SER . . 75 ? 16.931  8.027  6.613 1.00  62.38 0 H 1
ATOM   2818 H HG  . SER . . 75 ? 15.678  6.930  5.048 1.00  62.38 0 H 1
ATOM   2819 N N   . THR . . 76 ? 18.416  7.504  2.510 1.00  78.28 0 H 1
ATOM   2820 C CA  . THR . . 76 ? 18.091  7.372  1.091 1.00  78.28 0 H 1
ATOM   2821 C C   . THR . . 76 ? 16.683  6.811  0.957 1.00  78.28 0 H 1
ATOM   2822 O O   . THR . . 76 ? 16.378  5.795  1.579 1.00  78.28 0 H 1
ATOM   2823 C CB  . THR . . 76 ? 19.078  6.443  0.373 1.00  78.28 0 H 1
ATOM   2824 C CG2 . THR . . 76 ? 20.466  7.079  0.287 1.00  78.28 0 H 1
ATOM   2825 O OG1 . THR . . 76 ? 19.212  5.226  1.072 1.00  78.28 0 H 1
ATOM   2826 H H   . THR . . 76 ? 18.985  6.780  2.925 1.00  78.28 0 H 1
ATOM   2827 H HA  . THR . . 76 ? 18.125  8.352  0.617 1.00  78.28 0 H 1
ATOM   2828 H HB  . THR . . 76 ? 18.719  6.244 -0.636 1.00  78.28 0 H 1
ATOM   2829 H HG1 . THR . . 76 ? 18.329  4.867  1.190 1.00  78.28 0 H 1
ATOM   2830 H HG21 . THR . . 76 ? 21.134  6.409 -0.256 1.00  78.28 0 H 1
ATOM   2831 H HG22 . THR . . 76 ? 20.405  8.029 -0.245 1.00  78.28 0 H 1
ATOM   2832 H HG23 . THR . . 76 ? 20.868  7.246  1.286 1.00  78.28 0 H 1
ATOM   2833 N N   . SER . . 77 ? 15.846  7.446  0.136 1.00  90.81 0 H 1
ATOM   2834 C CA  . SER . . 77 ? 14.571  6.844 -0.247 1.00  90.81 0 H 1
ATOM   2835 C C   . SER . . 77 ? 14.818  5.613 -1.122 1.00  90.81 0 H 1
ATOM   2836 O O   . SER . . 77 ? 15.732  5.618 -1.953 1.00  90.81 0 H 1
ATOM   2837 C CB  . SER . . 77 ? 13.672  7.841 -0.981 1.00  90.81 0 H 1
ATOM   2838 O OG  . SER . . 77 ? 13.398  8.995 -0.201 1.00  90.81 0 H 1
ATOM   2839 H H   . SER . . 77 ? 16.131  8.295 -0.331 1.00  90.81 0 H 1
ATOM   2840 H HA  . SER . . 77 ? 14.060  6.526  0.663 1.00  90.81 0 H 1
ATOM   2841 H HB2 . SER . . 77 ? 14.165  8.153 -1.902 1.00  90.81 0 H 1
ATOM   2842 H HB3 . SER . . 77 ? 12.733  7.347 -1.232 1.00  90.81 0 H 1
ATOM   2843 H HG  . SER . . 77 ? 12.564  9.343 -0.526 1.00  90.81 0 H 1
ATOM   2844 N N   . CYS . . 78 ? 14.006  4.573 -0.959 1.00  92.74 0 H 1
ATOM   2845 C CA  . CYS . . 78 ? 14.118  3.330 -1.722 1.00  92.74 0 H 1
ATOM   2846 C C   . CYS . . 78 ? 12.934  3.145 -2.669 1.00  92.74 0 H 1
ATOM   2847 O O   . CYS . . 78 ? 11.827  3.586 -2.379 1.00  92.74 0 H 1
ATOM   2848 C CB  . CYS . . 78 ? 14.260  2.128 -0.786 1.00  92.74 0 H 1
ATOM   2849 S SG  . CYS . . 78 ? 15.824  2.041  0.123 1.00  92.74 0 H 1
ATOM   2850 H H   . CYS . . 78 ? 13.240  4.679 -0.309 1.00  92.74 0 H 1
ATOM   2851 H HA  . CYS . . 78 ? 15.018  3.360 -2.337 1.00  92.74 0 H 1
ATOM   2852 H HB2 . CYS . . 78 ? 14.177  1.218 -1.382 1.00  92.74 0 H 1
ATOM   2853 H HB3 . CYS . . 78 ? 13.435  2.129 -0.073 1.00  92.74 0 H 1
ATOM   2854 N N   . CYS . . 79 ? 13.168  2.448 -3.783 1.00  94.62 0 H 1
ATOM   2855 C CA  . CYS . . 79 ? 12.111  2.040 -4.703 1.00  94.62 0 H 1
ATOM   2856 C C   . CYS . . 79 ? 11.460  0.742 -4.213 1.00  94.62 0 H 1
ATOM   2857 O O   . CYS . . 79 ? 12.115 -0.298 -4.182 1.00  94.62 0 H 1
ATOM   2858 C CB  . CYS . . 79 ? 12.705  1.866 -6.101 1.00  94.62 0 H 1
ATOM   2859 S SG  . CYS . . 79 ? 11.464  1.569 -7.379 1.00  94.62 0 H 1
ATOM   2860 H H   . CYS . . 79 ? 14.093  2.073 -3.934 1.00  94.62 0 H 1
ATOM   2861 H HA  . CYS . . 79 ? 11.357  2.826 -4.746 1.00  94.62 0 H 1
ATOM   2862 H HB2 . CYS . . 79 ? 13.260  2.767 -6.363 1.00  94.62 0 H 1
ATOM   2863 H HB3 . CYS . . 79 ? 13.400  1.027 -6.086 1.00  94.62 0 H 1
ATOM   2864 N N   . VAL . . 80 ? 10.190  0.805 -3.825 1.00  96.19 0 H 1
ATOM   2865 C CA  . VAL . . 80 ?  9.495 -0.243 -3.065 1.00  96.19 0 H 1
ATOM   2866 C C   . VAL . . 80 ?  8.121 -0.525 -3.665 1.00  96.19 0 H 1
ATOM   2867 O O   . VAL . . 80 ?  7.565  0.360 -4.319 1.00  96.19 0 H 1
ATOM   2868 C CB  . VAL . . 80 ?  9.348  0.145 -1.580 1.00  96.19 0 H 1
ATOM   2869 C CG1 . VAL . . 80 ? 10.709  0.512 -0.984 1.00  96.19 0 H 1
ATOM   2870 C CG2 . VAL . . 80 ?  8.397  1.324 -1.323 1.00  96.19 0 H 1
ATOM   2871 H H   . VAL . . 80 ?  9.716  1.695 -3.901 1.00  96.19 0 H 1
ATOM   2872 H HA  . VAL . . 80 ? 10.091 -1.154 -3.108 1.00  96.19 0 H 1
ATOM   2873 H HB  . VAL . . 80 ?  8.962 -0.715 -1.033 1.00  96.19 0 H 1
ATOM   2874 H HG11 . VAL . . 80 ? 10.559  0.941  0.007 1.00  96.19 0 H 1
ATOM   2875 H HG12 . VAL . . 80 ? 11.202  1.291 -1.567 1.00  96.19 0 H 1
ATOM   2876 H HG13 . VAL . . 80 ? 11.351 -0.368 -0.947 1.00  96.19 0 H 1
ATOM   2877 H HG21 . VAL . . 80 ?  8.293  1.478 -0.250 1.00  96.19 0 H 1
ATOM   2878 H HG22 . VAL . . 80 ?  8.786  2.233 -1.782 1.00  96.19 0 H 1
ATOM   2879 H HG23 . VAL . . 80 ?  7.404  1.114 -1.722 1.00  96.19 0 H 1
ATOM   2880 N N   . PRO . . 81 ?  7.541 -1.717 -3.451 1.00  97.07 0 H 1
ATOM   2881 C CA  . PRO . . 81 ?  6.174 -1.992 -3.874 1.00  97.07 0 H 1
ATOM   2882 C C   . PRO . . 81 ?  5.156 -1.079 -3.186 1.00  97.07 0 H 1
ATOM   2883 O O   . PRO . . 81 ?  5.187 -0.916 -1.967 1.00  97.07 0 H 1
ATOM   2884 C CB  . PRO . . 81 ?  5.923 -3.460 -3.535 1.00  97.07 0 H 1
ATOM   2885 C CG  . PRO . . 81 ?  7.327 -4.067 -3.520 1.00  97.07 0 H 1
ATOM   2886 C CD  . PRO . . 81 ?  8.167 -2.930 -2.947 1.00  97.07 0 H 1
ATOM   2887 H HA  . PRO . . 81 ?  6.111 -1.865 -4.954 1.00  97.07 0 H 1
ATOM   2888 H HB2 . PRO . . 81 ?  5.267 -3.926 -4.270 1.00  97.07 0 H 1
ATOM   2889 H HB3 . PRO . . 81 ?  5.489 -3.538 -2.539 1.00  97.07 0 H 1
ATOM   2890 H HG2 . PRO . . 81 ?  7.650 -4.282 -4.539 1.00  97.07 0 H 1
ATOM   2891 H HG3 . PRO . . 81 ?  7.379 -4.963 -2.901 1.00  97.07 0 H 1
ATOM   2892 H HD2 . PRO . . 81 ?  9.199 -3.037 -3.280 1.00  97.07 0 H 1
ATOM   2893 H HD3 . PRO . . 81 ?  8.116 -2.940 -1.858 1.00  97.07 0 H 1
ATOM   2894 N N   . THR . . 82 ?  4.234 -0.528 -3.970 1.00  97.09 0 H 1
ATOM   2895 C CA  . THR . . 82 ?  3.094  0.278 -3.496 1.00  97.09 0 H 1
ATOM   2896 C C   . THR . . 82 ?  1.761 -0.429 -3.682 1.00  97.09 0 H 1
ATOM   2897 O O   . THR . . 82 ?  0.823 -0.149 -2.947 1.00  97.09 0 H 1
ATOM   2898 C CB  . THR . . 82 ?  3.035  1.627 -4.216 1.00  97.09 0 H 1
ATOM   2899 C CG2 . THR . . 82 ?  4.189  2.517 -3.790 1.00  97.09 0 H 1
ATOM   2900 O OG1 . THR . . 82 ?  3.145  1.472 -5.613 1.00  97.09 0 H 1
ATOM   2901 H H   . THR . . 82 ?  4.312 -0.674 -4.966 1.00  97.09 0 H 1
ATOM   2902 H HA  . THR . . 82 ?  3.193  0.473 -2.429 1.00  97.09 0 H 1
ATOM   2903 H HB  . THR . . 82 ?  2.099  2.134 -3.981 1.00  97.09 0 H 1
ATOM   2904 H HG1 . THR . . 82 ?  3.270  2.353 -5.973 1.00  97.09 0 H 1
ATOM   2905 H HG21 . THR . . 82 ?  4.179  3.423 -4.395 1.00  97.09 0 H 1
ATOM   2906 H HG22 . THR . . 82 ?  4.047  2.775 -2.740 1.00  97.09 0 H 1
ATOM   2907 H HG23 . THR . . 82 ?  5.143  2.002 -3.906 1.00  97.09 0 H 1
ATOM   2908 N N   . ALA . . 83 ?  1.689 -1.377 -4.617 1.00  96.61 0 H 1
ATOM   2909 C CA  . ALA . . 83 ?  0.552 -2.270 -4.785 1.00  96.61 0 H 1
ATOM   2910 C C   . ALA . . 83 ?  1.046 -3.681 -5.092 1.00  96.61 0 H 1
ATOM   2911 O O   . ALA . . 83 ?  2.018 -3.871 -5.838 1.00  96.61 0 H 1
ATOM   2912 C CB  . ALA . . 83 ? -0.372 -1.755 -5.891 1.00  96.61 0 H 1
ATOM   2913 H H   . ALA . . 83 ?  2.503 -1.551 -5.188 1.00  96.61 0 H 1
ATOM   2914 H HA  . ALA . . 83 ? -0.018 -2.302 -3.856 1.00  96.61 0 H 1
ATOM   2915 H HB1 . ALA . . 83 ?  0.137 -1.780 -6.854 1.00  96.61 0 H 1
ATOM   2916 H HB2 . ALA . . 83 ? -1.256 -2.391 -5.945 1.00  96.61 0 H 1
ATOM   2917 H HB3 . ALA . . 83 ? -0.689 -0.736 -5.666 1.00  96.61 0 H 1
ATOM   2918 N N   . ARG . . 84 ?  0.362 -4.662 -4.512 1.00  97.34 0 H 1
ATOM   2919 C CA  . ARG . . 84 ?  0.621 -6.079 -4.718 1.00  97.34 0 H 1
ATOM   2920 C C   . ARG . . 84 ? -0.707 -6.809 -4.838 1.00  97.34 0 H 1
ATOM   2921 O O   . ARG . . 84 ? -1.674 -6.409 -4.201 1.00  97.34 0 H 1
ATOM   2922 C CB  . ARG . . 84 ?  1.434 -6.675 -3.561 1.00  97.34 0 H 1
ATOM   2923 C CG  . ARG . . 84 ?  2.732 -5.926 -3.223 1.00  97.34 0 H 1
ATOM   2924 C CD  . ARG . . 84 ?  3.415 -6.602 -2.031 1.00  97.34 0 H 1
ATOM   2925 N NE  . ARG . . 84 ?  4.357 -5.705 -1.337 1.00  97.34 0 H 1
ATOM   2926 C CZ  . ARG . . 84 ?  4.138 -5.088 -0.186 1.00  97.34 0 H 1
ATOM   2927 N NH1 . ARG . . 84 ?  3.032 -5.229  0.499 1.00  97.34 1 H 1
ATOM   2928 N NH2 . ARG . . 84 ?  5.063 -4.308  0.304 1.00  97.34 0 H 1
ATOM   2929 H H   . ARG . . 84 ? -0.461 -4.435 -3.971 1.00  97.34 0 H 1
ATOM   2930 H HA  . ARG . . 84 ?  1.158 -6.201 -5.659 1.00  97.34 0 H 1
ATOM   2931 H HB2 . ARG . . 84 ?  1.681 -7.708 -3.807 1.00  97.34 0 H 1
ATOM   2932 H HB3 . ARG . . 84 ?  0.794 -6.673 -2.679 1.00  97.34 0 H 1
ATOM   2933 H HG2 . ARG . . 84 ?  2.492 -4.899 -2.951 1.00  97.34 0 H 1
ATOM   2934 H HG3 . ARG . . 84 ?  3.401 -5.925 -4.084 1.00  97.34 0 H 1
ATOM   2935 H HD2 . ARG . . 84 ?  3.935 -7.496 -2.376 1.00  97.34 0 H 1
ATOM   2936 H HD3 . ARG . . 84 ?  2.642 -6.921 -1.332 1.00  97.34 0 H 1
ATOM   2937 H HE  . ARG . . 84 ?  5.274 -5.595 -1.745 1.00  97.34 0 H 1
ATOM   2938 H HH11 . ARG . . 84 ?  2.926 -4.848  1.429 1.00  97.34 0 H 1
ATOM   2939 H HH12 . ARG . . 84 ?  2.277 -5.802  0.152 1.00  97.34 0 H 1
ATOM   2940 H HH21 . ARG . . 84 ?  5.974 -4.260 -0.128 1.00  97.34 0 H 1
ATOM   2941 H HH22 . ARG . . 84 ?  4.869 -3.792  1.150 1.00  97.34 0 H 1
ATOM   2942 N N   . ARG . . 85 ? -0.719 -7.886 -5.612 1.00  97.05 0 H 1
ATOM   2943 C CA  . ARG . . 85 ? -1.880 -8.763 -5.772 1.00  97.05 0 H 1
ATOM   2944 C C   . ARG . . 85 ? -1.585 -10.170 -5.237 1.00  97.05 0 H 1
ATOM   2945 O O   . ARG . . 85 ? -0.408 -10.558 -5.154 1.00  97.05 0 H 1
ATOM   2946 C CB  . ARG . . 85 ? -2.376 -8.730 -7.230 1.00  97.05 0 H 1
ATOM   2947 C CG  . ARG . . 85 ? -1.390 -9.378 -8.199 1.00  97.05 0 H 1
ATOM   2948 C CD  . ARG . . 85 ? -1.970 -9.479 -9.605 1.00  97.05 0 H 1
ATOM   2949 N NE  . ARG . . 85 ? -0.996 -10.075 -10.545 1.00  97.05 0 H 1
ATOM   2950 C CZ  . ARG . . 85 ? -1.182 -11.155 -11.285 1.00  97.05 0 H 1
ATOM   2951 N NH1 . ARG . . 85 ? -2.306 -11.804 -11.268 1.00  97.05 1 H 1
ATOM   2952 N NH2 . ARG . . 85 ? -0.248 -11.621 -12.063 1.00  97.05 0 H 1
ATOM   2953 H H   . ARG . . 85 ?  0.146 -8.140 -6.069 1.00  97.05 0 H 1
ATOM   2954 H HA  . ARG . . 85 ? -2.697 -8.355 -5.176 1.00  97.05 0 H 1
ATOM   2955 H HB2 . ARG . . 85 ? -3.330 -9.249 -7.305 1.00  97.05 0 H 1
ATOM   2956 H HB3 . ARG . . 85 ? -2.549 -7.695 -7.524 1.00  97.05 0 H 1
ATOM   2957 H HG2 . ARG . . 85 ? -0.481 -8.779 -8.228 1.00  97.05 0 H 1
ATOM   2958 H HG3 . ARG . . 85 ? -1.181 -10.393 -7.859 1.00  97.05 0 H 1
ATOM   2959 H HD2 . ARG . . 85 ? -2.252 -8.483 -9.948 1.00  97.05 0 H 1
ATOM   2960 H HD3 . ARG . . 85 ? -2.884 -10.069 -9.549 1.00  97.05 0 H 1
ATOM   2961 H HE  . ARG . . 85 ? -0.125 -9.576 -10.651 1.00  97.05 0 H 1
ATOM   2962 H HH11 . ARG . . 85 ? -3.046 -11.504 -10.649 1.00  97.05 0 H 1
ATOM   2963 H HH12 . ARG . . 85 ? -2.473 -12.643 -11.806 1.00  97.05 0 H 1
ATOM   2964 H HH21 . ARG . . 85 ? -0.472 -12.439 -12.612 1.00  97.05 0 H 1
ATOM   2965 H HH22 . ARG . . 85 ?  0.661 -11.182 -12.103 1.00  97.05 0 H 1
ATOM   2966 N N   . PRO . . 86 ? -2.622 -10.936 -4.868 1.00  97.77 0 H 1
ATOM   2967 C CA  . PRO . . 86 ? -2.473 -12.322 -4.449 1.00  97.77 0 H 1
ATOM   2968 C C   . PRO . . 86 ? -2.111 -13.263 -5.609 1.00  97.77 0 H 1
ATOM   2969 O O   . PRO . . 86 ? -2.245 -12.918 -6.785 1.00  97.77 0 H 1
ATOM   2970 C CB  . PRO . . 86 ? -3.814 -12.690 -3.803 1.00  97.77 0 H 1
ATOM   2971 C CG  . PRO . . 86 ? -4.820 -11.777 -4.503 1.00  97.77 0 H 1
ATOM   2972 C CD  . PRO . . 86 ? -4.015 -10.510 -4.755 1.00  97.77 0 H 1
ATOM   2973 H HA  . PRO . . 86 ? -1.684 -12.380 -3.699 1.00  97.77 0 H 1
ATOM   2974 H HB2 . PRO . . 86 ? -4.064 -13.744 -3.927 1.00  97.77 0 H 1
ATOM   2975 H HB3 . PRO . . 86 ? -3.792 -12.440 -2.742 1.00  97.77 0 H 1
ATOM   2976 H HG2 . PRO . . 86 ? -5.693 -11.581 -3.883 1.00  97.77 0 H 1
ATOM   2977 H HG3 . PRO . . 86 ? -5.119 -12.197 -5.462 1.00  97.77 0 H 1
ATOM   2978 H HD2 . PRO . . 86 ? -4.384 -10.020 -5.657 1.00  97.77 0 H 1
ATOM   2979 H HD3 . PRO . . 86 ? -4.120 -9.834 -3.905 1.00  97.77 0 H 1
ATOM   2980 N N   . LEU . . 87 ? -1.677 -14.476 -5.260 1.00  98.27 0 H 1
ATOM   2981 C CA  . LEU . . 87 ? -1.413 -15.584 -6.180 1.00  98.27 0 H 1
ATOM   2982 C C   . LEU . . 87 ? -2.153 -16.841 -5.710 1.00  98.27 0 H 1
ATOM   2983 O O   . LEU . . 87 ? -1.981 -17.260 -4.566 1.00  98.27 0 H 1
ATOM   2984 C CB  . LEU . . 87 ?  0.107 -15.824 -6.239 1.00  98.27 0 H 1
ATOM   2985 C CG  . LEU . . 87 ?  0.542 -16.990 -7.149 1.00  98.27 0 H 1
ATOM   2986 C CD1 . LEU . . 87 ?  0.301 -16.676 -8.625 1.00  98.27 0 H 1
ATOM   2987 C CD2 . LEU . . 87 ?  2.028 -17.264 -6.943 1.00  98.27 0 H 1
ATOM   2988 H H   . LEU . . 87 ? -1.575 -14.664 -4.273 1.00  98.27 0 H 1
ATOM   2989 H HA  . LEU . . 87 ? -1.771 -15.321 -7.176 1.00  98.27 0 H 1
ATOM   2990 H HB2 . LEU . . 87 ?  0.450 -16.041 -5.227 1.00  98.27 0 H 1
ATOM   2991 H HB3 . LEU . . 87 ?  0.597 -14.911 -6.577 1.00  98.27 0 H 1
ATOM   2992 H HG  . LEU . . 87 ? -0.003 -17.895 -6.880 1.00  98.27 0 H 1
ATOM   2993 H HD11 . LEU . . 87 ?  0.830 -15.767 -8.908 1.00  98.27 0 H 1
ATOM   2994 H HD12 . LEU . . 87 ? -0.766 -16.558 -8.815 1.00  98.27 0 H 1
ATOM   2995 H HD13 . LEU . . 87 ?  0.656 -17.508 -9.233 1.00  98.27 0 H 1
ATOM   2996 H HD21 . LEU . . 87 ?  2.606 -16.356 -7.120 1.00  98.27 0 H 1
ATOM   2997 H HD22 . LEU . . 87 ?  2.355 -18.041 -7.636 1.00  98.27 0 H 1
ATOM   2998 H HD23 . LEU . . 87 ?  2.190 -17.613 -5.924 1.00  98.27 0 H 1
ATOM   2999 N N   . SER . . 88 ? -2.932 -17.465 -6.595 1.00  98.29 0 H 1
ATOM   3000 C CA  . SER . . 88 ? -3.486 -18.799 -6.343 1.00  98.29 0 H 1
ATOM   3001 C C   . SER . . 88 ? -2.387 -19.851 -6.456 1.00  98.29 0 H 1
ATOM   3002 O O   . SER . . 88 ? -1.665 -19.889 -7.450 1.00  98.29 0 H 1
ATOM   3003 C CB  . SER . . 88 ? -4.610 -19.151 -7.321 1.00  98.29 0 H 1
ATOM   3004 O OG  . SER . . 88 ? -5.748 -18.335 -7.117 1.00  98.29 0 H 1
ATOM   3005 H H   . SER . . 88 ? -3.030 -17.087 -7.526 1.00  98.29 0 H 1
ATOM   3006 H HA  . SER . . 88 ? -3.895 -18.832 -5.332 1.00  98.29 0 H 1
ATOM   3007 H HB2 . SER . . 88 ? -4.256 -19.039 -8.345 1.00  98.29 0 H 1
ATOM   3008 H HB3 . SER . . 88 ? -4.898 -20.191 -7.168 1.00  98.29 0 H 1
ATOM   3009 H HG  . SER . . 88 ? -5.932 -18.306 -6.175 1.00  98.29 0 H 1
ATOM   3010 N N   . LEU . . 89 ? -2.289 -20.726 -5.459 1.00  98.60 0 H 1
ATOM   3011 C CA  . LEU . . 89 ? -1.402 -21.883 -5.456 1.00  98.60 0 H 1
ATOM   3012 C C   . LEU . . 89 ? -2.209 -23.153 -5.214 1.00  98.60 0 H 1
ATOM   3013 O O   . LEU . . 89 ? -3.024 -23.222 -4.290 1.00  98.60 0 H 1
ATOM   3014 C CB  . LEU . . 89 ? -0.312 -21.729 -4.379 1.00  98.60 0 H 1
ATOM   3015 C CG  . LEU . . 89 ?  0.688 -20.582 -4.602 1.00  98.60 0 H 1
ATOM   3016 C CD1 . LEU . . 89 ?  1.729 -20.597 -3.482 1.00  98.60 0 H 1
ATOM   3017 C CD2 . LEU . . 89 ?  1.436 -20.710 -5.927 1.00  98.60 0 H 1
ATOM   3018 H H   . LEU . . 89 ? -2.895 -20.601 -4.660 1.00  98.60 0 H 1
ATOM   3019 H HA  . LEU . . 89 ? -0.920 -21.981 -6.429 1.00  98.60 0 H 1
ATOM   3020 H HB2 . LEU . . 89 ?  0.250 -22.662 -4.331 1.00  98.60 0 H 1
ATOM   3021 H HB3 . LEU . . 89 ? -0.797 -21.585 -3.413 1.00  98.60 0 H 1
ATOM   3022 H HG  . LEU . . 89 ?  0.166 -19.625 -4.575 1.00  98.60 0 H 1
ATOM   3023 H HD11 . LEU . . 89 ?  2.372 -19.721 -3.564 1.00  98.60 0 H 1
ATOM   3024 H HD12 . LEU . . 89 ?  2.337 -21.499 -3.551 1.00  98.60 0 H 1
ATOM   3025 H HD13 . LEU . . 89 ?  1.227 -20.584 -2.515 1.00  98.60 0 H 1
ATOM   3026 H HD21 . LEU . . 89 ?  0.758 -20.460 -6.744 1.00  98.60 0 H 1
ATOM   3027 H HD22 . LEU . . 89 ?  2.272 -20.013 -5.953 1.00  98.60 0 H 1
ATOM   3028 H HD23 . LEU . . 89 ?  1.813 -21.724 -6.059 1.00  98.60 0 H 1
ATOM   3029 N N   . LEU . . 90 ? -1.925 -24.179 -6.009 1.00  98.43 0 H 1
ATOM   3030 C CA  . LEU . . 90 ? -2.283 -25.564 -5.745 1.00  98.43 0 H 1
ATOM   3031 C C   . LEU . . 90 ? -1.003 -26.300 -5.347 1.00  98.43 0 H 1
ATOM   3032 O O   . LEU . . 90 ? -0.040 -26.322 -6.112 1.00  98.43 0 H 1
ATOM   3033 C CB  . LEU . . 90 ? -2.932 -26.174 -6.997 1.00  98.43 0 H 1
ATOM   3034 C CG  . LEU . . 90 ? -3.595 -27.532 -6.717 1.00  98.43 0 H 1
ATOM   3035 C CD1 . LEU . . 90 ? -4.948 -27.352 -6.021 1.00  98.43 0 H 1
ATOM   3036 C CD2 . LEU . . 90 ? -3.845 -28.286 -8.021 1.00  98.43 0 H 1
ATOM   3037 H H   . LEU . . 90 ? -1.247 -24.022 -6.740 1.00  98.43 0 H 1
ATOM   3038 H HA  . LEU . . 90 ? -2.991 -25.598 -4.917 1.00  98.43 0 H 1
ATOM   3039 H HB2 . LEU . . 90 ? -3.679 -25.487 -7.395 1.00  98.43 0 H 1
ATOM   3040 H HB3 . LEU . . 90 ? -2.158 -26.296 -7.756 1.00  98.43 0 H 1
ATOM   3041 H HG  . LEU . . 90 ? -2.945 -28.142 -6.091 1.00  98.43 0 H 1
ATOM   3042 H HD11 . LEU . . 90 ? -5.578 -26.681 -6.606 1.00  98.43 0 H 1
ATOM   3043 H HD12 . LEU . . 90 ? -5.442 -28.317 -5.908 1.00  98.43 0 H 1
ATOM   3044 H HD13 . LEU . . 90 ? -4.789 -26.921 -5.032 1.00  98.43 0 H 1
ATOM   3045 H HD21 . LEU . . 90 ? -2.903 -28.408 -8.556 1.00  98.43 0 H 1
ATOM   3046 H HD22 . LEU . . 90 ? -4.250 -29.276 -7.810 1.00  98.43 0 H 1
ATOM   3047 H HD23 . LEU . . 90 ? -4.534 -27.718 -8.645 1.00  98.43 0 H 1
ATOM   3048 N N   . TYR . . 91 ? -0.975 -26.896 -4.163 1.00  97.80 0 H 1
ATOM   3049 C CA  . TYR . . 91 ?  0.251 -27.462 -3.605 1.00  97.80 0 H 1
ATOM   3050 C C   . TYR . . 91 ? -0.022 -28.687 -2.729 1.00  97.80 0 H 1
ATOM   3051 O O   . TYR . . 91 ? -1.163 -28.952 -2.351 1.00  97.80 0 H 1
ATOM   3052 C CB  . TYR . . 91 ?  1.009 -26.357 -2.853 1.00  97.80 0 H 1
ATOM   3053 C CG  . TYR . . 91 ?  0.361 -25.878 -1.570 1.00  97.80 0 H 1
ATOM   3054 C CD1 . TYR . . 91 ? -0.671 -24.920 -1.611 1.00  97.80 0 H 1
ATOM   3055 C CD2 . TYR . . 91 ?  0.795 -26.391 -0.332 1.00  97.80 0 H 1
ATOM   3056 C CE1 . TYR . . 91 ? -1.274 -24.490 -0.415 1.00  97.80 0 H 1
ATOM   3057 C CE2 . TYR . . 91 ?  0.203 -25.952  0.865 1.00  97.80 0 H 1
ATOM   3058 C CZ  . TYR . . 91 ? -0.833 -24.997  0.822 1.00  97.80 0 H 1
ATOM   3059 O OH  . TYR . . 91 ? -1.410 -24.568  1.975 1.00  97.80 0 H 1
ATOM   3060 H H   . TYR . . 91 ? -1.785 -26.847 -3.562 1.00  97.80 0 H 1
ATOM   3061 H HA  . TYR . . 91 ?  0.892 -27.800 -4.419 1.00  97.80 0 H 1
ATOM   3062 H HB2 . TYR . . 91 ?  2.005 -26.734 -2.618 1.00  97.80 0 H 1
ATOM   3063 H HB3 . TYR . . 91 ?  1.153 -25.504 -3.516 1.00  97.80 0 H 1
ATOM   3064 H HD1 . TYR . . 91 ? -1.010 -24.528 -2.559 1.00  97.80 0 H 1
ATOM   3065 H HD2 . TYR . . 91 ?  1.601 -27.108 -0.299 1.00  97.80 0 H 1
ATOM   3066 H HE1 . TYR . . 91 ? -2.093 -23.786 -0.436 1.00  97.80 0 H 1
ATOM   3067 H HE2 . TYR . . 91 ?  0.559 -26.342  1.807 1.00  97.80 0 H 1
ATOM   3068 H HH  . TYR . . 91 ? -1.036 -25.026  2.730 1.00  97.80 0 H 1
ATOM   3069 N N   . LEU . . 92 ?  1.023 -29.455 -2.435 1.00  96.44 0 H 1
ATOM   3070 C CA  . LEU . . 92 ?  1.010 -30.567 -1.495 1.00  96.44 0 H 1
ATOM   3071 C C   . LEU . . 92 ?  1.420 -30.073 -0.107 1.00  96.44 0 H 1
ATOM   3072 O O   . LEU . . 92 ?  2.485 -29.480  0.057 1.00  96.44 0 H 1
ATOM   3073 C CB  . LEU . . 92 ?  1.941 -31.687 -1.990 1.00  96.44 0 H 1
ATOM   3074 C CG  . LEU . . 92 ?  1.484 -32.364 -3.293 1.00  96.44 0 H 1
ATOM   3075 C CD1 . LEU . . 92 ?  2.578 -33.294 -3.814 1.00  96.44 0 H 1
ATOM   3076 C CD2 . LEU . . 92 ?  0.215 -33.204 -3.097 1.00  96.44 0 H 1
ATOM   3077 H H   . LEU . . 92 ?  1.924 -29.168 -2.791 1.00  96.44 0 H 1
ATOM   3078 H HA  . LEU . . 92 ? -0.004 -30.963 -1.425 1.00  96.44 0 H 1
ATOM   3079 H HB2 . LEU . . 92 ?  2.933 -31.261 -2.144 1.00  96.44 0 H 1
ATOM   3080 H HB3 . LEU . . 92 ?  2.026 -32.444 -1.211 1.00  96.44 0 H 1
ATOM   3081 H HG  . LEU . . 92 ?  1.292 -31.604 -4.052 1.00  96.44 0 H 1
ATOM   3082 H HD11 . LEU . . 92 ?  3.475 -32.712 -4.024 1.00  96.44 0 H 1
ATOM   3083 H HD12 . LEU . . 92 ?  2.264 -33.774 -4.740 1.00  96.44 0 H 1
ATOM   3084 H HD13 . LEU . . 92 ?  2.821 -34.050 -3.067 1.00  96.44 0 H 1
ATOM   3085 H HD21 . LEU . . 92 ? -0.602 -32.563 -2.764 1.00  96.44 0 H 1
ATOM   3086 H HD22 . LEU . . 92 ?  0.395 -33.973 -2.347 1.00  96.44 0 H 1
ATOM   3087 H HD23 . LEU . . 92 ? -0.060 -33.670 -4.044 1.00  96.44 0 H 1
ATOM   3088 N N   . ASP . . 93 ?  0.587 -30.328  0.900 1.00  92.72 0 H 1
ATOM   3089 C CA  . ASP . . 93 ?  0.958 -30.096  2.294 1.00  92.72 0 H 1
ATOM   3090 C C   . ASP . . 93 ?  1.933 -31.173  2.813 1.00  92.72 0 H 1
ATOM   3091 O O   . ASP . . 93 ?  2.244 -32.163  2.146 1.00  92.72 0 H 1
ATOM   3092 C CB  . ASP . . 93 ? -0.300 -29.916  3.177 1.00  92.72 0 H 1
ATOM   3093 C CG  . ASP . . 93 ? -1.057 -31.202  3.553 1.00  92.72 0 H 1
ATOM   3094 O OD1 . ASP . . 93 ? -0.606 -32.312  3.206 1.00  92.72 0 H 1
ATOM   3095 O OD2 . ASP . . 93 ? -2.079 -31.129  4.272 1.00  92.72 -1 H 1
ATOM   3096 H H   . ASP . . 93 ? -0.269 -30.825  0.699 1.00  92.72 0 H 1
ATOM   3097 H HA  . ASP . . 93 ?  1.497 -29.150  2.331 1.00  92.72 0 H 1
ATOM   3098 H HB2 . ASP . . 93 ? -0.985 -29.232  2.677 1.00  92.72 0 H 1
ATOM   3099 H HB3 . ASP . . 93 ?  0.011 -29.435  4.104 1.00  92.72 0 H 1
ATOM   3100 N N   . HIS . . 94 ?  2.389 -31.015  4.057 1.00  87.64 0 H 1
ATOM   3101 C CA  . HIS . . 94 ?  3.302 -31.963  4.701 1.00  87.64 0 H 1
ATOM   3102 C C   . HIS . . 94 ?  2.722 -33.382  4.896 1.00  87.64 0 H 1
ATOM   3103 O O   . HIS . . 94 ?  3.460 -34.302  5.243 1.00  87.64 0 H 1
ATOM   3104 C CB  . HIS . . 94 ?  3.744 -31.374  6.047 1.00  87.64 0 H 1
ATOM   3105 C CG  . HIS . . 94 ?  2.657 -31.373  7.095 1.00  87.64 0 H 1
ATOM   3106 C CD2 . HIS . . 94 ?  1.961 -30.293  7.566 1.00  87.64 0 H 1
ATOM   3107 N ND1 . HIS . . 94 ?  2.203 -32.472  7.783 1.00  87.64 0 H 1
ATOM   3108 C CE1 . HIS . . 94 ?  1.274 -32.062  8.656 1.00  87.64 0 H 1
ATOM   3109 N NE2 . HIS . . 94 ?  1.075 -30.741  8.553 1.00  87.64 0 H 1
ATOM   3110 H H   . HIS . . 94 ?  2.116 -30.187  4.568 1.00  87.64 0 H 1
ATOM   3111 H HA  . HIS . . 94 ?  4.182 -32.066  4.065 1.00  87.64 0 H 1
ATOM   3112 H HB2 . HIS . . 94 ?  4.579 -31.965  6.426 1.00  87.64 0 H 1
ATOM   3113 H HB3 . HIS . . 94 ?  4.106 -30.358  5.896 1.00  87.64 0 H 1
ATOM   3114 H HD1 . HIS . . 94 ?  2.449 -33.436  7.605 1.00  87.64 0 H 1
ATOM   3115 H HD2 . HIS . . 94 ?  2.095 -29.270  7.247 1.00  87.64 0 H 1
ATOM   3116 H HE1 . HIS . . 94 ?  0.745 -32.714  9.337 1.00  87.64 0 H 1
ATOM   3117 N N   . ASN . . 95 ?  1.409 -33.570  4.731 1.00  89.79 0 H 1
ATOM   3118 C CA  . ASN . . 95 ?  0.732 -34.866  4.784 1.00  89.79 0 H 1
ATOM   3119 C C   . ASN . . 95 ?  0.465 -35.436  3.377 1.00  89.79 0 H 1
ATOM   3120 O O   . ASN . . 95 ? -0.142 -36.501  3.259 1.00  89.79 0 H 1
ATOM   3121 C CB  . ASN . . 95 ? -0.583 -34.715  5.560 1.00  89.79 0 H 1
ATOM   3122 C CG  . ASN . . 95 ? -0.423 -34.320  7.010 1.00  89.79 0 H 1
ATOM   3123 N ND2 . ASN . . 95 ? -1.229 -33.385  7.456 1.00  89.79 0 H 1
ATOM   3124 O OD1 . ASN . . 95 ?  0.393 -34.846  7.755 1.00  89.79 0 H 1
ATOM   3125 H H   . ASN . . 95 ?  0.865 -32.806  4.356 1.00  89.79 0 H 1
ATOM   3126 H HA  . ASN . . 95 ?  1.361 -35.589  5.304 1.00  89.79 0 H 1
ATOM   3127 H HB2 . ASN . . 95 ? -1.132 -35.657  5.536 1.00  89.79 0 H 1
ATOM   3128 H HB3 . ASN . . 95 ? -1.184 -33.961  5.052 1.00  89.79 0 H 1
ATOM   3129 H HD21 . ASN . . 95 ? -1.766 -32.855  6.784 1.00  89.79 0 H 1
ATOM   3130 H HD22 . ASN . . 95 ? -1.080 -33.040  8.394 1.00  89.79 0 H 1
ATOM   3131 N N   . GLY . . 96 ?  0.886 -34.745  2.312 1.00  91.77 0 H 1
ATOM   3132 C CA  . GLY . . 96 ?  0.614 -35.121  0.925 1.00  91.77 0 H 1
ATOM   3133 C C   . GLY . . 96 ? -0.815 -34.818  0.462 1.00  91.77 0 H 1
ATOM   3134 O O   . GLY . . 96 ? -1.236 -35.307 -0.592 1.00  91.77 0 H 1
ATOM   3135 H H   . GLY . . 96 ?  1.314 -33.843  2.465 1.00  91.77 0 H 1
ATOM   3136 H HA2 . GLY . . 96 ?  0.799 -36.187  0.795 1.00  91.77 0 H 1
ATOM   3137 H HA3 . GLY . . 96 ?  1.295 -34.566  0.281 1.00  91.77 0 H 1
ATOM   3138 N N   . ASN . . 97 ? -1.579 -34.029  1.220 1.00  94.46 0 H 1
ATOM   3139 C CA  . ASN . . 97 ? -2.877 -33.544  0.772 1.00  94.46 0 H 1
ATOM   3140 C C   . ASN . . 97 ? -2.692 -32.425 -0.243 1.00  94.46 0 H 1
ATOM   3141 O O   . ASN . . 97 ? -1.831 -31.566 -0.088 1.00  94.46 0 H 1
ATOM   3142 C CB  . ASN . . 97 ? -3.717 -33.010  1.929 1.00  94.46 0 H 1
ATOM   3143 C CG  . ASN . . 97 ? -3.952 -34.026  3.016 1.00  94.46 0 H 1
ATOM   3144 N ND2 . ASN . . 97 ? -3.597 -33.685  4.229 1.00  94.46 0 H 1
ATOM   3145 O OD1 . ASN . . 97 ? -4.498 -35.093  2.785 1.00  94.46 0 H 1
ATOM   3146 H H   . ASN . . 97 ? -1.156 -33.577  2.019 1.00  94.46 0 H 1
ATOM   3147 H HA  . ASN . . 97 ? -3.417 -34.367  0.306 1.00  94.46 0 H 1
ATOM   3148 H HB2 . ASN . . 97 ? -3.233 -32.124  2.341 1.00  94.46 0 H 1
ATOM   3149 H HB3 . ASN . . 97 ? -4.684 -32.682  1.549 1.00  94.46 0 H 1
ATOM   3150 H HD21 . ASN . . 97 ? -3.713 -34.370  4.961 1.00  94.46 0 H 1
ATOM   3151 H HD22 . ASN . . 97 ? -3.091 -32.818  4.336 1.00  94.46 0 H 1
ATOM   3152 N N   . VAL . . 98 ? -3.564 -32.395 -1.245 1.00  96.86 0 H 1
ATOM   3153 C CA  . VAL . . 98 ? -3.610 -31.289 -2.199 1.00  96.86 0 H 1
ATOM   3154 C C   . VAL . . 98 ? -4.415 -30.147 -1.592 1.00  96.86 0 H 1
ATOM   3155 O O   . VAL . . 98 ? -5.599 -30.312 -1.296 1.00  96.86 0 H 1
ATOM   3156 C CB  . VAL . . 98 ? -4.208 -31.734 -3.539 1.00  96.86 0 H 1
ATOM   3157 C CG1 . VAL . . 98 ? -4.231 -30.566 -4.528 1.00  96.86 0 H 1
ATOM   3158 C CG2 . VAL . . 98 ? -3.408 -32.889 -4.156 1.00  96.86 0 H 1
ATOM   3159 H H   . VAL . . 98 ? -4.313 -33.073 -1.258 1.00  96.86 0 H 1
ATOM   3160 H HA  . VAL . . 98 ? -2.594 -30.940 -2.386 1.00  96.86 0 H 1
ATOM   3161 H HB  . VAL . . 98 ? -5.228 -32.080 -3.372 1.00  96.86 0 H 1
ATOM   3162 H HG11 . VAL . . 98 ? -4.507 -30.908 -5.525 1.00  96.86 0 H 1
ATOM   3163 H HG12 . VAL . . 98 ? -3.246 -30.101 -4.572 1.00  96.86 0 H 1
ATOM   3164 H HG13 . VAL . . 98 ? -4.956 -29.822 -4.198 1.00  96.86 0 H 1
ATOM   3165 H HG21 . VAL . . 98 ? -2.386 -32.562 -4.345 1.00  96.86 0 H 1
ATOM   3166 H HG22 . VAL . . 98 ? -3.865 -33.197 -5.096 1.00  96.86 0 H 1
ATOM   3167 H HG23 . VAL . . 98 ? -3.391 -33.743 -3.478 1.00  96.86 0 H 1
ATOM   3168 N N   . VAL . . 99 ? -3.799 -28.981 -1.454 1.00  97.06 0 H 1
ATOM   3169 C CA  . VAL . . 99 ? -4.387 -27.766 -0.889 1.00  97.06 0 H 1
ATOM   3170 C C   . VAL . . 99 ? -4.423 -26.679 -1.964 1.00  97.06 0 H 1
ATOM   3171 O O   . VAL . . 99 ? -3.490 -26.555 -2.753 1.00  97.06 0 H 1
ATOM   3172 C CB  . VAL . . 99 ? -3.616 -27.326  0.369 1.00  97.06 0 H 1
ATOM   3173 C CG1 . VAL . . 99 ? -4.290 -26.114  1.027 1.00  97.06 0 H 1
ATOM   3174 C CG2 . VAL . . 99 ? -3.574 -28.453  1.413 1.00  97.06 0 H 1
ATOM   3175 H H   . VAL . . 99 ? -2.825 -28.933 -1.716 1.00  97.06 0 H 1
ATOM   3176 H HA  . VAL . . 99 ? -5.408 -27.975 -0.571 1.00  97.06 0 H 1
ATOM   3177 H HB  . VAL . . 99 ? -2.594 -27.067  0.097 1.00  97.06 0 H 1
ATOM   3178 H HG11 . VAL . . 99 ? -3.792 -25.882  1.968 1.00  97.06 0 H 1
ATOM   3179 H HG12 . VAL . . 99 ? -4.206 -25.238  0.384 1.00  97.06 0 H 1
ATOM   3180 H HG13 . VAL . . 99 ? -5.340 -26.324  1.231 1.00  97.06 0 H 1
ATOM   3181 H HG21 . VAL . . 99 ? -2.987 -29.292  1.039 1.00  97.06 0 H 1
ATOM   3182 H HG22 . VAL . . 99 ? -3.098 -28.097  2.327 1.00  97.06 0 H 1
ATOM   3183 H HG23 . VAL . . 99 ? -4.583 -28.794  1.647 1.00  97.06 0 H 1
ATOM   3184 N N   . LYS . . 100 ? -5.513 -25.900 -2.012 1.00  97.97 0 H 1
ATOM   3185 C CA  . LYS . . 100 ? -5.598 -24.656 -2.792 1.00  97.97 0 H 1
ATOM   3186 C C   . LYS . . 100 ? -5.658 -23.493 -1.823 1.00  97.97 0 H 1
ATOM   3187 O O   . LYS . . 100 ? -6.491 -23.512 -0.922 1.00  97.97 0 H 1
ATOM   3188 C CB  . LYS . . 100 ? -6.795 -24.652 -3.762 1.00  97.97 0 H 1
ATOM   3189 C CG  . LYS . . 100 ? -6.896 -23.373 -4.631 1.00  97.97 0 H 1
ATOM   3190 C CD  . LYS . . 100 ? -7.765 -22.237 -4.048 1.00  97.97 0 H 1
ATOM   3191 C CE  . LYS . . 100 ? -7.936 -21.121 -5.093 1.00  97.97 0 H 1
ATOM   3192 N NZ  . LYS . . 100 ? -8.745 -19.970 -4.614 1.00  97.97 1 H 1
ATOM   3193 H H   . LYS . . 100 ? -6.188 -26.004 -1.268 1.00  97.97 0 H 1
ATOM   3194 H HA  . LYS . . 100 ? -4.691 -24.550 -3.386 1.00  97.97 0 H 1
ATOM   3195 H HB2 . LYS . . 100 ? -7.724 -24.793 -3.210 1.00  97.97 0 H 1
ATOM   3196 H HB3 . LYS . . 100 ? -6.673 -25.502 -4.434 1.00  97.97 0 H 1
ATOM   3197 H HG2 . LYS . . 100 ? -5.895 -22.993 -4.838 1.00  97.97 0 H 1
ATOM   3198 H HG3 . LYS . . 100 ? -7.328 -23.655 -5.590 1.00  97.97 0 H 1
ATOM   3199 H HD2 . LYS . . 100 ? -8.746 -22.632 -3.785 1.00  97.97 0 H 1
ATOM   3200 H HD3 . LYS . . 100 ? -7.299 -21.819 -3.156 1.00  97.97 0 H 1
ATOM   3201 H HE2 . LYS . . 100 ? -6.952 -20.756 -5.390 1.00  97.97 0 H 1
ATOM   3202 H HE3 . LYS . . 100 ? -8.410 -21.546 -5.977 1.00  97.97 0 H 1
ATOM   3203 H HZ1 . LYS . . 100 ? -9.033 -19.403 -5.399 1.00  97.97 0 H 1
ATOM   3204 H HZ2 . LYS . . 100 ? -9.569 -20.233 -4.094 1.00  97.97 0 H 1
ATOM   3205 H HZ3 . LYS . . 100 ? -8.198 -19.314 -4.076 1.00  97.97 0 H 1
ATOM   3206 N N   . THR . . 101 ? -4.827 -22.484 -2.030 1.00  97.25 0 H 1
ATOM   3207 C CA  . THR . . 101 ? -4.896 -21.231 -1.274 1.00  97.25 0 H 1
ATOM   3208 C C   . THR . . 101 ? -4.578 -20.048 -2.172 1.00  97.25 0 H 1
ATOM   3209 O O   . THR . . 101 ? -3.914 -20.205 -3.193 1.00  97.25 0 H 1
ATOM   3210 C CB  . THR . . 101 ? -3.973 -21.270 -0.051 1.00  97.25 0 H 1
ATOM   3211 C CG2 . THR . . 101 ? -2.498 -21.117 -0.392 1.00  97.25 0 H 1
ATOM   3212 O OG1 . THR . . 101 ? -4.319 -20.221  0.819 1.00  97.25 0 H 1
ATOM   3213 H H   . THR . . 101 ? -4.179 -22.532 -2.803 1.00  97.25 0 H 1
ATOM   3214 H HA  . THR . . 101 ? -5.912 -21.094 -0.905 1.00  97.25 0 H 1
ATOM   3215 H HB  . THR . . 101 ? -4.117 -22.216  0.471 1.00  97.25 0 H 1
ATOM   3216 H HG1 . THR . . 101 ? -3.538 -19.966  1.317 1.00  97.25 0 H 1
ATOM   3217 H HG21 . THR . . 101 ? -2.235 -21.728 -1.256 1.00  97.25 0 H 1
ATOM   3218 H HG22 . THR . . 101 ? -2.274 -20.074 -0.620 1.00  97.25 0 H 1
ATOM   3219 H HG23 . THR . . 101 ? -1.918 -21.436  0.474 1.00  97.25 0 H 1
ATOM   3220 N N   . ASP . . 102 ? -5.041 -18.872 -1.773 1.00  97.57 0 H 1
ATOM   3221 C CA  . ASP . . 102 ? -4.663 -17.608 -2.389 1.00  97.57 0 H 1
ATOM   3222 C C   . ASP . . 102 ? -3.712 -16.892 -1.425 1.00  97.57 0 H 1
ATOM   3223 O O   . ASP . . 102 ? -4.104 -16.461 -0.336 1.00  97.57 0 H 1
ATOM   3224 C CB  . ASP . . 102 ? -5.919 -16.801 -2.745 1.00  97.57 0 H 1
ATOM   3225 C CG  . ASP . . 102 ? -6.833 -17.560 -3.718 1.00  97.57 0 H 1
ATOM   3226 O OD1 . ASP . . 102 ? -6.344 -18.281 -4.617 1.00  97.57 0 H 1
ATOM   3227 O OD2 . ASP . . 102 ? -8.069 -17.544 -3.546 1.00  97.57 -1 H 1
ATOM   3228 H H   . ASP . . 102 ? -5.495 -18.822 -0.872 1.00  97.57 0 H 1
ATOM   3229 H HA  . ASP . . 102 ? -4.128 -17.792 -3.321 1.00  97.57 0 H 1
ATOM   3230 H HB2 . ASP . . 102 ? -5.610 -15.859 -3.196 1.00  97.57 0 H 1
ATOM   3231 H HB3 . ASP . . 102 ? -6.471 -16.575 -1.833 1.00  97.57 0 H 1
ATOM   3232 N N   . VAL . . 103 ? -2.432 -16.832 -1.787 1.00  98.20 0 H 1
ATOM   3233 C CA  . VAL . . 103 ? -1.394 -16.209 -0.962 1.00  98.20 0 H 1
ATOM   3234 C C   . VAL . . 103 ? -1.388 -14.707 -1.247 1.00  98.20 0 H 1
ATOM   3235 O O   . VAL . . 103 ? -1.204 -14.325 -2.406 1.00  98.20 0 H 1
ATOM   3236 C CB  . VAL . . 103 ? -0.008 -16.814 -1.226 1.00  98.20 0 H 1
ATOM   3237 C CG1 . VAL . . 103 ?  1.040 -16.248 -0.256 1.00  98.20 0 H 1
ATOM   3238 C CG2 . VAL . . 103 ? -0.015 -18.330 -1.047 1.00  98.20 0 H 1
ATOM   3239 H H   . VAL . . 103 ? -2.176 -17.174 -2.703 1.00  98.20 0 H 1
ATOM   3240 H HA  . VAL . . 103 ? -1.634 -16.400  0.084 1.00  98.20 0 H 1
ATOM   3241 H HB  . VAL . . 103 ?  0.287 -16.602 -2.254 1.00  98.20 0 H 1
ATOM   3242 H HG11 . VAL . . 103 ?  1.110 -15.164 -0.350 1.00  98.20 0 H 1
ATOM   3243 H HG12 . VAL . . 103 ?  2.019 -16.668 -0.485 1.00  98.20 0 H 1
ATOM   3244 H HG13 . VAL . . 103 ?  0.781 -16.499  0.773 1.00  98.20 0 H 1
ATOM   3245 H HG21 . VAL . . 103 ? -0.397 -18.583 -0.058 1.00  98.20 0 H 1
ATOM   3246 H HG22 . VAL . . 103 ?  1.002 -18.708 -1.151 1.00  98.20 0 H 1
ATOM   3247 H HG23 . VAL . . 103 ? -0.635 -18.793 -1.814 1.00  98.20 0 H 1
ATOM   3248 N N   . PRO . . 104 ? -1.588 -13.844 -0.237 1.00  97.75 0 H 1
ATOM   3249 C CA  . PRO . . 104 ? -1.602 -12.400 -0.439 1.00  97.75 0 H 1
ATOM   3250 C C   . PRO . . 104 ? -0.217 -11.862 -0.795 1.00  97.75 0 H 1
ATOM   3251 O O   . PRO . . 104 ?  0.802 -12.490 -0.513 1.00  97.75 0 H 1
ATOM   3252 C CB  . PRO . . 104 ? -2.114 -11.809  0.874 1.00  97.75 0 H 1
ATOM   3253 C CG  . PRO . . 104 ? -1.656 -12.827  1.914 1.00  97.75 0 H 1
ATOM   3254 C CD  . PRO . . 104 ? -1.747 -14.161  1.176 1.00  97.75 0 H 1
ATOM   3255 H HA  . PRO . . 104 ? -2.290 -12.134 -1.242 1.00  97.75 0 H 1
ATOM   3256 H HB2 . PRO . . 104 ? -3.204 -11.775  0.858 1.00  97.75 0 H 1
ATOM   3257 H HB3 . PRO . . 104 ? -1.706 -10.818  1.072 1.00  97.75 0 H 1
ATOM   3258 H HG2 . PRO . . 104 ? -2.300 -12.811  2.793 1.00  97.75 0 H 1
ATOM   3259 H HG3 . PRO . . 104 ? -0.622 -12.621  2.189 1.00  97.75 0 H 1
ATOM   3260 H HD2 . PRO . . 104 ? -0.965 -14.836  1.526 1.00  97.75 0 H 1
ATOM   3261 H HD3 . PRO . . 104 ? -2.728 -14.608  1.337 1.00  97.75 0 H 1
ATOM   3262 N N   . ASP . . 105 ? -0.186 -10.659 -1.371 1.00  98.06 0 H 1
ATOM   3263 C CA  . ASP . . 105 ?  1.038 -9.875 -1.556 1.00  98.06 0 H 1
ATOM   3264 C C   . ASP . . 105 ?  2.183 -10.622 -2.267 1.00  98.06 0 H 1
ATOM   3265 O O   . ASP . . 105 ?  3.351 -10.467 -1.896 1.00  98.06 0 H 1
ATOM   3266 C CB  . ASP . . 105 ?  1.500 -9.301 -0.209 1.00  98.06 0 H 1
ATOM   3267 C CG  . ASP . . 105 ?  0.553 -8.269  0.374 1.00  98.06 0 H 1
ATOM   3268 O OD1 . ASP . . 105 ?  0.469 -7.191 -0.255 1.00  98.06 0 H 1
ATOM   3269 O OD2 . ASP . . 105 ?  0.051 -8.508  1.487 1.00  98.06 -1 H 1
ATOM   3270 H H   . ASP . . 105 ? -1.064 -10.177 -1.503 1.00  98.06 0 H 1
ATOM   3271 H HA  . ASP . . 105 ?  0.777 -9.031 -2.193 1.00  98.06 0 H 1
ATOM   3272 H HB2 . ASP . . 105 ?  2.445 -8.782 -0.366 1.00  98.06 0 H 1
ATOM   3273 H HB3 . ASP . . 105 ?  1.675 -10.106  0.503 1.00  98.06 0 H 1
ATOM   3274 N N   . MET . . 106 ?  1.862 -11.432 -3.280 1.00  98.32 0 H 1
ATOM   3275 C CA  . MET . . 106 ?  2.833 -12.262 -4.006 1.00  98.32 0 H 1
ATOM   3276 C C   . MET . . 106 ?  3.356 -11.607 -5.281 1.00  98.32 0 H 1
ATOM   3277 O O   . MET . . 106 ?  4.505 -11.828 -5.647 1.00  98.32 0 H 1
ATOM   3278 C CB  . MET . . 106 ?  2.195 -13.614 -4.340 1.00  98.32 0 H 1
ATOM   3279 C CG  . MET . . 106 ?  2.239 -14.553 -3.137 1.00  98.32 0 H 1
ATOM   3280 S SD  . MET . . 106 ?  3.885 -15.216 -2.744 1.00  98.32 0 H 1
ATOM   3281 C CE  . MET . . 106 ?  3.966 -16.563 -3.951 1.00  98.32 0 H 1
ATOM   3282 H H   . MET . . 106 ?  0.886 -11.513 -3.524 1.00  98.32 0 H 1
ATOM   3283 H HA  . MET . . 106 ?  3.704 -12.442 -3.376 1.00  98.32 0 H 1
ATOM   3284 H HB2 . MET . . 106 ?  1.159 -13.461 -4.645 1.00  98.32 0 H 1
ATOM   3285 H HB3 . MET . . 106 ?  2.728 -14.086 -5.166 1.00  98.32 0 H 1
ATOM   3286 H HG2 . MET . . 106 ?  1.852 -14.028 -2.264 1.00  98.32 0 H 1
ATOM   3287 H HG3 . MET . . 106 ?  1.577 -15.393 -3.347 1.00  98.32 0 H 1
ATOM   3288 H HE1 . MET . . 106 ?  3.144 -17.257 -3.773 1.00  98.32 0 H 1
ATOM   3289 H HE2 . MET . . 106 ?  3.891 -16.160 -4.960 1.00  98.32 0 H 1
ATOM   3290 H HE3 . MET . . 106 ?  4.911 -17.096 -3.843 1.00  98.32 0 H 1
ATOM   3291 N N   . VAL . . 107 ?  2.548 -10.790 -5.960 1.00  97.83 0 H 1
ATOM   3292 C CA  . VAL . . 107 ?  2.926 -10.170 -7.238 1.00  97.83 0 H 1
ATOM   3293 C C   . VAL . . 107 ?  2.949 -8.663 -7.105 1.00  97.83 0 H 1
ATOM   3294 O O   . VAL . . 107 ?  1.951 -8.064 -6.715 1.00  97.83 0 H 1
ATOM   3295 C CB  . VAL . . 107 ?  1.962 -10.590 -8.351 1.00  97.83 0 H 1
ATOM   3296 C CG1 . VAL . . 107 ?  2.196 -9.795 -9.646 1.00  97.83 0 H 1
ATOM   3297 C CG2 . VAL . . 107 ?  2.093 -12.076 -8.652 1.00  97.83 0 H 1
ATOM   3298 H H   . VAL . . 107 ?  1.610 -10.650 -5.614 1.00  97.83 0 H 1
ATOM   3299 H HA  . VAL . . 107 ?  3.924 -10.492 -7.533 1.00  97.83 0 H 1
ATOM   3300 H HB  . VAL . . 107 ?  0.942 -10.423 -8.004 1.00  97.83 0 H 1
ATOM   3301 H HG11 . VAL . . 107 ?  3.266 -9.678 -9.815 1.00  97.83 0 H 1
ATOM   3302 H HG12 . VAL . . 107 ?  1.765 -10.315 -10.501 1.00  97.83 0 H 1
ATOM   3303 H HG13 . VAL . . 107 ?  1.748 -8.805 -9.559 1.00  97.83 0 H 1
ATOM   3304 H HG21 . VAL . . 107 ?  1.905 -12.669 -7.756 1.00  97.83 0 H 1
ATOM   3305 H HG22 . VAL . . 107 ?  1.379 -12.374 -9.420 1.00  97.83 0 H 1
ATOM   3306 H HG23 . VAL . . 107 ?  3.112 -12.242 -9.001 1.00  97.83 0 H 1
ATOM   3307 N N   . VAL . . 108 ?  4.061 -8.036 -7.482 1.00  97.24 0 H 1
ATOM   3308 C CA  . VAL . . 108 ?  4.170 -6.574 -7.501 1.00  97.24 0 H 1
ATOM   3309 C C   . VAL . . 108 ?  3.466 -6.007 -8.727 1.00  97.24 0 H 1
ATOM   3310 O O   . VAL . . 108 ?  3.740 -6.400 -9.863 1.00  97.24 0 H 1
ATOM   3311 C CB  . VAL . . 108 ?  5.638 -6.132 -7.420 1.00  97.24 0 H 1
ATOM   3312 C CG1 . VAL . . 108 ?  5.839 -4.633 -7.666 1.00  97.24 0 H 1
ATOM   3313 C CG2 . VAL . . 108 ?  6.180 -6.440 -6.025 1.00  97.24 0 H 1
ATOM   3314 H H   . VAL . . 108 ?  4.831 -8.591 -7.825 1.00  97.24 0 H 1
ATOM   3315 H HA  . VAL . . 108 ?  3.661 -6.180 -6.621 1.00  97.24 0 H 1
ATOM   3316 H HB  . VAL . . 108 ?  6.229 -6.683 -8.153 1.00  97.24 0 H 1
ATOM   3317 H HG11 . VAL . . 108 ?  5.270 -4.052 -6.940 1.00  97.24 0 H 1
ATOM   3318 H HG12 . VAL . . 108 ?  5.519 -4.363 -8.672 1.00  97.24 0 H 1
ATOM   3319 H HG13 . VAL . . 108 ?  6.899 -4.398 -7.572 1.00  97.24 0 H 1
ATOM   3320 H HG21 . VAL . . 108 ?  5.999 -7.487 -5.785 1.00  97.24 0 H 1
ATOM   3321 H HG22 . VAL . . 108 ?  7.251 -6.245 -5.986 1.00  97.24 0 H 1
ATOM   3322 H HG23 . VAL . . 108 ?  5.662 -5.840 -5.277 1.00  97.24 0 H 1
ATOM   3323 N N   . GLU . . 109 ?  2.602 -5.026 -8.486 1.00  95.93 0 H 1
ATOM   3324 C CA  . GLU . . 109 ?  1.791 -4.346 -9.501 1.00  95.93 0 H 1
ATOM   3325 C C   . GLU . . 109 ?  2.225 -2.896 -9.700 1.00  95.93 0 H 1
ATOM   3326 O O   . GLU . . 109 ?  2.260 -2.383 -10.823 1.00  95.93 0 H 1
ATOM   3327 C CB  . GLU . . 109 ?  0.335 -4.346 -9.041 1.00  95.93 0 H 1
ATOM   3328 C CG  . GLU . . 109 ? -0.227 -5.755 -8.848 1.00  95.93 0 H 1
ATOM   3329 C CD  . GLU . . 109 ? -1.446 -5.912 -9.728 1.00  95.93 0 H 1
ATOM   3330 O OE1 . GLU . . 109 ? -1.296 -6.496 -10.822 1.00  95.93 0 H 1
ATOM   3331 O OE2 . GLU . . 109 ? -2.521 -5.385 -9.399 1.00  95.93 -1 H 1
ATOM   3332 H H   . GLU . . 109 ?  2.404 -4.804 -7.520 1.00  95.93 0 H 1
ATOM   3333 H HA  . GLU . . 109 ?  1.852 -4.859 -10.462 1.00  95.93 0 H 1
ATOM   3334 H HB2 . GLU . . 109 ? -0.253 -3.799 -9.779 1.00  95.93 0 H 1
ATOM   3335 H HB3 . GLU . . 109 ?  0.255 -3.809 -8.095 1.00  95.93 0 H 1
ATOM   3336 H HG2 . GLU . . 109 ?  0.510 -6.513 -9.116 1.00  95.93 0 H 1
ATOM   3337 H HG3 . GLU . . 109 ? -0.492 -5.900 -7.801 1.00  95.93 0 H 1
ATOM   3338 N N   . ALA . . 110 ?  2.616 -2.245 -8.604 1.00  96.02 0 H 1
ATOM   3339 C CA  . ALA . . 110 ?  3.111 -0.884 -8.619 1.00  96.02 0 H 1
ATOM   3340 C C   . ALA . . 110 ?  4.288 -0.681 -7.669 1.00  96.02 0 H 1
ATOM   3341 O O   . ALA . . 110 ?  4.474 -1.429 -6.710 1.00  96.02 0 H 1
ATOM   3342 C CB  . ALA . . 110 ?  1.961  0.092 -8.353 1.00  96.02 0 H 1
ATOM   3343 H H   . ALA . . 110 ?  2.570 -2.722 -7.714 1.00  96.02 0 H 1
ATOM   3344 H HA  . ALA . . 110 ?  3.492 -0.706 -9.625 1.00  96.02 0 H 1
ATOM   3345 H HB1 . ALA . . 110 ?  2.300  1.118 -8.494 1.00  96.02 0 H 1
ATOM   3346 H HB2 . ALA . . 110 ?  1.614 -0.016 -7.326 1.00  96.02 0 H 1
ATOM   3347 H HB3 . ALA . . 110 ?  1.132 -0.109 -9.032 1.00  96.02 0 H 1
ATOM   3348 N N   . CYS . . 111 ?  5.077  0.350 -7.959 1.00  96.35 0 H 1
ATOM   3349 C CA  . CYS . . 111 ?  6.229  0.763 -7.168 1.00  96.35 0 H 1
ATOM   3350 C C   . CYS . . 111 ?  6.124  2.239 -6.762 1.00  96.35 0 H 1
ATOM   3351 O O   . CYS . . 111 ?  5.298  2.989 -7.273 1.00  96.35 0 H 1
ATOM   3352 C CB  . CYS . . 111 ?  7.513  0.486 -7.963 1.00  96.35 0 H 1
ATOM   3353 S SG  . CYS . . 111 ?  7.751 -1.247 -8.423 1.00  96.35 0 H 1
ATOM   3354 H H   . CYS . . 111 ?  4.773  0.979 -8.688 1.00  96.35 0 H 1
ATOM   3355 H HA  . CYS . . 111 ?  6.256  0.170 -6.254 1.00  96.35 0 H 1
ATOM   3356 H HB2 . CYS . . 111 ?  7.498  1.086 -8.872 1.00  96.35 0 H 1
ATOM   3357 H HB3 . CYS . . 111 ?  8.370  0.801 -7.369 1.00  96.35 0 H 1
ATOM   3358 N N   . GLY . . 112 ?  6.991  2.673 -5.864 1.00  96.61 0 H 1
ATOM   3359 C CA  . GLY . . 112 ?  7.123  4.068 -5.477 1.00  96.61 0 H 1
ATOM   3360 C C   . GLY . . 112 ?  8.341  4.269 -4.591 1.00  96.61 0 H 1
ATOM   3361 O O   . GLY . . 112 ?  9.001  3.315 -4.187 1.00  96.61 0 H 1
ATOM   3362 H H   . GLY . . 112 ?  7.553  1.997 -5.364 1.00  96.61 0 H 1
ATOM   3363 H HA2 . GLY . . 112 ?  6.237  4.396 -4.934 1.00  96.61 0 H 1
ATOM   3364 H HA3 . GLY . . 112 ?  7.229  4.692 -6.365 1.00  96.61 0 H 1
ATOM   3365 N N   . CYS . . 113 ?  8.647  5.520 -4.303 1.00  96.04 0 H 1
ATOM   3366 C CA  . CYS . . 113 ?  9.734  5.932 -3.445 1.00  96.04 0 H 1
ATOM   3367 C C   . CYS . . 113 ?  9.235  6.099 -2.012 1.00  96.04 0 H 1
ATOM   3368 O O   . CYS . . 113 ?  8.346  6.913 -1.759 1.00  96.04 0 H 1
ATOM   3369 C CB  . CYS . . 113 ? 10.336  7.214 -4.013 1.00  96.04 0 H 1
ATOM   3370 S SG  . CYS . . 113 ? 11.233  6.937 -5.563 1.00  96.04 0 H 1
ATOM   3371 H H   . CYS . . 113 ?  8.042  6.243 -4.663 1.00  96.04 0 H 1
ATOM   3372 H HA  . CYS . . 113 ? 10.509  5.166 -3.459 1.00  96.04 0 H 1
ATOM   3373 H HB2 . CYS . . 113 ?  9.533  7.933 -4.176 1.00  96.04 0 H 1
ATOM   3374 H HB3 . CYS . . 113 ? 11.022  7.636 -3.278 1.00  96.04 0 H 1
ATOM   3375 N N   . SER . . 114 ?  9.825  5.343 -1.087 1.00  94.17 0 H 1
ATOM   3376 C CA  . SER . . 114 ?  9.556  5.430  0.352 1.00  94.17 0 H 1
ATOM   3377 C C   . SER . . 114 ? 10.770  5.880  1.142 1.00  94.17 0 H 1
ATOM   3378 O O   . SER . . 114 ? 11.907  5.614  0.692 1.00  94.17 0 H 1
ATOM   3379 C CB  . SER . . 114 ?  9.025  4.106  0.884 1.00  94.17 0 H 1
ATOM   3380 O OG  . SER . . 114 ?  8.665  4.332  2.230 1.00  94.17 0 H 1
ATOM   3381 O OXT . SER . . 114 ? 10.504  6.465  2.213 1.00  94.17 -1 H 1
ATOM   3382 H H   . SER . . 114 ? 10.562  4.719 -1.381 1.00  94.17 0 H 1
ATOM   3383 H HA  . SER . . 114 ?  8.791  6.188  0.525 1.00  94.17 0 H 1
ATOM   3384 H HB2 . SER . . 114 ?  9.801  3.344  0.821 1.00  94.17 0 H 1
ATOM   3385 H HB3 . SER . . 114 ?  8.153  3.792  0.311 1.00  94.17 0 H 1
ATOM   3386 H HG  . SER . . 114 ?  9.243  5.035  2.536 1.00  94.17 0 H 1
ATOM   3387 N N   . THR . . 1 ? -17.218  0.579 19.572 1.00  88.29 0 I 1
ATOM   3388 C CA  . THR . . 1 ? -17.960  1.466 18.651 1.00  88.29 0 I 1
ATOM   3389 C C   . THR . . 1 ? -17.939  2.875 19.202 1.00  88.29 0 I 1
ATOM   3390 O O   . THR . . 1 ? -17.785  3.038 20.410 1.00  88.29 0 I 1
ATOM   3391 C CB  . THR . . 1 ? -19.416  1.023 18.490 1.00  88.29 0 I 1
ATOM   3392 C CG2 . THR . . 1 ? -19.527 -0.283 17.707 1.00  88.29 0 I 1
ATOM   3393 O OG1 . THR . . 1 ? -19.967  0.783 19.760 1.00  88.29 0 I 1
ATOM   3394 H H   . THR . . 1 ? -17.192 -0.366 19.216 1.00  88.29 0 I 1
ATOM   3395 H HA  . THR . . 1 ? -17.480  1.476 17.672 1.00  88.29 0 I 1
ATOM   3396 H HB  . THR . . 1 ? -19.985  1.799 17.980 1.00  88.29 0 I 1
ATOM   3397 H HG1 . THR . . 1 ? -20.915  0.913 19.696 1.00  88.29 0 I 1
ATOM   3398 H HG21 . THR . . 1 ? -19.063 -0.165 16.728 1.00  88.29 0 I 1
ATOM   3399 H HG22 . THR . . 1 ? -19.048 -1.103 18.240 1.00  88.29 0 I 1
ATOM   3400 H HG23 . THR . . 1 ? -20.579 -0.525 17.560 1.00  88.29 0 I 1
ATOM   3401 H H2  . THR . . 1 ? -16.277  0.922 19.706 1.00  88.29 0 I 1
ATOM   3402 H H3  . THR . . 1 ? -17.692  0.590 20.464 1.00  88.29 0 I 1
ATOM   3403 N N   . ARG . . 2 ? -18.070  3.884 18.338 1.00  96.12 0 I 1
ATOM   3404 C CA  . ARG . . 2 ? -18.177  5.285 18.742 1.00  96.12 0 I 1
ATOM   3405 C C   . ARG . . 2 ? -19.217  5.983 17.879 1.00  96.12 0 I 1
ATOM   3406 O O   . ARG . . 2 ? -19.238  5.780 16.671 1.00  96.12 0 I 1
ATOM   3407 C CB  . ARG . . 2 ? -16.797  5.957 18.636 1.00  96.12 0 I 1
ATOM   3408 C CG  . ARG . . 2 ? -16.780  7.454 18.992 1.00  96.12 0 I 1
ATOM   3409 C CD  . ARG . . 2 ? -17.298  7.756 20.402 1.00  96.12 0 I 1
ATOM   3410 N NE  . ARG . . 2 ? -16.549  7.018 21.443 1.00  96.12 0 I 1
ATOM   3411 C CZ  . ARG . . 2 ? -15.352  7.356 21.882 1.00  96.12 0 I 1
ATOM   3412 N NH1 . ARG . . 2 ? -14.838  8.503 21.561 1.00  96.12 1 I 1
ATOM   3413 N NH2 . ARG . . 2 ? -14.636  6.555 22.619 1.00  96.12 0 I 1
ATOM   3414 H H   . ARG . . 2 ? -18.164  3.707 17.348 1.00  96.12 0 I 1
ATOM   3415 H HA  . ARG . . 2 ? -18.521  5.337 19.776 1.00  96.12 0 I 1
ATOM   3416 H HB2 . ARG . . 2 ? -16.433  5.852 17.614 1.00  96.12 0 I 1
ATOM   3417 H HB3 . ARG . . 2 ? -16.097  5.431 19.285 1.00  96.12 0 I 1
ATOM   3418 H HG2 . ARG . . 2 ? -17.399  8.003 18.282 1.00  96.12 0 I 1
ATOM   3419 H HG3 . ARG . . 2 ? -15.761  7.826 18.895 1.00  96.12 0 I 1
ATOM   3420 H HD2 . ARG . . 2 ? -18.357  7.502 20.459 1.00  96.12 0 I 1
ATOM   3421 H HD3 . ARG . . 2 ? -17.230  8.832 20.564 1.00  96.12 0 I 1
ATOM   3422 H HE  . ARG . . 2 ? -16.928  6.130 21.742 1.00  96.12 0 I 1
ATOM   3423 H HH11 . ARG . . 2 ? -15.382  9.124 20.979 1.00  96.12 0 I 1
ATOM   3424 H HH12 . ARG . . 2 ? -13.832  8.516 21.479 1.00  96.12 0 I 1
ATOM   3425 H HH21 . ARG . . 2 ? -14.957  5.633 22.876 1.00  96.12 0 I 1
ATOM   3426 H HH22 . ARG . . 2 ? -13.689  6.820 22.847 1.00  96.12 0 I 1
ATOM   3427 N N   . GLU . . 3 ? -20.055  6.789 18.507 1.00  98.49 0 I 1
ATOM   3428 C CA  . GLU . . 3 ? -20.975  7.694 17.827 1.00  98.49 0 I 1
ATOM   3429 C C   . GLU . . 3 ? -20.717  9.129 18.276 1.00  98.49 0 I 1
ATOM   3430 O O   . GLU . . 3 ? -20.465  9.388 19.455 1.00  98.49 0 I 1
ATOM   3431 C CB  . GLU . . 3 ? -22.431  7.290 18.083 1.00  98.49 0 I 1
ATOM   3432 C CG  . GLU . . 3 ? -22.783  5.947 17.433 1.00  98.49 0 I 1
ATOM   3433 C CD  . GLU . . 3 ? -24.245  5.566 17.691 1.00  98.49 0 I 1
ATOM   3434 O OE1 . GLU . . 3 ? -24.460  4.439 18.195 1.00  98.49 0 I 1
ATOM   3435 O OE2 . GLU . . 3 ? -25.131  6.387 17.367 1.00  98.49 -1 I 1
ATOM   3436 H H   . GLU . . 3 ? -20.028  6.839 19.516 1.00  98.49 0 I 1
ATOM   3437 H HA  . GLU . . 3 ? -20.805  7.654 16.751 1.00  98.49 0 I 1
ATOM   3438 H HB2 . GLU . . 3 ? -22.610  7.237 19.156 1.00  98.49 0 I 1
ATOM   3439 H HB3 . GLU . . 3 ? -23.072  8.058 17.651 1.00  98.49 0 I 1
ATOM   3440 H HG2 . GLU . . 3 ? -22.613  6.014 16.358 1.00  98.49 0 I 1
ATOM   3441 H HG3 . GLU . . 3 ? -22.127  5.171 17.828 1.00  98.49 0 I 1
ATOM   3442 N N   . CYS . . 4 ? -20.773 10.059 17.332 1.00  98.81 0 I 1
ATOM   3443 C CA  . CYS . . 4 ? -20.494 11.470 17.550 1.00  98.81 0 I 1
ATOM   3444 C C   . CYS . . 4 ? -21.636 12.329 17.012 1.00  98.81 0 I 1
ATOM   3445 O O   . CYS . . 4 ? -22.362 11.934 16.097 1.00  98.81 0 I 1
ATOM   3446 C CB  . CYS . . 4 ? -19.160 11.825 16.886 1.00  98.81 0 I 1
ATOM   3447 S SG  . CYS . . 4 ? -17.740 10.909 17.536 1.00  98.81 0 I 1
ATOM   3448 H H   . CYS . . 4 ? -20.983  9.772 16.386 1.00  98.81 0 I 1
ATOM   3449 H HA  . CYS . . 4 ? -20.406 11.671 18.618 1.00  98.81 0 I 1
ATOM   3450 H HB2 . CYS . . 4 ? -19.235 11.619 15.819 1.00  98.81 0 I 1
ATOM   3451 H HB3 . CYS . . 4 ? -18.965 12.890 17.010 1.00  98.81 0 I 1
ATOM   3452 N N   . ILE . . 5 ? -21.775 13.535 17.561 1.00  98.81 0 I 1
ATOM   3453 C CA  . ILE . . 5 ? -22.617 14.553 16.937 1.00  98.81 0 I 1
ATOM   3454 C C   . ILE . . 5 ? -21.954 14.976 15.633 1.00  98.81 0 I 1
ATOM   3455 O O   . ILE . . 5 ? -20.770 15.321 15.625 1.00  98.81 0 I 1
ATOM   3456 C CB  . ILE . . 5 ? -22.844 15.752 17.877 1.00  98.81 0 I 1
ATOM   3457 C CG1 . ILE . . 5 ? -23.505 15.331 19.207 1.00  98.81 0 I 1
ATOM   3458 C CG2 . ILE . . 5 ? -23.681 16.844 17.183 1.00  98.81 0 I 1
ATOM   3459 C CD1 . ILE . . 5 ? -24.826 14.562 19.087 1.00  98.81 0 I 1
ATOM   3460 H H   . ILE . . 5 ? -21.134 13.829 18.285 1.00  98.81 0 I 1
ATOM   3461 H HA  . ILE . . 5 ? -23.584 14.113 16.693 1.00  98.81 0 I 1
ATOM   3462 H HB  . ILE . . 5 ? -21.877 16.194 18.118 1.00  98.81 0 I 1
ATOM   3463 H HG12 . ILE . . 5 ? -22.803 14.727 19.782 1.00  98.81 0 I 1
ATOM   3464 H HG13 . ILE . . 5 ? -23.710 16.231 19.788 1.00  98.81 0 I 1
ATOM   3465 H HG21 . ILE . . 5 ? -23.928 17.633 17.893 1.00  98.81 0 I 1
ATOM   3466 H HG22 . ILE . . 5 ? -23.122 17.285 16.358 1.00  98.81 0 I 1
ATOM   3467 H HG23 . ILE . . 5 ? -24.604 16.420 16.789 1.00  98.81 0 I 1
ATOM   3468 H HD11 . ILE . . 5 ? -25.229 14.386 20.084 1.00  98.81 0 I 1
ATOM   3469 H HD12 . ILE . . 5 ? -25.553 15.135 18.511 1.00  98.81 0 I 1
ATOM   3470 H HD13 . ILE . . 5 ? -24.656 13.597 18.609 1.00  98.81 0 I 1
ATOM   3471 N N   . TYR . . 6 ? -22.730 14.977 14.557 1.00  98.79 0 I 1
ATOM   3472 C CA  . TYR . . 6 ? -22.303 15.445 13.251 1.00  98.79 0 I 1
ATOM   3473 C C   . TYR . . 6 ? -22.835 16.850 12.992 1.00  98.79 0 I 1
ATOM   3474 O O   . TYR . . 6 ? -24.010 17.138 13.245 1.00  98.79 0 I 1
ATOM   3475 C CB  . TYR . . 6 ? -22.778 14.478 12.173 1.00  98.79 0 I 1
ATOM   3476 C CG  . TYR . . 6 ? -22.247 14.830 10.800 1.00  98.79 0 I 1
ATOM   3477 C CD1 . TYR . . 6 ? -23.073 15.504  9.883 1.00  98.79 0 I 1
ATOM   3478 C CD2 . TYR . . 6 ? -20.918 14.517 10.451 1.00  98.79 0 I 1
ATOM   3479 C CE1 . TYR . . 6 ? -22.568 15.843  8.616 1.00  98.79 0 I 1
ATOM   3480 C CE2 . TYR . . 6 ? -20.418 14.854  9.180 1.00  98.79 0 I 1
ATOM   3481 C CZ  . TYR . . 6 ? -21.247 15.522  8.256 1.00  98.79 0 I 1
ATOM   3482 O OH  . TYR . . 6 ? -20.791 15.851  7.018 1.00  98.79 0 I 1
ATOM   3483 H H   . TYR . . 6 ? -23.695 14.697 14.653 1.00  98.79 0 I 1
ATOM   3484 H HA  . TYR . . 6 ? -21.213 15.466 13.212 1.00  98.79 0 I 1
ATOM   3485 H HB2 . TYR . . 6 ? -22.455 13.473 12.442 1.00  98.79 0 I 1
ATOM   3486 H HB3 . TYR . . 6 ? -23.868 14.472 12.146 1.00  98.79 0 I 1
ATOM   3487 H HD1 . TYR . . 6 ? -24.088 15.762 10.146 1.00  98.79 0 I 1
ATOM   3488 H HD2 . TYR . . 6 ? -20.277 14.011 11.157 1.00  98.79 0 I 1
ATOM   3489 H HE1 . TYR . . 6 ? -23.188 16.349  7.890 1.00  98.79 0 I 1
ATOM   3490 H HE2 . TYR . . 6 ? -19.403 14.590  8.921 1.00  98.79 0 I 1
ATOM   3491 H HH  . TYR . . 6 ? -19.894 15.539  6.882 1.00  98.79 0 I 1
ATOM   3492 N N   . TYR . . 7 ? -21.981 17.717 12.464 1.00  98.66 0 I 1
ATOM   3493 C CA  . TYR . . 7 ? -22.372 19.034 11.987 1.00  98.66 0 I 1
ATOM   3494 C C   . TYR . . 7 ? -21.442 19.484 10.866 1.00  98.66 0 I 1
ATOM   3495 O O   . TYR . . 7 ? -20.228 19.306 10.962 1.00  98.66 0 I 1
ATOM   3496 C CB  . TYR . . 7 ? -22.365 20.048 13.138 1.00  98.66 0 I 1
ATOM   3497 C CG  . TYR . . 7 ? -22.908 21.407 12.744 1.00  98.66 0 I 1
ATOM   3498 C CD1 . TYR . . 7 ? -22.033 22.408 12.279 1.00  98.66 0 I 1
ATOM   3499 C CD2 . TYR . . 7 ? -24.293 21.656 12.807 1.00  98.66 0 I 1
ATOM   3500 C CE1 . TYR . . 7 ? -22.539 23.658 11.879 1.00  98.66 0 I 1
ATOM   3501 C CE2 . TYR . . 7 ? -24.802 22.910 12.415 1.00  98.66 0 I 1
ATOM   3502 C CZ  . TYR . . 7 ? -23.925 23.913 11.950 1.00  98.66 0 I 1
ATOM   3503 O OH  . TYR . . 7 ? -24.412 25.123 11.574 1.00  98.66 0 I 1
ATOM   3504 H H   . TYR . . 7 ? -21.044 17.400 12.258 1.00  98.66 0 I 1
ATOM   3505 H HA  . TYR . . 7 ? -23.386 18.971 11.592 1.00  98.66 0 I 1
ATOM   3506 H HB2 . TYR . . 7 ? -21.344 20.169 13.499 1.00  98.66 0 I 1
ATOM   3507 H HB3 . TYR . . 7 ? -22.965 19.659 13.961 1.00  98.66 0 I 1
ATOM   3508 H HD1 . TYR . . 7 ? -20.974 22.214 12.202 1.00  98.66 0 I 1
ATOM   3509 H HD2 . TYR . . 7 ? -24.963 20.881 13.145 1.00  98.66 0 I 1
ATOM   3510 H HE1 . TYR . . 7 ? -21.867 24.416 11.508 1.00  98.66 0 I 1
ATOM   3511 H HE2 . TYR . . 7 ? -25.862 23.113 12.454 1.00  98.66 0 I 1
ATOM   3512 H HH  . TYR . . 7 ? -23.705 25.712 11.301 1.00  98.66 0 I 1
ATOM   3513 N N   . ASN . . 8 ? -21.998 20.126  9.845 1.00  98.34 0 I 1
ATOM   3514 C CA  . ASN . . 8 ? -21.241 20.694  8.746 1.00  98.34 0 I 1
ATOM   3515 C C   . ASN . . 8 ? -21.837 22.038  8.317 1.00  98.34 0 I 1
ATOM   3516 O O   . ASN . . 8 ? -22.913 22.081  7.727 1.00  98.34 0 I 1
ATOM   3517 C CB  . ASN . . 8 ? -21.231 19.669  7.601 1.00  98.34 0 I 1
ATOM   3518 C CG  . ASN . . 8 ? -20.310 20.080  6.478 1.00  98.34 0 I 1
ATOM   3519 N ND2 . ASN . . 8 ? -20.238 19.276  5.454 1.00  98.34 0 I 1
ATOM   3520 O OD1 . ASN . . 8 ? -19.597 21.072  6.553 1.00  98.34 0 I 1
ATOM   3521 H H   . ASN . . 8 ? -23.003 20.213  9.819 1.00  98.34 0 I 1
ATOM   3522 H HA  . ASN . . 8 ? -20.214 20.871  9.065 1.00  98.34 0 I 1
ATOM   3523 H HB2 . ASN . . 8 ? -22.238 19.533  7.207 1.00  98.34 0 I 1
ATOM   3524 H HB3 . ASN . . 8 ? -20.887 18.706  7.978 1.00  98.34 0 I 1
ATOM   3525 H HD21 . ASN . . 8 ? -19.489 19.374  4.782 1.00  98.34 0 I 1
ATOM   3526 H HD22 . ASN . . 8 ? -20.864 18.486  5.389 1.00  98.34 0 I 1
ATOM   3527 N N   . ALA . . 9 ? -21.132 23.142  8.575 1.00  97.13 0 I 1
ATOM   3528 C CA  . ALA . . 9 ? -21.545 24.467  8.113 1.00  97.13 0 I 1
ATOM   3529 C C   . ALA . . 9 ? -21.614 24.556  6.576 1.00  97.13 0 I 1
ATOM   3530 O O   . ALA . . 9 ? -22.494 25.223  6.039 1.00  97.13 0 I 1
ATOM   3531 C CB  . ALA . . 9 ? -20.573 25.505  8.680 1.00  97.13 0 I 1
ATOM   3532 H H   . ALA . . 9 ? -20.281 23.075  9.116 1.00  97.13 0 I 1
ATOM   3533 H HA  . ALA . . 9 ? -22.543 24.680  8.497 1.00  97.13 0 I 1
ATOM   3534 H HB1 . ALA . . 9 ? -20.875 26.503  8.360 1.00  97.13 0 I 1
ATOM   3535 H HB2 . ALA . . 9 ? -19.562 25.312  8.320 1.00  97.13 0 I 1
ATOM   3536 H HB3 . ALA . . 9 ? -20.582 25.469  9.770 1.00  97.13 0 I 1
ATOM   3537 N N   . ASN . . 10 ? -20.752 23.815  5.874 1.00  95.35 0 I 1
ATOM   3538 C CA  . ASN . . 10 ? -20.627 23.836  4.414 1.00  95.35 0 I 1
ATOM   3539 C C   . ASN . . 10 ? -21.421 22.708  3.728 1.00  95.35 0 I 1
ATOM   3540 O O   . ASN . . 10 ? -21.099 22.296  2.614 1.00  95.35 0 I 1
ATOM   3541 C CB  . ASN . . 10 ? -19.132 23.850  4.047 1.00  95.35 0 I 1
ATOM   3542 C CG  . ASN . . 10 ? -18.456 25.182  4.318 1.00  95.35 0 I 1
ATOM   3543 N ND2 . ASN . . 10 ? -17.332 25.415  3.688 1.00  95.35 0 I 1
ATOM   3544 O OD1 . ASN . . 10 ? -18.921 26.032  5.058 1.00  95.35 0 I 1
ATOM   3545 H H   . ASN . . 10 ? -20.105 23.230  6.382 1.00  95.35 0 I 1
ATOM   3546 H HA  . ASN . . 10 ? -21.062 24.764  4.046 1.00  95.35 0 I 1
ATOM   3547 H HB2 . ASN . . 10 ? -19.022 23.643  2.983 1.00  95.35 0 I 1
ATOM   3548 H HB3 . ASN . . 10 ? -18.601 23.066  4.588 1.00  95.35 0 I 1
ATOM   3549 H HD21 . ASN . . 10 ? -16.964 26.354  3.737 1.00  95.35 0 I 1
ATOM   3550 H HD22 . ASN . . 10 ? -16.934 24.702  3.094 1.00  95.35 0 I 1
ATOM   3551 N N   . TRP . . 11 ? -22.468 22.199  4.383 1.00  95.36 0 I 1
ATOM   3552 C CA  . TRP . . 11 ? -23.236 21.037  3.926 1.00  95.36 0 I 1
ATOM   3553 C C   . TRP . . 11 ? -23.839 21.183  2.525 1.00  95.36 0 I 1
ATOM   3554 O O   . TRP . . 11 ? -23.866 20.206  1.780 1.00  95.36 0 I 1
ATOM   3555 C CB  . TRP . . 11 ? -24.336 20.750  4.943 1.00  95.36 0 I 1
ATOM   3556 C CG  . TRP . . 11 ? -25.404 21.797  5.053 1.00  95.36 0 I 1
ATOM   3557 C CD1 . TRP . . 11 ? -25.326 22.954  5.751 1.00  95.36 0 I 1
ATOM   3558 C CD2 . TRP . . 11 ? -26.695 21.832  4.373 1.00  95.36 0 I 1
ATOM   3559 C CE2 . TRP . . 11 ? -27.365 23.036  4.741 1.00  95.36 0 I 1
ATOM   3560 C CE3 . TRP . . 11 ? -27.346 20.988  3.449 1.00  95.36 0 I 1
ATOM   3561 N NE1 . TRP . . 11 ? -26.486 23.681  5.580 1.00  95.36 0 I 1
ATOM   3562 C CZ2 . TRP . . 11 ? -28.614 23.391  4.216 1.00  95.36 0 I 1
ATOM   3563 C CZ3 . TRP . . 11 ? -28.601 21.335  2.912 1.00  95.36 0 I 1
ATOM   3564 C CH2 . TRP . . 11 ? -29.232 22.534  3.291 1.00  95.36 0 I 1
ATOM   3565 H H   . TRP . . 11 ? -22.687 22.579  5.292 1.00  95.36 0 I 1
ATOM   3566 H HA  . TRP . . 11 ? -22.566 20.178  3.899 1.00  95.36 0 I 1
ATOM   3567 H HB2 . TRP . . 11 ? -23.864 20.604  5.915 1.00  95.36 0 I 1
ATOM   3568 H HB3 . TRP . . 11 ? -24.810 19.807  4.673 1.00  95.36 0 I 1
ATOM   3569 H HD1 . TRP . . 11 ? -24.473 23.274  6.331 1.00  95.36 0 I 1
ATOM   3570 H HE1 . TRP . . 11 ? -26.613 24.621  5.928 1.00  95.36 0 I 1
ATOM   3571 H HE3 . TRP . . 11 ? -26.855 20.079  3.132 1.00  95.36 0 I 1
ATOM   3572 H HZ2 . TRP . . 11 ? -29.060 24.344  4.461 1.00  95.36 0 I 1
ATOM   3573 H HZ3 . TRP . . 11 ? -29.070 20.689  2.184 1.00  95.36 0 I 1
ATOM   3574 H HH2 . TRP . . 11 ? -30.170 22.821  2.841 1.00  95.36 0 I 1
ATOM   3575 N N   . GLU . . 12 ? -24.273 22.388  2.138 1.00  94.33 0 I 1
ATOM   3576 C CA  . GLU . . 12 ? -24.823 22.655  0.800 1.00  94.33 0 I 1
ATOM   3577 C C   . GLU . . 12 ? -23.762 22.489 -0.292 1.00  94.33 0 I 1
ATOM   3578 O O   . GLU . . 12 ? -24.002 21.820 -1.299 1.00  94.33 0 I 1
ATOM   3579 C CB  . GLU . . 12 ? -25.396 24.080  0.711 1.00  94.33 0 I 1
ATOM   3580 C CG  . GLU . . 12 ? -26.608 24.300  1.622 1.00  94.33 0 I 1
ATOM   3581 C CD  . GLU . . 12 ? -27.272 25.676  1.448 1.00  94.33 0 I 1
ATOM   3582 O OE1 . GLU . . 12 ? -28.423 25.829  1.921 1.00  94.33 0 I 1
ATOM   3583 O OE2 . GLU . . 12 ? -26.639 26.572  0.845 1.00  94.33 -1 I 1
ATOM   3584 H H   . GLU . . 12 ? -24.295 23.129  2.825 1.00  94.33 0 I 1
ATOM   3585 H HA  . GLU . . 12 ? -25.623 21.944  0.593 1.00  94.33 0 I 1
ATOM   3586 H HB2 . GLU . . 12 ? -25.704 24.258 -0.319 1.00  94.33 0 I 1
ATOM   3587 H HB3 . GLU . . 12 ? -24.615 24.796  0.969 1.00  94.33 0 I 1
ATOM   3588 H HG2 . GLU . . 12 ? -26.268 24.210  2.654 1.00  94.33 0 I 1
ATOM   3589 H HG3 . GLU . . 12 ? -27.338 23.518  1.413 1.00  94.33 0 I 1
ATOM   3590 N N   . LEU . . 13 ? -22.573 23.067 -0.079 1.00  89.92 0 I 1
ATOM   3591 C CA  . LEU . . 13 ? -21.462 22.980 -1.027 1.00  89.92 0 I 1
ATOM   3592 C C   . LEU . . 13 ? -20.916 21.552 -1.108 1.00  89.92 0 I 1
ATOM   3593 O O   . LEU . . 13 ? -20.639 21.057 -2.199 1.00  89.92 0 I 1
ATOM   3594 C CB  . LEU . . 13 ? -20.330 23.955 -0.647 1.00  89.92 0 I 1
ATOM   3595 C CG  . LEU . . 13 ? -20.611 25.430 -0.990 1.00  89.92 0 I 1
ATOM   3596 C CD1 . LEU . . 13 ? -21.259 26.182  0.175 1.00  89.92 0 I 1
ATOM   3597 C CD2 . LEU . . 13 ? -19.304 26.145 -1.338 1.00  89.92 0 I 1
ATOM   3598 H H   . LEU . . 13 ? -22.417 23.527  0.807 1.00  89.92 0 I 1
ATOM   3599 H HA  . LEU . . 13 ? -21.826 23.232 -2.023 1.00  89.92 0 I 1
ATOM   3600 H HB2 . LEU . . 13 ? -20.080 23.851  0.408 1.00  89.92 0 I 1
ATOM   3601 H HB3 . LEU . . 13 ? -19.452 23.643 -1.212 1.00  89.92 0 I 1
ATOM   3602 H HG  . LEU . . 13 ? -21.264 25.487 -1.860 1.00  89.92 0 I 1
ATOM   3603 H HD11 . LEU . . 13 ? -22.222 25.735  0.420 1.00  89.92 0 I 1
ATOM   3604 H HD12 . LEU . . 13 ? -20.611 26.149  1.051 1.00  89.92 0 I 1
ATOM   3605 H HD13 . LEU . . 13 ? -21.428 27.222 -0.104 1.00  89.92 0 I 1
ATOM   3606 H HD21 . LEU . . 13 ? -18.841 25.673 -2.205 1.00  89.92 0 I 1
ATOM   3607 H HD22 . LEU . . 13 ? -18.618 26.098 -0.493 1.00  89.92 0 I 1
ATOM   3608 H HD23 . LEU . . 13 ? -19.506 27.190 -1.575 1.00  89.92 0 I 1
ATOM   3609 N N   . GLU . . 14 ? -20.794 20.883  0.038 1.00  91.49 0 I 1
ATOM   3610 C CA  . GLU . . 14 ? -20.249 19.525  0.141 1.00  91.49 0 I 1
ATOM   3611 C C   . GLU . . 14 ? -21.283 18.435 -0.176 1.00  91.49 0 I 1
ATOM   3612 O O   . GLU . . 14 ? -20.927 17.263 -0.274 1.00  91.49 0 I 1
ATOM   3613 C CB  . GLU . . 14 ? -19.625 19.328  1.533 1.00  91.49 0 I 1
ATOM   3614 C CG  . GLU . . 14 ? -18.371 20.200  1.739 1.00  91.49 0 I 1
ATOM   3615 C CD  . GLU . . 14 ? -17.780 20.078  3.152 1.00  91.49 0 I 1
ATOM   3616 O OE1 . GLU . . 14 ? -17.122 21.026  3.635 1.00  91.49 0 I 1
ATOM   3617 O OE2 . GLU . . 14 ? -18.021 19.072  3.856 1.00  91.49 -1 I 1
ATOM   3618 H H   . GLU . . 14 ? -21.005 21.373  0.896 1.00  91.49 0 I 1
ATOM   3619 H HA  . GLU . . 14 ? -19.453 19.408 -0.596 1.00  91.49 0 I 1
ATOM   3620 H HB2 . GLU . . 14 ? -20.368 19.561  2.296 1.00  91.49 0 I 1
ATOM   3621 H HB3 . GLU . . 14 ? -19.336 18.283  1.645 1.00  91.49 0 I 1
ATOM   3622 H HG2 . GLU . . 14 ? -17.617 19.907  1.009 1.00  91.49 0 I 1
ATOM   3623 H HG3 . GLU . . 14 ? -18.626 21.245  1.556 1.00  91.49 0 I 1
ATOM   3624 N N   . ARG . . 15 ? -22.559 18.801 -0.365 1.00  94.10 0 I 1
ATOM   3625 C CA  . ARG . . 15 ? -23.682 17.875 -0.602 1.00  94.10 0 I 1
ATOM   3626 C C   . ARG . . 15 ? -23.794 16.798  0.479 1.00  94.10 0 I 1
ATOM   3627 O O   . ARG . . 15 ? -23.983 15.617  0.190 1.00  94.10 0 I 1
ATOM   3628 C CB  . ARG . . 15 ? -23.605 17.274 -2.010 1.00  94.10 0 I 1
ATOM   3629 C CG  . ARG . . 15 ? -23.550 18.337 -3.106 1.00  94.10 0 I 1
ATOM   3630 C CD  . ARG . . 15 ? -23.454 17.617 -4.447 1.00  94.10 0 I 1
ATOM   3631 N NE  . ARG . . 15 ? -23.425 18.578 -5.557 1.00  94.10 0 I 1
ATOM   3632 C CZ  . ARG . . 15 ? -23.254 18.278 -6.827 1.00  94.10 0 I 1
ATOM   3633 N NH1 . ARG . . 15 ? -23.094 17.045 -7.225 1.00  94.10 1 I 1
ATOM   3634 N NH2 . ARG . . 15 ? -23.233 19.221 -7.726 1.00  94.10 0 I 1
ATOM   3635 H H   . ARG . . 15 ? -22.773 19.780 -0.239 1.00  94.10 0 I 1
ATOM   3636 H HA  . ARG . . 15 ? -24.600 18.458 -0.525 1.00  94.10 0 I 1
ATOM   3637 H HB2 . ARG . . 15 ? -24.484 16.651 -2.171 1.00  94.10 0 I 1
ATOM   3638 H HB3 . ARG . . 15 ? -22.722 16.638 -2.081 1.00  94.10 0 I 1
ATOM   3639 H HG2 . ARG . . 15 ? -24.452 18.949 -3.071 1.00  94.10 0 I 1
ATOM   3640 H HG3 . ARG . . 15 ? -22.674 18.973 -2.979 1.00  94.10 0 I 1
ATOM   3641 H HD2 . ARG . . 15 ? -22.539 17.023 -4.452 1.00  94.10 0 I 1
ATOM   3642 H HD3 . ARG . . 15 ? -24.312 16.953 -4.557 1.00  94.10 0 I 1
ATOM   3643 H HE  . ARG . . 15 ? -23.479 19.553 -5.296 1.00  94.10 0 I 1
ATOM   3644 H HH11 . ARG . . 15 ? -22.899 16.825 -8.192 1.00  94.10 0 I 1
ATOM   3645 H HH12 . ARG . . 15 ? -23.057 16.325 -6.518 1.00  94.10 0 I 1
ATOM   3646 H HH21 . ARG . . 15 ? -23.051 18.997 -8.694 1.00  94.10 0 I 1
ATOM   3647 H HH22 . ARG . . 15 ? -23.302 20.183 -7.425 1.00  94.10 0 I 1
ATOM   3648 N N   . THR . . 16 ? -23.682 17.222  1.730 1.00  94.91 0 I 1
ATOM   3649 C CA  . THR . . 16 ? -23.809 16.365  2.915 1.00  94.91 0 I 1
ATOM   3650 C C   . THR . . 16 ? -25.017 16.786  3.750 1.00  94.91 0 I 1
ATOM   3651 O O   . THR . . 16 ? -25.729 17.734  3.417 1.00  94.91 0 I 1
ATOM   3652 C CB  . THR . . 16 ? -22.518 16.374  3.750 1.00  94.91 0 I 1
ATOM   3653 C CG2 . THR . . 16 ? -21.310 15.832  2.989 1.00  94.91 0 I 1
ATOM   3654 O OG1 . THR . . 16 ? -22.195 17.682  4.131 1.00  94.91 0 I 1
ATOM   3655 H H   . THR . . 16 ? -23.639 18.222  1.870 1.00  94.91 0 I 1
ATOM   3656 H HA  . THR . . 16 ? -23.985 15.335  2.605 1.00  94.91 0 I 1
ATOM   3657 H HB  . THR . . 16 ? -22.661 15.767  4.643 1.00  94.91 0 I 1
ATOM   3658 H HG1 . THR . . 16 ? -21.763 18.079  3.371 1.00  94.91 0 I 1
ATOM   3659 H HG21 . THR . . 16 ? -21.072 16.466  2.135 1.00  94.91 0 I 1
ATOM   3660 H HG22 . THR . . 16 ? -21.520 14.824  2.634 1.00  94.91 0 I 1
ATOM   3661 H HG23 . THR . . 16 ? -20.447 15.798  3.654 1.00  94.91 0 I 1
ATOM   3662 N N   . ASN . . 17 ? -25.276 16.073  4.845 1.00  96.52 0 I 1
ATOM   3663 C CA  . ASN . . 17 ? -26.246 16.525  5.837 1.00  96.52 0 I 1
ATOM   3664 C C   . ASN . . 17 ? -25.701 17.760  6.572 1.00  96.52 0 I 1
ATOM   3665 O O   . ASN . . 17 ? -24.503 17.865  6.809 1.00  96.52 0 I 1
ATOM   3666 C CB  . ASN . . 17 ? -26.551 15.372  6.807 1.00  96.52 0 I 1
ATOM   3667 C CG  . ASN . . 17 ? -27.196 14.185  6.113 1.00  96.52 0 I 1
ATOM   3668 N ND2 . ASN . . 17 ? -26.837 12.981  6.491 1.00  96.52 0 I 1
ATOM   3669 O OD1 . ASN . . 17 ? -28.027 14.317  5.232 1.00  96.52 0 I 1
ATOM   3670 H H   . ASN . . 17 ? -24.639 15.332  5.102 1.00  96.52 0 I 1
ATOM   3671 H HA  . ASN . . 17 ? -27.166 16.811  5.327 1.00  96.52 0 I 1
ATOM   3672 H HB2 . ASN . . 17 ? -25.627 15.056  7.291 1.00  96.52 0 I 1
ATOM   3673 H HB3 . ASN . . 17 ? -27.237 15.715  7.583 1.00  96.52 0 I 1
ATOM   3674 H HD21 . ASN . . 17 ? -26.151 12.852  7.220 1.00  96.52 0 I 1
ATOM   3675 H HD22 . ASN . . 17 ? -27.266 12.212  5.996 1.00  96.52 0 I 1
ATOM   3676 N N   . GLN . . 18 ? -26.568 18.674  7.005 1.00  97.27 0 I 1
ATOM   3677 C CA  . GLN . . 18 ? -26.131 19.776  7.871 1.00  97.27 0 I 1
ATOM   3678 C C   . GLN . . 18 ? -25.777 19.296  9.277 1.00  97.27 0 I 1
ATOM   3679 O O   . GLN . . 18 ? -24.831 19.777  9.893 1.00  97.27 0 I 1
ATOM   3680 C CB  . GLN . . 18 ? -27.236 20.831  7.948 1.00  97.27 0 I 1
ATOM   3681 C CG  . GLN . . 18 ? -26.770 22.050  8.759 1.00  97.27 0 I 1
ATOM   3682 C CD  . GLN . . 18 ? -27.808 23.157  8.788 1.00  97.27 0 I 1
ATOM   3683 N NE2 . GLN . . 18 ? -27.398 24.384  9.016 1.00  97.27 0 I 1
ATOM   3684 O OE1 . GLN . . 18 ? -29.002 22.941  8.663 1.00  97.27 0 I 1
ATOM   3685 H H   . GLN . . 18 ? -27.530 18.631  6.703 1.00  97.27 0 I 1
ATOM   3686 H HA  . GLN . . 18 ? -25.236 20.241  7.456 1.00  97.27 0 I 1
ATOM   3687 H HB2 . GLN . . 18 ? -27.503 21.149  6.941 1.00  97.27 0 I 1
ATOM   3688 H HB3 . GLN . . 18 ? -28.121 20.399  8.416 1.00  97.27 0 I 1
ATOM   3689 H HG2 . GLN . . 18 ? -25.842 22.436  8.338 1.00  97.27 0 I 1
ATOM   3690 H HG3 . GLN . . 18 ? -26.575 21.767  9.793 1.00  97.27 0 I 1
ATOM   3691 H HE21 . GLN . . 18 ? -28.113 25.100  9.025 1.00  97.27 0 I 1
ATOM   3692 H HE22 . GLN . . 18 ? -26.418 24.578  9.161 1.00  97.27 0 I 1
ATOM   3693 N N   . SER . . 19 ? -26.586 18.385  9.812 1.00  97.96 0 I 1
ATOM   3694 C CA  . SER . . 19 ? -26.470 17.892 11.177 1.00  97.96 0 I 1
ATOM   3695 C C   . SER . . 19 ? -26.994 16.468 11.278 1.00  97.96 0 I 1
ATOM   3696 O O   . SER . . 19 ? -27.667 15.972 10.371 1.00  97.96 0 I 1
ATOM   3697 C CB  . SER . . 19 ? -27.215 18.815 12.151 1.00  97.96 0 I 1
ATOM   3698 O OG  . SER . . 19 ? -28.600 18.865 11.864 1.00  97.96 0 I 1
ATOM   3699 H H   . SER . . 19 ? -27.299 17.968  9.232 1.00  97.96 0 I 1
ATOM   3700 H HA  . SER . . 19 ? -25.416 17.880 11.454 1.00  97.96 0 I 1
ATOM   3701 H HB2 . SER . . 19 ? -27.073 18.453 13.169 1.00  97.96 0 I 1
ATOM   3702 H HB3 . SER . . 19 ? -26.798 19.819 12.082 1.00  97.96 0 I 1
ATOM   3703 H HG  . SER . . 19 ? -28.718 19.284 11.009 1.00  97.96 0 I 1
ATOM   3704 N N   . GLY . . 20 ? -26.674 15.810 12.384 1.00  97.98 0 I 1
ATOM   3705 C CA  . GLY . . 20 ? -27.165 14.475 12.683 1.00  97.98 0 I 1
ATOM   3706 C C   . GLY . . 20 ? -26.214 13.741 13.608 1.00  97.98 0 I 1
ATOM   3707 O O   . GLY . . 20 ? -25.561 14.348 14.459 1.00  97.98 0 I 1
ATOM   3708 H H   . GLY . . 20 ? -26.034 16.232 13.040 1.00  97.98 0 I 1
ATOM   3709 H HA2 . GLY . . 20 ? -28.141 14.540 13.164 1.00  97.98 0 I 1
ATOM   3710 H HA3 . GLY . . 20 ? -27.269 13.907 11.759 1.00  97.98 0 I 1
ATOM   3711 N N   . LEU . . 21 ? -26.135 12.431 13.412 1.00  98.24 0 I 1
ATOM   3712 C CA  . LEU . . 21 ? -25.211 11.551 14.110 1.00  98.24 0 I 1
ATOM   3713 C C   . LEU . . 21 ? -24.275 10.908 13.094 1.00  98.24 0 I 1
ATOM   3714 O O   . LEU . . 21 ? -24.691 10.565 11.987 1.00  98.24 0 I 1
ATOM   3715 C CB  . LEU . . 21 ? -25.989 10.490 14.904 1.00  98.24 0 I 1
ATOM   3716 C CG  . LEU . . 21 ? -26.985 11.051 15.936 1.00  98.24 0 I 1
ATOM   3717 C CD1 . LEU . . 21 ? -27.678  9.892 16.651 1.00  98.24 0 I 1
ATOM   3718 C CD2 . LEU . . 21 ? -26.309 11.943 16.978 1.00  98.24 0 I 1
ATOM   3719 H H   . LEU . . 21 ? -26.635 12.026 12.634 1.00  98.24 0 I 1
ATOM   3720 H HA  . LEU . . 21 ? -24.598 12.125 14.805 1.00  98.24 0 I 1
ATOM   3721 H HB2 . LEU . . 21 ? -26.535  9.861 14.202 1.00  98.24 0 I 1
ATOM   3722 H HB3 . LEU . . 21 ? -25.269  9.857 15.424 1.00  98.24 0 I 1
ATOM   3723 H HG  . LEU . . 21 ? -27.752 11.633 15.426 1.00  98.24 0 I 1
ATOM   3724 H HD11 . LEU . . 21 ? -28.400 10.276 17.371 1.00  98.24 0 I 1
ATOM   3725 H HD12 . LEU . . 21 ? -26.941  9.283 17.173 1.00  98.24 0 I 1
ATOM   3726 H HD13 . LEU . . 21 ? -28.197  9.267 15.924 1.00  98.24 0 I 1
ATOM   3727 H HD21 . LEU . . 21 ? -25.986 12.877 16.519 1.00  98.24 0 I 1
ATOM   3728 H HD22 . LEU . . 21 ? -27.006 12.177 17.783 1.00  98.24 0 I 1
ATOM   3729 H HD23 . LEU . . 21 ? -25.436 11.437 17.392 1.00  98.24 0 I 1
ATOM   3730 N N   . GLU . . 22 ? -23.027 10.722 13.495 1.00  97.99 0 I 1
ATOM   3731 C CA  . GLU . . 22 ? -22.021 10.000 12.728 1.00  97.99 0 I 1
ATOM   3732 C C   . GLU . . 22 ? -21.564  8.797 13.545 1.00  97.99 0 I 1
ATOM   3733 O O   . GLU . . 22 ? -21.165  8.926 14.706 1.00  97.99 0 I 1
ATOM   3734 C CB  . GLU . . 22 ? -20.865 10.941 12.387 1.00  97.99 0 I 1
ATOM   3735 C CG  . GLU . . 22 ? -19.845 10.332 11.416 1.00  97.99 0 I 1
ATOM   3736 C CD  . GLU . . 22 ? -18.672 11.293 11.145 1.00  97.99 0 I 1
ATOM   3737 O OE1 . GLU . . 22 ? -17.849 10.990 10.260 1.00  97.99 0 I 1
ATOM   3738 O OE2 . GLU . . 22 ? -18.567 12.333 11.838 1.00  97.99 -1 I 1
ATOM   3739 H H   . GLU . . 22 ? -22.762 11.036 14.418 1.00  97.99 0 I 1
ATOM   3740 H HA  . GLU . . 22 ? -22.450  9.648 11.790 1.00  97.99 0 I 1
ATOM   3741 H HB2 . GLU . . 22 ? -20.371 11.240 13.311 1.00  97.99 0 I 1
ATOM   3742 H HB3 . GLU . . 22 ? -21.273 11.825 11.897 1.00  97.99 0 I 1
ATOM   3743 H HG2 . GLU . . 22 ? -20.354 10.104 10.479 1.00  97.99 0 I 1
ATOM   3744 H HG3 . GLU . . 22 ? -19.466  9.397 11.826 1.00  97.99 0 I 1
ATOM   3745 N N   . ARG . . 23 ? -21.636  7.611 12.941 1.00  97.93 0 I 1
ATOM   3746 C CA  . ARG . . 23 ? -21.082  6.392 13.521 1.00  97.93 0 I 1
ATOM   3747 C C   . ARG . . 23 ? -19.652  6.249 13.030 1.00  97.93 0 I 1
ATOM   3748 O O   . ARG . . 23 ? -19.438  6.041 11.841 1.00  97.93 0 I 1
ATOM   3749 C CB  . ARG . . 23 ? -21.961  5.199 13.140 1.00  97.93 0 I 1
ATOM   3750 C CG  . ARG . . 23 ? -21.480  3.921 13.843 1.00  97.93 0 I 1
ATOM   3751 C CD  . ARG . . 23 ? -22.288  2.710 13.373 1.00  97.93 0 I 1
ATOM   3752 N NE  . ARG . . 23 ? -21.974  2.390 11.966 1.00  97.93 0 I 1
ATOM   3753 C CZ  . ARG . . 23 ? -21.971  1.205 11.390 1.00  97.93 0 I 1
ATOM   3754 N NH1 . ARG . . 23 ? -22.394  0.140 12.018 1.00  97.93 1 I 1
ATOM   3755 N NH2 . ARG . . 23 ? -21.520  1.066 10.175 1.00  97.93 0 I 1
ATOM   3756 H H   . ARG . . 23 ? -21.918  7.587 11.970 1.00  97.93 0 I 1
ATOM   3757 H HA  . ARG . . 23 ? -21.064  6.480 14.608 1.00  97.93 0 I 1
ATOM   3758 H HB2 . ARG . . 23 ? -21.937  5.072 12.058 1.00  97.93 0 I 1
ATOM   3759 H HB3 . ARG . . 23 ? -22.987  5.401 13.445 1.00  97.93 0 I 1
ATOM   3760 H HG2 . ARG . . 23 ? -20.424  3.743 13.636 1.00  97.93 0 I 1
ATOM   3761 H HG3 . ARG . . 23 ? -21.608  4.039 14.919 1.00  97.93 0 I 1
ATOM   3762 H HD2 . ARG . . 23 ? -22.026  1.869 14.016 1.00  97.93 0 I 1
ATOM   3763 H HD3 . ARG . . 23 ? -23.351  2.920 13.482 1.00  97.93 0 I 1
ATOM   3764 H HE  . ARG . . 23 ? -21.598  3.141 11.405 1.00  97.93 0 I 1
ATOM   3765 H HH11 . ARG . . 23 ? -22.766  0.250 12.950 1.00  97.93 0 I 1
ATOM   3766 H HH12 . ARG . . 23 ? -22.343 -0.758 11.558 1.00  97.93 0 I 1
ATOM   3767 H HH21 . ARG . . 23 ? -20.957  1.788  9.749 1.00  97.93 0 I 1
ATOM   3768 H HH22 . ARG . . 23 ? -21.427  0.160  9.738 1.00  97.93 0 I 1
ATOM   3769 N N   . CYS . . 24 ? -18.699  6.332 13.945 1.00  97.63 0 I 1
ATOM   3770 C CA  . CYS . . 24 ? -17.289  6.283 13.602 1.00  97.63 0 I 1
ATOM   3771 C C   . CYS . . 24 ? -16.860  4.858 13.268 1.00  97.63 0 I 1
ATOM   3772 O O   . CYS . . 24 ? -17.185  3.907 13.989 1.00  97.63 0 I 1
ATOM   3773 C CB  . CYS . . 24 ? -16.436  6.846 14.737 1.00  97.63 0 I 1
ATOM   3774 S SG  . CYS . . 24 ? -17.067  8.361 15.489 1.00  97.63 0 I 1
ATOM   3775 H H   . CYS . . 24 ? -18.952  6.467 14.913 1.00  97.63 0 I 1
ATOM   3776 H HA  . CYS . . 24 ? -17.133  6.906 12.721 1.00  97.63 0 I 1
ATOM   3777 H HB2 . CYS . . 24 ? -15.439  7.044 14.344 1.00  97.63 0 I 1
ATOM   3778 H HB3 . CYS . . 24 ? -16.347  6.084 15.511 1.00  97.63 0 I 1
ATOM   3779 N N   . GLU . . 25 ? -16.080  4.743 12.205 1.00  93.34 0 I 1
ATOM   3780 C CA  . GLU . . 25 ? -15.418  3.516 11.790 1.00  93.34 0 I 1
ATOM   3781 C C   . GLU . . 25 ? -13.929  3.636 12.122 1.00  93.34 0 I 1
ATOM   3782 O O   . GLU . . 25 ? -13.341  4.710 12.009 1.00  93.34 0 I 1
ATOM   3783 C CB  . GLU . . 25 ? -15.715  3.227 10.309 1.00  93.34 0 I 1
ATOM   3784 C CG  . GLU . . 25 ? -17.236  3.071 10.110 1.00  93.34 0 I 1
ATOM   3785 C CD  . GLU . . 25 ? -17.681  2.589  8.724 1.00  93.34 0 I 1
ATOM   3786 O OE1 . GLU . . 25 ? -18.881  2.203  8.645 1.00  93.34 0 I 1
ATOM   3787 O OE2 . GLU . . 25 ? -16.852  2.579  7.789 1.00  93.34 -1 I 1
ATOM   3788 H H   . GLU . . 25 ? -15.843  5.572 11.678 1.00  93.34 0 I 1
ATOM   3789 H HA  . GLU . . 25 ? -15.812  2.679 12.366 1.00  93.34 0 I 1
ATOM   3790 H HB2 . GLU . . 25 ? -15.340  4.041  9.688 1.00  93.34 0 I 1
ATOM   3791 H HB3 . GLU . . 25 ? -15.215  2.299 10.028 1.00  93.34 0 I 1
ATOM   3792 H HG2 . GLU . . 25 ? -17.604  2.361 10.850 1.00  93.34 0 I 1
ATOM   3793 H HG3 . GLU . . 25 ? -17.725  4.025 10.304 1.00  93.34 0 I 1
ATOM   3794 N N   . GLY . . 26 ? -13.339  2.549 12.610 1.00  86.65 0 I 1
ATOM   3795 C CA  . GLY . . 26 ? -11.953  2.521 13.055 1.00  86.65 0 I 1
ATOM   3796 C C   . GLY . . 26 ? -11.382  1.119 12.980 1.00  86.65 0 I 1
ATOM   3797 O O   . GLY . . 26 ? -12.119  0.129 12.975 1.00  86.65 0 I 1
ATOM   3798 H H   . GLY . . 26 ? -13.831  1.668 12.615 1.00  86.65 0 I 1
ATOM   3799 H HA2 . GLY . . 26 ? -11.877  2.848 14.092 1.00  86.65 0 I 1
ATOM   3800 H HA3 . GLY . . 26 ? -11.349  3.181 12.433 1.00  86.65 0 I 1
ATOM   3801 N N   . GLU . . 27 ? -10.062  1.054 12.924 1.00  88.09 0 I 1
ATOM   3802 C CA  . GLU . . 27 ? -9.306 -0.191 12.982 1.00  88.09 0 I 1
ATOM   3803 C C   . GLU . . 27 ? -9.397 -0.817 14.389 1.00  88.09 0 I 1
ATOM   3804 O O   . GLU . . 27 ? -9.690 -0.133 15.371 1.00  88.09 0 I 1
ATOM   3805 C CB  . GLU . . 27 ? -7.859  0.102 12.575 1.00  88.09 0 I 1
ATOM   3806 C CG  . GLU . . 27 ? -7.703  0.610 11.128 1.00  88.09 0 I 1
ATOM   3807 C CD  . GLU . . 27 ? -6.312  1.218 10.874 1.00  88.09 0 I 1
ATOM   3808 O OE1 . GLU . . 27 ? -6.202  2.043  9.940 1.00  88.09 0 I 1
ATOM   3809 O OE2 . GLU . . 27 ? -5.387  0.905 11.657 1.00  88.09 -1 I 1
ATOM   3810 H H   . GLU . . 27 ? -9.533  1.914 12.924 1.00  88.09 0 I 1
ATOM   3811 H HA  . GLU . . 27 ? -9.728 -0.899 12.269 1.00  88.09 0 I 1
ATOM   3812 H HB2 . GLU . . 27 ? -7.262 -0.801 12.702 1.00  88.09 0 I 1
ATOM   3813 H HB3 . GLU . . 27 ? -7.483  0.869 13.252 1.00  88.09 0 I 1
ATOM   3814 H HG2 . GLU . . 27 ? -8.453  1.376 10.927 1.00  88.09 0 I 1
ATOM   3815 H HG3 . GLU . . 27 ? -7.877 -0.219 10.443 1.00  88.09 0 I 1
ATOM   3816 N N   . GLN . . 28 ? -9.171 -2.131 14.502 1.00  81.88 0 I 1
ATOM   3817 C CA  . GLN . . 28 ? -9.463 -2.898 15.726 1.00  81.88 0 I 1
ATOM   3818 C C   . GLN . . 28 ? -8.728 -2.398 16.980 1.00  81.88 0 I 1
ATOM   3819 O O   . GLN . . 28 ? -9.342 -2.315 18.043 1.00  81.88 0 I 1
ATOM   3820 C CB  . GLN . . 28 ? -9.130 -4.383 15.503 1.00  81.88 0 I 1
ATOM   3821 C CG  . GLN . . 28 ? -10.176 -5.092 14.634 1.00  81.88 0 I 1
ATOM   3822 C CD  . GLN . . 28 ? -9.917 -6.590 14.495 1.00  81.88 0 I 1
ATOM   3823 N NE2 . GLN . . 28 ? -10.886 -7.354 14.042 1.00  81.88 0 I 1
ATOM   3824 O OE1 . GLN . . 28 ? -8.856 -7.119 14.759 1.00  81.88 0 I 1
ATOM   3825 H H   . GLN . . 28 ? -8.858 -2.637 13.686 1.00  81.88 0 I 1
ATOM   3826 H HA  . GLN . . 28 ? -10.527 -2.807 15.945 1.00  81.88 0 I 1
ATOM   3827 H HB2 . GLN . . 28 ? -9.107 -4.882 16.473 1.00  81.88 0 I 1
ATOM   3828 H HB3 . GLN . . 28 ? -8.143 -4.476 15.052 1.00  81.88 0 I 1
ATOM   3829 H HG2 . GLN . . 28 ? -11.162 -4.949 15.079 1.00  81.88 0 I 1
ATOM   3830 H HG3 . GLN . . 28 ? -10.181 -4.653 13.636 1.00  81.88 0 I 1
ATOM   3831 H HE21 . GLN . . 28 ? -11.765 -6.956 13.744 1.00  81.88 0 I 1
ATOM   3832 H HE22 . GLN . . 28 ? -10.627 -8.323 13.915 1.00  81.88 0 I 1
ATOM   3833 N N   . ASP . . 29 ? -7.451 -2.037 16.850 1.00  87.14 0 I 1
ATOM   3834 C CA  . ASP . . 29 ? -6.590 -1.638 17.973 1.00  87.14 0 I 1
ATOM   3835 C C   . ASP . . 29 ? -6.448 -0.114 18.099 1.00  87.14 0 I 1
ATOM   3836 O O   . ASP . . 29 ? -5.457  0.384 18.640 1.00  87.14 0 I 1
ATOM   3837 C CB  . ASP . . 29 ? -5.230 -2.343 17.859 1.00  87.14 0 I 1
ATOM   3838 C CG  . ASP . . 29 ? -5.346 -3.866 17.938 1.00  87.14 0 I 1
ATOM   3839 O OD1 . ASP . . 29 ? -6.137 -4.356 18.775 1.00  87.14 0 I 1
ATOM   3840 O OD2 . ASP . . 29 ? -4.610 -4.526 17.174 1.00  87.14 -1 I 1
ATOM   3841 H H   . ASP . . 29 ? -7.013 -2.159 15.949 1.00  87.14 0 I 1
ATOM   3842 H HA  . ASP . . 29 ? -7.048 -1.978 18.901 1.00  87.14 0 I 1
ATOM   3843 H HB2 . ASP . . 29 ? -4.757 -2.054 16.921 1.00  87.14 0 I 1
ATOM   3844 H HB3 . ASP . . 29 ? -4.586 -2.022 18.678 1.00  87.14 0 I 1
ATOM   3845 N N   . LYS . . 30 ? -7.415  0.638 17.561 1.00  94.98 0 I 1
ATOM   3846 C CA  . LYS . . 30 ? -7.385  2.101 17.531 1.00  94.98 0 I 1
ATOM   3847 C C   . LYS . . 30 ? -8.482  2.716 18.373 1.00  94.98 0 I 1
ATOM   3848 O O   . LYS . . 30 ? -9.630  2.261 18.389 1.00  94.98 0 I 1
ATOM   3849 C CB  . LYS . . 30 ? -7.425  2.622 16.087 1.00  94.98 0 I 1
ATOM   3850 C CG  . LYS . . 30 ? -6.240  2.147 15.242 1.00  94.98 0 I 1
ATOM   3851 C CD  . LYS . . 30 ? -4.872  2.510 15.820 1.00  94.98 0 I 1
ATOM   3852 C CE  . LYS . . 30 ? -3.834  1.831 14.941 1.00  94.98 0 I 1
ATOM   3853 N NZ  . LYS . . 30 ? -2.563  1.675 15.660 1.00  94.98 1 I 1
ATOM   3854 H H   . LYS . . 30 ? -8.208  0.170 17.145 1.00  94.98 0 I 1
ATOM   3855 H HA  . LYS . . 30 ? -6.460  2.449 17.990 1.00  94.98 0 I 1
ATOM   3856 H HB2 . LYS . . 30 ? -7.426  3.712 16.101 1.00  94.98 0 I 1
ATOM   3857 H HB3 . LYS . . 30 ? -8.349  2.294 15.613 1.00  94.98 0 I 1
ATOM   3858 H HG2 . LYS . . 30 ? -6.325  2.590 14.249 1.00  94.98 0 I 1
ATOM   3859 H HG3 . LYS . . 30 ? -6.300  1.063 15.143 1.00  94.98 0 I 1
ATOM   3860 H HD2 . LYS . . 30 ? -4.773  2.125 16.835 1.00  94.98 0 I 1
ATOM   3861 H HD3 . LYS . . 30 ? -4.731  3.590 15.826 1.00  94.98 0 I 1
ATOM   3862 H HE2 . LYS . . 30 ? -3.691  2.400 14.022 1.00  94.98 0 I 1
ATOM   3863 H HE3 . LYS . . 30 ? -4.196  0.849 14.636 1.00  94.98 0 I 1
ATOM   3864 H HZ1 . LYS . . 30 ? -2.215  2.565 15.987 1.00  94.98 0 I 1
ATOM   3865 H HZ2 . LYS . . 30 ? -1.888  1.387 14.967 1.00  94.98 0 I 1
ATOM   3866 H HZ3 . LYS . . 30 ? -2.635  0.992 16.401 1.00  94.98 0 I 1
ATOM   3867 N N   . ARG . . 31 ? -8.123  3.794 19.066 1.00  96.67 0 I 1
ATOM   3868 C CA  . ARG . . 31 ? -9.096  4.631 19.758 1.00  96.67 0 I 1
ATOM   3869 C C   . ARG . . 31 ? -9.886  5.447 18.743 1.00  96.67 0 I 1
ATOM   3870 O O   . ARG . . 31 ? -9.444  5.733 17.634 1.00  96.67 0 I 1
ATOM   3871 C CB  . ARG . . 31 ? -8.432  5.508 20.821 1.00  96.67 0 I 1
ATOM   3872 C CG  . ARG . . 31 ? -7.676  4.682 21.872 1.00  96.67 0 I 1
ATOM   3873 C CD  . ARG . . 31 ? -7.456  5.555 23.106 1.00  96.67 0 I 1
ATOM   3874 N NE  . ARG . . 31 ? -6.517  4.968 24.075 1.00  96.67 0 I 1
ATOM   3875 C CZ  . ARG . . 31 ? -6.379  5.405 25.318 1.00  96.67 0 I 1
ATOM   3876 N NH1 . ARG . . 31 ? -7.140  6.338 25.826 1.00  96.67 1 I 1
ATOM   3877 N NH2 . ARG . . 31 ? -5.460  4.904 26.093 1.00  96.67 0 I 1
ATOM   3878 H H   . ARG . . 31 ? -7.183  4.137 18.931 1.00  96.67 0 I 1
ATOM   3879 H HA  . ARG . . 31 ? -9.807  3.975 20.261 1.00  96.67 0 I 1
ATOM   3880 H HB2 . ARG . . 31 ? -9.209  6.090 21.316 1.00  96.67 0 I 1
ATOM   3881 H HB3 . ARG . . 31 ? -7.738  6.201 20.344 1.00  96.67 0 I 1
ATOM   3882 H HG2 . ARG . . 31 ? -8.258  3.806 22.156 1.00  96.67 0 I 1
ATOM   3883 H HG3 . ARG . . 31 ? -6.717  4.367 21.460 1.00  96.67 0 I 1
ATOM   3884 H HD2 . ARG . . 31 ? -7.078  6.528 22.793 1.00  96.67 0 I 1
ATOM   3885 H HD3 . ARG . . 31 ? -8.423  5.714 23.584 1.00  96.67 0 I 1
ATOM   3886 H HE  . ARG . . 31 ? -5.851  4.296 23.721 1.00  96.67 0 I 1
ATOM   3887 H HH11 . ARG . . 31 ? -7.916  6.712 25.299 1.00  96.67 0 I 1
ATOM   3888 H HH12 . ARG . . 31 ? -7.092  6.649 26.786 1.00  96.67 0 I 1
ATOM   3889 H HH21 . ARG . . 31 ? -5.360  5.349 26.994 1.00  96.67 0 I 1
ATOM   3890 H HH22 . ARG . . 31 ? -4.778  4.256 25.726 1.00  96.67 0 I 1
ATOM   3891 N N   . LEU . . 32 ? -11.097  5.801 19.141 1.00  97.64 0 I 1
ATOM   3892 C CA  . LEU . . 32 ? -11.999  6.628 18.354 1.00  97.64 0 I 1
ATOM   3893 C C   . LEU . . 32 ? -12.365  7.835 19.193 1.00  97.64 0 I 1
ATOM   3894 O O   . LEU . . 32 ? -12.604  7.703 20.395 1.00  97.64 0 I 1
ATOM   3895 C CB  . LEU . . 32 ? -13.237  5.812 17.949 1.00  97.64 0 I 1
ATOM   3896 C CG  . LEU . . 32 ? -12.952  4.756 16.865 1.00  97.64 0 I 1
ATOM   3897 C CD1 . LEU . . 32 ? -14.152  3.813 16.737 1.00  97.64 0 I 1
ATOM   3898 C CD2 . LEU . . 32 ? -12.704  5.434 15.517 1.00  97.64 0 I 1
ATOM   3899 H H   . LEU . . 32 ? -11.331  5.631 20.109 1.00  97.64 0 I 1
ATOM   3900 H HA  . LEU . . 32 ? -11.493  6.996 17.461 1.00  97.64 0 I 1
ATOM   3901 H HB2 . LEU . . 32 ? -13.628  5.319 18.839 1.00  97.64 0 I 1
ATOM   3902 H HB3 . LEU . . 32 ? -14.000  6.495 17.577 1.00  97.64 0 I 1
ATOM   3903 H HG  . LEU . . 32 ? -12.081  4.159 17.139 1.00  97.64 0 I 1
ATOM   3904 H HD11 . LEU . . 32 ? -14.335  3.326 17.694 1.00  97.64 0 I 1
ATOM   3905 H HD12 . LEU . . 32 ? -13.917  3.050 15.994 1.00  97.64 0 I 1
ATOM   3906 H HD13 . LEU . . 32 ? -15.033  4.365 16.408 1.00  97.64 0 I 1
ATOM   3907 H HD21 . LEU . . 32 ? -13.491  6.153 15.290 1.00  97.64 0 I 1
ATOM   3908 H HD22 . LEU . . 32 ? -12.673  4.697 14.716 1.00  97.64 0 I 1
ATOM   3909 H HD23 . LEU . . 32 ? -11.743  5.948 15.531 1.00  97.64 0 I 1
ATOM   3910 N N   . HIS . . 33 ? -12.467  8.993 18.557 1.00  98.70 0 I 1
ATOM   3911 C CA  . HIS . . 33 ? -12.740 10.259 19.219 1.00  98.70 0 I 1
ATOM   3912 C C   . HIS . . 33 ? -13.874 10.993 18.509 1.00  98.70 0 I 1
ATOM   3913 O O   . HIS . . 33 ? -14.266 10.657 17.390 1.00  98.70 0 I 1
ATOM   3914 C CB  . HIS . . 33 ? -11.438 11.067 19.304 1.00  98.70 0 I 1
ATOM   3915 C CG  . HIS . . 33 ? -10.345 10.303 20.000 1.00  98.70 0 I 1
ATOM   3916 C CD2 . HIS . . 33 ? -9.333  9.627 19.377 1.00  98.70 0 I 1
ATOM   3917 N ND1 . HIS . . 33 ? -10.249 10.031 21.347 1.00  98.70 0 I 1
ATOM   3918 C CE1 . HIS . . 33 ? -9.206  9.202 21.523 1.00  98.70 0 I 1
ATOM   3919 N NE2 . HIS . . 33 ? -8.621  8.926 20.349 1.00  98.70 0 I 1
ATOM   3920 H H   . HIS . . 33 ? -12.211  9.044 17.582 1.00  98.70 0 I 1
ATOM   3921 H HA  . HIS . . 33 ? -13.064 10.083 20.245 1.00  98.70 0 I 1
ATOM   3922 H HB2 . HIS . . 33 ? -11.606 12.011 19.823 1.00  98.70 0 I 1
ATOM   3923 H HB3 . HIS . . 33 ? -11.084 11.285 18.297 1.00  98.70 0 I 1
ATOM   3924 H HD1 . HIS . . 33 ? -10.770 10.466 22.094 1.00  98.70 0 I 1
ATOM   3925 H HD2 . HIS . . 33 ? -9.167  9.584 18.311 1.00  98.70 0 I 1
ATOM   3926 H HE1 . HIS . . 33 ? -8.873  8.824 22.479 1.00  98.70 0 I 1
ATOM   3927 N N   . CYS . . 34 ? -14.427 11.985 19.190 1.00  98.88 0 I 1
ATOM   3928 C CA  . CYS . . 34 ? -15.281 12.983 18.572 1.00  98.88 0 I 1
ATOM   3929 C C   . CYS . . 34 ? -14.573 14.329 18.630 1.00  98.88 0 I 1
ATOM   3930 O O   . CYS . . 34 ? -13.798 14.576 19.554 1.00  98.88 0 I 1
ATOM   3931 C CB  . CYS . . 34 ? -16.634 13.059 19.278 1.00  98.88 0 I 1
ATOM   3932 S SG  . CYS . . 34 ? -17.542 11.509 19.459 1.00  98.88 0 I 1
ATOM   3933 H H   . CYS . . 34 ? -14.038 12.212 20.094 1.00  98.88 0 I 1
ATOM   3934 H HA  . CYS . . 34 ? -15.451 12.734 17.524 1.00  98.88 0 I 1
ATOM   3935 H HB2 . CYS . . 34 ? -17.261 13.734 18.697 1.00  98.88 0 I 1
ATOM   3936 H HB3 . CYS . . 34 ? -16.486 13.493 20.267 1.00  98.88 0 I 1
ATOM   3937 N N   . TYR . . 35 ? -14.883 15.217 17.694 1.00  98.83 0 I 1
ATOM   3938 C CA  . TYR . . 35 ? -14.366 16.581 17.709 1.00  98.83 0 I 1
ATOM   3939 C C   . TYR . . 35 ? -15.466 17.612 17.485 1.00  98.83 0 I 1
ATOM   3940 O O   . TYR . . 35 ? -16.548 17.311 16.963 1.00  98.83 0 I 1
ATOM   3941 C CB  . TYR . . 35 ? -13.229 16.745 16.693 1.00  98.83 0 I 1
ATOM   3942 C CG  . TYR . . 35 ? -13.705 17.013 15.279 1.00  98.83 0 I 1
ATOM   3943 C CD1 . TYR . . 35 ? -14.226 15.965 14.500 1.00  98.83 0 I 1
ATOM   3944 C CD2 . TYR . . 35 ? -13.667 18.323 14.763 1.00  98.83 0 I 1
ATOM   3945 C CE1 . TYR . . 35 ? -14.709 16.219 13.206 1.00  98.83 0 I 1
ATOM   3946 C CE2 . TYR . . 35 ? -14.144 18.584 13.464 1.00  98.83 0 I 1
ATOM   3947 C CZ  . TYR . . 35 ? -14.670 17.531 12.689 1.00  98.83 0 I 1
ATOM   3948 O OH  . TYR . . 35 ? -15.152 17.774 11.445 1.00  98.83 0 I 1
ATOM   3949 H H   . TYR . . 35 ? -15.500 14.943 16.943 1.00  98.83 0 I 1
ATOM   3950 H HA  . TYR . . 35 ? -13.949 16.788 18.694 1.00  98.83 0 I 1
ATOM   3951 H HB2 . TYR . . 35 ? -12.614 17.587 17.009 1.00  98.83 0 I 1
ATOM   3952 H HB3 . TYR . . 35 ? -12.581 15.869 16.714 1.00  98.83 0 I 1
ATOM   3953 H HD1 . TYR . . 35 ? -14.238 14.958 14.890 1.00  98.83 0 I 1
ATOM   3954 H HD2 . TYR . . 35 ? -13.259 19.125 15.361 1.00  98.83 0 I 1
ATOM   3955 H HE1 . TYR . . 35 ? -15.096 15.403 12.612 1.00  98.83 0 I 1
ATOM   3956 H HE2 . TYR . . 35 ? -14.098 19.581 13.051 1.00  98.83 0 I 1
ATOM   3957 H HH  . TYR . . 35 ? -15.496 16.969 11.051 1.00  98.83 0 I 1
ATOM   3958 N N   . ALA . . 36 ? -15.166 18.848 17.862 1.00  98.88 0 I 1
ATOM   3959 C CA  . ALA . . 36 ? -15.940 20.015 17.492 1.00  98.88 0 I 1
ATOM   3960 C C   . ALA . . 36 ? -15.013 21.160 17.097 1.00  98.88 0 I 1
ATOM   3961 O O   . ALA . . 36 ? -13.939 21.334 17.665 1.00  98.88 0 I 1
ATOM   3962 C CB  . ALA . . 36 ? -16.865 20.416 18.646 1.00  98.88 0 I 1
ATOM   3963 H H   . ALA . . 36 ? -14.268 19.006 18.296 1.00  98.88 0 I 1
ATOM   3964 H HA  . ALA . . 36 ? -16.540 19.773 16.615 1.00  98.88 0 I 1
ATOM   3965 H HB1 . ALA . . 36 ? -17.565 19.609 18.861 1.00  98.88 0 I 1
ATOM   3966 H HB2 . ALA . . 36 ? -16.272 20.624 19.537 1.00  98.88 0 I 1
ATOM   3967 H HB3 . ALA . . 36 ? -17.417 21.317 18.378 1.00  98.88 0 I 1
ATOM   3968 N N   . SER . . 37 ? -15.471 21.961 16.144 1.00  98.72 0 I 1
ATOM   3969 C CA  . SER . . 37 ? -14.821 23.194 15.726 1.00  98.72 0 I 1
ATOM   3970 C C   . SER . . 37 ? -15.838 24.314 15.550 1.00  98.72 0 I 1
ATOM   3971 O O   . SER . . 37 ? -16.981 24.091 15.128 1.00  98.72 0 I 1
ATOM   3972 C CB  . SER . . 37 ? -14.004 22.988 14.451 1.00  98.72 0 I 1
ATOM   3973 O OG  . SER . . 37 ? -14.848 22.495 13.426 1.00  98.72 0 I 1
ATOM   3974 H H   . SER . . 37 ? -16.330 21.713 15.674 1.00  98.72 0 I 1
ATOM   3975 H HA  . SER . . 37 ? -14.141 23.490 16.525 1.00  98.72 0 I 1
ATOM   3976 H HB2 . SER . . 37 ? -13.560 23.935 14.141 1.00  98.72 0 I 1
ATOM   3977 H HB3 . SER . . 37 ? -13.201 22.278 14.647 1.00  98.72 0 I 1
ATOM   3978 H HG  . SER . . 37 ? -15.309 21.732 13.780 1.00  98.72 0 I 1
ATOM   3979 N N   . TRP . . 38 ? -15.432 25.526 15.904 1.00  97.95 0 I 1
ATOM   3980 C CA  . TRP . . 38 ? -16.274 26.716 15.845 1.00  97.95 0 I 1
ATOM   3981 C C   . TRP . . 38 ? -15.423 27.974 15.688 1.00  97.95 0 I 1
ATOM   3982 O O   . TRP . . 38 ? -14.212 27.966 15.901 1.00  97.95 0 I 1
ATOM   3983 C CB  . TRP . . 38 ? -17.171 26.802 17.095 1.00  97.95 0 I 1
ATOM   3984 C CG  . TRP . . 38 ? -16.469 27.033 18.395 1.00  97.95 0 I 1
ATOM   3985 C CD1 . TRP . . 38 ? -16.313 28.226 19.014 1.00  97.95 0 I 1
ATOM   3986 C CD2 . TRP . . 38 ? -15.796 26.054 19.237 1.00  97.95 0 I 1
ATOM   3987 C CE2 . TRP . . 38 ? -15.261 26.728 20.375 1.00  97.95 0 I 1
ATOM   3988 C CE3 . TRP . . 38 ? -15.569 24.666 19.145 1.00  97.95 0 I 1
ATOM   3989 N NE1 . TRP . . 38 ? -15.592 28.052 20.179 1.00  97.95 0 I 1
ATOM   3990 C CZ2 . TRP . . 38 ? -14.549 26.056 21.378 1.00  97.95 0 I 1
ATOM   3991 C CZ3 . TRP . . 38 ? -14.836 23.987 20.131 1.00  97.95 0 I 1
ATOM   3992 C CH2 . TRP . . 38 ? -14.344 24.671 21.256 1.00  97.95 0 I 1
ATOM   3993 H H   . TRP . . 38 ? -14.482 25.641 16.226 1.00  97.95 0 I 1
ATOM   3994 H HA  . TRP . . 38 ? -16.925 26.647 14.974 1.00  97.95 0 I 1
ATOM   3995 H HB2 . TRP . . 38 ? -17.891 27.611 16.962 1.00  97.95 0 I 1
ATOM   3996 H HB3 . TRP . . 38 ? -17.746 25.880 17.179 1.00  97.95 0 I 1
ATOM   3997 H HD1 . TRP . . 38 ? -16.679 29.169 18.637 1.00  97.95 0 I 1
ATOM   3998 H HE1 . TRP . . 38 ? -15.262 28.812 20.758 1.00  97.95 0 I 1
ATOM   3999 H HE3 . TRP . . 38 ? -15.961 24.117 18.301 1.00  97.95 0 I 1
ATOM   4000 H HZ2 . TRP . . 38 ? -14.147 26.592 22.225 1.00  97.95 0 I 1
ATOM   4001 H HZ3 . TRP . . 38 ? -14.651 22.929 20.019 1.00  97.95 0 I 1
ATOM   4002 H HH2 . TRP . . 38 ? -13.807 24.130 22.020 1.00  97.95 0 I 1
ATOM   4003 N N   . ARG . . 39 ? -16.065 29.082 15.338 1.00  97.13 0 I 1
ATOM   4004 C CA  . ARG . . 39 ? -15.491 30.422 15.447 1.00  97.13 0 I 1
ATOM   4005 C C   . ARG . . 39 ? -16.152 31.152 16.600 1.00  97.13 0 I 1
ATOM   4006 O O   . ARG . . 39 ? -17.316 30.911 16.916 1.00  97.13 0 I 1
ATOM   4007 C CB  . ARG . . 39 ? -15.637 31.187 14.129 1.00  97.13 0 I 1
ATOM   4008 C CG  . ARG . . 39 ? -14.889 30.488 12.989 1.00  97.13 0 I 1
ATOM   4009 C CD  . ARG . . 39 ? -15.002 31.329 11.721 1.00  97.13 0 I 1
ATOM   4010 N NE  . ARG . . 39 ? -14.380 30.649 10.570 1.00  97.13 0 I 1
ATOM   4011 C CZ  . ARG . . 39 ? -14.969 30.359  9.423 1.00  97.13 0 I 1
ATOM   4012 N NH1 . ARG . . 39 ? -16.242 30.582  9.212 1.00  97.13 1 I 1
ATOM   4013 N NH2 . ARG . . 39 ? -14.265 29.840  8.451 1.00  97.13 0 I 1
ATOM   4014 H H   . ARG . . 39 ? -17.054 29.008 15.150 1.00  97.13 0 I 1
ATOM   4015 H HA  . ARG . . 39 ? -14.428 30.350 15.674 1.00  97.13 0 I 1
ATOM   4016 H HB2 . ARG . . 39 ? -15.230 32.190 14.256 1.00  97.13 0 I 1
ATOM   4017 H HB3 . ARG . . 39 ? -16.692 31.274 13.868 1.00  97.13 0 I 1
ATOM   4018 H HG2 . ARG . . 39 ? -13.839 30.367 13.255 1.00  97.13 0 I 1
ATOM   4019 H HG3 . ARG . . 39 ? -15.331 29.510 12.804 1.00  97.13 0 I 1
ATOM   4020 H HD2 . ARG . . 39 ? -14.503 32.284 11.884 1.00  97.13 0 I 1
ATOM   4021 H HD3 . ARG . . 39 ? -16.056 31.535 11.536 1.00  97.13 0 I 1
ATOM   4022 H HE  . ARG . . 39 ? -13.404 30.402 10.665 1.00  97.13 0 I 1
ATOM   4023 H HH11 . ARG . . 39 ? -16.698 30.325  8.349 1.00  97.13 0 I 1
ATOM   4024 H HH12 . ARG . . 39 ? -16.826 30.961  9.944 1.00  97.13 0 I 1
ATOM   4025 H HH21 . ARG . . 39 ? -13.278 29.661  8.558 1.00  97.13 0 I 1
ATOM   4026 H HH22 . ARG . . 39 ? -14.695 29.683  7.551 1.00  97.13 0 I 1
ATOM   4027 N N   . ASN . . 40 ? -15.406 32.051 17.225 1.00  92.98 0 I 1
ATOM   4028 C CA  . ASN . . 40 ? -15.933 32.952 18.235 1.00  92.98 0 I 1
ATOM   4029 C C   . ASN . . 40 ? -15.564 34.381 17.844 1.00  92.98 0 I 1
ATOM   4030 O O   . ASN . . 40 ? -14.437 34.818 18.055 1.00  92.98 0 I 1
ATOM   4031 C CB  . ASN . . 40 ? -15.411 32.537 19.616 1.00  92.98 0 I 1
ATOM   4032 C CG  . ASN . . 40 ? -16.026 33.357 20.736 1.00  92.98 0 I 1
ATOM   4033 N ND2 . ASN . . 40 ? -15.735 32.999 21.963 1.00  92.98 0 I 1
ATOM   4034 O OD1 . ASN . . 40 ? -16.772 34.306 20.539 1.00  92.98 0 I 1
ATOM   4035 H H   . ASN . . 40 ? -14.451 32.183 16.926 1.00  92.98 0 I 1
ATOM   4036 H HA  . ASN . . 40 ? -17.021 32.885 18.266 1.00  92.98 0 I 1
ATOM   4037 H HB2 . ASN . . 40 ? -15.646 31.487 19.792 1.00  92.98 0 I 1
ATOM   4038 H HB3 . ASN . . 40 ? -14.329 32.662 19.659 1.00  92.98 0 I 1
ATOM   4039 H HD21 . ASN . . 40 ? -16.106 33.567 22.712 1.00  92.98 0 I 1
ATOM   4040 H HD22 . ASN . . 40 ? -15.023 32.302 22.131 1.00  92.98 0 I 1
ATOM   4041 N N   . SER . . 41 ? -16.511 35.094 17.239 1.00  87.72 0 I 1
ATOM   4042 C CA  . SER . . 41 ? -16.331 36.502 16.900 1.00  87.72 0 I 1
ATOM   4043 C C   . SER . . 41 ? -17.106 37.356 17.888 1.00  87.72 0 I 1
ATOM   4044 O O   . SER . . 41 ? -18.337 37.345 17.905 1.00  87.72 0 I 1
ATOM   4045 C CB  . SER . . 41 ? -16.758 36.787 15.464 1.00  87.72 0 I 1
ATOM   4046 O OG  . SER . . 41 ? -16.497 38.148 15.172 1.00  87.72 0 I 1
ATOM   4047 H H   . SER . . 41 ? -17.433 34.689 17.154 1.00  87.72 0 I 1
ATOM   4048 H HA  . SER . . 41 ? -15.275 36.768 16.968 1.00  87.72 0 I 1
ATOM   4049 H HB2 . SER . . 41 ? -17.821 36.577 15.344 1.00  87.72 0 I 1
ATOM   4050 H HB3 . SER . . 41 ? -16.187 36.153 14.786 1.00  87.72 0 I 1
ATOM   4051 H HG  . SER . . 41 ? -16.660 38.284 14.236 1.00  87.72 0 I 1
ATOM   4052 N N   . SER . . 42 ? -16.386 38.117 18.713 1.00  86.53 0 I 1
ATOM   4053 C CA  . SER . . 42 ? -16.987 39.070 19.659 1.00  86.53 0 I 1
ATOM   4054 C C   . SER . . 42 ? -18.016 38.427 20.609 1.00  86.53 0 I 1
ATOM   4055 O O   . SER . . 42 ? -19.042 39.030 20.914 1.00  86.53 0 I 1
ATOM   4056 C CB  . SER . . 42 ? -17.581 40.267 18.897 1.00  86.53 0 I 1
ATOM   4057 O OG  . SER . . 42 ? -16.710 40.714 17.872 1.00  86.53 0 I 1
ATOM   4058 H H   . SER . . 42 ? -15.378 38.065 18.654 1.00  86.53 0 I 1
ATOM   4059 H HA  . SER . . 42 ? -16.183 39.455 20.286 1.00  86.53 0 I 1
ATOM   4060 H HB2 . SER . . 42 ? -18.530 39.977 18.446 1.00  86.53 0 I 1
ATOM   4061 H HB3 . SER . . 42 ? -17.767 41.083 19.598 1.00  86.53 0 I 1
ATOM   4062 H HG  . SER . . 42 ? -16.668 40.031 17.198 1.00  86.53 0 I 1
ATOM   4063 N N   . GLY . . 43 ? -17.780 37.182 21.037 1.00  86.71 0 I 1
ATOM   4064 C CA  . GLY . . 43 ? -18.694 36.411 21.890 1.00  86.71 0 I 1
ATOM   4065 C C   . GLY . . 43 ? -19.788 35.648 21.135 1.00  86.71 0 I 1
ATOM   4066 O O   . GLY . . 43 ? -20.543 34.899 21.753 1.00  86.71 0 I 1
ATOM   4067 H H   . GLY . . 43 ? -16.957 36.700 20.705 1.00  86.71 0 I 1
ATOM   4068 H HA2 . GLY . . 43 ? -19.181 37.081 22.599 1.00  86.71 0 I 1
ATOM   4069 H HA3 . GLY . . 43 ? -18.114 35.681 22.454 1.00  86.71 0 I 1
ATOM   4070 N N   . THR . . 44 ? -19.885 35.809 19.813 1.00  93.13 0 I 1
ATOM   4071 C CA  . THR . . 44 ? -20.827 35.053 18.981 1.00  93.13 0 I 1
ATOM   4072 C C   . THR . . 44 ? -20.171 33.771 18.497 1.00  93.13 0 I 1
ATOM   4073 O O   . THR . . 44 ? -19.189 33.810 17.754 1.00  93.13 0 I 1
ATOM   4074 C CB  . THR . . 44 ? -21.336 35.871 17.789 1.00  93.13 0 I 1
ATOM   4075 C CG2 . THR . . 44 ? -22.485 35.162 17.070 1.00  93.13 0 I 1
ATOM   4076 O OG1 . THR . . 44 ? -21.833 37.106 18.249 1.00  93.13 0 I 1
ATOM   4077 H H   . THR . . 44 ? -19.207 36.393 19.344 1.00  93.13 0 I 1
ATOM   4078 H HA  . THR . . 44 ? -21.699 34.795 19.582 1.00  93.13 0 I 1
ATOM   4079 H HB  . THR . . 44 ? -20.524 36.053 17.084 1.00  93.13 0 I 1
ATOM   4080 H HG1 . THR . . 44 ? -21.083 37.579 18.616 1.00  93.13 0 I 1
ATOM   4081 H HG21 . THR . . 44 ? -22.854 35.801 16.267 1.00  93.13 0 I 1
ATOM   4082 H HG22 . THR . . 44 ? -22.138 34.226 16.635 1.00  93.13 0 I 1
ATOM   4083 H HG23 . THR . . 44 ? -23.297 34.961 17.768 1.00  93.13 0 I 1
ATOM   4084 N N   . ILE . . 45 ? -20.740 32.640 18.911 1.00  94.92 0 I 1
ATOM   4085 C CA  . ILE . . 45 ? -20.282 31.310 18.517 1.00  94.92 0 I 1
ATOM   4086 C C   . ILE . . 45 ? -20.929 30.920 17.186 1.00  94.92 0 I 1
ATOM   4087 O O   . ILE . . 45 ? -22.151 30.858 17.074 1.00  94.92 0 I 1
ATOM   4088 C CB  . ILE . . 45 ? -20.554 30.280 19.635 1.00  94.92 0 I 1
ATOM   4089 C CG1 . ILE . . 45 ? -19.776 30.672 20.916 1.00  94.92 0 I 1
ATOM   4090 C CG2 . ILE . . 45 ? -20.167 28.863 19.171 1.00  94.92 0 I 1
ATOM   4091 C CD1 . ILE . . 45 ? -20.039 29.766 22.126 1.00  94.92 0 I 1
ATOM   4092 H H   . ILE . . 45 ? -21.541 32.701 19.522 1.00  94.92 0 I 1
ATOM   4093 H HA  . ILE . . 45 ? -19.202 31.347 18.371 1.00  94.92 0 I 1
ATOM   4094 H HB  . ILE . . 45 ? -21.621 30.285 19.860 1.00  94.92 0 I 1
ATOM   4095 H HG12 . ILE . . 45 ? -20.055 31.682 21.212 1.00  94.92 0 I 1
ATOM   4096 H HG13 . ILE . . 45 ? -18.707 30.671 20.703 1.00  94.92 0 I 1
ATOM   4097 H HG21 . ILE . . 45 ? -19.107 28.827 18.920 1.00  94.92 0 I 1
ATOM   4098 H HG22 . ILE . . 45 ? -20.751 28.567 18.301 1.00  94.92 0 I 1
ATOM   4099 H HG23 . ILE . . 45 ? -20.375 28.143 19.963 1.00  94.92 0 I 1
ATOM   4100 H HD11 . ILE . . 45 ? -21.111 29.676 22.300 1.00  94.92 0 I 1
ATOM   4101 H HD12 . ILE . . 45 ? -19.607 28.777 21.967 1.00  94.92 0 I 1
ATOM   4102 H HD13 . ILE . . 45 ? -19.572 30.204 23.008 1.00  94.92 0 I 1
ATOM   4103 N N   . GLU . . 46 ? -20.097 30.604 16.200 1.00  96.51 0 I 1
ATOM   4104 C CA  . GLU . . 46 ? -20.494 30.055 14.904 1.00  96.51 0 I 1
ATOM   4105 C C   . GLU . . 46 ? -19.948 28.627 14.794 1.00  96.51 0 I 1
ATOM   4106 O O   . GLU . . 46 ? -18.736 28.422 14.736 1.00  96.51 0 I 1
ATOM   4107 C CB  . GLU . . 46 ? -19.954 30.960 13.787 1.00  96.51 0 I 1
ATOM   4108 C CG  . GLU . . 46 ? -20.347 30.473 12.381 1.00  96.51 0 I 1
ATOM   4109 C CD  . GLU . . 46 ? -19.573 31.167 11.245 1.00  96.51 0 I 1
ATOM   4110 O OE1 . GLU . . 46 ? -20.015 31.040 10.084 1.00  96.51 0 I 1
ATOM   4111 O OE2 . GLU . . 46 ? -18.497 31.764 11.494 1.00  96.51 -1 I 1
ATOM   4112 H H   . GLU . . 46 ? -19.108 30.704 16.370 1.00  96.51 0 I 1
ATOM   4113 H HA  . GLU . . 46 ? -21.581 30.027 14.820 1.00  96.51 0 I 1
ATOM   4114 H HB2 . GLU . . 46 ? -20.333 31.972 13.928 1.00  96.51 0 I 1
ATOM   4115 H HB3 . GLU . . 46 ? -18.868 30.985 13.876 1.00  96.51 0 I 1
ATOM   4116 H HG2 . GLU . . 46 ? -21.418 30.628 12.251 1.00  96.51 0 I 1
ATOM   4117 H HG3 . GLU . . 46 ? -20.156 29.402 12.304 1.00  96.51 0 I 1
ATOM   4118 N N   . LEU . . 47 ? -20.829 27.625 14.781 1.00  97.99 0 I 1
ATOM   4119 C CA  . LEU . . 47 ? -20.417 26.236 14.576 1.00  97.99 0 I 1
ATOM   4120 C C   . LEU . . 47 ? -19.841 26.041 13.173 1.00  97.99 0 I 1
ATOM   4121 O O   . LEU . . 47 ? -20.440 26.477 12.194 1.00  97.99 0 I 1
ATOM   4122 C CB  . LEU . . 47 ? -21.609 25.289 14.778 1.00  97.99 0 I 1
ATOM   4123 C CG  . LEU . . 47 ? -22.007 25.068 16.241 1.00  97.99 0 I 1
ATOM   4124 C CD1 . LEU . . 47 ? -23.261 24.192 16.293 1.00  97.99 0 I 1
ATOM   4125 C CD2 . LEU . . 47 ? -20.896 24.353 17.010 1.00  97.99 0 I 1
ATOM   4126 H H   . LEU . . 47 ? -21.815 27.846 14.779 1.00  97.99 0 I 1
ATOM   4127 H HA  . LEU . . 47 ? -19.626 25.995 15.286 1.00  97.99 0 I 1
ATOM   4128 H HB2 . LEU . . 47 ? -22.462 25.675 14.222 1.00  97.99 0 I 1
ATOM   4129 H HB3 . LEU . . 47 ? -21.352 24.318 14.353 1.00  97.99 0 I 1
ATOM   4130 H HG  . LEU . . 47 ? -22.227 26.021 16.720 1.00  97.99 0 I 1
ATOM   4131 H HD11 . LEU . . 47 ? -23.575 24.050 17.327 1.00  97.99 0 I 1
ATOM   4132 H HD12 . LEU . . 47 ? -23.065 23.226 15.828 1.00  97.99 0 I 1
ATOM   4133 H HD13 . LEU . . 47 ? -24.068 24.683 15.751 1.00  97.99 0 I 1
ATOM   4134 H HD21 . LEU . . 47 ? -20.076 25.043 17.207 1.00  97.99 0 I 1
ATOM   4135 H HD22 . LEU . . 47 ? -20.522 23.506 16.435 1.00  97.99 0 I 1
ATOM   4136 H HD23 . LEU . . 47 ? -21.290 24.008 17.966 1.00  97.99 0 I 1
ATOM   4137 N N   . VAL . . 48 ? -18.724 25.320 13.085 1.00  98.11 0 I 1
ATOM   4138 C CA  . VAL . . 48 ? -18.037 25.034 11.820 1.00  98.11 0 I 1
ATOM   4139 C C   . VAL . . 48 ? -18.248 23.575 11.434 1.00  98.11 0 I 1
ATOM   4140 O O   . VAL . . 48 ? -19.029 23.282 10.529 1.00  98.11 0 I 1
ATOM   4141 C CB  . VAL . . 48 ? -16.555 25.441 11.908 1.00  98.11 0 I 1
ATOM   4142 C CG1 . VAL . . 48 ? -15.771 25.027 10.666 1.00  98.11 0 I 1
ATOM   4143 C CG2 . VAL . . 48 ? -16.408 26.960 12.055 1.00  98.11 0 I 1
ATOM   4144 H H   . VAL . . 48 ? -18.293 24.986 13.935 1.00  98.11 0 I 1
ATOM   4145 H HA  . VAL . . 48 ? -18.481 25.630 11.022 1.00  98.11 0 I 1
ATOM   4146 H HB  . VAL . . 48 ? -16.096 24.967 12.776 1.00  98.11 0 I 1
ATOM   4147 H HG11 . VAL . . 48 ? -14.763 25.436 10.741 1.00  98.11 0 I 1
ATOM   4148 H HG12 . VAL . . 48 ? -16.254 25.407  9.766 1.00  98.11 0 I 1
ATOM   4149 H HG13 . VAL . . 48 ? -15.681 23.943 10.612 1.00  98.11 0 I 1
ATOM   4150 H HG21 . VAL . . 48 ? -15.358 27.212 12.205 1.00  98.11 0 I 1
ATOM   4151 H HG22 . VAL . . 48 ? -16.776 27.460 11.158 1.00  98.11 0 I 1
ATOM   4152 H HG23 . VAL . . 48 ? -16.982 27.328 12.906 1.00  98.11 0 I 1
ATOM   4153 N N   . LYS . . 49 ? -17.613 22.643 12.150 1.00  98.71 0 I 1
ATOM   4154 C CA  . LYS . . 49 ? -17.782 21.203 11.929 1.00  98.71 0 I 1
ATOM   4155 C C   . LYS . . 49 ? -17.751 20.416 13.234 1.00  98.71 0 I 1
ATOM   4156 O O   . LYS . . 49 ? -17.056 20.790 14.178 1.00  98.71 0 I 1
ATOM   4157 C CB  . LYS . . 49 ? -16.727 20.653 10.951 1.00  98.71 0 I 1
ATOM   4158 C CG  . LYS . . 49 ? -16.887 21.127  9.496 1.00  98.71 0 I 1
ATOM   4159 C CD  . LYS . . 49 ? -15.866 20.428  8.585 1.00  98.71 0 I 1
ATOM   4160 C CE  . LYS . . 49 ? -15.917 20.935  7.136 1.00  98.71 0 I 1
ATOM   4161 N NZ  . LYS . . 49 ? -16.967 20.325  6.286 1.00  98.71 1 I 1
ATOM   4162 H H   . LYS . . 49 ? -16.977 22.942 12.876 1.00  98.71 0 I 1
ATOM   4163 H HA  . LYS . . 49 ? -18.763 21.042 11.482 1.00  98.71 0 I 1
ATOM   4164 H HB2 . LYS . . 49 ? -16.836 19.569 10.939 1.00  98.71 0 I 1
ATOM   4165 H HB3 . LYS . . 49 ? -15.728 20.896 11.310 1.00  98.71 0 I 1
ATOM   4166 H HG2 . LYS . . 49 ? -16.730 22.204  9.439 1.00  98.71 0 I 1
ATOM   4167 H HG3 . LYS . . 49 ? -17.894 20.896  9.148 1.00  98.71 0 I 1
ATOM   4168 H HD2 . LYS . . 49 ? -16.019 19.349  8.608 1.00  98.71 0 I 1
ATOM   4169 H HD3 . LYS . . 49 ? -14.869 20.635  8.975 1.00  98.71 0 I 1
ATOM   4170 H HE2 . LYS . . 49 ? -16.040 22.018  7.146 1.00  98.71 0 I 1
ATOM   4171 H HE3 . LYS . . 49 ? -14.947 20.739  6.679 1.00  98.71 0 I 1
ATOM   4172 H HZ1 . LYS . . 49 ? -17.900 20.587  6.571 1.00  98.71 0 I 1
ATOM   4173 H HZ2 . LYS . . 49 ? -16.907 20.666  5.336 1.00  98.71 0 I 1
ATOM   4174 H HZ3 . LYS . . 49 ? -16.906 19.322  6.182 1.00  98.71 0 I 1
ATOM   4175 N N   . LYS . . 50 ? -18.490 19.310 13.267 1.00  98.82 0 I 1
ATOM   4176 C CA  . LYS . . 50 ? -18.452 18.286 14.316 1.00  98.82 0 I 1
ATOM   4177 C C   . LYS . . 50 ? -18.521 16.911 13.674 1.00  98.82 0 I 1
ATOM   4178 O O   . LYS . . 50 ? -19.176 16.760 12.644 1.00  98.82 0 I 1
ATOM   4179 C CB  . LYS . . 50 ? -19.624 18.429 15.295 1.00  98.82 0 I 1
ATOM   4180 C CG  . LYS . . 50 ? -19.642 19.742 16.081 1.00  98.82 0 I 1
ATOM   4181 C CD  . LYS . . 50 ? -20.678 19.644 17.202 1.00  98.82 0 I 1
ATOM   4182 C CE  . LYS . . 50 ? -20.609 20.876 18.105 1.00  98.82 0 I 1
ATOM   4183 N NZ  . LYS . . 50 ? -21.395 20.652 19.336 1.00  98.82 1 I 1
ATOM   4184 H H   . LYS . . 50 ? -19.006 19.083 12.430 1.00  98.82 0 I 1
ATOM   4185 H HA  . LYS . . 50 ? -17.509 18.351 14.861 1.00  98.82 0 I 1
ATOM   4186 H HB2 . LYS . . 50 ? -20.568 18.314 14.761 1.00  98.82 0 I 1
ATOM   4187 H HB3 . LYS . . 50 ? -19.553 17.610 16.010 1.00  98.82 0 I 1
ATOM   4188 H HG2 . LYS . . 50 ? -18.659 19.909 16.522 1.00  98.82 0 I 1
ATOM   4189 H HG3 . LYS . . 50 ? -19.884 20.576 15.421 1.00  98.82 0 I 1
ATOM   4190 H HD2 . LYS . . 50 ? -20.465 18.755 17.795 1.00  98.82 0 I 1
ATOM   4191 H HD3 . LYS . . 50 ? -21.676 19.551 16.772 1.00  98.82 0 I 1
ATOM   4192 H HE2 . LYS . . 50 ? -20.980 21.742 17.557 1.00  98.82 0 I 1
ATOM   4193 H HE3 . LYS . . 50 ? -19.568 21.056 18.369 1.00  98.82 0 I 1
ATOM   4194 H HZ1 . LYS . . 50 ? -21.021 19.858 19.835 1.00  98.82 0 I 1
ATOM   4195 H HZ2 . LYS . . 50 ? -22.367 20.447 19.154 1.00  98.82 0 I 1
ATOM   4196 H HZ3 . LYS . . 50 ? -21.343 21.424 19.984 1.00  98.82 0 I 1
ATOM   4197 N N   . GLY . . 51 ? -17.902 15.924 14.302 1.00  98.76 0 I 1
ATOM   4198 C CA  . GLY . . 51 ? -17.985 14.547 13.844 1.00  98.76 0 I 1
ATOM   4199 C C   . GLY . . 51 ? -16.989 13.640 14.541 1.00  98.76 0 I 1
ATOM   4200 O O   . GLY . . 51 ? -16.518 13.936 15.642 1.00  98.76 0 I 1
ATOM   4201 H H   . GLY . . 51 ? -17.349 16.123 15.124 1.00  98.76 0 I 1
ATOM   4202 H HA2 . GLY . . 51 ? -17.787 14.516 12.772 1.00  98.76 0 I 1
ATOM   4203 H HA3 . GLY . . 51 ? -18.988 14.152 14.006 1.00  98.76 0 I 1
ATOM   4204 N N   . CYS . . 52 ? -16.668 12.547 13.869 1.00  98.77 0 I 1
ATOM   4205 C CA  . CYS . . 52 ? -15.650 11.589 14.261 1.00  98.77 0 I 1
ATOM   4206 C C   . CYS . . 52 ? -14.234 12.130 14.027 1.00  98.77 0 I 1
ATOM   4207 O O   . CYS . . 52 ? -13.970 12.860 13.068 1.00  98.77 0 I 1
ATOM   4208 C CB  . CYS . . 52 ? -15.892 10.300 13.479 1.00  98.77 0 I 1
ATOM   4209 S SG  . CYS . . 52 ? -17.476  9.527 13.882 1.00  98.77 0 I 1
ATOM   4210 H H   . CYS . . 52 ? -17.165 12.375 13.006 1.00  98.77 0 I 1
ATOM   4211 H HA  . CYS . . 52 ? -15.762 11.371 15.323 1.00  98.77 0 I 1
ATOM   4212 H HB2 . CYS . . 52 ? -15.090  9.590 13.678 1.00  98.77 0 I 1
ATOM   4213 H HB3 . CYS . . 52 ? -15.887 10.531 12.414 1.00  98.77 0 I 1
ATOM   4214 N N   . TRP . . 53 ? -13.320 11.724 14.902 1.00  98.70 0 I 1
ATOM   4215 C CA  . TRP . . 53 ? -11.892 12.018 14.833 1.00  98.70 0 I 1
ATOM   4216 C C   . TRP . . 53 ? -11.112 10.726 15.066 1.00  98.70 0 I 1
ATOM   4217 O O   . TRP . . 53 ? -11.454  9.943 15.961 1.00  98.70 0 I 1
ATOM   4218 C CB  . TRP . . 53 ? -11.558 13.106 15.854 1.00  98.70 0 I 1
ATOM   4219 C CG  . TRP . . 53 ? -10.230 13.768 15.683 1.00  98.70 0 I 1
ATOM   4220 C CD1 . TRP . . 53 ? -9.074 13.470 16.323 1.00  98.70 0 I 1
ATOM   4221 C CD2 . TRP . . 53 ? -9.917 14.880 14.797 1.00  98.70 0 I 1
ATOM   4222 C CE2 . TRP . . 53 ? -8.547 15.229 14.975 1.00  98.70 0 I 1
ATOM   4223 C CE3 . TRP . . 53 ? -10.667 15.628 13.860 1.00  98.70 0 I 1
ATOM   4224 N NE1 . TRP . . 53 ? -8.081 14.352 15.929 1.00  98.70 0 I 1
ATOM   4225 C CZ2 . TRP . . 53 ? -7.958 16.287 14.273 1.00  98.70 0 I 1
ATOM   4226 C CZ3 . TRP . . 53 ? -10.076 16.683 13.138 1.00  98.70 0 I 1
ATOM   4227 C CH2 . TRP . . 53 ? -8.725 17.014 13.348 1.00  98.70 0 I 1
ATOM   4228 H H   . TRP . . 53 ? -13.613 11.127 15.662 1.00  98.70 0 I 1
ATOM   4229 H HA  . TRP . . 53 ? -11.639 12.395 13.842 1.00  98.70 0 I 1
ATOM   4230 H HB2 . TRP . . 53 ? -12.313 13.886 15.758 1.00  98.70 0 I 1
ATOM   4231 H HB3 . TRP . . 53 ? -11.648 12.714 16.868 1.00  98.70 0 I 1
ATOM   4232 H HD1 . TRP . . 53 ? -8.941 12.680 17.047 1.00  98.70 0 I 1
ATOM   4233 H HE1 . TRP . . 53 ? -7.157 14.377 16.335 1.00  98.70 0 I 1
ATOM   4234 H HE3 . TRP . . 53 ? -11.705 15.377 13.696 1.00  98.70 0 I 1
ATOM   4235 H HZ2 . TRP . . 53 ? -6.925 16.539 14.461 1.00  98.70 0 I 1
ATOM   4236 H HZ3 . TRP . . 53 ? -10.659 17.244 12.422 1.00  98.70 0 I 1
ATOM   4237 H HH2 . TRP . . 53 ? -8.266 17.827 12.805 1.00  98.70 0 I 1
ATOM   4238 N N   . LEU . . 54 ? -10.119 10.476 14.217 1.00  98.25 0 I 1
ATOM   4239 C CA  . LEU . . 54 ? -9.289  9.278 14.295 1.00  98.25 0 I 1
ATOM   4240 C C   . LEU . . 54 ? -8.398  9.294 15.539 1.00  98.25 0 I 1
ATOM   4241 O O   . LEU . . 54 ? -8.305 10.296 16.244 1.00  98.25 0 I 1
ATOM   4242 C CB  . LEU . . 54 ? -8.462  9.150 13.004 1.00  98.25 0 I 1
ATOM   4243 C CG  . LEU . . 54 ? -9.293  8.794 11.758 1.00  98.25 0 I 1
ATOM   4244 C CD1 . LEU . . 54 ? -8.389  8.910 10.534 1.00  98.25 0 I 1
ATOM   4245 C CD2 . LEU . . 54 ? -9.851  7.369 11.828 1.00  98.25 0 I 1
ATOM   4246 H H   . LEU . . 54 ? -9.871 11.171 13.527 1.00  98.25 0 I 1
ATOM   4247 H HA  . LEU . . 54 ? -9.937  8.408 14.395 1.00  98.25 0 I 1
ATOM   4248 H HB2 . LEU . . 54 ? -7.704  8.379 13.135 1.00  98.25 0 I 1
ATOM   4249 H HB3 . LEU . . 54 ? -7.940 10.091 12.835 1.00  98.25 0 I 1
ATOM   4250 H HG  . LEU . . 54 ? -10.128  9.485 11.644 1.00  98.25 0 I 1
ATOM   4251 H HD11 . LEU . . 54 ? -8.873  8.447  9.673 1.00  98.25 0 I 1
ATOM   4252 H HD12 . LEU . . 54 ? -8.218  9.963 10.315 1.00  98.25 0 I 1
ATOM   4253 H HD13 . LEU . . 54 ? -7.430  8.429 10.730 1.00  98.25 0 I 1
ATOM   4254 H HD21 . LEU . . 54 ? -10.557  7.273 12.654 1.00  98.25 0 I 1
ATOM   4255 H HD22 . LEU . . 54 ? -10.388  7.143 10.907 1.00  98.25 0 I 1
ATOM   4256 H HD23 . LEU . . 54 ? -9.039  6.651 11.951 1.00  98.25 0 I 1
ATOM   4257 N N   . ASP . . 55 ? -7.765  8.154 15.799 1.00  97.67 0 I 1
ATOM   4258 C CA  . ASP . . 55 ? -6.900  7.914 16.950 1.00  97.67 0 I 1
ATOM   4259 C C   . ASP . . 55 ? -5.809  8.992 17.101 1.00  97.67 0 I 1
ATOM   4260 O O   . ASP . . 55 ? -4.847  9.055 16.324 1.00  97.67 0 I 1
ATOM   4261 C CB  . ASP . . 55 ? -6.309  6.507 16.793 1.00  97.67 0 I 1
ATOM   4262 C CG  . ASP . . 55 ? -5.641  5.999 18.064 1.00  97.67 0 I 1
ATOM   4263 O OD1 . ASP . . 55 ? -5.193  6.831 18.871 1.00  97.67 0 I 1
ATOM   4264 O OD2 . ASP . . 55 ? -5.573  4.765 18.241 1.00  97.67 -1 I 1
ATOM   4265 H H   . ASP . . 55 ? -7.931  7.369 15.185 1.00  97.67 0 I 1
ATOM   4266 H HA  . ASP . . 55 ? -7.512  7.915 17.853 1.00  97.67 0 I 1
ATOM   4267 H HB2 . ASP . . 55 ? -5.596  6.489 15.969 1.00  97.67 0 I 1
ATOM   4268 H HB3 . ASP . . 55 ? -7.117  5.825 16.534 1.00  97.67 0 I 1
ATOM   4269 N N   . ASP . . 56 ? -5.975  9.835 18.116 1.00  97.69 0 I 1
ATOM   4270 C CA  . ASP . . 56 ? -5.145 11.002 18.377 1.00  97.69 0 I 1
ATOM   4271 C C   . ASP . . 56 ? -4.916 11.128 19.884 1.00  97.69 0 I 1
ATOM   4272 O O   . ASP . . 56 ? -5.856 11.286 20.669 1.00  97.69 0 I 1
ATOM   4273 C CB  . ASP . . 56 ? -5.827 12.240 17.781 1.00  97.69 0 I 1
ATOM   4274 C CG  . ASP . . 56 ? -5.025 13.534 17.938 1.00  97.69 0 I 1
ATOM   4275 O OD1 . ASP . . 56 ? -4.000 13.538 18.660 1.00  97.69 0 I 1
ATOM   4276 O OD2 . ASP . . 56 ? -5.455 14.531 17.321 1.00  97.69 -1 I 1
ATOM   4277 H H   . ASP . . 56 ? -6.762  9.693 18.732 1.00  97.69 0 I 1
ATOM   4278 H HA  . ASP . . 56 ? -4.179 10.884 17.886 1.00  97.69 0 I 1
ATOM   4279 H HB2 . ASP . . 56 ? -6.804 12.364 18.247 1.00  97.69 0 I 1
ATOM   4280 H HB3 . ASP . . 56 ? -5.985 12.068 16.716 1.00  97.69 0 I 1
ATOM   4281 N N   . PHE . . 57 ? -3.644 11.075 20.281 1.00  96.78 0 I 1
ATOM   4282 C CA  . PHE . . 57 ? -3.227 11.122 21.680 1.00  96.78 0 I 1
ATOM   4283 C C   . PHE . . 57 ? -3.666 12.417 22.381 1.00  96.78 0 I 1
ATOM   4284 O O   . PHE . . 57 ? -3.853 12.414 23.596 1.00  96.78 0 I 1
ATOM   4285 C CB  . PHE . . 57 ? -1.709 10.917 21.769 1.00  96.78 0 I 1
ATOM   4286 C CG  . PHE . . 57 ? -0.890 12.073 21.226 1.00  96.78 0 I 1
ATOM   4287 C CD1 . PHE . . 57 ? -0.452 12.076 19.886 1.00  96.78 0 I 1
ATOM   4288 C CD2 . PHE . . 57 ? -0.603 13.174 22.055 1.00  96.78 0 I 1
ATOM   4289 C CE1 . PHE . . 57 ?  0.262 13.177 19.381 1.00  96.78 0 I 1
ATOM   4290 C CE2 . PHE . . 57 ?  0.103 14.276 21.547 1.00  96.78 0 I 1
ATOM   4291 C CZ  . PHE . . 57 ?  0.535 14.278 20.213 1.00  96.78 0 I 1
ATOM   4292 H H   . PHE . . 57 ? -2.929 11.092 19.567 1.00  96.78 0 I 1
ATOM   4293 H HA  . PHE . . 57 ? -3.706 10.297 22.206 1.00  96.78 0 I 1
ATOM   4294 H HB2 . PHE . . 57 ? -1.447 10.771 22.818 1.00  96.78 0 I 1
ATOM   4295 H HB3 . PHE . . 57 ? -1.442 10.002 21.242 1.00  96.78 0 I 1
ATOM   4296 H HD1 . PHE . . 57 ? -0.683 11.243 19.239 1.00  96.78 0 I 1
ATOM   4297 H HD2 . PHE . . 57 ? -0.955 13.194 23.076 1.00  96.78 0 I 1
ATOM   4298 H HE1 . PHE . . 57 ?  0.579 13.196 18.349 1.00  96.78 0 I 1
ATOM   4299 H HE2 . PHE . . 57 ?  0.280 15.140 22.169 1.00  96.78 0 I 1
ATOM   4300 H HZ  . PHE . . 57 ?  1.054 15.145 19.830 1.00  96.78 0 I 1
ATOM   4301 N N   . ASN . . 58 ? -3.893 13.505 21.637 1.00  96.58 0 I 1
ATOM   4302 C CA  . ASN . . 58 ? -4.406 14.758 22.191 1.00  96.58 0 I 1
ATOM   4303 C C   . ASN . . 58 ? -5.825 14.608 22.758 1.00  96.58 0 I 1
ATOM   4304 O O   . ASN . . 58 ? -6.217 15.351 23.657 1.00  96.58 0 I 1
ATOM   4305 C CB  . ASN . . 58 ? -4.368 15.834 21.098 1.00  96.58 0 I 1
ATOM   4306 C CG  . ASN . . 58 ? -2.950 16.143 20.670 1.00  96.58 0 I 1
ATOM   4307 N ND2 . ASN . . 58 ? -2.598 15.844 19.446 1.00  96.58 0 I 1
ATOM   4308 O OD1 . ASN . . 58 ? -2.145 16.619 21.454 1.00  96.58 0 I 1
ATOM   4309 H H   . ASN . . 58 ? -3.746 13.452 20.638 1.00  96.58 0 I 1
ATOM   4310 H HA  . ASN . . 58 ? -3.757 15.074 23.009 1.00  96.58 0 I 1
ATOM   4311 H HB2 . ASN . . 58 ? -4.802 16.758 21.478 1.00  96.58 0 I 1
ATOM   4312 H HB3 . ASN . . 58 ? -4.954 15.515 20.236 1.00  96.58 0 I 1
ATOM   4313 H HD21 . ASN . . 58 ? -3.209 15.262 18.891 1.00  96.58 0 I 1
ATOM   4314 H HD22 . ASN . . 58 ? -1.642 16.030 19.179 1.00  96.58 0 I 1
ATOM   4315 N N   . CYS . . 59 ? -6.585 13.628 22.268 1.00  97.99 0 I 1
ATOM   4316 C CA  . CYS . . 59 ? -7.980 13.375 22.616 1.00  97.99 0 I 1
ATOM   4317 C C   . CYS . . 59 ? -8.152 12.276 23.677 1.00  97.99 0 I 1
ATOM   4318 O O   . CYS . . 59 ? -9.285 11.979 24.070 1.00  97.99 0 I 1
ATOM   4319 C CB  . CYS . . 59 ? -8.709 12.990 21.325 1.00  97.99 0 I 1
ATOM   4320 S SG  . CYS . . 59 ? -8.346 14.033 19.891 1.00  97.99 0 I 1
ATOM   4321 H H   . CYS . . 59 ? -6.186 13.049 21.543 1.00  97.99 0 I 1
ATOM   4322 H HA  . CYS . . 59 ? -8.425 14.292 23.004 1.00  97.99 0 I 1
ATOM   4323 H HB2 . CYS . . 59 ? -8.400 11.978 21.059 1.00  97.99 0 I 1
ATOM   4324 H HB3 . CYS . . 59 ? -9.783 12.989 21.507 1.00  97.99 0 I 1
ATOM   4325 N N   . TYR . . 60 ? -7.055 11.637 24.099 1.00  97.90 0 I 1
ATOM   4326 C CA  . TYR . . 60 ? -7.079 10.484 24.997 1.00  97.90 0 I 1
ATOM   4327 C C   . TYR . . 60 ? -7.590 10.865 26.374 1.00  97.90 0 I 1
ATOM   4328 O O   . TYR . . 60 ? -7.183 11.872 26.948 1.00  97.90 0 I 1
ATOM   4329 C CB  . TYR . . 60 ? -5.686  9.861 25.131 1.00  97.90 0 I 1
ATOM   4330 C CG  . TYR . . 60 ? -5.236  8.970 23.992 1.00  97.90 0 I 1
ATOM   4331 C CD1 . TYR . . 60 ? -5.888  8.962 22.742 1.00  97.90 0 I 1
ATOM   4332 C CD2 . TYR . . 60 ? -4.124  8.133 24.201 1.00  97.90 0 I 1
ATOM   4333 C CE1 . TYR . . 60 ? -5.442  8.117 21.715 1.00  97.90 0 I 1
ATOM   4334 C CE2 . TYR . . 60 ? -3.680  7.280 23.176 1.00  97.90 0 I 1
ATOM   4335 C CZ  . TYR . . 60 ? -4.343  7.264 21.935 1.00  97.90 0 I 1
ATOM   4336 O OH  . TYR . . 60 ? -3.900  6.415 20.981 1.00  97.90 0 I 1
ATOM   4337 H H   . TYR . . 60 ? -6.156 11.949 23.763 1.00  97.90 0 I 1
ATOM   4338 H HA  . TYR . . 60 ? -7.758  9.732 24.594 1.00  97.90 0 I 1
ATOM   4339 H HB2 . TYR . . 60 ? -5.680  9.246 26.031 1.00  97.90 0 I 1
ATOM   4340 H HB3 . TYR . . 60 ? -4.950 10.651 25.281 1.00  97.90 0 I 1
ATOM   4341 H HD1 . TYR . . 60 ? -6.707  9.633 22.528 1.00  97.90 0 I 1
ATOM   4342 H HD2 . TYR . . 60 ? -3.612  8.159 25.151 1.00  97.90 0 I 1
ATOM   4343 H HE1 . TYR . . 60 ? -5.937  8.138 20.755 1.00  97.90 0 I 1
ATOM   4344 H HE2 . TYR . . 60 ? -2.822  6.641 23.322 1.00  97.90 0 I 1
ATOM   4345 H HH  . TYR . . 60 ? -4.394  6.537 20.166 1.00  97.90 0 I 1
ATOM   4346 N N   . ASP . . 61 ? -8.472 10.024 26.908 1.00  97.57 0 I 1
ATOM   4347 C CA  . ASP . . 61 ? -8.948 10.116 28.288 1.00  97.57 0 I 1
ATOM   4348 C C   . ASP . . 61 ? -9.648 11.462 28.621 1.00  97.57 0 I 1
ATOM   4349 O O   . ASP . . 61 ? -9.900 11.779 29.786 1.00  97.57 0 I 1
ATOM   4350 C CB  . ASP . . 61 ? -7.810  9.716 29.257 1.00  97.57 0 I 1
ATOM   4351 C CG  . ASP . . 61 ? -7.034  8.446 28.840 1.00  97.57 0 I 1
ATOM   4352 O OD1 . ASP . . 61 ? -7.658  7.458 28.380 1.00  97.57 0 I 1
ATOM   4353 O OD2 . ASP . . 61 ? -5.794  8.427 28.981 1.00  97.57 -1 I 1
ATOM   4354 H H   . ASP . . 61 ? -8.748  9.213 26.372 1.00  97.57 0 I 1
ATOM   4355 H HA  . ASP . . 61 ? -9.717  9.351 28.391 1.00  97.57 0 I 1
ATOM   4356 H HB2 . ASP . . 61 ? -8.237  9.550 30.247 1.00  97.57 0 I 1
ATOM   4357 H HB3 . ASP . . 61 ? -7.108 10.546 29.337 1.00  97.57 0 I 1
ATOM   4358 N N   . ARG . . 62 ? -10.035 12.245 27.598 1.00  97.50 0 I 1
ATOM   4359 C CA  . ARG . . 62 ? -10.783 13.507 27.721 1.00  97.50 0 I 1
ATOM   4360 C C   . ARG . . 62 ? -12.273 13.266 27.522 1.00  97.50 0 I 1
ATOM   4361 O O   . ARG . . 62 ? -12.721 13.090 26.398 1.00  97.50 0 I 1
ATOM   4362 C CB  . ARG . . 62 ? -10.279 14.530 26.688 1.00  97.50 0 I 1
ATOM   4363 C CG  . ARG . . 62 ? -8.846 15.017 26.940 1.00  97.50 0 I 1
ATOM   4364 C CD  . ARG . . 62 ? -8.491 16.106 25.921 1.00  97.50 0 I 1
ATOM   4365 N NE  . ARG . . 62 ? -7.079 16.516 26.034 1.00  97.50 0 I 1
ATOM   4366 C CZ  . ARG . . 62 ? -6.581 17.659 26.473 1.00  97.50 0 I 1
ATOM   4367 N NH1 . ARG . . 62 ? -7.334 18.640 26.884 1.00  97.50 1 I 1
ATOM   4368 N NH2 . ARG . . 62 ? -5.292 17.853 26.495 1.00  97.50 0 I 1
ATOM   4369 H H   . ARG . . 62 ? -9.743 11.953 26.677 1.00  97.50 0 I 1
ATOM   4370 H HA  . ARG . . 62 ? -10.630 13.919 28.719 1.00  97.50 0 I 1
ATOM   4371 H HB2 . ARG . . 62 ? -10.330 14.092 25.692 1.00  97.50 0 I 1
ATOM   4372 H HB3 . ARG . . 62 ? -10.941 15.395 26.709 1.00  97.50 0 I 1
ATOM   4373 H HG2 . ARG . . 62 ? -8.766 15.423 27.948 1.00  97.50 0 I 1
ATOM   4374 H HG3 . ARG . . 62 ? -8.150 14.186 26.834 1.00  97.50 0 I 1
ATOM   4375 H HD2 . ARG . . 62 ? -8.652 15.710 24.919 1.00  97.50 0 I 1
ATOM   4376 H HD3 . ARG . . 62 ? -9.162 16.954 26.050 1.00  97.50 0 I 1
ATOM   4377 H HE  . ARG . . 62 ? -6.431 15.915 25.543 1.00  97.50 0 I 1
ATOM   4378 H HH11 . ARG . . 62 ? -6.905 19.517 27.143 1.00  97.50 0 I 1
ATOM   4379 H HH12 . ARG . . 62 ? -8.335 18.558 26.784 1.00  97.50 0 I 1
ATOM   4380 H HH21 . ARG . . 62 ? -4.676 17.155 26.103 1.00  97.50 0 I 1
ATOM   4381 H HH22 . ARG . . 62 ? -4.906 18.736 26.797 1.00  97.50 0 I 1
ATOM   4382 N N   . GLN . . 63 ? -13.073 13.296 28.581 1.00  97.15 0 I 1
ATOM   4383 C CA  . GLN . . 63 ? -14.526 13.079 28.457 1.00  97.15 0 I 1
ATOM   4384 C C   . GLN . . 63 ? -15.295 14.316 27.974 1.00  97.15 0 I 1
ATOM   4385 O O   . GLN . . 63 ? -16.409 14.194 27.468 1.00  97.15 0 I 1
ATOM   4386 C CB  . GLN . . 63 ? -15.094 12.600 29.794 1.00  97.15 0 I 1
ATOM   4387 C CG  . GLN . . 63 ? -14.504 11.240 30.185 1.00  97.15 0 I 1
ATOM   4388 C CD  . GLN . . 63 ? -15.149 10.645 31.429 1.00  97.15 0 I 1
ATOM   4389 N NE2 . GLN . . 63 ? -14.692  9.489 31.858 1.00  97.15 0 I 1
ATOM   4390 O OE1 . GLN . . 63 ? -16.064 11.171 32.040 1.00  97.15 0 I 1
ATOM   4391 H H   . GLN . . 63 ? -12.658 13.398 29.496 1.00  97.15 0 I 1
ATOM   4392 H HA  . GLN . . 63 ? -14.705 12.298 27.718 1.00  97.15 0 I 1
ATOM   4393 H HB2 . GLN . . 63 ? -14.882 13.334 30.572 1.00  97.15 0 I 1
ATOM   4394 H HB3 . GLN . . 63 ? -16.175 12.498 29.696 1.00  97.15 0 I 1
ATOM   4395 H HG2 . GLN . . 63 ? -13.435 11.340 30.371 1.00  97.15 0 I 1
ATOM   4396 H HG3 . GLN . . 63 ? -14.642 10.539 29.361 1.00  97.15 0 I 1
ATOM   4397 H HE21 . GLN . . 63 ? -13.910  9.055 31.390 1.00  97.15 0 I 1
ATOM   4398 H HE22 . GLN . . 63 ? -15.112  9.138 32.707 1.00  97.15 0 I 1
ATOM   4399 N N   . GLU . . 64 ? -14.702 15.499 28.120 1.00  98.10 0 I 1
ATOM   4400 C CA  . GLU . . 64 ? -15.289 16.776 27.725 1.00  98.10 0 I 1
ATOM   4401 C C   . GLU . . 64 ? -14.496 17.388 26.573 1.00  98.10 0 I 1
ATOM   4402 O O   . GLU . . 64 ? -13.269 17.299 26.520 1.00  98.10 0 I 1
ATOM   4403 C CB  . GLU . . 64 ? -15.348 17.740 28.919 1.00  98.10 0 I 1
ATOM   4404 C CG  . GLU . . 64 ? -16.262 17.223 30.044 1.00  98.10 0 I 1
ATOM   4405 C CD  . GLU . . 64 ? -16.424 18.213 31.209 1.00  98.10 0 I 1
ATOM   4406 O OE1 . GLU . . 64 ? -17.295 17.940 32.068 1.00  98.10 0 I 1
ATOM   4407 O OE2 . GLU . . 64 ? -15.708 19.238 31.238 1.00  98.10 -1 I 1
ATOM   4408 H H   . GLU . . 64 ? -13.764 15.528 28.491 1.00  98.10 0 I 1
ATOM   4409 H HA  . GLU . . 64 ? -16.311 16.618 27.378 1.00  98.10 0 I 1
ATOM   4410 H HB2 . GLU . . 64 ? -15.735 18.697 28.566 1.00  98.10 0 I 1
ATOM   4411 H HB3 . GLU . . 64 ? -14.341 17.891 29.307 1.00  98.10 0 I 1
ATOM   4412 H HG2 . GLU . . 64 ? -17.243 17.012 29.618 1.00  98.10 0 I 1
ATOM   4413 H HG3 . GLU . . 64 ? -15.857 16.289 30.432 1.00  98.10 0 I 1
ATOM   4414 N N   . CYS . . 65 ? -15.203 18.027 25.646 1.00  98.48 0 I 1
ATOM   4415 C CA  . CYS . . 65 ? -14.588 18.713 24.521 1.00  98.48 0 I 1
ATOM   4416 C C   . CYS . . 65 ? -14.187 20.134 24.944 1.00  98.48 0 I 1
ATOM   4417 O O   . CYS . . 65 ? -15.020 21.042 24.992 1.00  98.48 0 I 1
ATOM   4418 C CB  . CYS . . 65 ? -15.568 18.666 23.348 1.00  98.48 0 I 1
ATOM   4419 S SG  . CYS . . 65 ? -14.834 18.857 21.705 1.00  98.48 0 I 1
ATOM   4420 H H   . CYS . . 65 ? -16.209 18.064 25.732 1.00  98.48 0 I 1
ATOM   4421 H HA  . CYS . . 65 ? -13.690 18.171 24.223 1.00  98.48 0 I 1
ATOM   4422 H HB2 . CYS . . 65 ? -16.337 19.427 23.486 1.00  98.48 0 I 1
ATOM   4423 H HB3 . CYS . . 65 ? -16.065 17.696 23.359 1.00  98.48 0 I 1
ATOM   4424 N N   . VAL . . 66 ? -12.908 20.328 25.261 1.00  97.96 0 I 1
ATOM   4425 C CA  . VAL . . 66 ? -12.371 21.612 25.729 1.00  97.96 0 I 1
ATOM   4426 C C   . VAL . . 66 ? -11.276 22.097 24.786 1.00  97.96 0 I 1
ATOM   4427 O O   . VAL . . 66 ? -10.301 21.386 24.563 1.00  97.96 0 I 1
ATOM   4428 C CB  . VAL . . 66 ? -11.851 21.509 27.175 1.00  97.96 0 I 1
ATOM   4429 C CG1 . VAL . . 66 ? -11.488 22.901 27.703 1.00  97.96 0 I 1
ATOM   4430 C CG2 . VAL . . 66 ? -12.896 20.887 28.114 1.00  97.96 0 I 1
ATOM   4431 H H   . VAL . . 66 ? -12.285 19.532 25.254 1.00  97.96 0 I 1
ATOM   4432 H HA  . VAL . . 66 ? -13.169 22.354 25.728 1.00  97.96 0 I 1
ATOM   4433 H HB  . VAL . . 66 ? -10.960 20.883 27.201 1.00  97.96 0 I 1
ATOM   4434 H HG11 . VAL . . 66 ? -11.179 22.832 28.746 1.00  97.96 0 I 1
ATOM   4435 H HG12 . VAL . . 66 ? -10.651 23.314 27.140 1.00  97.96 0 I 1
ATOM   4436 H HG13 . VAL . . 66 ? -12.344 23.570 27.619 1.00  97.96 0 I 1
ATOM   4437 H HG21 . VAL . . 66 ? -12.558 20.949 29.149 1.00  97.96 0 I 1
ATOM   4438 H HG22 . VAL . . 66 ? -13.856 21.395 28.020 1.00  97.96 0 I 1
ATOM   4439 H HG23 . VAL . . 66 ? -13.032 19.833 27.874 1.00  97.96 0 I 1
ATOM   4440 N N   . ALA . . 67 ? -11.445 23.295 24.225 1.00  97.38 0 I 1
ATOM   4441 C CA  . ALA . . 67 ? -10.394 23.970 23.470 1.00  97.38 0 I 1
ATOM   4442 C C   . ALA . . 67 ? -9.424 24.651 24.439 1.00  97.38 0 I 1
ATOM   4443 O O   . ALA . . 67 ? -9.865 25.405 25.313 1.00  97.38 0 I 1
ATOM   4444 C CB  . ALA . . 67 ? -11.013 24.982 22.498 1.00  97.38 0 I 1
ATOM   4445 H H   . ALA . . 67 ? -12.273 23.823 24.459 1.00  97.38 0 I 1
ATOM   4446 H HA  . ALA . . 67 ? -9.839 23.236 22.886 1.00  97.38 0 I 1
ATOM   4447 H HB1 . ALA . . 67 ? -10.217 25.526 21.988 1.00  97.38 0 I 1
ATOM   4448 H HB2 . ALA . . 67 ? -11.603 24.455 21.748 1.00  97.38 0 I 1
ATOM   4449 H HB3 . ALA . . 67 ? -11.645 25.689 23.035 1.00  97.38 0 I 1
ATOM   4450 N N   . THR . . 68 ? -8.132 24.399 24.253 1.00  93.10 0 I 1
ATOM   4451 C CA  . THR . . 68 ? -7.037 24.886 25.110 1.00  93.10 0 I 1
ATOM   4452 C C   . THR . . 68 ? -6.209 26.001 24.471 1.00  93.10 0 I 1
ATOM   4453 O O   . THR . . 68 ? -5.481 26.691 25.176 1.00  93.10 0 I 1
ATOM   4454 C CB  . THR . . 68 ? -6.112 23.718 25.476 1.00  93.10 0 I 1
ATOM   4455 C CG2 . THR . . 68 ? -6.818 22.734 26.413 1.00  93.10 0 I 1
ATOM   4456 O OG1 . THR . . 68 ? -5.766 23.001 24.310 1.00  93.10 0 I 1
ATOM   4457 H H   . THR . . 68 ? -7.865 23.704 23.572 1.00  93.10 0 I 1
ATOM   4458 H HA  . THR . . 68 ? -7.444 25.291 26.036 1.00  93.10 0 I 1
ATOM   4459 H HB  . THR . . 68 ? -5.211 24.092 25.962 1.00  93.10 0 I 1
ATOM   4460 H HG1 . THR . . 68 ? -4.894 23.288 24.028 1.00  93.10 0 I 1
ATOM   4461 H HG21 . THR . . 68 ? -6.102 21.974 26.725 1.00  93.10 0 I 1
ATOM   4462 H HG22 . THR . . 68 ? -7.171 23.264 27.298 1.00  93.10 0 I 1
ATOM   4463 H HG23 . THR . . 68 ? -7.660 22.260 25.907 1.00  93.10 0 I 1
ATOM   4464 N N   . GLU . . 69 ? -6.340 26.209 23.160 1.00  92.19 0 I 1
ATOM   4465 C CA  . GLU . . 69 ? -5.682 27.297 22.430 1.00  92.19 0 I 1
ATOM   4466 C C   . GLU . . 69 ? -6.174 28.671 22.896 1.00  92.19 0 I 1
ATOM   4467 O O   . GLU . . 69 ? -7.377 28.874 23.058 1.00  92.19 0 I 1
ATOM   4468 C CB  . GLU . . 69 ? -5.970 27.147 20.927 1.00  92.19 0 I 1
ATOM   4469 C CG  . GLU . . 69 ? -5.277 25.937 20.289 1.00  92.19 0 I 1
ATOM   4470 C CD  . GLU . . 69 ? -3.762 25.991 20.502 1.00  92.19 0 I 1
ATOM   4471 O OE1 . GLU . . 69 ? -3.215 24.923 20.843 1.00  92.19 0 I 1
ATOM   4472 O OE2 . GLU . . 69 ? -3.221 27.118 20.407 1.00  92.19 -1 I 1
ATOM   4473 H H   . GLU . . 69 ? -6.892 25.555 22.625 1.00  92.19 0 I 1
ATOM   4474 H HA  . GLU . . 69 ? -4.607 27.251 22.603 1.00  92.19 0 I 1
ATOM   4475 H HB2 . GLU . . 69 ? -5.646 28.050 20.409 1.00  92.19 0 I 1
ATOM   4476 H HB3 . GLU . . 69 ? -7.045 27.049 20.781 1.00  92.19 0 I 1
ATOM   4477 H HG2 . GLU . . 69 ? -5.694 25.026 20.718 1.00  92.19 0 I 1
ATOM   4478 H HG3 . GLU . . 69 ? -5.498 25.934 19.222 1.00  92.19 0 I 1
ATOM   4479 N N   . GLU . . 70 ? -5.276 29.641 23.074 1.00  90.58 0 I 1
ATOM   4480 C CA  . GLU . . 70 ? -5.621 30.944 23.663 1.00  90.58 0 I 1
ATOM   4481 C C   . GLU . . 70 ? -6.557 31.774 22.774 1.00  90.58 0 I 1
ATOM   4482 O O   . GLU . . 70 ? -7.627 32.199 23.216 1.00  90.58 0 I 1
ATOM   4483 C CB  . GLU . . 70 ? -4.339 31.715 24.016 1.00  90.58 0 I 1
ATOM   4484 C CG  . GLU . . 70 ? -4.646 32.976 24.841 1.00  90.58 0 I 1
ATOM   4485 C CD  . GLU . . 70 ? -3.403 33.806 25.203 1.00  90.58 0 I 1
ATOM   4486 O OE1 . GLU . . 70 ? -3.591 34.821 25.915 1.00  90.58 0 I 1
ATOM   4487 O OE2 . GLU . . 70 ? -2.297 33.482 24.718 1.00  90.58 -1 I 1
ATOM   4488 H H   . GLU . . 70 ? -4.301 29.416 22.942 1.00  90.58 0 I 1
ATOM   4489 H HA  . GLU . . 70 ? -6.153 30.768 24.598 1.00  90.58 0 I 1
ATOM   4490 H HB2 . GLU . . 70 ? -3.687 31.065 24.601 1.00  90.58 0 I 1
ATOM   4491 H HB3 . GLU . . 70 ? -3.823 31.992 23.096 1.00  90.58 0 I 1
ATOM   4492 H HG2 . GLU . . 70 ? -5.326 33.613 24.274 1.00  90.58 0 I 1
ATOM   4493 H HG3 . GLU . . 70 ? -5.158 32.676 25.756 1.00  90.58 0 I 1
ATOM   4494 N N   . ASN . . 71 ? -6.171 32.002 21.516 1.00  89.95 0 I 1
ATOM   4495 C CA  . ASN . . 71 ? -6.948 32.818 20.581 1.00  89.95 0 I 1
ATOM   4496 C C   . ASN . . 71 ? -6.779 32.363 19.117 1.00  89.95 0 I 1
ATOM   4497 O O   . ASN . . 71 ? -6.206 33.088 18.297 1.00  89.95 0 I 1
ATOM   4498 C CB  . ASN . . 71 ? -6.563 34.289 20.796 1.00  89.95 0 I 1
ATOM   4499 C CG  . ASN . . 71 ? -7.459 35.233 20.017 1.00  89.95 0 I 1
ATOM   4500 N ND2 . ASN . . 71 ? -6.951 36.392 19.670 1.00  89.95 0 I 1
ATOM   4501 O OD1 . ASN . . 71 ? -8.619 34.979 19.725 1.00  89.95 0 I 1
ATOM   4502 H H   . ASN . . 71 ? -5.293 31.606 21.214 1.00  89.95 0 I 1
ATOM   4503 H HA  . ASN . . 71 ? -8.005 32.711 20.821 1.00  89.95 0 I 1
ATOM   4504 H HB2 . ASN . . 71 ? -6.654 34.540 21.853 1.00  89.95 0 I 1
ATOM   4505 H HB3 . ASN . . 71 ? -5.525 34.435 20.498 1.00  89.95 0 I 1
ATOM   4506 H HD21 . ASN . . 71 ? -5.977 36.573 19.869 1.00  89.95 0 I 1
ATOM   4507 H HD22 . ASN . . 71 ? -7.538 36.977 19.093 1.00  89.95 0 I 1
ATOM   4508 N N   . PRO . . 72 ? -7.249 31.155 18.771 1.00  93.23 0 I 1
ATOM   4509 C CA  . PRO . . 72 ? -7.157 30.641 17.413 1.00  93.23 0 I 1
ATOM   4510 C C   . PRO . . 72 ? -8.190 31.294 16.478 1.00  93.23 0 I 1
ATOM   4511 O O   . PRO . . 72 ? -9.257 31.745 16.899 1.00  93.23 0 I 1
ATOM   4512 C CB  . PRO . . 72 ? -7.382 29.136 17.565 1.00  93.23 0 I 1
ATOM   4513 C CG  . PRO . . 72 ? -8.386 29.068 18.717 1.00  93.23 0 I 1
ATOM   4514 C CD  . PRO . . 72 ? -7.903 30.184 19.642 1.00  93.23 0 I 1
ATOM   4515 H HA  . PRO . . 72 ? -6.156 30.814 17.016 1.00  93.23 0 I 1
ATOM   4516 H HB2 . PRO . . 72 ? -7.766 28.683 16.652 1.00  93.23 0 I 1
ATOM   4517 H HB3 . PRO . . 72 ? -6.451 28.654 17.865 1.00  93.23 0 I 1
ATOM   4518 H HG2 . PRO . . 72 ? -9.385 29.305 18.348 1.00  93.23 0 I 1
ATOM   4519 H HG3 . PRO . . 72 ? -8.381 28.095 19.209 1.00  93.23 0 I 1
ATOM   4520 H HD2 . PRO . . 72 ? -7.181 29.782 20.351 1.00  93.23 0 I 1
ATOM   4521 H HD3 . PRO . . 72 ? -8.742 30.630 20.177 1.00  93.23 0 I 1
ATOM   4522 N N   . GLN . . 73 ? -7.919 31.275 15.167 1.00  92.48 0 I 1
ATOM   4523 C CA  . GLN . . 73 ? -8.900 31.677 14.145 1.00  92.48 0 I 1
ATOM   4524 C C   . GLN . . 73 ? -10.119 30.738 14.120 1.00  92.48 0 I 1
ATOM   4525 O O   . GLN . . 73 ? -11.254 31.170 13.901 1.00  92.48 0 I 1
ATOM   4526 C CB  . GLN . . 73 ? -8.209 31.674 12.771 1.00  92.48 0 I 1
ATOM   4527 C CG  . GLN . . 73 ? -9.140 32.104 11.621 1.00  92.48 0 I 1
ATOM   4528 C CD  . GLN . . 73 ? -8.488 31.960 10.251 1.00  92.48 0 I 1
ATOM   4529 N NE2 . GLN . . 73 ? -9.250 31.975  9.179 1.00  92.48 0 I 1
ATOM   4530 O OE1 . GLN . . 73 ? -7.291 31.835 10.102 1.00  92.48 0 I 1
ATOM   4531 H H   . GLN . . 73 ? -7.018 30.931 14.871 1.00  92.48 0 I 1
ATOM   4532 H HA  . GLN . . 73 ? -9.253 32.684 14.368 1.00  92.48 0 I 1
ATOM   4533 H HB2 . GLN . . 73 ? -7.838 30.670 12.565 1.00  92.48 0 I 1
ATOM   4534 H HB3 . GLN . . 73 ? -7.355 32.352 12.803 1.00  92.48 0 I 1
ATOM   4535 H HG2 . GLN . . 73 ? -9.439 33.142 11.763 1.00  92.48 0 I 1
ATOM   4536 H HG3 . GLN . . 73 ? -10.038 31.485 11.615 1.00  92.48 0 I 1
ATOM   4537 H HE21 . GLN . . 73 ? -10.250 32.103  9.238 1.00  92.48 0 I 1
ATOM   4538 H HE22 . GLN . . 73 ? -8.749 31.827  8.314 1.00  92.48 0 I 1
ATOM   4539 N N   . VAL . . 74 ? -9.869 29.443 14.314 1.00  97.07 0 I 1
ATOM   4540 C CA  . VAL . . 74 ? -10.879 28.391 14.410 1.00  97.07 0 I 1
ATOM   4541 C C   . VAL . . 74 ? -10.560 27.588 15.657 1.00  97.07 0 I 1
ATOM   4542 O O   . VAL . . 74 ? -9.489 27.004 15.773 1.00  97.07 0 I 1
ATOM   4543 C CB  . VAL . . 74 ? -10.894 27.491 13.161 1.00  97.07 0 I 1
ATOM   4544 C CG1 . VAL . . 74 ? -11.975 26.406 13.271 1.00  97.07 0 I 1
ATOM   4545 C CG2 . VAL . . 74 ? -11.180 28.305 11.891 1.00  97.07 0 I 1
ATOM   4546 H H   . VAL . . 74 ? -8.916 29.171 14.507 1.00  97.07 0 I 1
ATOM   4547 H HA  . VAL . . 74 ? -11.867 28.836 14.526 1.00  97.07 0 I 1
ATOM   4548 H HB  . VAL . . 74 ? -9.922 27.009 13.049 1.00  97.07 0 I 1
ATOM   4549 H HG11 . VAL . . 74 ? -12.000 25.812 12.357 1.00  97.07 0 I 1
ATOM   4550 H HG12 . VAL . . 74 ? -12.951 26.859 13.441 1.00  97.07 0 I 1
ATOM   4551 H HG13 . VAL . . 74 ? -11.741 25.735 14.097 1.00  97.07 0 I 1
ATOM   4552 H HG21 . VAL . . 74 ? -10.383 29.031 11.731 1.00  97.07 0 I 1
ATOM   4553 H HG22 . VAL . . 74 ? -12.138 28.818 11.985 1.00  97.07 0 I 1
ATOM   4554 H HG23 . VAL . . 74 ? -11.192 27.637 11.029 1.00  97.07 0 I 1
ATOM   4555 N N   . TYR . . 75 ? -11.495 27.580 16.594 1.00  97.52 0 I 1
ATOM   4556 C CA  . TYR . . 75 ? -11.389 26.803 17.814 1.00  97.52 0 I 1
ATOM   4557 C C   . TYR . . 75 ? -11.628 25.338 17.497 1.00  97.52 0 I 1
ATOM   4558 O O   . TYR . . 75 ? -12.440 25.005 16.628 1.00  97.52 0 I 1
ATOM   4559 C CB  . TYR . . 75 ? -12.409 27.298 18.836 1.00  97.52 0 I 1
ATOM   4560 C CG  . TYR . . 75 ? -12.149 28.703 19.329 1.00  97.52 0 I 1
ATOM   4561 C CD1 . TYR . . 75 ? -11.521 28.898 20.571 1.00  97.52 0 I 1
ATOM   4562 C CD2 . TYR . . 75 ? -12.473 29.812 18.520 1.00  97.52 0 I 1
ATOM   4563 C CE1 . TYR . . 75 ? -11.216 30.201 20.994 1.00  97.52 0 I 1
ATOM   4564 C CE2 . TYR . . 75 ? -12.125 31.113 18.929 1.00  97.52 0 I 1
ATOM   4565 C CZ  . TYR . . 75 ? -11.499 31.310 20.177 1.00  97.52 0 I 1
ATOM   4566 O OH  . TYR . . 75 ? -11.148 32.553 20.592 1.00  97.52 0 I 1
ATOM   4567 H H   . TYR . . 75 ? -12.393 27.992 16.385 1.00  97.52 0 I 1
ATOM   4568 H HA  . TYR . . 75 ? -10.387 26.914 18.230 1.00  97.52 0 I 1
ATOM   4569 H HB2 . TYR . . 75 ? -12.399 26.619 19.688 1.00  97.52 0 I 1
ATOM   4570 H HB3 . TYR . . 75 ? -13.400 27.259 18.385 1.00  97.52 0 I 1
ATOM   4571 H HD1 . TYR . . 75 ? -11.235 28.057 21.186 1.00  97.52 0 I 1
ATOM   4572 H HD2 . TYR . . 75 ? -12.932 29.657 17.556 1.00  97.52 0 I 1
ATOM   4573 H HE1 . TYR . . 75 ? -10.687 30.367 21.920 1.00  97.52 0 I 1
ATOM   4574 H HE2 . TYR . . 75 ? -12.297 31.960 18.281 1.00  97.52 0 I 1
ATOM   4575 H HH  . TYR . . 75 ? -11.068 33.182 19.871 1.00  97.52 0 I 1
ATOM   4576 N N   . PHE . . 76 ? -10.955 24.471 18.239 1.00  98.49 0 I 1
ATOM   4577 C CA  . PHE . . 76 ? -11.076 23.034 18.112 1.00  98.49 0 I 1
ATOM   4578 C C   . PHE . . 76 ? -10.961 22.374 19.475 1.00  98.49 0 I 1
ATOM   4579 O O   . PHE . . 76 ? -10.183 22.800 20.327 1.00  98.49 0 I 1
ATOM   4580 C CB  . PHE . . 76 ? -9.982 22.525 17.184 1.00  98.49 0 I 1
ATOM   4581 C CG  . PHE . . 76 ? -9.876 21.012 17.105 1.00  98.49 0 I 1
ATOM   4582 C CD1 . PHE . . 76 ? -9.003 20.320 17.970 1.00  98.49 0 I 1
ATOM   4583 C CD2 . PHE . . 76 ? -10.584 20.305 16.118 1.00  98.49 0 I 1
ATOM   4584 C CE1 . PHE . . 76 ? -8.838 18.932 17.843 1.00  98.49 0 I 1
ATOM   4585 C CE2 . PHE . . 76 ? -10.402 18.918 15.981 1.00  98.49 0 I 1
ATOM   4586 C CZ  . PHE . . 76 ? -9.535 18.232 16.848 1.00  98.49 0 I 1
ATOM   4587 H H   . PHE . . 76 ? -10.294 24.810 18.923 1.00  98.49 0 I 1
ATOM   4588 H HA  . PHE . . 76 ? -12.044 22.781 17.679 1.00  98.49 0 I 1
ATOM   4589 H HB2 . PHE . . 76 ? -10.145 22.927 16.183 1.00  98.49 0 I 1
ATOM   4590 H HB3 . PHE . . 76 ? -9.035 22.926 17.549 1.00  98.49 0 I 1
ATOM   4591 H HD1 . PHE . . 76 ? -8.425 20.858 18.707 1.00  98.49 0 I 1
ATOM   4592 H HD2 . PHE . . 76 ? -11.246 20.833 15.449 1.00  98.49 0 I 1
ATOM   4593 H HE1 . PHE . . 76 ? -8.138 18.410 18.480 1.00  98.49 0 I 1
ATOM   4594 H HE2 . PHE . . 76 ? -10.903 18.371 15.196 1.00  98.49 0 I 1
ATOM   4595 H HZ  . PHE . . 76 ? -9.377 17.169 16.732 1.00  98.49 0 I 1
ATOM   4596 N N   . CYS . . 77 ? -11.715 21.302 19.653 1.00  98.51 0 I 1
ATOM   4597 C CA  . CYS . . 77 ? -11.515 20.360 20.733 1.00  98.51 0 I 1
ATOM   4598 C C   . CYS . . 77 ? -11.824 18.954 20.245 1.00  98.51 0 I 1
ATOM   4599 O O   . CYS . . 77 ? -12.609 18.760 19.312 1.00  98.51 0 I 1
ATOM   4600 C CB  . CYS . . 77 ? -12.395 20.751 21.922 1.00  98.51 0 I 1
ATOM   4601 S SG  . CYS . . 77 ? -14.187 20.781 21.626 1.00  98.51 0 I 1
ATOM   4602 H H   . CYS . . 77 ? -12.336 21.021 18.909 1.00  98.51 0 I 1
ATOM   4603 H HA  . CYS . . 77 ? -10.472 20.388 21.049 1.00  98.51 0 I 1
ATOM   4604 H HB2 . CYS . . 77 ? -12.178 20.076 22.750 1.00  98.51 0 I 1
ATOM   4605 H HB3 . CYS . . 77 ? -12.095 21.756 22.217 1.00  98.51 0 I 1
ATOM   4606 N N   . CYS . . 78 ? -11.266 17.972 20.938 1.00  98.72 0 I 1
ATOM   4607 C CA  . CYS . . 78 ? -11.618 16.579 20.766 1.00  98.72 0 I 1
ATOM   4608 C C   . CYS . . 78 ? -11.714 15.868 22.114 1.00  98.72 0 I 1
ATOM   4609 O O   . CYS . . 78 ? -11.220 16.349 23.136 1.00  98.72 0 I 1
ATOM   4610 C CB  . CYS . . 78 ? -10.621 15.911 19.827 1.00  98.72 0 I 1
ATOM   4611 S SG  . CYS . . 78 ? -8.936 15.875 20.469 1.00  98.72 0 I 1
ATOM   4612 H H   . CYS . . 78 ? -10.616 18.190 21.681 1.00  98.72 0 I 1
ATOM   4613 H HA  . CYS . . 78 ? -12.607 16.525 20.310 1.00  98.72 0 I 1
ATOM   4614 H HB2 . CYS . . 78 ? -10.946 14.887 19.645 1.00  98.72 0 I 1
ATOM   4615 H HB3 . CYS . . 78 ? -10.618 16.431 18.870 1.00  98.72 0 I 1
ATOM   4616 N N   . CYS . . 79 ? -12.413 14.740 22.112 1.00  98.70 0 I 1
ATOM   4617 C CA  . CYS . . 79 ? -12.760 14.004 23.315 1.00  98.70 0 I 1
ATOM   4618 C C   . CYS . . 79 ? -13.013 12.521 23.017 1.00  98.70 0 I 1
ATOM   4619 O O   . CYS . . 79 ? -13.262 12.104 21.881 1.00  98.70 0 I 1
ATOM   4620 C CB  . CYS . . 79 ? -13.982 14.688 23.950 1.00  98.70 0 I 1
ATOM   4621 S SG  . CYS . . 79 ? -15.401 14.881 22.841 1.00  98.70 0 I 1
ATOM   4622 H H   . CYS . . 79 ? -12.815 14.427 21.240 1.00  98.70 0 I 1
ATOM   4623 H HA  . CYS . . 79 ? -11.931 14.060 24.020 1.00  98.70 0 I 1
ATOM   4624 H HB2 . CYS . . 79 ? -13.671 15.679 24.282 1.00  98.70 0 I 1
ATOM   4625 H HB3 . CYS . . 79 ? -14.301 14.137 24.836 1.00  98.70 0 I 1
ATOM   4626 N N   . GLU . . 80 ? -12.974 11.714 24.067 1.00  98.25 0 I 1
ATOM   4627 C CA  . GLU . . 80 ? -13.206 10.284 24.066 1.00  98.25 0 I 1
ATOM   4628 C C   . GLU . . 80 ? -14.486  9.936 24.848 1.00  98.25 0 I 1
ATOM   4629 O O   . GLU . . 80 ? -14.521  9.866 26.073 1.00  98.25 0 I 1
ATOM   4630 C CB  . GLU . . 80 ? -11.945  9.570 24.574 1.00  98.25 0 I 1
ATOM   4631 C CG  . GLU . . 80 ? -12.050  8.070 24.285 1.00  98.25 0 I 1
ATOM   4632 C CD  . GLU . . 80 ? -10.745  7.283 24.467 1.00  98.25 0 I 1
ATOM   4633 O OE1 . GLU . . 80 ? -10.777  6.117 24.016 1.00  98.25 0 I 1
ATOM   4634 O OE2 . GLU . . 80 ? -9.737  7.811 24.996 1.00  98.25 -1 I 1
ATOM   4635 H H   . GLU . . 80 ? -12.760 12.133 24.960 1.00  98.25 0 I 1
ATOM   4636 H HA  . GLU . . 80 ? -13.347  9.971 23.031 1.00  98.25 0 I 1
ATOM   4637 H HB2 . GLU . . 80 ? -11.808  9.744 25.642 1.00  98.25 0 I 1
ATOM   4638 H HB3 . GLU . . 80 ? -11.082  9.965 24.037 1.00  98.25 0 I 1
ATOM   4639 H HG2 . GLU . . 80 ? -12.367  7.951 23.250 1.00  98.25 0 I 1
ATOM   4640 H HG3 . GLU . . 80 ? -12.825  7.637 24.916 1.00  98.25 0 I 1
ATOM   4641 N N   . GLY . . 81 ? -15.567  9.701 24.109 1.00  97.57 0 I 1
ATOM   4642 C CA  . GLY . . 81 ? -16.864  9.252 24.605 1.00  97.57 0 I 1
ATOM   4643 C C   . GLY . . 81 ? -17.933  9.367 23.517 1.00  97.57 0 I 1
ATOM   4644 O O   . GLY . . 81 ? -17.762 10.120 22.560 1.00  97.57 0 I 1
ATOM   4645 H H   . GLY . . 81 ? -15.502  9.898 23.121 1.00  97.57 0 I 1
ATOM   4646 H HA2 . GLY . . 81 ? -16.786  8.215 24.931 1.00  97.57 0 I 1
ATOM   4647 H HA3 . GLY . . 81 ? -17.163  9.864 25.456 1.00  97.57 0 I 1
ATOM   4648 N N   . ASN . . 82 ? -19.036  8.622 23.633 1.00  98.26 0 I 1
ATOM   4649 C CA  . ASN . . 82 ? -20.166  8.799 22.714 1.00  98.26 0 I 1
ATOM   4650 C C   . ASN . . 82 ? -20.775 10.191 22.912 1.00  98.26 0 I 1
ATOM   4651 O O   . ASN . . 82 ? -21.071 10.568 24.044 1.00  98.26 0 I 1
ATOM   4652 C CB  . ASN . . 82 ? -21.227  7.706 22.914 1.00  98.26 0 I 1
ATOM   4653 C CG  . ASN . . 82 ? -20.772  6.340 22.448 1.00  98.26 0 I 1
ATOM   4654 N ND2 . ASN . . 82 ? -21.100  5.300 23.178 1.00  98.26 0 I 1
ATOM   4655 O OD1 . ASN . . 82 ? -20.110  6.172 21.437 1.00  98.26 0 I 1
ATOM   4656 H H   . ASN . . 82 ? -19.173  8.078 24.473 1.00  98.26 0 I 1
ATOM   4657 H HA  . ASN . . 82 ? -19.798  8.743 21.690 1.00  98.26 0 I 1
ATOM   4658 H HB2 . ASN . . 82 ? -22.110  7.964 22.328 1.00  98.26 0 I 1
ATOM   4659 H HB3 . ASN . . 82 ? -21.518  7.673 23.963 1.00  98.26 0 I 1
ATOM   4660 H HD21 . ASN . . 82 ? -21.699  5.417 23.983 1.00  98.26 0 I 1
ATOM   4661 H HD22 . ASN . . 82 ? -20.837  4.397 22.810 1.00  98.26 0 I 1
ATOM   4662 N N   . PHE . . 83 ? -20.962 10.931 21.820 1.00  98.53 0 I 1
ATOM   4663 C CA  . PHE . . 83 ? -21.541 12.280 21.804 1.00  98.53 0 I 1
ATOM   4664 C C   . PHE . . 83 ? -20.816 13.304 22.695 1.00  98.53 0 I 1
ATOM   4665 O O   . PHE . . 83 ? -21.375 14.353 23.007 1.00  98.53 0 I 1
ATOM   4666 C CB  . PHE . . 83 ? -23.050 12.219 22.100 1.00  98.53 0 I 1
ATOM   4667 C CG  . PHE . . 83 ? -23.770 11.051 21.456 1.00  98.53 0 I 1
ATOM   4668 C CD1 . PHE . . 83 ? -23.825 10.940 20.056 1.00  98.53 0 I 1
ATOM   4669 C CD2 . PHE . . 83 ? -24.335 10.041 22.261 1.00  98.53 0 I 1
ATOM   4670 C CE1 . PHE . . 83 ? -24.441  9.824 19.464 1.00  98.53 0 I 1
ATOM   4671 C CE2 . PHE . . 83 ? -24.959  8.931 21.665 1.00  98.53 0 I 1
ATOM   4672 C CZ  . PHE . . 83 ? -25.010  8.822 20.265 1.00  98.53 0 I 1
ATOM   4673 H H   . PHE . . 83 ? -20.731 10.509 20.930 1.00  98.53 0 I 1
ATOM   4674 H HA  . PHE . . 83 ? -21.431 12.653 20.786 1.00  98.53 0 I 1
ATOM   4675 H HB2 . PHE . . 83 ? -23.190 12.167 23.180 1.00  98.53 0 I 1
ATOM   4676 H HB3 . PHE . . 83 ? -23.515 13.145 21.761 1.00  98.53 0 I 1
ATOM   4677 H HD1 . PHE . . 83 ? -23.382 11.701 19.431 1.00  98.53 0 I 1
ATOM   4678 H HD2 . PHE . . 83 ? -24.283 10.119 23.337 1.00  98.53 0 I 1
ATOM   4679 H HE1 . PHE . . 83 ? -24.468  9.720 18.390 1.00  98.53 0 I 1
ATOM   4680 H HE2 . PHE . . 83 ? -25.394  8.156 22.279 1.00  98.53 0 I 1
ATOM   4681 H HZ  . PHE . . 83 ? -25.470  7.964 19.797 1.00  98.53 0 I 1
ATOM   4682 N N   . CYS . . 84 ? -19.560 13.047 23.080 1.00  98.61 0 I 1
ATOM   4683 C CA  . CYS . . 84 ? -18.804 13.942 23.963 1.00  98.61 0 I 1
ATOM   4684 C C   . CYS . . 84 ? -18.593 15.345 23.356 1.00  98.61 0 I 1
ATOM   4685 O O   . CYS . . 84 ? -18.351 16.309 24.074 1.00  98.61 0 I 1
ATOM   4686 C CB  . CYS . . 84 ? -17.472 13.271 24.316 1.00  98.61 0 I 1
ATOM   4687 S SG  . CYS . . 84 ? -16.325 13.072 22.931 1.00  98.61 0 I 1
ATOM   4688 H H   . CYS . . 84 ? -19.133 12.173 22.806 1.00  98.61 0 I 1
ATOM   4689 H HA  . CYS . . 84 ? -19.368 14.074 24.885 1.00  98.61 0 I 1
ATOM   4690 H HB2 . CYS . . 84 ? -17.677 12.290 24.746 1.00  98.61 0 I 1
ATOM   4691 H HB3 . CYS . . 84 ? -16.977 13.867 25.082 1.00  98.61 0 I 1
ATOM   4692 N N   . ASN . . 85 ? -18.732 15.469 22.030 1.00  98.72 0 I 1
ATOM   4693 C CA  . ASN . . 85 ? -18.654 16.716 21.275 1.00  98.72 0 I 1
ATOM   4694 C C   . ASN . . 85 ? -19.998 17.462 21.152 1.00  98.72 0 I 1
ATOM   4695 O O   . ASN . . 85 ? -20.080 18.467 20.438 1.00  98.72 0 I 1
ATOM   4696 C CB  . ASN . . 85 ? -18.049 16.410 19.895 1.00  98.72 0 I 1
ATOM   4697 C CG  . ASN . . 85 ? -18.979 15.631 18.973 1.00  98.72 0 I 1
ATOM   4698 N ND2 . ASN . . 85 ? -18.776 15.753 17.686 1.00  98.72 0 I 1
ATOM   4699 O OD1 . ASN . . 85 ? -19.868 14.896 19.381 1.00  98.72 0 I 1
ATOM   4700 H H   . ASN . . 85 ? -18.959 14.633 21.511 1.00  98.72 0 I 1
ATOM   4701 H HA  . ASN . . 85 ? -17.976 17.388 21.801 1.00  98.72 0 I 1
ATOM   4702 H HB2 . ASN . . 85 ? -17.115 15.862 20.013 1.00  98.72 0 I 1
ATOM   4703 H HB3 . ASN . . 85 ? -17.807 17.359 19.415 1.00  98.72 0 I 1
ATOM   4704 H HD21 . ASN . . 85 ? -17.995 16.306 17.361 1.00  98.72 0 I 1
ATOM   4705 H HD22 . ASN . . 85 ? -19.418 15.331 17.031 1.00  98.72 0 I 1
ATOM   4706 N N   . GLU . . 86 ? -21.077 16.996 21.793 1.00  98.63 0 I 1
ATOM   4707 C CA  . GLU . . 86 ? -22.360 17.710 21.823 1.00  98.63 0 I 1
ATOM   4708 C C   . GLU . . 86 ? -22.177 19.114 22.404 1.00  98.63 0 I 1
ATOM   4709 O O   . GLU . . 86 ? -22.564 20.112 21.785 1.00  98.63 0 I 1
ATOM   4710 C CB  . GLU . . 86 ? -23.390 16.921 22.652 1.00  98.63 0 I 1
ATOM   4711 C CG  . GLU . . 86 ? -24.760 17.623 22.640 1.00  98.63 0 I 1
ATOM   4712 C CD  . GLU . . 86 ? -25.800 16.978 23.565 1.00  98.63 0 I 1
ATOM   4713 O OE1 . GLU . . 86 ? -27.001 17.096 23.237 1.00  98.63 0 I 1
ATOM   4714 O OE2 . GLU . . 86 ? -25.416 16.499 24.655 1.00  98.63 -1 I 1
ATOM   4715 H H   . GLU . . 86 ? -21.002 16.134 22.315 1.00  98.63 0 I 1
ATOM   4716 H HA  . GLU . . 86 ? -22.735 17.822 20.807 1.00  98.63 0 I 1
ATOM   4717 H HB2 . GLU . . 86 ? -23.505 15.921 22.234 1.00  98.63 0 I 1
ATOM   4718 H HB3 . GLU . . 86 ? -23.026 16.834 23.676 1.00  98.63 0 I 1
ATOM   4719 H HG2 . GLU . . 86 ? -25.130 17.635 21.615 1.00  98.63 0 I 1
ATOM   4720 H HG3 . GLU . . 86 ? -24.645 18.658 22.962 1.00  98.63 0 I 1
ATOM   4721 N N   . ARG . . 87 ? -21.506 19.188 23.552 1.00  98.17 0 I 1
ATOM   4722 C CA  . ARG . . 87 ? -21.112 20.430 24.209 1.00  98.17 0 I 1
ATOM   4723 C C   . ARG . . 87 ? -19.618 20.632 24.050 1.00  98.17 0 I 1
ATOM   4724 O O   . ARG . . 87 ? -18.862 19.681 23.893 1.00  98.17 0 I 1
ATOM   4725 C CB  . ARG . . 87 ? -21.523 20.406 25.684 1.00  98.17 0 I 1
ATOM   4726 C CG  . ARG . . 87 ? -23.041 20.252 25.825 1.00  98.17 0 I 1
ATOM   4727 C CD  . ARG . . 87 ? -23.430 20.275 27.297 1.00  98.17 0 I 1
ATOM   4728 N NE  . ARG . . 87 ? -24.863 19.989 27.450 1.00  98.17 0 I 1
ATOM   4729 C CZ  . ARG . . 87 ? -25.540 20.008 28.579 1.00  98.17 0 I 1
ATOM   4730 N NH1 . ARG . . 87 ? -24.974 20.315 29.714 1.00  98.17 1 I 1
ATOM   4731 N NH2 . ARG . . 87 ? -26.806 19.702 28.581 1.00  98.17 0 I 1
ATOM   4732 H H   . ARG . . 87 ? -21.126 18.326 23.916 1.00  98.17 0 I 1
ATOM   4733 H HA  . ARG . . 87 ? -21.607 21.271 23.724 1.00  98.17 0 I 1
ATOM   4734 H HB2 . ARG . . 87 ? -21.024 19.578 26.184 1.00  98.17 0 I 1
ATOM   4735 H HB3 . ARG . . 87 ? -21.211 21.337 26.158 1.00  98.17 0 I 1
ATOM   4736 H HG2 . ARG . . 87 ? -23.357 19.301 25.397 1.00  98.17 0 I 1
ATOM   4737 H HG3 . ARG . . 87 ? -23.545 21.064 25.300 1.00  98.17 0 I 1
ATOM   4738 H HD2 . ARG . . 87 ? -22.852 19.512 27.821 1.00  98.17 0 I 1
ATOM   4739 H HD3 . ARG . . 87 ? -23.189 21.254 27.713 1.00  98.17 0 I 1
ATOM   4740 H HE  . ARG . . 87 ? -25.335 19.632 26.631 1.00  98.17 0 I 1
ATOM   4741 H HH11 . ARG . . 87 ? -25.486 20.279 30.583 1.00  98.17 0 I 1
ATOM   4742 H HH12 . ARG . . 87 ? -23.978 20.483 29.713 1.00  98.17 0 I 1
ATOM   4743 H HH21 . ARG . . 87 ? -27.220 19.365 27.724 1.00  98.17 0 I 1
ATOM   4744 H HH22 . ARG . . 87 ? -27.320 19.656 29.449 1.00  98.17 0 I 1
ATOM   4745 N N   . PHE . . 88 ? -19.217 21.888 24.076 1.00  97.96 0 I 1
ATOM   4746 C CA  . PHE . . 88 ? -17.825 22.281 23.993 1.00  97.96 0 I 1
ATOM   4747 C C   . PHE . . 88 ? -17.626 23.558 24.791 1.00  97.96 0 I 1
ATOM   4748 O O   . PHE . . 88 ? -18.552 24.363 24.943 1.00  97.96 0 I 1
ATOM   4749 C CB  . PHE . . 88 ? -17.395 22.453 22.530 1.00  97.96 0 I 1
ATOM   4750 C CG  . PHE . . 88 ? -18.263 23.415 21.745 1.00  97.96 0 I 1
ATOM   4751 C CD1 . PHE . . 88 ? -19.450 22.952 21.151 1.00  97.96 0 I 1
ATOM   4752 C CD2 . PHE . . 88 ? -17.925 24.776 21.660 1.00  97.96 0 I 1
ATOM   4753 C CE1 . PHE . . 88 ? -20.300 23.851 20.484 1.00  97.96 0 I 1
ATOM   4754 C CE2 . PHE . . 88 ? -18.750 25.668 20.956 1.00  97.96 0 I 1
ATOM   4755 C CZ  . PHE . . 88 ? -19.940 25.204 20.366 1.00  97.96 0 I 1
ATOM   4756 H H   . PHE . . 88 ? -19.883 22.630 24.238 1.00  97.96 0 I 1
ATOM   4757 H HA  . PHE . . 88 ? -17.217 21.499 24.448 1.00  97.96 0 I 1
ATOM   4758 H HB2 . PHE . . 88 ? -17.415 21.479 22.041 1.00  97.96 0 I 1
ATOM   4759 H HB3 . PHE . . 88 ? -16.362 22.800 22.506 1.00  97.96 0 I 1
ATOM   4760 H HD1 . PHE . . 88 ? -19.715 21.910 21.254 1.00  97.96 0 I 1
ATOM   4761 H HD2 . PHE . . 88 ? -17.021 25.136 22.129 1.00  97.96 0 I 1
ATOM   4762 H HE1 . PHE . . 88 ? -21.246 23.516 20.086 1.00  97.96 0 I 1
ATOM   4763 H HE2 . PHE . . 88 ? -18.466 26.706 20.871 1.00  97.96 0 I 1
ATOM   4764 H HZ  . PHE . . 88 ? -20.584 25.890 19.838 1.00  97.96 0 I 1
ATOM   4765 N N   . THR . . 89 ? -16.417 23.737 25.295 1.00  96.52 0 I 1
ATOM   4766 C CA  . THR . . 89 ? -16.015 24.927 26.040 1.00  96.52 0 I 1
ATOM   4767 C C   . THR . . 89 ? -14.649 25.395 25.569 1.00  96.52 0 I 1
ATOM   4768 O O   . THR . . 89 ? -13.855 24.617 25.045 1.00  96.52 0 I 1
ATOM   4769 C CB  . THR . . 89 ? -16.013 24.678 27.557 1.00  96.52 0 I 1
ATOM   4770 C CG2 . THR . . 89 ? -17.424 24.446 28.098 1.00  96.52 0 I 1
ATOM   4771 O OG1 . THR . . 89 ? -15.270 23.535 27.886 1.00  96.52 0 I 1
ATOM   4772 H H   . THR . . 89 ? -15.733 23.003 25.179 1.00  96.52 0 I 1
ATOM   4773 H HA  . THR . . 89 ? -16.718 25.735 25.837 1.00  96.52 0 I 1
ATOM   4774 H HB  . THR . . 89 ? -15.586 25.543 28.063 1.00  96.52 0 I 1
ATOM   4775 H HG1 . THR . . 89 ? -14.343 23.671 27.675 1.00  96.52 0 I 1
ATOM   4776 H HG21 . THR . . 89 ? -18.067 25.284 27.831 1.00  96.52 0 I 1
ATOM   4777 H HG22 . THR . . 89 ? -17.836 23.523 27.690 1.00  96.52 0 I 1
ATOM   4778 H HG23 . THR . . 89 ? -17.379 24.358 29.184 1.00  96.52 0 I 1
ATOM   4779 N N   . HIS . . 90 ? -14.366 26.676 25.771 1.00  93.46 0 I 1
ATOM   4780 C CA  . HIS . . 90 ? -13.034 27.244 25.595 1.00  93.46 0 I 1
ATOM   4781 C C   . HIS . . 90 ? -12.479 27.568 26.977 1.00  93.46 0 I 1
ATOM   4782 O O   . HIS . . 90 ? -13.076 28.349 27.718 1.00  93.46 0 I 1
ATOM   4783 C CB  . HIS . . 90 ? -13.128 28.472 24.687 1.00  93.46 0 I 1
ATOM   4784 C CG  . HIS . . 90 ? -11.823 29.196 24.515 1.00  93.46 0 I 1
ATOM   4785 C CD2 . HIS . . 90 ? -10.602 28.626 24.308 1.00  93.46 0 I 1
ATOM   4786 N ND1 . HIS . . 90 ? -11.686 30.582 24.538 1.00  93.46 0 I 1
ATOM   4787 C CE1 . HIS . . 90 ? -10.374 30.820 24.363 1.00  93.46 0 I 1
ATOM   4788 N NE2 . HIS . . 90 ? -9.710 29.663 24.219 1.00  93.46 0 I 1
ATOM   4789 H H   . HIS . . 90 ? -15.042 27.264 26.236 1.00  93.46 0 I 1
ATOM   4790 H HA  . HIS . . 90 ? -12.364 26.525 25.127 1.00  93.46 0 I 1
ATOM   4791 H HB2 . HIS . . 90 ? -13.480 28.169 23.701 1.00  93.46 0 I 1
ATOM   4792 H HB3 . HIS . . 90 ? -13.851 29.172 25.107 1.00  93.46 0 I 1
ATOM   4793 H HD2 . HIS . . 90 ? -10.367 27.575 24.226 1.00  93.46 0 I 1
ATOM   4794 H HE1 . HIS . . 90 ? -9.920 31.797 24.291 1.00  93.46 0 I 1
ATOM   4795 H HE2 . HIS . . 90 ? -8.734 29.580 23.974 1.00  93.46 0 I 1
ATOM   4796 N N   . LEU . . 91 ? -11.394 26.898 27.341 1.00  91.89 0 I 1
ATOM   4797 C CA  . LEU . . 91 ? -10.720 27.037 28.626 1.00  91.89 0 I 1
ATOM   4798 C C   . LEU . . 91 ? -9.221 26.987 28.326 1.00  91.89 0 I 1
ATOM   4799 O O   . LEU . . 91 ? -8.630 25.907 28.360 1.00  91.89 0 I 1
ATOM   4800 C CB  . LEU . . 91 ? -11.219 25.941 29.598 1.00  91.89 0 I 1
ATOM   4801 C CG  . LEU . . 91 ? -11.924 26.510 30.844 1.00  91.89 0 I 1
ATOM   4802 C CD1 . LEU . . 91 ? -13.258 25.797 31.069 1.00  91.89 0 I 1
ATOM   4803 C CD2 . LEU . . 91 ? -11.062 26.344 32.096 1.00  91.89 0 I 1
ATOM   4804 H H   . LEU . . 91 ? -10.936 26.302 26.666 1.00  91.89 0 I 1
ATOM   4805 H HA  . LEU . . 91 ? -10.951 28.014 29.049 1.00  91.89 0 I 1
ATOM   4806 H HB2 . LEU . . 91 ? -11.917 25.294 29.065 1.00  91.89 0 I 1
ATOM   4807 H HB3 . LEU . . 91 ? -10.397 25.299 29.916 1.00  91.89 0 I 1
ATOM   4808 H HG  . LEU . . 91 ? -12.142 27.570 30.715 1.00  91.89 0 I 1
ATOM   4809 H HD11 . LEU . . 91 ? -13.747 26.202 31.956 1.00  91.89 0 I 1
ATOM   4810 H HD12 . LEU . . 91 ? -13.093 24.728 31.202 1.00  91.89 0 I 1
ATOM   4811 H HD13 . LEU . . 91 ? -13.904 25.960 30.206 1.00  91.89 0 I 1
ATOM   4812 H HD21 . LEU . . 91 ? -10.880 25.285 32.286 1.00  91.89 0 I 1
ATOM   4813 H HD22 . LEU . . 91 ? -10.106 26.844 31.944 1.00  91.89 0 I 1
ATOM   4814 H HD23 . LEU . . 91 ? -11.565 26.788 32.955 1.00  91.89 0 I 1
ATOM   4815 N N   . PRO . . 92 ? -8.631 28.131 27.937 1.00  87.09 0 I 1
ATOM   4816 C CA  . PRO . . 92 ? -7.228 28.161 27.573 1.00  87.09 0 I 1
ATOM   4817 C C   . PRO . . 92 ? -6.375 27.759 28.774 1.00  87.09 0 I 1
ATOM   4818 O O   . PRO . . 92 ? -6.694 28.118 29.914 1.00  87.09 0 I 1
ATOM   4819 C CB  . PRO . . 92 ? -6.964 29.575 27.059 1.00  87.09 0 I 1
ATOM   4820 C CG  . PRO . . 92 ? -8.010 30.422 27.778 1.00  87.09 0 I 1
ATOM   4821 C CD  . PRO . . 92 ? -9.201 29.473 27.898 1.00  87.09 0 I 1
ATOM   4822 H HA  . PRO . . 92 ? -7.058 27.449 26.766 1.00  87.09 0 I 1
ATOM   4823 H HB2 . PRO . . 92 ? -7.172 29.586 25.990 1.00  87.09 0 I 1
ATOM   4824 H HB3 . PRO . . 92 ? -5.947 29.909 27.263 1.00  87.09 0 I 1
ATOM   4825 H HG2 . PRO . . 92 ? -8.262 31.319 27.211 1.00  87.09 0 I 1
ATOM   4826 H HG3 . PRO . . 92 ? -7.648 30.683 28.772 1.00  87.09 0 I 1
ATOM   4827 H HD2 . PRO . . 92 ? -9.845 29.569 27.024 1.00  87.09 0 I 1
ATOM   4828 H HD3 . PRO . . 92 ? -9.755 29.705 28.807 1.00  87.09 0 I 1
ATOM   4829 N N   . GLU . . 93 ? -5.323 26.978 28.531 1.00  75.35 0 I 1
ATOM   4830 C CA  . GLU . . 93 ? -4.390 26.628 29.601 1.00  75.35 0 I 1
ATOM   4831 C C   . GLU . . 93 ? -3.728 27.904 30.140 1.00  75.35 0 I 1
ATOM   4832 O O   . GLU . . 93 ? -3.484 28.860 29.402 1.00  75.35 0 I 1
ATOM   4833 C CB  . GLU . . 93 ? -3.370 25.560 29.166 1.00  75.35 0 I 1
ATOM   4834 C CG  . GLU . . 93 ? -4.043 24.183 29.009 1.00  75.35 0 I 1
ATOM   4835 C CD  . GLU . . 93 ? -3.071 22.994 28.875 1.00  75.35 0 I 1
ATOM   4836 O OE1 . GLU . . 93 ? -3.590 21.851 28.821 1.00  75.35 0 I 1
ATOM   4837 O OE2 . GLU . . 93 ? -1.840 23.208 28.878 1.00  75.35 -1 I 1
ATOM   4838 H H   . GLU . . 93 ? -5.069 26.768 27.576 1.00  75.35 0 I 1
ATOM   4839 H HA  . GLU . . 93 ? -4.971 26.207 30.423 1.00  75.35 0 I 1
ATOM   4840 H HB2 . GLU . . 93 ? -2.892 25.856 28.232 1.00  75.35 0 I 1
ATOM   4841 H HB3 . GLU . . 93 ? -2.611 25.489 29.945 1.00  75.35 0 I 1
ATOM   4842 H HG2 . GLU . . 93 ? -4.667 24.007 29.885 1.00  75.35 0 I 1
ATOM   4843 H HG3 . GLU . . 93 ? -4.701 24.212 28.141 1.00  75.35 0 I 1
ATOM   4844 N N   . ALA . . 94 ? -3.495 27.955 31.454 1.00  62.78 0 I 1
ATOM   4845 C CA  . ALA . . 94 ? -2.777 29.073 32.049 1.00  62.78 0 I 1
ATOM   4846 C C   . ALA . . 94 ? -1.336 29.051 31.520 1.00  62.78 0 I 1
ATOM   4847 O O   . ALA . . 94 ? -0.603 28.106 31.810 1.00  62.78 0 I 1
ATOM   4848 C CB  . ALA . . 94 ? -2.851 28.977 33.579 1.00  62.78 0 I 1
ATOM   4849 H H   . ALA . . 94 ? -3.639 27.122 32.009 1.00  62.78 0 I 1
ATOM   4850 H HA  . ALA . . 94 ? -3.247 30.005 31.735 1.00  62.78 0 I 1
ATOM   4851 H HB1 . ALA . . 94 ? -2.301 29.810 34.017 1.00  62.78 0 I 1
ATOM   4852 H HB2 . ALA . . 94 ? -3.892 29.017 33.902 1.00  62.78 0 I 1
ATOM   4853 H HB3 . ALA . . 94 ? -2.398 28.043 33.912 1.00  62.78 0 I 1
ATOM   4854 N N   . GLY . . 95 ? -0.983 30.063 30.722 1.00  46.05 0 I 1
ATOM   4855 C CA  . GLY . . 95 ?  0.367 30.246 30.180 1.00  46.05 0 I 1
ATOM   4856 C C   . GLY . . 95 ?  1.437 30.507 31.231 1.00  46.05 0 I 1
ATOM   4857 O O   . GLY . . 95 ?  1.091 30.905 32.372 1.00  46.05 0 I 1
ATOM   4858 O OXT . GLY . . 95 ?  2.612 30.366 30.834 1.00  46.05 -1 I 1
ATOM   4859 H H   . GLY . . 95 ? -1.697 30.719 30.439 1.00  46.05 0 I 1
ATOM   4860 H HA2 . GLY . . 95 ?  0.664 29.345 29.643 1.00  46.05 0 I 1
ATOM   4861 H HA3 . GLY . . 95 ?  0.381 31.084 29.482 1.00  46.05 0 I 1
ATOM   4862 N N   . THR . . 1 ? -18.247 -10.395 -13.112 1.00  88.42 0 J 1
ATOM   4863 C CA  . THR . . 1 ? -18.473 -11.450 -12.101 1.00  88.42 0 J 1
ATOM   4864 C C   . THR . . 1 ? -18.073 -12.786 -12.687 1.00  88.42 0 J 1
ATOM   4865 O O   . THR . . 1 ? -18.084 -12.926 -13.909 1.00  88.42 0 J 1
ATOM   4866 C CB  . THR . . 1 ? -19.942 -11.520 -11.675 1.00  88.42 0 J 1
ATOM   4867 C CG2 . THR . . 1 ? -20.349 -10.302 -10.852 1.00  88.42 0 J 1
ATOM   4868 O OG1 . THR . . 1 ? -20.753 -11.528 -12.820 1.00  88.42 0 J 1
ATOM   4869 H H   . THR . . 1 ? -18.490 -9.487 -12.744 1.00  88.42 0 J 1
ATOM   4870 H HA  . THR . . 1 ? -17.856 -11.264 -11.222 1.00  88.42 0 J 1
ATOM   4871 H HB  . THR . . 1 ? -20.114 -12.424 -11.091 1.00  88.42 0 J 1
ATOM   4872 H HG1 . THR . . 1 ? -21.579 -11.961 -12.590 1.00  88.42 0 J 1
ATOM   4873 H HG21 . THR . . 1 ? -20.282 -9.388 -11.443 1.00  88.42 0 J 1
ATOM   4874 H HG22 . THR . . 1 ? -21.377 -10.424 -10.512 1.00  88.42 0 J 1
ATOM   4875 H HG23 . THR . . 1 ? -19.706 -10.216 -9.976 1.00  88.42 0 J 1
ATOM   4876 H H2  . THR . . 1 ? -17.282 -10.398 -13.411 1.00  88.42 0 J 1
ATOM   4877 H H3  . THR . . 1 ? -18.831 -10.601 -13.911 1.00  88.42 0 J 1
ATOM   4878 N N   . ARG . . 2 ? -17.704 -13.752 -11.845 1.00  96.13 0 J 1
ATOM   4879 C CA  . ARG . . 2 ? -17.403 -15.121 -12.265 1.00  96.13 0 J 1
ATOM   4880 C C   . ARG . . 2 ? -17.979 -16.100 -11.253 1.00  96.13 0 J 1
ATOM   4881 O O   . ARG . . 2 ? -17.855 -15.878 -10.053 1.00  96.13 0 J 1
ATOM   4882 C CB  . ARG . . 2 ? -15.881 -15.286 -12.424 1.00  96.13 0 J 1
ATOM   4883 C CG  . ARG . . 2 ? -15.427 -16.700 -12.825 1.00  96.13 0 J 1
ATOM   4884 C CD  . ARG . . 2 ? -16.052 -17.200 -14.132 1.00  96.13 0 J 1
ATOM   4885 N NE  . ARG . . 2 ? -15.791 -16.282 -15.264 1.00  96.13 0 J 1
ATOM   4886 C CZ  . ARG . . 2 ? -14.650 -16.214 -15.920 1.00  96.13 0 J 1
ATOM   4887 N NH1 . ARG . . 2 ? -13.732 -17.111 -15.735 1.00  96.13 1 J 1
ATOM   4888 N NH2 . ARG . . 2 ? -14.388 -15.243 -16.748 1.00  96.13 0 J 1
ATOM   4889 H H   . ARG . . 2 ? -17.677 -13.586 -10.849 1.00  96.13 0 J 1
ATOM   4890 H HA  . ARG . . 2 ? -17.885 -15.318 -13.222 1.00  96.13 0 J 1
ATOM   4891 H HB2 . ARG . . 2 ? -15.400 -15.036 -11.478 1.00  96.13 0 J 1
ATOM   4892 H HB3 . ARG . . 2 ? -15.525 -14.574 -13.167 1.00  96.13 0 J 1
ATOM   4893 H HG2 . ARG . . 2 ? -15.691 -17.404 -12.036 1.00  96.13 0 J 1
ATOM   4894 H HG3 . ARG . . 2 ? -14.341 -16.705 -12.920 1.00  96.13 0 J 1
ATOM   4895 H HD2 . ARG . . 2 ? -17.126 -17.319 -13.993 1.00  96.13 0 J 1
ATOM   4896 H HD3 . ARG . . 2 ? -15.657 -18.194 -14.338 1.00  96.13 0 J 1
ATOM   4897 H HE  . ARG . . 2 ? -16.495 -15.586 -15.465 1.00  96.13 0 J 1
ATOM   4898 H HH11 . ARG . . 2 ? -12.786 -16.772 -15.826 1.00  96.13 0 J 1
ATOM   4899 H HH12 . ARG . . 2 ? -13.917 -17.859 -15.082 1.00  96.13 0 J 1
ATOM   4900 H HH21 . ARG . . 2 ? -13.465 -15.185 -17.156 1.00  96.13 0 J 1
ATOM   4901 H HH22 . ARG . . 2 ? -15.034 -14.481 -16.905 1.00  96.13 0 J 1
ATOM   4902 N N   . GLU . . 3 ? -18.594 -17.159 -11.750 1.00  98.49 0 J 1
ATOM   4903 C CA  . GLU . . 3 ? -19.020 -18.299 -10.945 1.00  98.49 0 J 1
ATOM   4904 C C   . GLU . . 3 ? -18.376 -19.577 -11.478 1.00  98.49 0 J 1
ATOM   4905 O O   . GLU . . 3 ? -18.267 -19.772 -12.691 1.00  98.49 0 J 1
ATOM   4906 C CB  . GLU . . 3 ? -20.546 -18.416 -10.926 1.00  98.49 0 J 1
ATOM   4907 C CG  . GLU . . 3 ? -21.210 -17.248 -10.187 1.00  98.49 0 J 1
ATOM   4908 C CD  . GLU . . 3 ? -22.737 -17.385 -10.176 1.00  98.49 0 J 1
ATOM   4909 O OE1 . GLU . . 3 ? -23.399 -16.405 -10.592 1.00  98.49 0 J 1
ATOM   4910 O OE2 . GLU . . 3 ? -23.228 -18.448 -9.740 1.00  98.49 -1 J 1
ATOM   4911 H H   . GLU . . 3 ? -18.729 -17.227 -12.748 1.00  98.49 0 J 1
ATOM   4912 H HA  . GLU . . 3 ? -18.684 -18.171 -9.916 1.00  98.49 0 J 1
ATOM   4913 H HB2 . GLU . . 3 ? -20.921 -18.464 -11.948 1.00  98.49 0 J 1
ATOM   4914 H HB3 . GLU . . 3 ? -20.805 -19.340 -10.408 1.00  98.49 0 J 1
ATOM   4915 H HG2 . GLU . . 3 ? -20.843 -17.221 -9.161 1.00  98.49 0 J 1
ATOM   4916 H HG3 . GLU . . 3 ? -20.930 -16.310 -10.667 1.00  98.49 0 J 1
ATOM   4917 N N   . CYS . . 4 ? -17.948 -20.441 -10.568 1.00  98.81 0 J 1
ATOM   4918 C CA  . CYS . . 4 ? -17.250 -21.680 -10.875 1.00  98.81 0 J 1
ATOM   4919 C C   . CYS . . 4 ? -17.924 -22.859 -10.178 1.00  98.81 0 J 1
ATOM   4920 O O   . CYS . . 4 ? -18.574 -22.706 -9.141 1.00  98.81 0 J 1
ATOM   4921 C CB  . CYS . . 4 ? -15.782 -21.544 -10.464 1.00  98.81 0 J 1
ATOM   4922 S SG  . CYS . . 4 ? -14.891 -20.222 -11.322 1.00  98.81 0 J 1
ATOM   4923 H H   . CYS . . 4 ? -18.071 -20.212 -9.592 1.00  98.81 0 J 1
ATOM   4924 H HA  . CYS . . 4 ? -17.283 -21.869 -11.948 1.00  98.81 0 J 1
ATOM   4925 H HB2 . CYS . . 4 ? -15.736 -21.343 -9.393 1.00  98.81 0 J 1
ATOM   4926 H HB3 . CYS . . 4 ? -15.263 -22.484 -10.650 1.00  98.81 0 J 1
ATOM   4927 N N   . ILE . . 5 ? -17.738 -24.056 -10.733 1.00  98.81 0 J 1
ATOM   4928 C CA  . ILE . . 5 ? -18.065 -25.279 -10.005 1.00  98.81 0 J 1
ATOM   4929 C C   . ILE . . 5 ? -17.082 -25.414 -8.851 1.00  98.81 0 J 1
ATOM   4930 O O   . ILE . . 5 ? -15.870 -25.335 -9.060 1.00  98.81 0 J 1
ATOM   4931 C CB  . ILE . . 5 ? -18.034 -26.513 -10.927 1.00  98.81 0 J 1
ATOM   4932 C CG1 . ILE . . 5 ? -19.019 -26.380 -12.108 1.00  98.81 0 J 1
ATOM   4933 C CG2 . ILE . . 5 ? -18.321 -27.800 -10.132 1.00  98.81 0 J 1
ATOM   4934 C CD1 . ILE . . 5 ? -20.479 -26.096 -11.736 1.00  98.81 0 J 1
ATOM   4935 H H   . ILE . . 5 ? -17.167 -24.135 -11.563 1.00  98.81 0 J 1
ATOM   4936 H HA  . ILE . . 5 ? -19.065 -25.184 -9.583 1.00  98.81 0 J 1
ATOM   4937 H HB  . ILE . . 5 ? -17.032 -26.609 -11.346 1.00  98.81 0 J 1
ATOM   4938 H HG12 . ILE . . 5 ? -18.673 -25.593 -12.780 1.00  98.81 0 J 1
ATOM   4939 H HG13 . ILE . . 5 ? -19.009 -27.314 -12.670 1.00  98.81 0 J 1
ATOM   4940 H HG21 . ILE . . 5 ? -18.403 -28.648 -10.811 1.00  98.81 0 J 1
ATOM   4941 H HG22 . ILE . . 5 ? -19.251 -27.700 -9.573 1.00  98.81 0 J 1
ATOM   4942 H HG23 . ILE . . 5 ? -17.513 -27.999 -9.428 1.00  98.81 0 J 1
ATOM   4943 H HD11 . ILE . . 5 ? -21.085 -26.099 -12.642 1.00  98.81 0 J 1
ATOM   4944 H HD12 . ILE . . 5 ? -20.860 -26.860 -11.059 1.00  98.81 0 J 1
ATOM   4945 H HD13 . ILE . . 5 ? -20.564 -25.114 -11.269 1.00  98.81 0 J 1
ATOM   4946 N N   . TYR . . 6 ? -17.612 -25.648 -7.658 1.00  98.80 0 J 1
ATOM   4947 C CA  . TYR . . 6 ? -16.832 -25.901 -6.460 1.00  98.80 0 J 1
ATOM   4948 C C   . TYR . . 6 ? -16.798 -27.394 -6.155 1.00  98.80 0 J 1
ATOM   4949 O O   . TYR . . 6 ? -17.827 -28.076 -6.206 1.00  98.80 0 J 1
ATOM   4950 C CB  . TYR . . 6 ? -17.412 -25.114 -5.291 1.00  98.80 0 J 1
ATOM   4951 C CG  . TYR . . 6 ? -16.577 -25.237 -4.036 1.00  98.80 0 J 1
ATOM   4952 C CD1 . TYR . . 6 ? -16.962 -26.144 -3.032 1.00  98.80 0 J 1
ATOM   4953 C CD2 . TYR . . 6 ? -15.396 -24.484 -3.888 1.00  98.80 0 J 1
ATOM   4954 C CE1 . TYR . . 6 ? -16.174 -26.279 -1.877 1.00  98.80 0 J 1
ATOM   4955 C CE2 . TYR . . 6 ? -14.610 -24.615 -2.727 1.00  98.80 0 J 1
ATOM   4956 C CZ  . TYR . . 6 ? -15.002 -25.515 -1.715 1.00  98.80 0 J 1
ATOM   4957 O OH  . TYR . . 6 ? -14.266 -25.655 -0.580 1.00  98.80 0 J 1
ATOM   4958 H H   . TYR . . 6 ? -18.617 -25.714 -7.577 1.00  98.80 0 J 1
ATOM   4959 H HA  . TYR . . 6 ? -15.812 -25.546 -6.613 1.00  98.80 0 J 1
ATOM   4960 H HB2 . TYR . . 6 ? -18.423 -25.465 -5.085 1.00  98.80 0 J 1
ATOM   4961 H HB3 . TYR . . 6 ? -17.485 -24.066 -5.579 1.00  98.80 0 J 1
ATOM   4962 H HD1 . TYR . . 6 ? -17.856 -26.738 -3.147 1.00  98.80 0 J 1
ATOM   4963 H HD2 . TYR . . 6 ? -15.085 -23.800 -4.664 1.00  98.80 0 J 1
ATOM   4964 H HE1 . TYR . . 6 ? -16.456 -26.970 -1.097 1.00  98.80 0 J 1
ATOM   4965 H HE2 . TYR . . 6 ? -13.716 -24.018 -2.621 1.00  98.80 0 J 1
ATOM   4966 H HH  . TYR . . 6 ? -13.508 -25.065 -0.581 1.00  98.80 0 J 1
ATOM   4967 N N   . TYR . . 7 ? -15.619 -27.898 -5.809 1.00  98.66 0 J 1
ATOM   4968 C CA  . TYR . . 7 ? -15.442 -29.253 -5.308 1.00  98.66 0 J 1
ATOM   4969 C C   . TYR . . 7 ? -14.239 -29.320 -4.374 1.00  98.66 0 J 1
ATOM   4970 O O   . TYR . . 7 ? -13.192 -28.746 -4.669 1.00  98.66 0 J 1
ATOM   4971 C CB  . TYR . . 7 ? -15.279 -30.240 -6.471 1.00  98.66 0 J 1
ATOM   4972 C CG  . TYR . . 7 ? -15.295 -31.690 -6.032 1.00  98.66 0 J 1
ATOM   4973 C CD1 . TYR . . 7 ? -14.087 -32.362 -5.757 1.00  98.66 0 J 1
ATOM   4974 C CD2 . TYR . . 7 ? -16.524 -32.354 -5.864 1.00  98.66 0 J 1
ATOM   4975 C CE1 . TYR . . 7 ? -14.111 -33.700 -5.320 1.00  98.66 0 J 1
ATOM   4976 C CE2 . TYR . . 7 ? -16.552 -33.694 -5.432 1.00  98.66 0 J 1
ATOM   4977 C CZ  . TYR . . 7 ? -15.342 -34.368 -5.162 1.00  98.66 0 J 1
ATOM   4978 O OH  . TYR . . 7 ? -15.365 -35.663 -4.752 1.00  98.66 0 J 1
ATOM   4979 H H   . TYR . . 7 ? -14.826 -27.274 -5.767 1.00  98.66 0 J 1
ATOM   4980 H HA  . TYR . . 7 ? -16.334 -29.529 -4.746 1.00  98.66 0 J 1
ATOM   4981 H HB2 . TYR . . 7 ? -16.088 -30.088 -7.186 1.00  98.66 0 J 1
ATOM   4982 H HB3 . TYR . . 7 ? -14.339 -30.037 -6.983 1.00  98.66 0 J 1
ATOM   4983 H HD1 . TYR . . 7 ? -13.141 -31.852 -5.859 1.00  98.66 0 J 1
ATOM   4984 H HD2 . TYR . . 7 ? -17.447 -31.825 -6.055 1.00  98.66 0 J 1
ATOM   4985 H HE1 . TYR . . 7 ? -13.193 -34.223 -5.097 1.00  98.66 0 J 1
ATOM   4986 H HE2 . TYR . . 7 ? -17.496 -34.201 -5.295 1.00  98.66 0 J 1
ATOM   4987 H HH  . TYR . . 7 ? -16.258 -36.009 -4.683 1.00  98.66 0 J 1
ATOM   4988 N N   . ASN . . 8 ? -14.363 -30.070 -3.285 1.00  98.36 0 J 1
ATOM   4989 C CA  . ASN . . 8 ? -13.282 -30.321 -2.349 1.00  98.36 0 J 1
ATOM   4990 C C   . ASN . . 8 ? -13.315 -31.777 -1.873 1.00  98.36 0 J 1
ATOM   4991 O O   . ASN . . 8 ? -14.192 -32.156 -1.101 1.00  98.36 0 J 1
ATOM   4992 C CB  . ASN . . 8 ? -13.417 -29.323 -1.184 1.00  98.36 0 J 1
ATOM   4993 C CG  . ASN . . 8 ? -12.231 -29.380 -0.248 1.00  98.36 0 J 1
ATOM   4994 N ND2 . ASN . . 8 ? -12.250 -28.602  0.800 1.00  98.36 0 J 1
ATOM   4995 O OD1 . ASN . . 8 ? -11.251 -30.070 -0.499 1.00  98.36 0 J 1
ATOM   4996 H H   . ASN . . 8 ? -15.259 -30.495 -3.094 1.00  98.36 0 J 1
ATOM   4997 H HA  . ASN . . 8 ? -12.327 -30.153 -2.845 1.00  98.36 0 J 1
ATOM   4998 H HB2 . ASN . . 8 ? -14.329 -29.521 -0.622 1.00  98.36 0 J 1
ATOM   4999 H HB3 . ASN . . 8 ? -13.479 -28.309 -1.580 1.00  98.36 0 J 1
ATOM   5000 H HD21 . ASN . . 8 ? -11.402 -28.435  1.324 1.00  98.36 0 J 1
ATOM   5001 H HD22 . ASN . . 8 ? -13.079 -28.088  1.062 1.00  98.36 0 J 1
ATOM   5002 N N   . ALA . . 9 ? -12.345 -32.590 -2.296 1.00  97.18 0 J 1
ATOM   5003 C CA  . ALA . . 9 ? -12.207 -33.965 -1.815 1.00  97.18 0 J 1
ATOM   5004 C C   . ALA . . 9 ? -11.968 -34.032 -0.294 1.00  97.18 0 J 1
ATOM   5005 O O   . ALA . . 9 ? -12.472 -34.933  0.371 1.00  97.18 0 J 1
ATOM   5006 C CB  . ALA . . 9 ? -11.064 -34.635 -2.583 1.00  97.18 0 J 1
ATOM   5007 H H   . ALA . . 9 ? -11.682 -32.264 -2.983 1.00  97.18 0 J 1
ATOM   5008 H HA  . ALA . . 9 ? -13.128 -34.509 -2.027 1.00  97.18 0 J 1
ATOM   5009 H HB1 . ALA . . 9 ? -11.284 -34.635 -3.651 1.00  97.18 0 J 1
ATOM   5010 H HB2 . ALA . . 9 ? -10.127 -34.108 -2.406 1.00  97.18 0 J 1
ATOM   5011 H HB3 . ALA . . 9 ? -10.955 -35.668 -2.250 1.00  97.18 0 J 1
ATOM   5012 N N   . ASN . . 10 ? -11.289 -33.029  0.269 1.00  95.39 0 J 1
ATOM   5013 C CA  . ASN . . 10 ? -10.902 -32.965  1.680 1.00  95.39 0 J 1
ATOM   5014 C C   . ASN . . 10 ? -11.890 -32.154  2.541 1.00  95.39 0 J 1
ATOM   5015 O O   . ASN . . 10 ? -11.532 -31.654  3.608 1.00  95.39 0 J 1
ATOM   5016 C CB  . ASN . . 10 ? -9.450 -32.461  1.773 1.00  95.39 0 J 1
ATOM   5017 C CG  . ASN . . 10 ? -8.424 -33.497  1.347 1.00  95.39 0 J 1
ATOM   5018 N ND2 . ASN . . 10 ? -7.207 -33.353  1.812 1.00  95.39 0 J 1
ATOM   5019 O OD1 . ASN . . 10 ? -8.687 -34.449  0.632 1.00  95.39 0 J 1
ATOM   5020 H H   . ASN . . 10 ? -10.971 -32.278 -0.328 1.00  95.39 0 J 1
ATOM   5021 H HA  . ASN . . 10 ? -10.919 -33.977  2.085 1.00  95.39 0 J 1
ATOM   5022 H HB2 . ASN . . 10 ? -9.322 -31.561  1.170 1.00  95.39 0 J 1
ATOM   5023 H HB3 . ASN . . 10 ? -9.228 -32.194  2.806 1.00  95.39 0 J 1
ATOM   5024 H HD21 . ASN . . 10 ? -6.985 -32.553  2.388 1.00  95.39 0 J 1
ATOM   5025 H HD22 . ASN . . 10 ? -6.561 -34.115  1.662 1.00  95.39 0 J 1
ATOM   5026 N N   . TRP . . 11 ? -13.143 -32.020  2.098 1.00  95.32 0 J 1
ATOM   5027 C CA  . TRP . . 11 ? -14.161 -31.177  2.733 1.00  95.32 0 J 1
ATOM   5028 C C   . TRP . . 11 ? -14.428 -31.494  4.210 1.00  95.32 0 J 1
ATOM   5029 O O   . TRP . . 11 ? -14.676 -30.574  4.987 1.00  95.32 0 J 1
ATOM   5030 C CB  . TRP . . 11 ? -15.456 -31.307  1.937 1.00  95.32 0 J 1
ATOM   5031 C CG  . TRP . . 11 ? -16.108 -32.660  1.972 1.00  95.32 0 J 1
ATOM   5032 C CD1 . TRP . . 11 ? -15.759 -33.742  1.237 1.00  95.32 0 J 1
ATOM   5033 C CD2 . TRP . . 11 ? -17.173 -33.115  2.860 1.00  95.32 0 J 1
ATOM   5034 C CE2 . TRP . . 11 ? -17.446 -34.486  2.575 1.00  95.32 0 J 1
ATOM   5035 C CE3 . TRP . . 11 ? -17.904 -32.517  3.910 1.00  95.32 0 J 1
ATOM   5036 N NE1 . TRP . . 11 ? -16.552 -34.816  1.581 1.00  95.32 0 J 1
ATOM   5037 C CZ2 . TRP . . 11 ? -18.389 -35.230  3.292 1.00  95.32 0 J 1
ATOM   5038 C CZ3 . TRP . . 11 ? -18.854 -33.257  4.641 1.00  95.32 0 J 1
ATOM   5039 C CH2 . TRP . . 11 ? -19.094 -34.609  4.337 1.00  95.32 0 J 1
ATOM   5040 H H   . TRP . . 11 ? -13.380 -32.454  1.217 1.00  95.32 0 J 1
ATOM   5041 H HA  . TRP . . 11 ? -13.827 -30.140  2.688 1.00  95.32 0 J 1
ATOM   5042 H HB2 . TRP . . 11 ? -16.168 -30.579  2.328 1.00  95.32 0 J 1
ATOM   5043 H HB3 . TRP . . 11 ? -15.244 -31.029  0.904 1.00  95.32 0 J 1
ATOM   5044 H HD1 . TRP . . 11 ? -14.955 -33.771  0.516 1.00  95.32 0 J 1
ATOM   5045 H HE1 . TRP . . 11 ? -16.392 -35.757  1.252 1.00  95.32 0 J 1
ATOM   5046 H HE3 . TRP . . 11 ? -17.704 -31.488  4.168 1.00  95.32 0 J 1
ATOM   5047 H HZ2 . TRP . . 11 ? -18.519 -36.285  3.100 1.00  95.32 0 J 1
ATOM   5048 H HZ3 . TRP . . 11 ? -19.382 -32.789  5.459 1.00  95.32 0 J 1
ATOM   5049 H HH2 . TRP . . 11 ? -19.785 -35.187  4.932 1.00  95.32 0 J 1
ATOM   5050 N N   . GLU . . 12 ? -14.344 -32.765  4.621 1.00  94.32 0 J 1
ATOM   5051 C CA  . GLU . . 12 ? -14.533 -33.164  6.024 1.00  94.32 0 J 1
ATOM   5052 C C   . GLU . . 12 ? -13.415 -32.621  6.920 1.00  94.32 0 J 1
ATOM   5053 O O   . GLU . . 12 ? -13.684 -32.071  7.991 1.00  94.32 0 J 1
ATOM   5054 C CB  . GLU . . 12 ? -14.573 -34.695  6.166 1.00  94.32 0 J 1
ATOM   5055 C CG  . GLU . . 12 ? -15.783 -35.328  5.472 1.00  94.32 0 J 1
ATOM   5056 C CD  . GLU . . 12 ? -15.918 -36.840  5.718 1.00  94.32 0 J 1
ATOM   5057 O OE1 . GLU . . 12 ? -17.024 -37.374  5.465 1.00  94.32 0 J 1
ATOM   5058 O OE2 . GLU . . 12 ? -14.924 -37.464  6.155 1.00  94.32 -1 J 1
ATOM   5059 H H   . GLU . . 12 ? -14.217 -33.484  3.924 1.00  94.32 0 J 1
ATOM   5060 H HA  . GLU . . 12 ? -15.474 -32.754  6.391 1.00  94.32 0 J 1
ATOM   5061 H HB2 . GLU . . 12 ? -14.620 -34.936  7.227 1.00  94.32 0 J 1
ATOM   5062 H HB3 . GLU . . 12 ? -13.658 -35.117  5.753 1.00  94.32 0 J 1
ATOM   5063 H HG2 . GLU . . 12 ? -16.682 -34.824  5.827 1.00  94.32 0 J 1
ATOM   5064 H HG3 . GLU . . 12 ? -15.676 -35.162  4.400 1.00  94.32 0 J 1
ATOM   5065 N N   . LEU . . 13 ? -12.160 -32.747  6.472 1.00  89.94 0 J 1
ATOM   5066 C CA  . LEU . . 13 ? -10.996 -32.258  7.211 1.00  89.94 0 J 1
ATOM   5067 C C   . LEU . . 13 ? -10.960 -30.727  7.237 1.00  89.94 0 J 1
ATOM   5068 O O   . LEU . . 13 ? -10.674 -30.137  8.277 1.00  89.94 0 J 1
ATOM   5069 C CB  . LEU . . 13 ? -9.689 -32.809  6.611 1.00  89.94 0 J 1
ATOM   5070 C CG  . LEU . . 13 ? -9.413 -34.289  6.939 1.00  89.94 0 J 1
ATOM   5071 C CD1 . LEU . . 13 ? -9.867 -35.222  5.816 1.00  89.94 0 J 1
ATOM   5072 C CD2 . LEU . . 13 ? -7.914 -34.505  7.158 1.00  89.94 0 J 1
ATOM   5073 H H   . LEU . . 13 ? -12.022 -33.116  5.542 1.00  89.94 0 J 1
ATOM   5074 H HA  . LEU . . 13 ? -11.072 -32.585  8.248 1.00  89.94 0 J 1
ATOM   5075 H HB2 . LEU . . 13 ? -9.669 -32.646  5.533 1.00  89.94 0 J 1
ATOM   5076 H HB3 . LEU . . 13 ? -8.880 -32.213  7.033 1.00  89.94 0 J 1
ATOM   5077 H HG  . LEU . . 13 ? -9.927 -34.564  7.860 1.00  89.94 0 J 1
ATOM   5078 H HD11 . LEU . . 13 ? -9.656 -36.258  6.086 1.00  89.94 0 J 1
ATOM   5079 H HD12 . LEU . . 13 ? -10.942 -35.124  5.662 1.00  89.94 0 J 1
ATOM   5080 H HD13 . LEU . . 13 ? -9.346 -34.983  4.889 1.00  89.94 0 J 1
ATOM   5081 H HD21 . LEU . . 13 ? -7.572 -33.901  7.999 1.00  89.94 0 J 1
ATOM   5082 H HD22 . LEU . . 13 ? -7.364 -34.219  6.262 1.00  89.94 0 J 1
ATOM   5083 H HD23 . LEU . . 13 ? -7.720 -35.555  7.377 1.00  89.94 0 J 1
ATOM   5084 N N   . GLU . . 14 ? -11.276 -30.091  6.109 1.00  91.57 0 J 1
ATOM   5085 C CA  . GLU . . 14 ? -11.246 -28.633  5.951 1.00  91.57 0 J 1
ATOM   5086 C C   . GLU . . 14 ? -12.521 -27.944  6.470 1.00  91.57 0 J 1
ATOM   5087 O O   . GLU . . 14 ? -12.572 -26.719  6.550 1.00  91.57 0 J 1
ATOM   5088 C CB  . GLU . . 14 ? -10.967 -28.283  4.479 1.00  91.57 0 J 1
ATOM   5089 C CG  . GLU . . 14 ? -9.555 -28.706  4.032 1.00  91.57 0 J 1
ATOM   5090 C CD  . GLU . . 14 ? -9.286 -28.434  2.543 1.00  91.57 0 J 1
ATOM   5091 O OE1 . GLU . . 14 ? -8.444 -29.125  1.929 1.00  91.57 0 J 1
ATOM   5092 O OE2 . GLU . . 14 ? -9.958 -27.585  1.915 1.00  91.57 -1 J 1
ATOM   5093 H H   . GLU . . 14 ? -11.462 -30.649  5.288 1.00  91.57 0 J 1
ATOM   5094 H HA  . GLU . . 14 ? -10.426 -28.230  6.545 1.00  91.57 0 J 1
ATOM   5095 H HB2 . GLU . . 14 ? -11.713 -28.766  3.848 1.00  91.57 0 J 1
ATOM   5096 H HB3 . GLU . . 14 ? -11.051 -27.204  4.354 1.00  91.57 0 J 1
ATOM   5097 H HG2 . GLU . . 14 ? -9.422 -29.772  4.219 1.00  91.57 0 J 1
ATOM   5098 H HG3 . GLU . . 14 ? -8.821 -28.167  4.632 1.00  91.57 0 J 1
ATOM   5099 N N   . ARG . . 15 ? -13.541 -28.719  6.865 1.00  94.10 0 J 1
ATOM   5100 C CA  . ARG . . 15 ? -14.853 -28.229  7.322 1.00  94.10 0 J 1
ATOM   5101 C C   . ARG . . 15 ? -15.522 -27.297  6.309 1.00  94.10 0 J 1
ATOM   5102 O O   . ARG . . 15 ? -16.102 -26.275  6.674 1.00  94.10 0 J 1
ATOM   5103 C CB  . ARG . . 15 ? -14.746 -27.594  8.714 1.00  94.10 0 J 1
ATOM   5104 C CG  . ARG . . 15 ? -14.143 -28.539  9.754 1.00  94.10 0 J 1
ATOM   5105 C CD  . ARG . . 15 ? -14.087 -27.794 11.085 1.00  94.10 0 J 1
ATOM   5106 N NE  . ARG . . 15 ? -13.549 -28.654 12.146 1.00  94.10 0 J 1
ATOM   5107 C CZ  . ARG . . 15 ? -13.307 -28.283 13.387 1.00  94.10 0 J 1
ATOM   5108 N NH1 . ARG . . 15 ? -13.543 -27.067 13.797 1.00  94.10 1 J 1
ATOM   5109 N NH2 . ARG . . 15 ? -12.816 -29.136 14.241 1.00  94.10 0 J 1
ATOM   5110 H H   . ARG . . 15 ? -13.432 -29.714  6.727 1.00  94.10 0 J 1
ATOM   5111 H HA  . ARG . . 15 ? -15.511 -29.096  7.388 1.00  94.10 0 J 1
ATOM   5112 H HB2 . ARG . . 15 ? -14.138 -26.692  8.652 1.00  94.10 0 J 1
ATOM   5113 H HB3 . ARG . . 15 ? -15.744 -27.307  9.043 1.00  94.10 0 J 1
ATOM   5114 H HG2 . ARG . . 15 ? -13.134 -28.830  9.464 1.00  94.10 0 J 1
ATOM   5115 H HG3 . ARG . . 15 ? -14.766 -29.429  9.847 1.00  94.10 0 J 1
ATOM   5116 H HD2 . ARG . . 15 ? -13.446 -26.920 10.960 1.00  94.10 0 J 1
ATOM   5117 H HD3 . ARG . . 15 ? -15.092 -27.466 11.351 1.00  94.10 0 J 1
ATOM   5118 H HE  . ARG . . 15 ? -13.292 -29.590 11.866 1.00  94.10 0 J 1
ATOM   5119 H HH11 . ARG . . 15 ? -13.874 -26.400 13.114 1.00  94.10 0 J 1
ATOM   5120 H HH12 . ARG . . 15 ? -13.292 -26.767 14.728 1.00  94.10 0 J 1
ATOM   5121 H HH21 . ARG . . 15 ? -12.585 -30.066 13.923 1.00  94.10 0 J 1
ATOM   5122 H HH22 . ARG . . 15 ? -12.586 -28.841 15.179 1.00  94.10 0 J 1
ATOM   5123 N N   . THR . . 16 ? -15.454 -27.668  5.037 1.00  94.96 0 J 1
ATOM   5124 C CA  . THR . . 16 ? -16.097 -26.950  3.931 1.00  94.96 0 J 1
ATOM   5125 C C   . THR . . 16 ? -17.264 -27.758  3.371 1.00  94.96 0 J 1
ATOM   5126 O O   . THR . . 16 ? -17.524 -28.890  3.776 1.00  94.96 0 J 1
ATOM   5127 C CB  . THR . . 16 ? -15.093 -26.596  2.817 1.00  94.96 0 J 1
ATOM   5128 C CG2 . THR . . 16 ? -13.865 -25.861  3.351 1.00  94.96 0 J 1
ATOM   5129 O OG1 . THR . . 16 ? -14.670 -27.750  2.123 1.00  94.96 0 J 1
ATOM   5130 H H   . THR . . 16 ? -15.006 -28.551  4.837 1.00  94.96 0 J 1
ATOM   5131 H HA  . THR . . 16 ? -16.505 -26.009  4.301 1.00  94.96 0 J 1
ATOM   5132 H HB  . THR . . 16 ? -15.587 -25.937  2.104 1.00  94.96 0 J 1
ATOM   5133 H HG1 . THR . . 16 ? -15.382 -28.043  1.551 1.00  94.96 0 J 1
ATOM   5134 H HG21 . THR . . 16 ? -14.171 -25.000  3.945 1.00  94.96 0 J 1
ATOM   5135 H HG22 . THR . . 16 ? -13.267 -26.529  3.970 1.00  94.96 0 J 1
ATOM   5136 H HG23 . THR . . 16 ? -13.253 -25.521  2.515 1.00  94.96 0 J 1
ATOM   5137 N N   . ASN . . 17 ? -17.956 -27.201  2.379 1.00  96.50 0 J 1
ATOM   5138 C CA  . ASN . . 17 ? -18.833 -27.999  1.529 1.00  96.50 0 J 1
ATOM   5139 C C   . ASN . . 17 ? -17.996 -28.994  0.706 1.00  96.50 0 J 1
ATOM   5140 O O   . ASN . . 17 ? -16.841 -28.713  0.384 1.00  96.50 0 J 1
ATOM   5141 C CB  . ASN . . 17 ? -19.659 -27.058  0.638 1.00  96.50 0 J 1
ATOM   5142 C CG  . ASN . . 17 ? -20.543 -26.132  1.453 1.00  96.50 0 J 1
ATOM   5143 N ND2 . ASN . . 17 ? -20.669 -24.887  1.055 1.00  96.50 0 J 1
ATOM   5144 O OD1 . ASN . . 17 ? -21.124 -26.503  2.458 1.00  96.50 0 J 1
ATOM   5145 H H   . ASN . . 17 ? -17.712 -26.268  2.078 1.00  96.50 0 J 1
ATOM   5146 H HA  . ASN . . 17 ? -19.511 -28.570  2.162 1.00  96.50 0 J 1
ATOM   5147 H HB2 . ASN . . 17 ? -20.305 -27.642 -0.018 1.00  96.50 0 J 1
ATOM   5148 H HB3 . ASN . . 17 ? -18.986 -26.470  0.013 1.00  96.50 0 J 1
ATOM   5149 H HD21 . ASN . . 17 ? -20.197 -24.559  0.224 1.00  96.50 0 J 1
ATOM   5150 H HD22 . ASN . . 17 ? -21.248 -24.291  1.629 1.00  96.50 0 J 1
ATOM   5151 N N   . GLN . . 18 ? -18.576 -30.135  0.334 1.00  97.27 0 J 1
ATOM   5152 C CA  . GLN . . 18 ? -17.948 -31.059 -0.618 1.00  97.27 0 J 1
ATOM   5153 C C   . GLN . . 18 ? -18.035 -30.541 -2.050 1.00  97.27 0 J 1
ATOM   5154 O O   . GLN . . 18 ? -17.095 -30.673 -2.828 1.00  97.27 0 J 1
ATOM   5155 C CB  . GLN . . 18 ? -18.622 -32.433 -0.527 1.00  97.27 0 J 1
ATOM   5156 C CG  . GLN . . 18 ? -17.918 -33.447 -1.443 1.00  97.27 0 J 1
ATOM   5157 C CD  . GLN . . 18 ? -18.495 -34.848 -1.323 1.00  97.27 0 J 1
ATOM   5158 N NE2 . GLN . . 18 ? -17.696 -35.869 -1.547 1.00  97.27 0 J 1
ATOM   5159 O OE1 . GLN . . 18 ? -19.672 -35.058 -1.085 1.00  97.27 0 J 1
ATOM   5160 H H   . GLN . . 18 ? -19.483 -30.370  0.710 1.00  97.27 0 J 1
ATOM   5161 H HA  . GLN . . 18 ? -16.890 -31.176 -0.382 1.00  97.27 0 J 1
ATOM   5162 H HB2 . GLN . . 18 ? -19.669 -32.347 -0.815 1.00  97.27 0 J 1
ATOM   5163 H HB3 . GLN . . 18 ? -18.580 -32.789  0.503 1.00  97.27 0 J 1
ATOM   5164 H HG2 . GLN . . 18 ? -18.019 -33.149 -2.487 1.00  97.27 0 J 1
ATOM   5165 H HG3 . GLN . . 18 ? -16.855 -33.473 -1.206 1.00  97.27 0 J 1
ATOM   5166 H HE21 . GLN . . 18 ? -18.099 -36.784 -1.398 1.00  97.27 0 J 1
ATOM   5167 H HE22 . GLN . . 18 ? -16.709 -35.716 -1.691 1.00  97.27 0 J 1
ATOM   5168 N N   . SER . . 19 ? -19.190 -29.996 -2.413 1.00  97.96 0 J 1
ATOM   5169 C CA  . SER . . 19 ? -19.497 -29.549 -3.763 1.00  97.96 0 J 1
ATOM   5170 C C   . SER . . 19 ? -20.478 -28.387 -3.729 1.00  97.96 0 J 1
ATOM   5171 O O   . SER . . 19 ? -21.096 -28.096 -2.702 1.00  97.96 0 J 1
ATOM   5172 C CB  . SER . . 19 ? -20.053 -30.712 -4.592 1.00  97.96 0 J 1
ATOM   5173 O OG  . SER . . 19 ? -21.267 -31.195 -4.048 1.00  97.96 0 J 1
ATOM   5174 H H   . SER . . 19 ? -19.932 -29.914 -1.733 1.00  97.96 0 J 1
ATOM   5175 H HA  . SER . . 19 ? -18.577 -29.198 -4.232 1.00  97.96 0 J 1
ATOM   5176 H HB2 . SER . . 19 ? -19.319 -31.518 -4.602 1.00  97.96 0 J 1
ATOM   5177 H HB3 . SER . . 19 ? -20.220 -30.381 -5.618 1.00  97.96 0 J 1
ATOM   5178 H HG  . SER . . 19 ? -21.466 -32.053 -4.432 1.00  97.96 0 J 1
ATOM   5179 N N   . GLY . . 20 ? -20.606 -27.705 -4.861 1.00  97.99 0 J 1
ATOM   5180 C CA  . GLY . . 20 ? -21.556 -26.619 -5.027 1.00  97.99 0 J 1
ATOM   5181 C C   . GLY . . 20 ? -21.084 -25.637 -6.079 1.00  97.99 0 J 1
ATOM   5182 O O   . GLY . . 20 ? -20.428 -26.015 -7.052 1.00  97.99 0 J 1
ATOM   5183 H H   . GLY . . 20 ? -19.984 -27.909 -5.631 1.00  97.99 0 J 1
ATOM   5184 H HA2 . GLY . . 20 ? -22.525 -27.018 -5.328 1.00  97.99 0 J 1
ATOM   5185 H HA3 . GLY . . 20 ? -21.678 -26.091 -4.081 1.00  97.99 0 J 1
ATOM   5186 N N   . LEU . . 21 ? -21.415 -24.372 -5.857 1.00  98.25 0 J 1
ATOM   5187 C CA  . LEU . . 21 ? -20.979 -23.252 -6.676 1.00  98.25 0 J 1
ATOM   5188 C C   . LEU . . 21 ? -20.156 -22.300 -5.816 1.00  98.25 0 J 1
ATOM   5189 O O   . LEU . . 21 ? -20.461 -22.091 -4.641 1.00  98.25 0 J 1
ATOM   5190 C CB  . LEU . . 21 ? -22.195 -22.538 -7.288 1.00  98.25 0 J 1
ATOM   5191 C CG  . LEU . . 21 ? -23.112 -23.434 -8.141 1.00  98.25 0 J 1
ATOM   5192 C CD1 . LEU . . 21 ? -24.271 -22.600 -8.684 1.00  98.25 0 J 1
ATOM   5193 C CD2 . LEU . . 21 ? -22.378 -24.081 -9.315 1.00  98.25 0 J 1
ATOM   5194 H H   . LEU . . 21 ? -21.874 -24.135 -4.989 1.00  98.25 0 J 1
ATOM   5195 H HA  . LEU . . 21 ? -20.338 -23.604 -7.484 1.00  98.25 0 J 1
ATOM   5196 H HB2 . LEU . . 21 ? -22.787 -22.106 -6.482 1.00  98.25 0 J 1
ATOM   5197 H HB3 . LEU . . 21 ? -21.833 -21.717 -7.908 1.00  98.25 0 J 1
ATOM   5198 H HG  . LEU . . 21 ? -23.534 -24.223 -7.519 1.00  98.25 0 J 1
ATOM   5199 H HD11 . LEU . . 21 ? -24.826 -22.154 -7.858 1.00  98.25 0 J 1
ATOM   5200 H HD12 . LEU . . 21 ? -24.942 -23.230 -9.267 1.00  98.25 0 J 1
ATOM   5201 H HD13 . LEU . . 21 ? -23.889 -21.802 -9.319 1.00  98.25 0 J 1
ATOM   5202 H HD21 . LEU . . 21 ? -23.089 -24.577 -9.977 1.00  98.25 0 J 1
ATOM   5203 H HD22 . LEU . . 21 ? -21.832 -23.322 -9.877 1.00  98.25 0 J 1
ATOM   5204 H HD23 . LEU . . 21 ? -21.669 -24.824 -8.952 1.00  98.25 0 J 1
ATOM   5205 N N   . GLU . . 22 ? -19.139 -21.708 -6.423 1.00  98.00 0 J 1
ATOM   5206 C CA  . GLU . . 22 ? -18.322 -20.666 -5.819 1.00  98.00 0 J 1
ATOM   5207 C C   . GLU . . 22 ? -18.447 -19.403 -6.664 1.00  98.00 0 J 1
ATOM   5208 O O   . GLU . . 22 ? -18.243 -19.426 -7.880 1.00  98.00 0 J 1
ATOM   5209 C CB  . GLU . . 22 ? -16.875 -21.149 -5.712 1.00  98.00 0 J 1
ATOM   5210 C CG  . GLU . . 22 ? -15.971 -20.197 -4.922 1.00  98.00 0 J 1
ATOM   5211 C CD  . GLU . . 22 ? -14.514 -20.693 -4.889 1.00  98.00 0 J 1
ATOM   5212 O OE1 . GLU . . 22 ? -13.704 -20.097 -4.152 1.00  98.00 0 J 1
ATOM   5213 O OE2 . GLU . . 22 ? -14.187 -21.658 -5.619 1.00  98.00 -1 J 1
ATOM   5214 H H   . GLU . . 22 ? -18.949 -21.938 -7.388 1.00  98.00 0 J 1
ATOM   5215 H HA  . GLU . . 22 ? -18.675 -20.452 -4.810 1.00  98.00 0 J 1
ATOM   5216 H HB2 . GLU . . 22 ? -16.480 -21.298 -6.717 1.00  98.00 0 J 1
ATOM   5217 H HB3 . GLU . . 22 ? -16.869 -22.100 -5.180 1.00  98.00 0 J 1
ATOM   5218 H HG2 . GLU . . 22 ? -16.011 -19.203 -5.368 1.00  98.00 0 J 1
ATOM   5219 H HG3 . GLU . . 22 ? -16.355 -20.122 -3.905 1.00  98.00 0 J 1
ATOM   5220 N N   . ARG . . 23 ? -18.799 -18.293 -6.017 1.00  97.94 0 J 1
ATOM   5221 C CA  . ARG . . 23 ? -18.797 -16.978 -6.648 1.00  97.94 0 J 1
ATOM   5222 C C   . ARG . . 23 ? -17.433 -16.350 -6.413 1.00  97.94 0 J 1
ATOM   5223 O O   . ARG . . 23 ? -17.097 -16.048 -5.273 1.00  97.94 0 J 1
ATOM   5224 C CB  . ARG . . 23 ? -19.941 -16.133 -6.084 1.00  97.94 0 J 1
ATOM   5225 C CG  . ARG . . 23 ? -20.043 -14.795 -6.827 1.00  97.94 0 J 1
ATOM   5226 C CD  . ARG . . 23 ? -21.126 -13.910 -6.206 1.00  97.94 0 J 1
ATOM   5227 N NE  . ARG . . 23 ? -20.717 -13.442 -4.868 1.00  97.94 0 J 1
ATOM   5228 C CZ  . ARG . . 23 ? -21.142 -12.373 -4.227 1.00  97.94 0 J 1
ATOM   5229 N NH1 . ARG . . 23 ? -22.108 -11.633 -4.703 1.00  97.94 1 J 1
ATOM   5230 N NH2 . ARG . . 23 ? -20.586 -12.018 -3.102 1.00  97.94 0 J 1
ATOM   5231 H H   . ARG . . 23 ? -18.884 -18.336 -5.011 1.00  97.94 0 J 1
ATOM   5232 H HA  . ARG . . 23 ? -18.942 -17.089 -7.723 1.00  97.94 0 J 1
ATOM   5233 H HB2 . ARG . . 23 ? -20.877 -16.677 -6.205 1.00  97.94 0 J 1
ATOM   5234 H HB3 . ARG . . 23 ? -19.771 -15.966 -5.021 1.00  97.94 0 J 1
ATOM   5235 H HG2 . ARG . . 23 ? -20.297 -14.987 -7.870 1.00  97.94 0 J 1
ATOM   5236 H HG3 . ARG . . 23 ? -19.092 -14.264 -6.794 1.00  97.94 0 J 1
ATOM   5237 H HD2 . ARG . . 23 ? -22.056 -14.475 -6.142 1.00  97.94 0 J 1
ATOM   5238 H HD3 . ARG . . 23 ? -21.277 -13.057 -6.867 1.00  97.94 0 J 1
ATOM   5239 H HE  . ARG . . 23 ? -19.941 -13.924 -4.436 1.00  97.94 0 J 1
ATOM   5240 H HH11 . ARG . . 23 ? -22.552 -11.925 -5.563 1.00  97.94 0 J 1
ATOM   5241 H HH12 . ARG . . 23 ? -22.392 -10.802 -4.205 1.00  97.94 0 J 1
ATOM   5242 H HH21 . ARG . . 23 ? -19.716 -12.437 -2.808 1.00  97.94 0 J 1
ATOM   5243 H HH22 . ARG . . 23 ? -20.834 -11.161 -2.627 1.00  97.94 0 J 1
ATOM   5244 N N   . CYS . . 24 ? -16.686 -16.131 -7.482 1.00  97.63 0 J 1
ATOM   5245 C CA  . CYS . . 24 ? -15.338 -15.599 -7.391 1.00  97.63 0 J 1
ATOM   5246 C C   . CYS . . 24 ? -15.364 -14.105 -7.093 1.00  97.63 0 J 1
ATOM   5247 O O   . CYS . . 24 ? -16.106 -13.339 -7.723 1.00  97.63 0 J 1
ATOM   5248 C CB  . CYS . . 24 ? -14.559 -15.873 -8.677 1.00  97.63 0 J 1
ATOM   5249 S SG  . CYS . . 24 ? -14.769 -17.529 -9.360 1.00  97.63 0 J 1
ATOM   5250 H H   . CYS . . 24 ? -17.045 -16.373 -8.394 1.00  97.63 0 J 1
ATOM   5251 H HA  . CYS . . 24 ? -14.827 -16.106 -6.574 1.00  97.63 0 J 1
ATOM   5252 H HB2 . CYS . . 24 ? -14.870 -15.145 -9.427 1.00  97.63 0 J 1
ATOM   5253 H HB3 . CYS . . 24 ? -13.502 -15.712 -8.471 1.00  97.63 0 J 1
ATOM   5254 N N   . GLU . . 25 ? -14.500 -13.702 -6.176 1.00  93.30 0 J 1
ATOM   5255 C CA  . GLU . . 25 ? -14.229 -12.312 -5.844 1.00  93.30 0 J 1
ATOM   5256 C C   . GLU . . 25 ? -12.873 -11.930 -6.438 1.00  93.30 0 J 1
ATOM   5257 O O   . GLU . . 25 ? -11.946 -12.739 -6.468 1.00  93.30 0 J 1
ATOM   5258 C CB  . GLU . . 25 ? -14.335 -12.096 -4.325 1.00  93.30 0 J 1
ATOM   5259 C CG  . GLU . . 25 ? -15.754 -12.463 -3.847 1.00  93.30 0 J 1
ATOM   5260 C CD  . GLU . . 25 ? -16.074 -12.112 -2.389 1.00  93.30 0 J 1
ATOM   5261 O OE1 . GLU . . 25 ? -17.298 -12.146 -2.079 1.00  93.30 0 J 1
ATOM   5262 O OE2 . GLU . . 25 ? -15.141 -11.796 -1.622 1.00  93.30 -1 J 1
ATOM   5263 H H   . GLU . . 25 ? -13.910 -14.386 -5.723 1.00  93.30 0 J 1
ATOM   5264 H HA  . GLU . . 25 ? -14.980 -11.674 -6.312 1.00  93.30 0 J 1
ATOM   5265 H HB2 . GLU . . 25 ? -13.598 -12.712 -3.810 1.00  93.30 0 J 1
ATOM   5266 H HB3 . GLU . . 25 ? -14.141 -11.046 -4.109 1.00  93.30 0 J 1
ATOM   5267 H HG2 . GLU . . 25 ? -16.472 -11.949 -4.486 1.00  93.30 0 J 1
ATOM   5268 H HG3 . GLU . . 25 ? -15.912 -13.535 -3.976 1.00  93.30 0 J 1
ATOM   5269 N N   . GLY . . 26 ? -12.778 -10.720 -6.980 1.00  86.42 0 J 1
ATOM   5270 C CA  . GLY . . 26 ? -11.580 -10.234 -7.652 1.00  86.42 0 J 1
ATOM   5271 C C   . GLY . . 26 ? -11.524 -8.719 -7.647 1.00  86.42 0 J 1
ATOM   5272 O O   . GLY . . 26 ? -12.542 -8.043 -7.478 1.00  86.42 0 J 1
ATOM   5273 H H   . GLY . . 26 ? -13.532 -10.057 -6.868 1.00  86.42 0 J 1
ATOM   5274 H HA2 . GLY . . 26 ? -10.693 -10.622 -7.152 1.00  86.42 0 J 1
ATOM   5275 H HA3 . GLY . . 26 ? -11.567 -10.558 -8.693 1.00  86.42 0 J 1
ATOM   5276 N N   . GLU . . 27 ? -10.319 -8.201 -7.833 1.00  87.90 0 J 1
ATOM   5277 C CA  . GLU . . 27 ? -10.058 -6.771 -7.970 1.00  87.90 0 J 1
ATOM   5278 C C   . GLU . . 27 ? -10.600 -6.241 -9.316 1.00  87.90 0 J 1
ATOM   5279 O O   . GLU . . 27 ? -10.809 -7.005 -10.258 1.00  87.90 0 J 1
ATOM   5280 C CB  . GLU . . 27 ? -8.551 -6.538 -7.823 1.00  87.90 0 J 1
ATOM   5281 C CG  . GLU . . 27 ? -7.989 -6.931 -6.442 1.00  87.90 0 J 1
ATOM   5282 C CD  . GLU . . 27 ? -6.452 -6.999 -6.439 1.00  87.90 0 J 1
ATOM   5283 O OE1 . GLU . . 27 ? -5.906 -7.698 -5.557 1.00  87.90 0 J 1
ATOM   5284 O OE2 . GLU . . 27 ? -5.841 -6.407 -7.356 1.00  87.90 -1 J 1
ATOM   5285 H H   . GLU . . 27 ? -9.536 -8.825 -7.953 1.00  87.90 0 J 1
ATOM   5286 H HA  . GLU . . 27 ? -10.569 -6.238 -7.167 1.00  87.90 0 J 1
ATOM   5287 H HB2 . GLU . . 27 ? -8.053 -7.139 -8.584 1.00  87.90 0 J 1
ATOM   5288 H HB3 . GLU . . 27 ? -8.335 -5.486 -8.009 1.00  87.90 0 J 1
ATOM   5289 H HG2 . GLU . . 27 ? -8.332 -6.206 -5.704 1.00  87.90 0 J 1
ATOM   5290 H HG3 . GLU . . 27 ? -8.374 -7.910 -6.155 1.00  87.90 0 J 1
ATOM   5291 N N   . GLN . . 28 ? -10.855 -4.931 -9.414 1.00  80.86 0 J 1
ATOM   5292 C CA  . GLN . . 28 ? -11.610 -4.332 -10.533 1.00  80.86 0 J 1
ATOM   5293 C C   . GLN . . 28 ? -11.007 -4.587 -11.925 1.00  80.86 0 J 1
ATOM   5294 O O   . GLN . . 28 ? -11.758 -4.854 -12.861 1.00  80.86 0 J 1
ATOM   5295 C CB  . GLN . . 28 ? -11.767 -2.818 -10.310 1.00  80.86 0 J 1
ATOM   5296 C CG  . GLN . . 28 ? -12.834 -2.492 -9.254 1.00  80.86 0 J 1
ATOM   5297 C CD  . GLN . . 28 ? -13.084 -0.992 -9.094 1.00  80.86 0 J 1
ATOM   5298 N NE2 . GLN . . 28 ? -14.172 -0.600 -8.469 1.00  80.86 0 J 1
ATOM   5299 O OE1 . GLN . . 28 ? -12.325 -0.134 -9.499 1.00  80.86 0 J 1
ATOM   5300 H H   . GLN . . 28 ? -10.593 -4.330 -8.645 1.00  80.86 0 J 1
ATOM   5301 H HA  . GLN . . 28 ? -12.601 -4.784 -10.554 1.00  80.86 0 J 1
ATOM   5302 H HB2 . GLN . . 28 ? -10.809 -2.384 -10.023 1.00  80.86 0 J 1
ATOM   5303 H HB3 . GLN . . 28 ? -12.077 -2.359 -11.249 1.00  80.86 0 J 1
ATOM   5304 H HG2 . GLN . . 28 ? -13.771 -2.967 -9.543 1.00  80.86 0 J 1
ATOM   5305 H HG3 . GLN . . 28 ? -12.528 -2.895 -8.288 1.00  80.86 0 J 1
ATOM   5306 H HE21 . GLN . . 28 ? -14.805 -1.273 -8.058 1.00  80.86 0 J 1
ATOM   5307 H HE22 . GLN . . 28 ? -14.252  0.400 -8.359 1.00  80.86 0 J 1
ATOM   5308 N N   . ASP . . 29 ? -9.680 -4.554 -12.054 1.00  86.96 0 J 1
ATOM   5309 C CA  . ASP . . 29 ? -8.972 -4.681 -13.338 1.00  86.96 0 J 1
ATOM   5310 C C   . ASP . . 29 ? -8.340 -6.066 -13.536 1.00  86.96 0 J 1
ATOM   5311 O O   . ASP . . 29 ? -7.366 -6.218 -14.277 1.00  86.96 0 J 1
ATOM   5312 C CB  . ASP . . 29 ? -7.943 -3.551 -13.473 1.00  86.96 0 J 1
ATOM   5313 C CG  . ASP . . 29 ? -8.589 -2.166 -13.483 1.00  86.96 0 J 1
ATOM   5314 O OD1 . ASP . . 29 ? -9.623 -2.004 -14.169 1.00  86.96 0 J 1
ATOM   5315 O OD2 . ASP . . 29 ? -8.016 -1.273 -12.822 1.00  86.96 -1 J 1
ATOM   5316 H H   . ASP . . 29 ? -9.132 -4.305 -11.243 1.00  86.96 0 J 1
ATOM   5317 H HA  . ASP . . 29 ? -9.690 -4.557 -14.148 1.00  86.96 0 J 1
ATOM   5318 H HB2 . ASP . . 29 ? -7.401 -3.665 -14.412 1.00  86.96 0 J 1
ATOM   5319 H HB3 . ASP . . 29 ? -7.226 -3.622 -12.656 1.00  86.96 0 J 1
ATOM   5320 N N   . LYS . . 30 ? -8.862 -7.082 -12.838 1.00  94.91 0 J 1
ATOM   5321 C CA  . LYS . . 30 ? -8.324 -8.444 -12.863 1.00  94.91 0 J 1
ATOM   5322 C C   . LYS . . 30 ? -9.269 -9.421 -13.525 1.00  94.91 0 J 1
ATOM   5323 O O   . LYS . . 30 ? -10.488 -9.389 -13.329 1.00  94.91 0 J 1
ATOM   5324 C CB  . LYS . . 30 ? -7.927 -8.900 -11.453 1.00  94.91 0 J 1
ATOM   5325 C CG  . LYS . . 30 ? -6.845 -8.021 -10.817 1.00  94.91 0 J 1
ATOM   5326 C CD  . LYS . . 30 ? -5.566 -7.914 -11.645 1.00  94.91 0 J 1
ATOM   5327 C CE  . LYS . . 30 ? -4.662 -6.913 -10.946 1.00  94.91 0 J 1
ATOM   5328 N NZ  . LYS . . 30 ? -3.668 -6.372 -11.882 1.00  94.91 1 J 1
ATOM   5329 H H   . LYS . . 30 ? -9.665 -6.898 -12.255 1.00  94.91 0 J 1
ATOM   5330 H HA  . LYS . . 30 ? -7.431 -8.463 -13.488 1.00  94.91 0 J 1
ATOM   5331 H HB2 . LYS . . 30 ? -7.559 -9.924 -11.500 1.00  94.91 0 J 1
ATOM   5332 H HB3 . LYS . . 30 ? -8.809 -8.892 -10.811 1.00  94.91 0 J 1
ATOM   5333 H HG2 . LYS . . 30 ? -6.594 -8.434 -9.839 1.00  94.91 0 J 1
ATOM   5334 H HG3 . LYS . . 30 ? -7.252 -7.019 -10.674 1.00  94.91 0 J 1
ATOM   5335 H HD2 . LYS . . 30 ? -5.079 -8.886 -11.726 1.00  94.91 0 J 1
ATOM   5336 H HD3 . LYS . . 30 ? -5.790 -7.537 -12.644 1.00  94.91 0 J 1
ATOM   5337 H HE2 . LYS . . 30 ? -5.260 -6.096 -10.542 1.00  94.91 0 J 1
ATOM   5338 H HE3 . LYS . . 30 ? -4.173 -7.382 -10.092 1.00  94.91 0 J 1
ATOM   5339 H HZ1 . LYS . . 30 ? -4.092 -5.753 -12.558 1.00  94.91 0 J 1
ATOM   5340 H HZ2 . LYS . . 30 ? -2.992 -5.877 -11.318 1.00  94.91 0 J 1
ATOM   5341 H HZ3 . LYS . . 30 ? -3.136 -7.111 -12.319 1.00  94.91 0 J 1
ATOM   5342 N N   . ARG . . 31 ? -8.686 -10.329 -14.303 1.00  96.66 0 J 1
ATOM   5343 C CA  . ARG . . 31 ? -9.418 -11.471 -14.840 1.00  96.66 0 J 1
ATOM   5344 C C   . ARG . . 31 ? -9.693 -12.474 -13.727 1.00  96.66 0 J 1
ATOM   5345 O O   . ARG . . 31 ? -8.993 -12.555 -12.721 1.00  96.66 0 J 1
ATOM   5346 C CB  . ARG . . 31 ? -8.689 -12.104 -16.027 1.00  96.66 0 J 1
ATOM   5347 C CG  . ARG . . 31 ? -8.461 -11.105 -17.171 1.00  96.66 0 J 1
ATOM   5348 C CD  . ARG . . 31 ? -8.173 -11.893 -18.449 1.00  96.66 0 J 1
ATOM   5349 N NE  . ARG . . 31 ? -7.686 -11.051 -19.554 1.00  96.66 0 J 1
ATOM   5350 C CZ  . ARG . . 31 ? -7.629 -11.457 -20.813 1.00  96.66 0 J 1
ATOM   5351 N NH1 . ARG . . 31 ? -8.098 -12.612 -21.205 1.00  96.66 1 J 1
ATOM   5352 N NH2 . ARG . . 31 ? -7.095 -10.698 -21.726 1.00  96.66 0 J 1
ATOM   5353 H H   . ARG . . 31 ? -7.677 -10.323 -14.345 1.00  96.66 0 J 1
ATOM   5354 H HA  . ARG . . 31 ? -10.386 -11.114 -15.194 1.00  96.66 0 J 1
ATOM   5355 H HB2 . ARG . . 31 ? -9.293 -12.934 -16.394 1.00  96.66 0 J 1
ATOM   5356 H HB3 . ARG . . 31 ? -7.727 -12.500 -15.700 1.00  96.66 0 J 1
ATOM   5357 H HG2 . ARG . . 31 ? -7.615 -10.465 -16.927 1.00  96.66 0 J 1
ATOM   5358 H HG3 . ARG . . 31 ? -9.351 -10.495 -17.324 1.00  96.66 0 J 1
ATOM   5359 H HD2 . ARG . . 31 ? -9.092 -12.397 -18.750 1.00  96.66 0 J 1
ATOM   5360 H HD3 . ARG . . 31 ? -7.431 -12.660 -18.235 1.00  96.66 0 J 1
ATOM   5361 H HE  . ARG . . 31 ? -7.245 -10.178 -19.306 1.00  96.66 0 J 1
ATOM   5362 H HH11 . ARG . . 31 ? -8.595 -13.210 -20.560 1.00  96.66 0 J 1
ATOM   5363 H HH12 . ARG . . 31 ? -8.120 -12.918 -22.167 1.00  96.66 0 J 1
ATOM   5364 H HH21 . ARG . . 31 ? -6.631 -9.838 -21.469 1.00  96.66 0 J 1
ATOM   5365 H HH22 . ARG . . 31 ? -7.012 -11.109 -22.645 1.00  96.66 0 J 1
ATOM   5366 N N   . LEU . . 32 ? -10.761 -13.230 -13.916 1.00  97.63 0 J 1
ATOM   5367 C CA  . LEU . . 32 ? -11.175 -14.289 -13.009 1.00  97.63 0 J 1
ATOM   5368 C C   . LEU . . 32 ? -11.255 -15.573 -13.808 1.00  97.63 0 J 1
ATOM   5369 O O   . LEU . . 32 ? -11.734 -15.564 -14.945 1.00  97.63 0 J 1
ATOM   5370 C CB  . LEU . . 32 ? -12.523 -13.927 -12.366 1.00  97.63 0 J 1
ATOM   5371 C CG  . LEU . . 32 ? -12.428 -12.800 -11.321 1.00  97.63 0 J 1
ATOM   5372 C CD1 . LEU . . 32 ? -13.835 -12.321 -10.951 1.00  97.63 0 J 1
ATOM   5373 C CD2 . LEU . . 32 ? -11.725 -13.303 -10.060 1.00  97.63 0 J 1
ATOM   5374 H H   . LEU . . 32 ? -11.206 -13.179 -14.821 1.00  97.63 0 J 1
ATOM   5375 H HA  . LEU . . 32 ? -10.426 -14.437 -12.231 1.00  97.63 0 J 1
ATOM   5376 H HB2 . LEU . . 32 ? -13.210 -13.628 -13.157 1.00  97.63 0 J 1
ATOM   5377 H HB3 . LEU . . 32 ? -12.931 -14.816 -11.882 1.00  97.63 0 J 1
ATOM   5378 H HG  . LEU . . 32 ? -11.881 -11.951 -11.731 1.00  97.63 0 J 1
ATOM   5379 H HD11 . LEU . . 32 ? -14.396 -13.127 -10.478 1.00  97.63 0 J 1
ATOM   5380 H HD12 . LEU . . 32 ? -13.747 -11.494 -10.247 1.00  97.63 0 J 1
ATOM   5381 H HD13 . LEU . . 32 ? -14.347 -11.968 -11.847 1.00  97.63 0 J 1
ATOM   5382 H HD21 . LEU . . 32 ? -12.149 -14.249 -9.726 1.00  97.63 0 J 1
ATOM   5383 H HD22 . LEU . . 32 ? -11.822 -12.579 -9.251 1.00  97.63 0 J 1
ATOM   5384 H HD23 . LEU . . 32 ? -10.662 -13.437 -10.259 1.00  97.63 0 J 1
ATOM   5385 N N   . HIS . . 33 ? -10.845 -16.676 -13.203 1.00  98.71 0 J 1
ATOM   5386 C CA  . HIS . . 33 ? -10.787 -17.979 -13.847 1.00  98.71 0 J 1
ATOM   5387 C C   . HIS . . 33 ? -11.465 -19.029 -12.972 1.00  98.71 0 J 1
ATOM   5388 O O   . HIS . . 33 ? -11.746 -18.810 -11.791 1.00  98.71 0 J 1
ATOM   5389 C CB  . HIS . . 33 ? -9.326 -18.304 -14.185 1.00  98.71 0 J 1
ATOM   5390 C CG  . HIS . . 33 ? -8.695 -17.237 -15.037 1.00  98.71 0 J 1
ATOM   5391 C CD2 . HIS . . 33 ? -7.878 -16.242 -14.581 1.00  98.71 0 J 1
ATOM   5392 N ND1 . HIS . . 33 ? -8.938 -16.985 -16.369 1.00  98.71 0 J 1
ATOM   5393 C CE1 . HIS . . 33 ? -8.285 -15.860 -16.701 1.00  98.71 0 J 1
ATOM   5394 N NE2 . HIS . . 33 ? -7.627 -15.369 -15.640 1.00  98.71 0 J 1
ATOM   5395 H H   . HIS . . 33 ? -10.420 -16.610 -12.289 1.00  98.71 0 J 1
ATOM   5396 H HA  . HIS . . 33 ? -11.327 -17.954 -14.793 1.00  98.71 0 J 1
ATOM   5397 H HB2 . HIS . . 33 ? -8.748 -18.360 -13.263 1.00  98.71 0 J 1
ATOM   5398 H HB3 . HIS . . 33 ? -9.255 -19.264 -14.696 1.00  98.71 0 J 1
ATOM   5399 H HD1 . HIS . . 33 ? -9.405 -17.594 -17.027 1.00  98.71 0 J 1
ATOM   5400 H HD2 . HIS . . 33 ? -7.549 -16.115 -13.560 1.00  98.71 0 J 1
ATOM   5401 H HE1 . HIS . . 33 ? -8.273 -15.420 -17.687 1.00  98.71 0 J 1
ATOM   5402 N N   . CYS . . 34 ? -11.765 -20.168 -13.577 1.00  98.88 0 J 1
ATOM   5403 C CA  . CYS . . 34 ? -12.107 -21.377 -12.849 1.00  98.88 0 J 1
ATOM   5404 C C   . CYS . . 34 ? -11.010 -22.406 -13.074 1.00  98.88 0 J 1
ATOM   5405 O O   . CYS . . 34 ? -10.370 -22.401 -14.126 1.00  98.88 0 J 1
ATOM   5406 C CB  . CYS . . 34 ? -13.458 -21.925 -13.306 1.00  98.88 0 J 1
ATOM   5407 S SG  . CYS . . 34 ? -14.850 -20.776 -13.269 1.00  98.88 0 J 1
ATOM   5408 H H   . CYS . . 34 ? -11.484 -20.280 -14.541 1.00  98.88 0 J 1
ATOM   5409 H HA  . CYS . . 34 ? -12.163 -21.168 -11.780 1.00  98.88 0 J 1
ATOM   5410 H HB2 . CYS . . 34 ? -13.705 -22.755 -12.645 1.00  98.88 0 J 1
ATOM   5411 H HB3 . CYS . . 34 ? -13.351 -22.311 -14.320 1.00  98.88 0 J 1
ATOM   5412 N N   . TYR . . 35 ? -10.838 -23.321 -12.129 1.00  98.85 0 J 1
ATOM   5413 C CA  . TYR . . 35 ? -9.900 -24.426 -12.277 1.00  98.85 0 J 1
ATOM   5414 C C   . TYR . . 35 ? -10.524 -25.761 -11.887 1.00  98.85 0 J 1
ATOM   5415 O O   . TYR . . 35 ? -11.535 -25.825 -11.177 1.00  98.85 0 J 1
ATOM   5416 C CB  . TYR . . 35 ? -8.616 -24.150 -11.485 1.00  98.85 0 J 1
ATOM   5417 C CG  . TYR . . 35 ? -8.707 -24.533 -10.022 1.00  98.85 0 J 1
ATOM   5418 C CD1 . TYR . . 35 ? -9.390 -23.711 -9.108 1.00  98.85 0 J 1
ATOM   5419 C CD2 . TYR . . 35 ? -8.145 -25.751 -9.593 1.00  98.85 0 J 1
ATOM   5420 C CE1 . TYR . . 35 ? -9.496 -24.094 -7.760 1.00  98.85 0 J 1
ATOM   5421 C CE2 . TYR . . 35 ? -8.245 -26.140 -8.247 1.00  98.85 0 J 1
ATOM   5422 C CZ  . TYR . . 35 ? -8.915 -25.303 -7.329 1.00  98.85 0 J 1
ATOM   5423 O OH  . TYR . . 35 ? -8.993 -25.665 -6.026 1.00  98.85 0 J 1
ATOM   5424 H H   . TYR . . 35 ? -11.368 -23.246 -11.272 1.00  98.85 0 J 1
ATOM   5425 H HA  . TYR . . 35 ? -9.619 -24.513 -13.326 1.00  98.85 0 J 1
ATOM   5426 H HB2 . TYR . . 35 ? -7.811 -24.728 -11.939 1.00  98.85 0 J 1
ATOM   5427 H HB3 . TYR . . 35 ? -8.331 -23.103 -11.586 1.00  98.85 0 J 1
ATOM   5428 H HD1 . TYR . . 35 ? -9.814 -22.773 -9.435 1.00  98.85 0 J 1
ATOM   5429 H HD2 . TYR . . 35 ? -7.632 -26.384 -10.302 1.00  98.85 0 J 1
ATOM   5430 H HE1 . TYR . . 35 ? -10.000 -23.457 -7.048 1.00  98.85 0 J 1
ATOM   5431 H HE2 . TYR . . 35 ? -7.809 -27.073 -7.924 1.00  98.85 0 J 1
ATOM   5432 H HH  . TYR . . 35 ? -8.481 -26.461 -5.865 1.00  98.85 0 J 1
ATOM   5433 N N   . ALA . . 36 ? -9.893 -26.836 -12.343 1.00  98.88 0 J 1
ATOM   5434 C CA  . ALA . . 36 ? -10.150 -28.182 -11.874 1.00  98.88 0 J 1
ATOM   5435 C C   . ALA . . 36 ? -8.840 -28.938 -11.686 1.00  98.88 0 J 1
ATOM   5436 O O   . ALA . . 36 ? -7.904 -28.779 -12.466 1.00  98.88 0 J 1
ATOM   5437 C CB  . ALA . . 36 ? -11.078 -28.903 -12.860 1.00  98.88 0 J 1
ATOM   5438 H H   . ALA . . 36 ? -9.087 -26.697 -12.936 1.00  98.88 0 J 1
ATOM   5439 H HA  . ALA . . 36 ? -10.632 -28.127 -10.897 1.00  98.88 0 J 1
ATOM   5440 H HB1 . ALA . . 36 ? -12.036 -28.385 -12.920 1.00  98.88 0 J 1
ATOM   5441 H HB2 . ALA . . 36 ? -11.236 -29.929 -12.529 1.00  98.88 0 J 1
ATOM   5442 H HB3 . ALA . . 36 ? -10.619 -28.924 -13.848 1.00  98.88 0 J 1
ATOM   5443 N N   . SER . . 37 ? -8.805 -29.797 -10.673 1.00  98.73 0 J 1
ATOM   5444 C CA  . SER . . 37 ? -7.726 -30.743 -10.445 1.00  98.73 0 J 1
ATOM   5445 C C   . SER . . 37 ? -8.256 -32.132 -10.115 1.00  98.73 0 J 1
ATOM   5446 O O   . SER . . 37 ? -9.310 -32.302 -9.490 1.00  98.73 0 J 1
ATOM   5447 C CB  . SER . . 37 ? -6.754 -30.234 -9.378 1.00  98.73 0 J 1
ATOM   5448 O OG  . SER . . 37 ? -7.365 -30.115 -8.104 1.00  98.73 0 J 1
ATOM   5449 H H   . SER . . 37 ? -9.557 -29.797 -10.000 1.00  98.73 0 J 1
ATOM   5450 H HA  . SER . . 37 ? -7.172 -30.829 -11.380 1.00  98.73 0 J 1
ATOM   5451 H HB2 . SER . . 37 ? -5.913 -30.924 -9.308 1.00  98.73 0 J 1
ATOM   5452 H HB3 . SER . . 37 ? -6.372 -29.261 -9.687 1.00  98.73 0 J 1
ATOM   5453 H HG  . SER . . 37 ? -6.700 -29.754 -7.512 1.00  98.73 0 J 1
ATOM   5454 N N   . TRP . . 38 ? -7.531 -33.146 -10.575 1.00  97.96 0 J 1
ATOM   5455 C CA  . TRP . . 38 ? -7.896 -34.549 -10.408 1.00  97.96 0 J 1
ATOM   5456 C C   . TRP . . 38 ? -6.657 -35.440 -10.447 1.00  97.96 0 J 1
ATOM   5457 O O   . TRP . . 38 ? -5.576 -35.029 -10.867 1.00  97.96 0 J 1
ATOM   5458 C CB  . TRP . . 38 ? -8.917 -34.970 -11.482 1.00  97.96 0 J 1
ATOM   5459 C CG  . TRP . . 38 ? -8.418 -35.002 -12.891 1.00  97.96 0 J 1
ATOM   5460 C CD1 . TRP . . 38 ? -7.988 -36.096 -13.559 1.00  97.96 0 J 1
ATOM   5461 C CD2 . TRP . . 38 ? -8.265 -33.885 -13.815 1.00  97.96 0 J 1
ATOM   5462 C CE2 . TRP . . 38 ? -7.751 -34.387 -15.047 1.00  97.96 0 J 1
ATOM   5463 C CE3 . TRP . . 38 ? -8.497 -32.497 -13.730 1.00  97.96 0 J 1
ATOM   5464 N NE1 . TRP . . 38 ? -7.584 -35.737 -14.829 1.00  97.96 0 J 1
ATOM   5465 C CZ2 . TRP . . 38 ? -7.495 -33.554 -16.145 1.00  97.96 0 J 1
ATOM   5466 C CZ3 . TRP . . 38 ? -8.221 -31.651 -14.815 1.00  97.96 0 J 1
ATOM   5467 C CH2 . TRP . . 38 ? -7.742 -32.176 -16.028 1.00  97.96 0 J 1
ATOM   5468 H H   . TRP . . 38 ? -6.675 -32.941 -11.068 1.00  97.96 0 J 1
ATOM   5469 H HA  . TRP . . 38 ? -8.368 -34.679 -9.434 1.00  97.96 0 J 1
ATOM   5470 H HB2 . TRP . . 38 ? -9.293 -35.965 -11.246 1.00  97.96 0 J 1
ATOM   5471 H HB3 . TRP . . 38 ? -9.771 -34.293 -11.439 1.00  97.96 0 J 1
ATOM   5472 H HD1 . TRP . . 38 ? -7.950 -37.094 -13.147 1.00  97.96 0 J 1
ATOM   5473 H HE1 . TRP . . 38 ? -7.133 -36.366 -15.478 1.00  97.96 0 J 1
ATOM   5474 H HE3 . TRP . . 38 ? -8.891 -32.077 -12.816 1.00  97.96 0 J 1
ATOM   5475 H HZ2 . TRP . . 38 ? -7.102 -33.958 -17.067 1.00  97.96 0 J 1
ATOM   5476 H HZ3 . TRP . . 38 ? -8.381 -30.588 -14.714 1.00  97.96 0 J 1
ATOM   5477 H HH2 . TRP . . 38 ? -7.566 -31.518 -16.866 1.00  97.96 0 J 1
ATOM   5478 N N   . ARG . . 39 ? -6.816 -36.691 -10.029 1.00  97.15 0 J 1
ATOM   5479 C CA  . ARG . . 39 ? -5.852 -37.764 -10.274 1.00  97.15 0 J 1
ATOM   5480 C C   . ARG . . 39 ? -6.418 -38.714 -11.312 1.00  97.15 0 J 1
ATOM   5481 O O   . ARG . . 39 ? -7.631 -38.884 -11.416 1.00  97.15 0 J 1
ATOM   5482 C CB  . ARG . . 39 ? -5.505 -38.487 -8.971 1.00  97.15 0 J 1
ATOM   5483 C CG  . ARG . . 39 ? -4.825 -37.548 -7.970 1.00  97.15 0 J 1
ATOM   5484 C CD  . ARG . . 39 ? -4.460 -38.333 -6.713 1.00  97.15 0 J 1
ATOM   5485 N NE  . ARG . . 39 ? -3.884 -37.455 -5.679 1.00  97.15 0 J 1
ATOM   5486 C CZ  . ARG . . 39 ? -4.310 -37.339 -4.433 1.00  97.15 0 J 1
ATOM   5487 N NH1 . ARG . . 39 ? -5.376 -37.958 -3.995 1.00  97.15 1 J 1
ATOM   5488 N NH2 . ARG . . 39 ? -3.646 -36.588 -3.594 1.00  97.15 0 J 1
ATOM   5489 H H   . ARG . . 39 ? -7.724 -36.949 -9.671 1.00  97.15 0 J 1
ATOM   5490 H HA  . ARG . . 39 ? -4.931 -37.346 -10.681 1.00  97.15 0 J 1
ATOM   5491 H HB2 . ARG . . 39 ? -6.410 -38.897 -8.525 1.00  97.15 0 J 1
ATOM   5492 H HB3 . ARG . . 39 ? -4.827 -39.312 -9.194 1.00  97.15 0 J 1
ATOM   5493 H HG2 . ARG . . 39 ? -5.508 -36.743 -7.698 1.00  97.15 0 J 1
ATOM   5494 H HG3 . ARG . . 39 ? -3.924 -37.124 -8.413 1.00  97.15 0 J 1
ATOM   5495 H HD2 . ARG . . 39 ? -5.358 -38.834 -6.351 1.00  97.15 0 J 1
ATOM   5496 H HD3 . ARG . . 39 ? -3.735 -39.104 -6.976 1.00  97.15 0 J 1
ATOM   5497 H HE  . ARG . . 39 ? -3.077 -36.910 -5.948 1.00  97.15 0 J 1
ATOM   5498 H HH11 . ARG . . 39 ? -5.926 -38.534 -4.616 1.00  97.15 0 J 1
ATOM   5499 H HH12 . ARG . . 39 ? -5.724 -37.838 -3.055 1.00  97.15 0 J 1
ATOM   5500 H HH21 . ARG . . 39 ? -2.810 -36.098 -3.878 1.00  97.15 0 J 1
ATOM   5501 H HH22 . ARG . . 39 ? -3.926 -36.554 -2.625 1.00  97.15 0 J 1
[truncated: 250,203 more chars]
