# Supplementary material for: Activin E is a transforming growth factor β ligand that signals specifically through activin receptor-like kinase 7
Source: Biochem J. 2024 Apr 10;481(7):547–64. doi: 10.1042/BCJ20230404 (PMC11088876; doi:10.1042/BCJ20230404)
Supplement: Supplementary Material 2 [file BCJ-481-547-s3.pdf]

# generated by PyMOL 2.5.5
#
data_ActE_R2A_ALK7
_entry.id ActE_R2A_ALK7
#
loop_
_atom_site.group_PDB
_atom_site.id
_atom_site.type_symbol
_atom_site.label_atom_id
_atom_site.label_alt_id
_atom_site.label_comp_id
_atom_site.label_asym_id
_atom_site.label_entity_id
_atom_site.label_seq_id
_atom_site.pdbx_PDB_ins_code
_atom_site.Cartn_x
_atom_site.Cartn_y
_atom_site.Cartn_z
_atom_site.occupancy
_atom_site.B_iso_or_equiv
_atom_site.pdbx_formal_charge
_atom_site.auth_asym_id
_atom_site.pdbx_PDB_model_num
ATOM   1   N N   . THR . . 1 ? -1.867 -7.428 12.880 1.00  39.87 0 A 1
ATOM   2   C CA  . THR . . 1 ? -3.342 -7.380 12.773 1.00  39.87 0 A 1
ATOM   3   C C   . THR . . 1 ? -3.932 -8.612 13.395 1.00  39.87 0 A 1
ATOM   4   O O   . THR . . 1 ? -3.337 -9.673 13.235 1.00  39.87 0 A 1
ATOM   5   C CB  . THR . . 1 ? -3.792 -7.313 11.324 1.00  39.87 0 A 1
ATOM   6   C CG2 . THR . . 1 ? -3.808 -5.840 10.960 1.00  39.87 0 A 1
ATOM   7   O OG1 . THR . . 1 ? -2.829 -7.965 10.536 1.00  39.87 0 A 1
ATOM   8   H H   . THR . . 1 ? -1.545 -8.235 12.364 1.00  39.87 0 A 1
ATOM   9   H HA  . THR . . 1 ? -3.720 -6.503 13.300 1.00  39.87 0 A 1
ATOM   10  H HB  . THR . . 1 ? -4.778 -7.752 11.179 1.00  39.87 0 A 1
ATOM   11  H HG1 . THR . . 1 ? -3.236 -8.636  9.984 1.00  39.87 0 A 1
ATOM   12  H HG21 . THR . . 1 ? -4.621 -5.336 11.483 1.00  39.87 0 A 1
ATOM   13  H HG22 . THR . . 1 ? -3.956 -5.724  9.886 1.00  39.87 0 A 1
ATOM   14  H HG23 . THR . . 1 ? -2.865 -5.356 11.216 1.00  39.87 0 A 1
ATOM   15  H H2  . THR . . 1 ? -1.460 -6.605 12.456 1.00  39.87 0 A 1
ATOM   16  H H3  . THR . . 1 ? -1.574 -7.512 13.844 1.00  39.87 0 A 1
ATOM   17  N N   . PRO . . 2 ? -5.049 -8.492 14.122 1.00  45.24 0 A 1
ATOM   18  C CA  . PRO . . 2 ? -5.671 -9.648 14.744 1.00  45.24 0 A 1
ATOM   19  C C   . PRO . . 2 ? -6.029 -10.662 13.653 1.00  45.24 0 A 1
ATOM   20  O O   . PRO . . 2 ? -6.693 -10.313 12.669 1.00  45.24 0 A 1
ATOM   21  C CB  . PRO . . 2 ? -6.907 -9.128 15.492 1.00  45.24 0 A 1
ATOM   22  C CG  . PRO . . 2 ? -6.797 -7.603 15.457 1.00  45.24 0 A 1
ATOM   23  C CD  . PRO . . 2 ? -5.862 -7.299 14.292 1.00  45.24 0 A 1
ATOM   24  H HA  . PRO . . 2 ? -4.979 -10.097 15.457 1.00  45.24 0 A 1
ATOM   25  H HB2 . PRO . . 2 ? -6.922 -9.492 16.520 1.00  45.24 0 A 1
ATOM   26  H HB3 . PRO . . 2 ? -7.820 -9.437 14.983 1.00  45.24 0 A 1
ATOM   27  H HG2 . PRO . . 2 ? -6.347 -7.249 16.384 1.00  45.24 0 A 1
ATOM   28  H HG3 . PRO . . 2 ? -7.772 -7.137 15.312 1.00  45.24 0 A 1
ATOM   29  H HD2 . PRO . . 2 ? -6.447 -7.126 13.390 1.00  45.24 0 A 1
ATOM   30  H HD3 . PRO . . 2 ? -5.262 -6.419 14.528 1.00  45.24 0 A 1
ATOM   31  N N   . THR . . 3 ? -5.572 -11.902 13.807 1.00  58.25 0 A 1
ATOM   32  C CA  . THR . . 3 ? -6.243 -13.029 13.158 1.00  58.25 0 A 1
ATOM   33  C C   . THR . . 3 ? -7.640 -13.082 13.752 1.00  58.25 0 A 1
ATOM   34  O O   . THR . . 3 ? -7.795 -12.887 14.957 1.00  58.25 0 A 1
ATOM   35  C CB  . THR . . 3 ? -5.503 -14.353 13.391 1.00  58.25 0 A 1
ATOM   36  C CG2 . THR . . 3 ? -6.062 -15.487 12.536 1.00  58.25 0 A 1
ATOM   37  O OG1 . THR . . 3 ? -4.150 -14.209 13.014 1.00  58.25 0 A 1
ATOM   38  H H   . THR . . 3 ? -4.968 -12.114 14.588 1.00  58.25 0 A 1
ATOM   39  H HA  . THR . . 3 ? -6.307 -12.849 12.085 1.00  58.25 0 A 1
ATOM   40  H HB  . THR . . 3 ? -5.553 -14.627 14.445 1.00  58.25 0 A 1
ATOM   41  H HG1 . THR . . 3 ? -3.747 -15.073 13.128 1.00  58.25 0 A 1
ATOM   42  H HG21 . THR . . 3 ? -7.066 -15.750 12.870 1.00  58.25 0 A 1
ATOM   43  H HG22 . THR . . 3 ? -6.093 -15.187 11.488 1.00  58.25 0 A 1
ATOM   44  H HG23 . THR . . 3 ? -5.429 -16.369 12.623 1.00  58.25 0 A 1
ATOM   45  N N   . CYS . . 4 ? -8.661 -13.252 12.917 1.00  64.11 0 A 1
ATOM   46  C CA  . CYS . . 4 ? -10.030 -13.246 13.409 1.00  64.11 0 A 1
ATOM   47  C C   . CYS . . 4 ? -10.220 -14.318 14.479 1.00  64.11 0 A 1
ATOM   48  O O   . CYS . . 4 ? -10.183 -15.510 14.173 1.00  64.11 0 A 1
ATOM   49  C CB  . CYS . . 4 ? -10.991 -13.493 12.252 1.00  64.11 0 A 1
ATOM   50  S SG  . CYS . . 4 ? -10.945 -12.219 10.984 1.00  64.11 0 A 1
ATOM   51  H H   . CYS . . 4 ? -8.488 -13.354 11.927 1.00  64.11 0 A 1
ATOM   52  H HA  . CYS . . 4 ? -10.247 -12.275 13.855 1.00  64.11 0 A 1
ATOM   53  H HB2 . CYS . . 4 ? -10.752 -14.454 11.798 1.00  64.11 0 A 1
ATOM   54  H HB3 . CYS . . 4 ? -12.003 -13.549 12.654 1.00  64.11 0 A 1
ATOM   55  N N   . GLU . . 5 ? -10.487 -13.902 15.714 1.00  58.70 0 A 1
ATOM   56  C CA  . GLU . . 5 ? -11.099 -14.819 16.658 1.00  58.70 0 A 1
ATOM   57  C C   . GLU . . 5 ? -12.535 -15.095 16.169 1.00  58.70 0 A 1
ATOM   58  O O   . GLU . . 5 ? -13.210 -14.167 15.701 1.00  58.70 0 A 1
ATOM   59  C CB  . GLU . . 5 ? -11.041 -14.297 18.097 1.00  58.70 0 A 1
ATOM   60  C CG  . GLU . . 5 ? -9.596 -14.326 18.636 1.00  58.70 0 A 1
ATOM   61  C CD  . GLU . . 5 ? -9.497 -14.085 20.151 1.00  58.70 0 A 1
ATOM   62  O OE1 . GLU . . 5 ? -8.356 -13.867 20.628 1.00  58.70 0 A 1
ATOM   63  O OE2 . GLU . . 5 ? -10.551 -14.135 20.821 1.00  58.70 -1 A 1
ATOM   64  H H   . GLU . . 5 ? -10.450 -12.920 15.944 1.00  58.70 0 A 1
ATOM   65  H HA  . GLU . . 5 ? -10.521 -15.743 16.630 1.00  58.70 0 A 1
ATOM   66  H HB2 . GLU . . 5 ? -11.664 -14.954 18.703 1.00  58.70 0 A 1
ATOM   67  H HB3 . GLU . . 5 ? -11.441 -13.285 18.146 1.00  58.70 0 A 1
ATOM   68  H HG2 . GLU . . 5 ? -9.163 -15.302 18.416 1.00  58.70 0 A 1
ATOM   69  H HG3 . GLU . . 5 ? -9.011 -13.572 18.109 1.00  58.70 0 A 1
ATOM   70  N N   . PRO . . 6 ? -13.029 -16.346 16.242 1.00  53.87 0 A 1
ATOM   71  C CA  . PRO . . 6 ? -14.296 -16.759 15.627 1.00  53.87 0 A 1
ATOM   72  C C   . PRO . . 6 ? -15.490 -15.865 15.979 1.00  53.87 0 A 1
ATOM   73  O O   . PRO . . 6 ? -16.395 -15.680 15.168 1.00  53.87 0 A 1
ATOM   74  C CB  . PRO . . 6 ? -14.548 -18.177 16.153 1.00  53.87 0 A 1
ATOM   75  C CG  . PRO . . 6 ? -13.157 -18.713 16.479 1.00  53.87 0 A 1
ATOM   76  C CD  . PRO . . 6 ? -12.360 -17.477 16.869 1.00  53.87 0 A 1
ATOM   77  H HA  . PRO . . 6 ? -14.171 -16.784 14.544 1.00  53.87 0 A 1
ATOM   78  H HB2 . PRO . . 6 ? -15.133 -18.143 17.071 1.00  53.87 0 A 1
ATOM   79  H HB3 . PRO . . 6 ? -15.051 -18.796 15.410 1.00  53.87 0 A 1
ATOM   80  H HG2 . PRO . . 6 ? -12.721 -19.156 15.584 1.00  53.87 0 A 1
ATOM   81  H HG3 . PRO . . 6 ? -13.186 -19.444 17.288 1.00  53.87 0 A 1
ATOM   82  H HD2 . PRO . . 6 ? -11.337 -17.596 16.511 1.00  53.87 0 A 1
ATOM   83  H HD3 . PRO . . 6 ? -12.371 -17.352 17.952 1.00  53.87 0 A 1
ATOM   84  N N   . ALA . . 7 ? -15.493 -15.321 17.198 1.00  54.28 0 A 1
ATOM   85  C CA  . ALA . . 7 ? -16.588 -14.531 17.742 1.00  54.28 0 A 1
ATOM   86  C C   . ALA . . 7 ? -16.475 -13.023 17.470 1.00  54.28 0 A 1
ATOM   87  O O   . ALA . . 7 ? -17.454 -12.310 17.675 1.00  54.28 0 A 1
ATOM   88  C CB  . ALA . . 7 ? -16.659 -14.820 19.246 1.00  54.28 0 A 1
ATOM   89  H H   . ALA . . 7 ? -14.696 -15.495 17.793 1.00  54.28 0 A 1
ATOM   90  H HA  . ALA . . 7 ? -17.522 -14.864 17.290 1.00  54.28 0 A 1
ATOM   91  H HB1 . ALA . . 7 ? -15.743 -14.488 19.734 1.00  54.28 0 A 1
ATOM   92  H HB2 . ALA . . 7 ? -16.793 -15.888 19.416 1.00  54.28 0 A 1
ATOM   93  H HB3 . ALA . . 7 ? -17.503 -14.286 19.682 1.00  54.28 0 A 1
ATOM   94  N N   . THR . . 8 ? -15.319 -12.504 17.045 1.00  61.11 0 A 1
ATOM   95  C CA  . THR . . 8 ? -15.128 -11.048 16.944 1.00  61.11 0 A 1
ATOM   96  C C   . THR . . 8 ? -15.707 -10.492 15.634 1.00  61.11 0 A 1
ATOM   97  O O   . THR . . 8 ? -15.211 -10.822 14.556 1.00  61.11 0 A 1
ATOM   98  C CB  . THR . . 8 ? -13.669 -10.617 17.153 1.00  61.11 0 A 1
ATOM   99  C CG2 . THR . . 8 ? -13.266 -10.761 18.621 1.00  61.11 0 A 1
ATOM   100 O OG1 . THR . . 8 ? -12.758 -11.357 16.375 1.00  61.11 0 A 1
ATOM   101 H H   . THR . . 8 ? -14.547 -13.120 16.833 1.00  61.11 0 A 1
ATOM   102 H HA  . THR . . 8 ? -15.672 -10.600 17.776 1.00  61.11 0 A 1
ATOM   103 H HB  . THR . . 8 ? -13.577 -9.565 16.883 1.00  61.11 0 A 1
ATOM   104 H HG1 . THR . . 8 ? -13.232 -12.016 15.862 1.00  61.11 0 A 1
ATOM   105 H HG21 . THR . . 8 ? -13.358 -11.797 18.944 1.00  61.11 0 A 1
ATOM   106 H HG22 . THR . . 8 ? -13.894 -10.129 19.250 1.00  61.11 0 A 1
ATOM   107 H HG23 . THR . . 8 ? -12.228 -10.451 18.743 1.00  61.11 0 A 1
ATOM   108 N N   . PRO . . 9 ? -16.740 -9.621 15.675 1.00  79.90 0 A 1
ATOM   109 C CA  . PRO . . 9 ? -17.371 -9.071 14.474 1.00  79.90 0 A 1
ATOM   110 C C   . PRO . . 9 ? -16.582 -7.905 13.855 1.00  79.90 0 A 1
ATOM   111 O O   . PRO . . 9 ? -17.053 -7.310 12.890 1.00  79.90 0 A 1
ATOM   112 C CB  . PRO . . 9 ? -18.769 -8.642 14.932 1.00  79.90 0 A 1
ATOM   113 C CG  . PRO . . 9 ? -18.523 -8.181 16.366 1.00  79.90 0 A 1
ATOM   114 C CD  . PRO . . 9 ? -17.455 -9.156 16.860 1.00  79.90 0 A 1
ATOM   115 H HA  . PRO . . 9 ? -17.466 -9.850 13.716 1.00  79.90 0 A 1
ATOM   116 H HB2 . PRO . . 9 ? -19.192 -7.846 14.317 1.00  79.90 0 A 1
ATOM   117 H HB3 . PRO . . 9 ? -19.432 -9.508 14.937 1.00  79.90 0 A 1
ATOM   118 H HG2 . PRO . . 9 ? -19.429 -8.235 16.970 1.00  79.90 0 A 1
ATOM   119 H HG3 . PRO . . 9 ? -18.122 -7.168 16.363 1.00  79.90 0 A 1
ATOM   120 H HD2 . PRO . . 9 ? -16.785 -8.654 17.557 1.00  79.90 0 A 1
ATOM   121 H HD3 . PRO . . 9 ? -17.951 -9.993 17.351 1.00  79.90 0 A 1
ATOM   122 N N   . LEU . . 10 ? -15.419 -7.548 14.408 1.00  89.87 0 A 1
ATOM   123 C CA  . LEU . . 10 ? -14.589 -6.418 13.981 1.00  89.87 0 A 1
ATOM   124 C C   . LEU . . 10 ? -13.668 -6.784 12.813 1.00  89.87 0 A 1
ATOM   125 O O   . LEU . . 10 ? -13.443 -7.960 12.531 1.00  89.87 0 A 1
ATOM   126 C CB  . LEU . . 10 ? -13.782 -5.893 15.185 1.00  89.87 0 A 1
ATOM   127 C CG  . LEU . . 10 ? -14.636 -5.319 16.331 1.00  89.87 0 A 1
ATOM   128 C CD1 . LEU . . 10 ? -13.726 -4.891 17.482 1.00  89.87 0 A 1
ATOM   129 C CD2 . LEU . . 10 ? -15.456 -4.105 15.886 1.00  89.87 0 A 1
ATOM   130 H H   . LEU . . 10 ? -15.034 -8.156 15.117 1.00  89.87 0 A 1
ATOM   131 H HA  . LEU . . 10 ? -15.238 -5.618 13.623 1.00  89.87 0 A 1
ATOM   132 H HB2 . LEU . . 10 ? -13.104 -5.113 14.840 1.00  89.87 0 A 1
ATOM   133 H HB3 . LEU . . 10 ? -13.171 -6.709 15.573 1.00  89.87 0 A 1
ATOM   134 H HG  . LEU . . 10 ? -15.315 -6.086 16.702 1.00  89.87 0 A 1
ATOM   135 H HD11 . LEU . . 10 ? -13.031 -4.121 17.147 1.00  89.87 0 A 1
ATOM   136 H HD12 . LEU . . 10 ? -13.158 -5.748 17.843 1.00  89.87 0 A 1
ATOM   137 H HD13 . LEU . . 10 ? -14.325 -4.500 18.305 1.00  89.87 0 A 1
ATOM   138 H HD21 . LEU . . 10 ? -16.215 -4.407 15.163 1.00  89.87 0 A 1
ATOM   139 H HD22 . LEU . . 10 ? -14.801 -3.357 15.440 1.00  89.87 0 A 1
ATOM   140 H HD23 . LEU . . 10 ? -15.961 -3.673 16.750 1.00  89.87 0 A 1
ATOM   141 N N   . CYS . . 11 ? -13.156 -5.767 12.117 1.00  92.80 0 A 1
ATOM   142 C CA  . CYS . . 11 ? -12.217 -5.940 11.013 1.00  92.80 0 A 1
ATOM   143 C C   . CYS . . 11 ? -10.974 -6.740 11.426 1.00  92.80 0 A 1
ATOM   144 O O   . CYS . . 11 ? -10.242 -6.358 12.339 1.00  92.80 0 A 1
ATOM   145 C CB  . CYS . . 11 ? -11.804 -4.569 10.473 1.00  92.80 0 A 1
ATOM   146 S SG  . CYS . . 11 ? -10.585 -4.633  9.130 1.00  92.80 0 A 1
ATOM   147 H H   . CYS . . 11 ? -13.443 -4.828 12.354 1.00  92.80 0 A 1
ATOM   148 H HA  . CYS . . 11 ? -12.730 -6.480 10.218 1.00  92.80 0 A 1
ATOM   149 H HB2 . CYS . . 11 ? -12.695 -4.054 10.113 1.00  92.80 0 A 1
ATOM   150 H HB3 . CYS . . 11 ? -11.377 -3.981 11.285 1.00  92.80 0 A 1
ATOM   151 N N   . CYS . . 12 ? -10.729 -7.841 10.725 1.00  92.77 0 A 1
ATOM   152 C CA  . CYS . . 12 ? -9.601 -8.728 10.964 1.00  92.77 0 A 1
ATOM   153 C C   . CYS . . 12 ? -9.260 -9.521  9.695 1.00  92.77 0 A 1
ATOM   154 O O   . CYS . . 12 ? -10.041 -9.574  8.733 1.00  92.77 0 A 1
ATOM   155 C CB  . CYS . . 12 ? -9.949 -9.638 12.153 1.00  92.77 0 A 1
ATOM   156 S SG  . CYS . . 12 ? -11.497 -10.553 11.965 1.00  92.77 0 A 1
ATOM   157 H H   . CYS . . 12 ? -11.402 -8.128 10.030 1.00  92.77 0 A 1
ATOM   158 H HA  . CYS . . 12 ? -8.727 -8.136 11.232 1.00  92.77 0 A 1
ATOM   159 H HB2 . CYS . . 12 ? -10.041 -9.010 13.038 1.00  92.77 0 A 1
ATOM   160 H HB3 . CYS . . 12 ? -9.141 -10.347 12.335 1.00  92.77 0 A 1
ATOM   161 N N   . ARG . . 13 ? -8.080 -10.145  9.701 1.00  94.19 0 A 1
ATOM   162 C CA  . ARG . . 13 ? -7.628 -11.030  8.625 1.00  94.19 0 A 1
ATOM   163 C C   . ARG . . 13 ? -8.141 -12.445  8.871 1.00  94.19 0 A 1
ATOM   164 O O   . ARG . . 13 ? -7.966 -12.989  9.962 1.00  94.19 0 A 1
ATOM   165 C CB  . ARG . . 13 ? -6.098 -10.978  8.530 1.00  94.19 0 A 1
ATOM   166 C CG  . ARG . . 13 ? -5.558 -11.739  7.309 1.00  94.19 0 A 1
ATOM   167 C CD  . ARG . . 13 ? -4.028 -11.653  7.263 1.00  94.19 0 A 1
ATOM   168 N NE  . ARG . . 13 ? -3.395 -12.373  8.390 1.00  94.19 0 A 1
ATOM   169 C CZ  . ARG . . 13 ? -3.297 -13.688  8.460 1.00  94.19 0 A 1
ATOM   170 N NH1 . ARG . . 13 ? -3.344 -14.431  7.405 1.00  94.19 1 A 1
ATOM   171 N NH2 . ARG . . 13 ? -3.226 -14.324  9.590 1.00  94.19 0 A 1
ATOM   172 H H   . ARG . . 13 ? -7.543 -10.129 10.557 1.00  94.19 0 A 1
ATOM   173 H HA  . ARG . . 13 ? -8.043 -10.684  7.678 1.00  94.19 0 A 1
ATOM   174 H HB2 . ARG . . 13 ? -5.781 -9.937  8.458 1.00  94.19 0 A 1
ATOM   175 H HB3 . ARG . . 13 ? -5.677 -11.400  9.443 1.00  94.19 0 A 1
ATOM   176 H HG2 . ARG . . 13 ? -5.967 -11.296  6.401 1.00  94.19 0 A 1
ATOM   177 H HG3 . ARG . . 13 ? -5.859 -12.787  7.350 1.00  94.19 0 A 1
ATOM   178 H HD2 . ARG . . 13 ? -3.743 -10.601  7.284 1.00  94.19 0 A 1
ATOM   179 H HD3 . ARG . . 13 ? -3.686 -12.079  6.320 1.00  94.19 0 A 1
ATOM   180 H HE  . ARG . . 13 ? -3.104 -11.846  9.199 1.00  94.19 0 A 1
ATOM   181 H HH11 . ARG . . 13 ? -3.199 -14.069  6.473 1.00  94.19 0 A 1
ATOM   182 H HH12 . ARG . . 13 ? -3.585 -15.402  7.540 1.00  94.19 0 A 1
ATOM   183 H HH21 . ARG . . 13 ? -3.440 -15.308  9.516 1.00  94.19 0 A 1
ATOM   184 H HH22 . ARG . . 13 ? -3.307 -13.861 10.485 1.00  94.19 0 A 1
ATOM   185 N N   . ARG . . 14 ? -8.769 -13.030  7.856 1.00  91.77 0 A 1
ATOM   186 C CA  . ARG . . 14 ? -9.214 -14.425  7.836 1.00  91.77 0 A 1
ATOM   187 C C   . ARG . . 14 ? -8.236 -15.241  7.007 1.00  91.77 0 A 1
ATOM   188 O O   . ARG . . 14 ? -7.943 -14.874  5.868 1.00  91.77 0 A 1
ATOM   189 C CB  . ARG . . 14 ? -10.644 -14.521  7.284 1.00  91.77 0 A 1
ATOM   190 C CG  . ARG . . 14 ? -11.644 -13.886  8.257 1.00  91.77 0 A 1
ATOM   191 C CD  . ARG . . 14 ? -13.096 -14.046  7.808 1.00  91.77 0 A 1
ATOM   192 N NE  . ARG . . 14 ? -14.100 -13.740  8.856 1.00  91.77 0 A 1
ATOM   193 C CZ  . ARG . . 14 ? -14.308 -12.614  9.524 1.00  91.77 0 A 1
ATOM   194 N NH1 . ARG . . 14 ? -13.543 -11.575  9.419 1.00  91.77 1 A 1
ATOM   195 N NH2 . ARG . . 14 ? -15.300 -12.502 10.359 1.00  91.77 0 A 1
ATOM   196 H H   . ARG . . 14 ? -8.836 -12.513  6.991 1.00  91.77 0 A 1
ATOM   197 H HA  . ARG . . 14 ? -9.201 -14.834  8.846 1.00  91.77 0 A 1
ATOM   198 H HB2 . ARG . . 14 ? -10.899 -15.572  7.144 1.00  91.77 0 A 1
ATOM   199 H HB3 . ARG . . 14 ? -10.695 -14.012  6.322 1.00  91.77 0 A 1
ATOM   200 H HG2 . ARG . . 14 ? -11.529 -14.370  9.228 1.00  91.77 0 A 1
ATOM   201 H HG3 . ARG . . 14 ? -11.419 -12.822  8.333 1.00  91.77 0 A 1
ATOM   202 H HD2 . ARG . . 14 ? -13.231 -15.091  7.531 1.00  91.77 0 A 1
ATOM   203 H HD3 . ARG . . 14 ? -13.269 -13.429  6.927 1.00  91.77 0 A 1
ATOM   204 H HE  . ARG . . 14 ? -14.722 -14.504  9.077 1.00  91.77 0 A 1
ATOM   205 H HH11 . ARG . . 14 ? -13.652 -10.751  9.993 1.00  91.77 0 A 1
ATOM   206 H HH12 . ARG . . 14 ? -12.660 -11.670  8.936 1.00  91.77 0 A 1
ATOM   207 H HH21 . ARG . . 14 ? -15.892 -13.297 10.556 1.00  91.77 0 A 1
ATOM   208 H HH22 . ARG . . 14 ? -15.323 -11.707 10.980 1.00  91.77 0 A 1
ATOM   209 N N   . ASP . . 15 ? -7.751 -16.328  7.592 1.00  92.94 0 A 1
ATOM   210 C CA  . ASP . . 15 ? -6.906 -17.280  6.888 1.00  92.94 0 A 1
ATOM   211 C C   . ASP . . 15 ? -7.745 -18.040  5.862 1.00  92.94 0 A 1
ATOM   212 O O   . ASP . . 15 ? -8.840 -18.520  6.168 1.00  92.94 0 A 1
ATOM   213 C CB  . ASP . . 15 ? -6.201 -18.238  7.863 1.00  92.94 0 A 1
ATOM   214 C CG  . ASP . . 15 ? -5.219 -17.527  8.800 1.00  92.94 0 A 1
ATOM   215 O OD1 . ASP . . 15 ? -4.630 -16.500  8.399 1.00  92.94 0 A 1
ATOM   216 O OD2 . ASP . . 15 ? -5.066 -17.971  9.954 1.00  92.94 -1 A 1
ATOM   217 H H   . ASP . . 15 ? -8.023 -16.556  8.538 1.00  92.94 0 A 1
ATOM   218 H HA  . ASP . . 15 ? -6.133 -16.721  6.360 1.00  92.94 0 A 1
ATOM   219 H HB2 . ASP . . 15 ? -5.648 -18.977  7.285 1.00  92.94 0 A 1
ATOM   220 H HB3 . ASP . . 15 ? -6.954 -18.762  8.452 1.00  92.94 0 A 1
ATOM   221 N N   . HIS . . 16 ? -7.244 -18.126  4.635 1.00  92.22 0 A 1
ATOM   222 C CA  . HIS . . 16 ? -7.904 -18.889  3.586 1.00  92.22 0 A 1
ATOM   223 C C   . HIS . . 16 ? -6.882 -19.414  2.589 1.00  92.22 0 A 1
ATOM   224 O O   . HIS . . 16 ? -6.154 -18.633  1.972 1.00  92.22 0 A 1
ATOM   225 C CB  . HIS . . 16 ? -8.969 -18.033  2.897 1.00  92.22 0 A 1
ATOM   226 C CG  . HIS . . 16 ? -9.747 -18.824  1.882 1.00  92.22 0 A 1
ATOM   227 C CD2 . HIS . . 16 ? -9.805 -18.577  0.540 1.00  92.22 0 A 1
ATOM   228 N ND1 . HIS . . 16 ? -10.405 -20.014  2.109 1.00  92.22 0 A 1
ATOM   229 C CE1 . HIS . . 16 ? -10.828 -20.481  0.922 1.00  92.22 0 A 1
ATOM   230 N NE2 . HIS . . 16 ? -10.513 -19.616 -0.053 1.00  92.22 0 A 1
ATOM   231 H H   . HIS . . 16 ? -6.336 -17.724  4.447 1.00  92.22 0 A 1
ATOM   232 H HA  . HIS . . 16 ? -8.401 -19.745  4.043 1.00  92.22 0 A 1
ATOM   233 H HB2 . HIS . . 16 ? -9.666 -17.661  3.649 1.00  92.22 0 A 1
ATOM   234 H HB3 . HIS . . 16 ? -8.497 -17.181  2.408 1.00  92.22 0 A 1
ATOM   235 H HD1 . HIS . . 16 ? -10.466 -20.519  2.981 1.00  92.22 0 A 1
ATOM   236 H HD2 . HIS . . 16 ? -9.339 -17.754  0.018 1.00  92.22 0 A 1
ATOM   237 H HE1 . HIS . . 16 ? -11.309 -21.431  0.752 1.00  92.22 0 A 1
ATOM   238 N N   . TYR . . 17 ? -6.841 -20.735  2.450 1.00  94.86 0 A 1
ATOM   239 C CA  . TYR . . 17 ? -6.094 -21.414  1.404 1.00  94.86 0 A 1
ATOM   240 C C   . TYR . . 17 ? -6.987 -21.567  0.176 1.00  94.86 0 A 1
ATOM   241 O O   . TYR . . 17 ? -8.109 -22.048  0.311 1.00  94.86 0 A 1
ATOM   242 C CB  . TYR . . 17 ? -5.610 -22.770  1.924 1.00  94.86 0 A 1
ATOM   243 C CG  . TYR . . 17 ? -4.706 -23.491  0.947 1.00  94.86 0 A 1
ATOM   244 C CD1 . TYR . . 17 ? -5.256 -24.343 -0.031 1.00  94.86 0 A 1
ATOM   245 C CD2 . TYR . . 17 ? -3.314 -23.288  1.006 1.00  94.86 0 A 1
ATOM   246 C CE1 . TYR . . 17 ? -4.411 -25.002 -0.942 1.00  94.86 0 A 1
ATOM   247 C CE2 . TYR . . 17 ? -2.466 -23.949  0.097 1.00  94.86 0 A 1
ATOM   248 C CZ  . TYR . . 17 ? -3.017 -24.812 -0.876 1.00  94.86 0 A 1
ATOM   249 O OH  . TYR . . 17 ? -2.208 -25.454 -1.755 1.00  94.86 0 A 1
ATOM   250 H H   . TYR . . 17 ? -7.519 -21.296  2.946 1.00  94.86 0 A 1
ATOM   251 H HA  . TYR . . 17 ? -5.220 -20.822  1.133 1.00  94.86 0 A 1
ATOM   252 H HB2 . TYR . . 17 ? -6.471 -23.401  2.144 1.00  94.86 0 A 1
ATOM   253 H HB3 . TYR . . 17 ? -5.065 -22.617  2.855 1.00  94.86 0 A 1
ATOM   254 H HD1 . TYR . . 17 ? -6.325 -24.482 -0.101 1.00  94.86 0 A 1
ATOM   255 H HD2 . TYR . . 17 ? -2.894 -22.625  1.748 1.00  94.86 0 A 1
ATOM   256 H HE1 . TYR . . 17 ? -4.820 -25.650 -1.704 1.00  94.86 0 A 1
ATOM   257 H HE2 . TYR . . 17 ? -1.396 -23.804  0.136 1.00  94.86 0 A 1
ATOM   258 H HH  . TYR . . 17 ? -1.278 -25.244 -1.641 1.00  94.86 0 A 1
ATOM   259 N N   . VAL . . 18 ? -6.473 -21.169 -0.985 1.00  94.69 0 A 1
ATOM   260 C CA  . VAL . . 18 ? -7.111 -21.386 -2.284 1.00  94.69 0 A 1
ATOM   261 C C   . VAL . . 18 ? -6.331 -22.433 -3.056 1.00  94.69 0 A 1
ATOM   262 O O   . VAL . . 18 ? -5.112 -22.319 -3.188 1.00  94.69 0 A 1
ATOM   263 C CB  . VAL . . 18 ? -7.239 -20.077 -3.089 1.00  94.69 0 A 1
ATOM   264 C CG1 . VAL . . 18 ? -5.922 -19.323 -3.316 1.00  94.69 0 A 1
ATOM   265 C CG2 . VAL . . 18 ? -7.840 -20.343 -4.471 1.00  94.69 0 A 1
ATOM   266 H H   . VAL . . 18 ? -5.517 -20.844 -1.000 1.00  94.69 0 A 1
ATOM   267 H HA  . VAL . . 18 ? -8.121 -21.770 -2.133 1.00  94.69 0 A 1
ATOM   268 H HB  . VAL . . 18 ? -7.913 -19.416 -2.542 1.00  94.69 0 A 1
ATOM   269 H HG11 . VAL . . 18 ? -5.424 -19.138 -2.365 1.00  94.69 0 A 1
ATOM   270 H HG12 . VAL . . 18 ? -5.256 -19.902 -3.955 1.00  94.69 0 A 1
ATOM   271 H HG13 . VAL . . 18 ? -6.128 -18.367 -3.800 1.00  94.69 0 A 1
ATOM   272 H HG21 . VAL . . 18 ? -8.042 -19.404 -4.988 1.00  94.69 0 A 1
ATOM   273 H HG22 . VAL . . 18 ? -8.756 -20.923 -4.359 1.00  94.69 0 A 1
ATOM   274 H HG23 . VAL . . 18 ? -7.147 -20.914 -5.088 1.00  94.69 0 A 1
ATOM   275 N N   . ASP . . 19 ? -7.040 -23.409 -3.610 1.00  96.14 0 A 1
ATOM   276 C CA  . ASP . . 19 ? -6.496 -24.285 -4.642 1.00  96.14 0 A 1
ATOM   277 C C   . ASP . . 19 ? -6.748 -23.669 -6.024 1.00  96.14 0 A 1
ATOM   278 O O   . ASP . . 19 ? -7.865 -23.247 -6.336 1.00  96.14 0 A 1
ATOM   279 C CB  . ASP . . 19 ? -7.137 -25.666 -4.513 1.00  96.14 0 A 1
ATOM   280 C CG  . ASP . . 19 ? -6.375 -26.725 -5.299 1.00  96.14 0 A 1
ATOM   281 O OD1 . ASP . . 19 ? -6.167 -26.585 -6.528 1.00  96.14 0 A 1
ATOM   282 O OD2 . ASP . . 19 ? -6.007 -27.741 -4.683 1.00  96.14 -1 A 1
ATOM   283 H H   . ASP . . 19 ? -8.036 -23.440 -3.448 1.00  96.14 0 A 1
ATOM   284 H HA  . ASP . . 19 ? -5.423 -24.402 -4.500 1.00  96.14 0 A 1
ATOM   285 H HB2 . ASP . . 19 ? -7.149 -25.951 -3.462 1.00  96.14 0 A 1
ATOM   286 H HB3 . ASP . . 19 ? -8.168 -25.633 -4.866 1.00  96.14 0 A 1
ATOM   287 N N   . PHE . . 20 ? -5.744 -23.643 -6.899 1.00  96.75 0 A 1
ATOM   288 C CA  . PHE . . 20 ? -5.930 -23.139 -8.261 1.00  96.75 0 A 1
ATOM   289 C C   . PHE . . 20 ? -6.942 -23.960 -9.073 1.00  96.75 0 A 1
ATOM   290 O O   . PHE . . 20 ? -7.489 -23.463 -10.059 1.00  96.75 0 A 1
ATOM   291 C CB  . PHE . . 20 ? -4.571 -23.038 -8.965 1.00  96.75 0 A 1
ATOM   292 C CG  . PHE . . 20 ? -3.724 -21.883 -8.465 1.00  96.75 0 A 1
ATOM   293 C CD1 . PHE . . 20 ? -4.216 -20.565 -8.530 1.00  96.75 0 A 1
ATOM   294 C CD2 . PHE . . 20 ? -2.430 -22.113 -7.971 1.00  96.75 0 A 1
ATOM   295 C CE1 . PHE . . 20 ? -3.420 -19.488 -8.099 1.00  96.75 0 A 1
ATOM   296 C CE2 . PHE . . 20 ? -1.637 -21.042 -7.527 1.00  96.75 0 A 1
ATOM   297 C CZ  . PHE . . 20 ? -2.133 -19.729 -7.589 1.00  96.75 0 A 1
ATOM   298 H H   . PHE . . 20 ? -4.865 -24.077 -6.654 1.00  96.75 0 A 1
ATOM   299 H HA  . PHE . . 20 ? -6.359 -22.139 -8.189 1.00  96.75 0 A 1
ATOM   300 H HB2 . PHE . . 20 ? -4.728 -22.893 -10.033 1.00  96.75 0 A 1
ATOM   301 H HB3 . PHE . . 20 ? -4.033 -23.978 -8.848 1.00  96.75 0 A 1
ATOM   302 H HD1 . PHE . . 20 ? -5.199 -20.375 -8.935 1.00  96.75 0 A 1
ATOM   303 H HD2 . PHE . . 20 ? -2.033 -23.118 -7.952 1.00  96.75 0 A 1
ATOM   304 H HE1 . PHE . . 20 ? -3.796 -18.478 -8.169 1.00  96.75 0 A 1
ATOM   305 H HE2 . PHE . . 20 ? -0.638 -21.235 -7.163 1.00  96.75 0 A 1
ATOM   306 H HZ  . PHE . . 20 ? -1.521 -18.905 -7.252 1.00  96.75 0 A 1
ATOM   307 N N   . GLN . . 21 ? -7.273 -25.179 -8.643 1.00  95.40 0 A 1
ATOM   308 C CA  . GLN . . 21 ? -8.379 -25.960 -9.188 1.00  95.40 0 A 1
ATOM   309 C C   . GLN . . 21 ? -9.733 -25.274 -9.000 1.00  95.40 0 A 1
ATOM   310 O O   . GLN . . 21 ? -10.569 -25.360 -9.896 1.00  95.40 0 A 1
ATOM   311 C CB  . GLN . . 21 ? -8.416 -27.333 -8.514 1.00  95.40 0 A 1
ATOM   312 C CG  . GLN . . 21 ? -9.338 -28.314 -9.242 1.00  95.40 0 A 1
ATOM   313 C CD  . GLN . . 21 ? -9.134 -29.755 -8.790 1.00  95.40 0 A 1
ATOM   314 N NE2 . GLN . . 21 ? -9.389 -30.715 -9.651 1.00  95.40 0 A 1
ATOM   315 O OE1 . GLN . . 21 ? -8.745 -30.072 -7.681 1.00  95.40 0 A 1
ATOM   316 H H   . GLN . . 21 ? -6.802 -25.539 -7.824 1.00  95.40 0 A 1
ATOM   317 H HA  . GLN . . 21 ? -8.213 -26.091 -10.256 1.00  95.40 0 A 1
ATOM   318 H HB2 . GLN . . 21 ? -7.410 -27.754 -8.536 1.00  95.40 0 A 1
ATOM   319 H HB3 . GLN . . 21 ? -8.724 -27.236 -7.473 1.00  95.40 0 A 1
ATOM   320 H HG2 . GLN . . 21 ? -10.379 -28.039 -9.072 1.00  95.40 0 A 1
ATOM   321 H HG3 . GLN . . 21 ? -9.138 -28.256 -10.311 1.00  95.40 0 A 1
ATOM   322 H HE21 . GLN . . 21 ? -9.253 -31.653 -9.301 1.00  95.40 0 A 1
ATOM   323 H HE22 . GLN . . 21 ? -9.728 -30.500 -10.577 1.00  95.40 0 A 1
ATOM   324 N N   . GLU . . 22 ? -9.948 -24.552 -7.895 1.00  93.31 0 A 1
ATOM   325 C CA  . GLU . . 22 ? -11.198 -23.817 -7.646 1.00  93.31 0 A 1
ATOM   326 C C   . GLU . . 22 ? -11.434 -22.714 -8.683 1.00  93.31 0 A 1
ATOM   327 O O   . GLU . . 22 ? -12.573 -22.331 -8.946 1.00  93.31 0 A 1
ATOM   328 C CB  . GLU . . 22 ? -11.183 -23.179 -6.251 1.00  93.31 0 A 1
ATOM   329 C CG  . GLU . . 22 ? -11.129 -24.211 -5.121 1.00  93.31 0 A 1
ATOM   330 C CD  . GLU . . 22 ? -11.150 -23.503 -3.765 1.00  93.31 0 A 1
ATOM   331 O OE1 . GLU . . 22 ? -10.089 -23.477 -3.100 1.00  93.31 0 A 1
ATOM   332 O OE2 . GLU . . 22 ? -12.237 -22.971 -3.423 1.00  93.31 -1 A 1
ATOM   333 H H   . GLU . . 22 ? -9.207 -24.453 -7.216 1.00  93.31 0 A 1
ATOM   334 H HA  . GLU . . 22 ? -12.042 -24.505 -7.705 1.00  93.31 0 A 1
ATOM   335 H HB2 . GLU . . 22 ? -12.094 -22.592 -6.136 1.00  93.31 0 A 1
ATOM   336 H HB3 . GLU . . 22 ? -10.337 -22.496 -6.169 1.00  93.31 0 A 1
ATOM   337 H HG2 . GLU . . 22 ? -11.991 -24.874 -5.204 1.00  93.31 0 A 1
ATOM   338 H HG3 . GLU . . 22 ? -10.227 -24.816 -5.218 1.00  93.31 0 A 1
ATOM   339 N N   . LEU . . 23 ? -10.359 -22.232 -9.308 1.00  95.09 0 A 1
ATOM   340 C CA  . LEU . . 23 ? -10.391 -21.238 -10.376 1.00  95.09 0 A 1
ATOM   341 C C   . LEU . . 23 ? -10.323 -21.859 -11.774 1.00  95.09 0 A 1
ATOM   342 O O   . LEU . . 23 ? -10.534 -21.146 -12.755 1.00  95.09 0 A 1
ATOM   343 C CB  . LEU . . 23 ? -9.234 -20.251 -10.154 1.00  95.09 0 A 1
ATOM   344 C CG  . LEU . . 23 ? -9.313 -19.510 -8.808 1.00  95.09 0 A 1
ATOM   345 C CD1 . LEU . . 23 ? -8.131 -18.556 -8.679 1.00  95.09 0 A 1
ATOM   346 C CD2 . LEU . . 23 ? -10.614 -18.713 -8.696 1.00  95.09 0 A 1
ATOM   347 H H   . LEU . . 23 ? -9.460 -22.599 -9.028 1.00  95.09 0 A 1
ATOM   348 H HA  . LEU . . 23 ? -11.334 -20.694 -10.332 1.00  95.09 0 A 1
ATOM   349 H HB2 . LEU . . 23 ? -8.291 -20.795 -10.203 1.00  95.09 0 A 1
ATOM   350 H HB3 . LEU . . 23 ? -9.234 -19.518 -10.960 1.00  95.09 0 A 1
ATOM   351 H HG  . LEU . . 23 ? -9.257 -20.220 -7.984 1.00  95.09 0 A 1
ATOM   352 H HD11 . LEU . . 23 ? -7.201 -19.103 -8.827 1.00  95.09 0 A 1
ATOM   353 H HD12 . LEU . . 23 ? -8.133 -18.143 -7.670 1.00  95.09 0 A 1
ATOM   354 H HD13 . LEU . . 23 ? -8.201 -17.760 -9.420 1.00  95.09 0 A 1
ATOM   355 H HD21 . LEU . . 23 ? -11.440 -19.389 -8.476 1.00  95.09 0 A 1
ATOM   356 H HD22 . LEU . . 23 ? -10.535 -17.977 -7.895 1.00  95.09 0 A 1
ATOM   357 H HD23 . LEU . . 23 ? -10.806 -18.195 -9.635 1.00  95.09 0 A 1
ATOM   358 N N   . GLY . . 24 ? -10.035 -23.158 -11.875 1.00  96.02 0 A 1
ATOM   359 C CA  . GLY . . 24 ? -9.738 -23.821 -13.142 1.00  96.02 0 A 1
ATOM   360 C C   . GLY . . 24 ? -8.399 -23.383 -13.739 1.00  96.02 0 A 1
ATOM   361 O O   . GLY . . 24 ? -8.316 -23.222 -14.947 1.00  96.02 0 A 1
ATOM   362 H H   . GLY . . 24 ? -9.978 -23.703 -11.027 1.00  96.02 0 A 1
ATOM   363 H HA2 . GLY . . 24 ? -10.525 -23.607 -13.863 1.00  96.02 0 A 1
ATOM   364 H HA3 . GLY . . 24 ? -9.705 -24.898 -12.975 1.00  96.02 0 A 1
ATOM   365 N N   . TRP . . 25 ? -7.388 -23.127 -12.901 1.00  96.56 0 A 1
ATOM   366 C CA  . TRP . . 25 ? -6.071 -22.592 -13.294 1.00  96.56 0 A 1
ATOM   367 C C   . TRP . . 25 ? -4.925 -23.613 -13.239 1.00  96.56 0 A 1
ATOM   368 O O   . TRP . . 25 ? -3.770 -23.264 -13.470 1.00  96.56 0 A 1
ATOM   369 C CB  . TRP . . 25 ? -5.760 -21.355 -12.432 1.00  96.56 0 A 1
ATOM   370 C CG  . TRP . . 25 ? -6.484 -20.095 -12.780 1.00  96.56 0 A 1
ATOM   371 C CD1 . TRP . . 25 ? -7.464 -19.957 -13.701 1.00  96.56 0 A 1
ATOM   372 C CD2 . TRP . . 25 ? -6.239 -18.755 -12.258 1.00  96.56 0 A 1
ATOM   373 C CE2 . TRP . . 25 ? -7.098 -17.844 -12.942 1.00  96.56 0 A 1
ATOM   374 C CE3 . TRP . . 25 ? -5.350 -18.209 -11.305 1.00  96.56 0 A 1
ATOM   375 N NE1 . TRP . . 25 ? -7.828 -18.636 -13.796 1.00  96.56 0 A 1
ATOM   376 C CZ2 . TRP . . 25 ? -7.073 -16.466 -12.705 1.00  96.56 0 A 1
ATOM   377 C CZ3 . TRP . . 25 ? -5.324 -16.824 -11.048 1.00  96.56 0 A 1
ATOM   378 C CH2 . TRP . . 25 ? -6.190 -15.958 -11.741 1.00  96.56 0 A 1
ATOM   379 H H   . TRP . . 25 ? -7.568 -23.213 -11.910 1.00  96.56 0 A 1
ATOM   380 H HA  . TRP . . 25 ? -6.106 -22.284 -14.338 1.00  96.56 0 A 1
ATOM   381 H HB2 . TRP . . 25 ? -5.963 -21.584 -11.385 1.00  96.56 0 A 1
ATOM   382 H HB3 . TRP . . 25 ? -4.697 -21.128 -12.514 1.00  96.56 0 A 1
ATOM   383 H HD1 . TRP . . 25 ? -7.879 -20.750 -14.307 1.00  96.56 0 A 1
ATOM   384 H HE1 . TRP . . 25 ? -8.502 -18.319 -14.478 1.00  96.56 0 A 1
ATOM   385 H HE3 . TRP . . 25 ? -4.668 -18.869 -10.791 1.00  96.56 0 A 1
ATOM   386 H HZ2 . TRP . . 25 ? -7.713 -15.805 -13.271 1.00  96.56 0 A 1
ATOM   387 H HZ3 . TRP . . 25 ? -4.628 -16.426 -10.325 1.00  96.56 0 A 1
ATOM   388 H HH2 . TRP . . 25 ? -6.181 -14.895 -11.544 1.00  96.56 0 A 1
ATOM   389 N N   . ARG . . 26 ? -5.219 -24.883 -12.942 1.00  93.31 0 A 1
ATOM   390 C CA  . ARG . . 26 ? -4.213 -25.964 -12.905 1.00  93.31 0 A 1
ATOM   391 C C   . ARG . . 26 ? -3.689 -26.391 -14.283 1.00  93.31 0 A 1
ATOM   392 O O   . ARG . . 26 ? -2.764 -27.187 -14.356 1.00  93.31 0 A 1
ATOM   393 C CB  . ARG . . 26 ? -4.774 -27.189 -12.168 1.00  93.31 0 A 1
ATOM   394 C CG  . ARG . . 26 ? -4.772 -27.050 -10.640 1.00  93.31 0 A 1
ATOM   395 C CD  . ARG . . 26 ? -5.054 -28.438 -10.056 1.00  93.31 0 A 1
ATOM   396 N NE  . ARG . . 26 ? -5.098 -28.475 -8.583 1.00  93.31 0 A 1
ATOM   397 C CZ  . ARG . . 26 ? -5.321 -29.560 -7.867 1.00  93.31 0 A 1
ATOM   398 N NH1 . ARG . . 26 ? -5.421 -30.742 -8.411 1.00  93.31 1 A 1
ATOM   399 N NH2 . ARG . . 26 ? -5.452 -29.507 -6.586 1.00  93.31 0 A 1
ATOM   400 H H   . ARG . . 26 ? -6.193 -25.107 -12.797 1.00  93.31 0 A 1
ATOM   401 H HA  . ARG . . 26 ? -3.324 -25.610 -12.382 1.00  93.31 0 A 1
ATOM   402 H HB2 . ARG . . 26 ? -5.783 -27.402 -12.524 1.00  93.31 0 A 1
ATOM   403 H HB3 . ARG . . 26 ? -4.150 -28.048 -12.416 1.00  93.31 0 A 1
ATOM   404 H HG2 . ARG . . 26 ? -3.795 -26.706 -10.298 1.00  93.31 0 A 1
ATOM   405 H HG3 . ARG . . 26 ? -5.537 -26.338 -10.332 1.00  93.31 0 A 1
ATOM   406 H HD2 . ARG . . 26 ? -6.010 -28.789 -10.444 1.00  93.31 0 A 1
ATOM   407 H HD3 . ARG . . 26 ? -4.270 -29.114 -10.395 1.00  93.31 0 A 1
ATOM   408 H HE  . ARG . . 26 ? -5.115 -27.615 -8.052 1.00  93.31 0 A 1
ATOM   409 H HH11 . ARG . . 26 ? -5.531 -31.533 -7.793 1.00  93.31 0 A 1
ATOM   410 H HH12 . ARG . . 26 ? -5.190 -30.842 -9.388 1.00  93.31 0 A 1
ATOM   411 H HH21 . ARG . . 26 ? -5.501 -28.616 -6.113 1.00  93.31 0 A 1
ATOM   412 H HH22 . ARG . . 26 ? -5.593 -30.318 -6.001 1.00  93.31 0 A 1
ATOM   413 N N   . ASP . . 27 ? -4.303 -25.926 -15.364 1.00  91.67 0 A 1
ATOM   414 C CA  . ASP . . 27 ? -3.866 -26.178 -16.739 1.00  91.67 0 A 1
ATOM   415 C C   . ASP . . 27 ? -2.660 -25.318 -17.139 1.00  91.67 0 A 1
ATOM   416 O O   . ASP . . 27 ? -1.836 -25.755 -17.941 1.00  91.67 0 A 1
ATOM   417 C CB  . ASP . . 27 ? -5.052 -25.937 -17.694 1.00  91.67 0 A 1
ATOM   418 C CG  . ASP . . 27 ? -5.576 -24.491 -17.683 1.00  91.67 0 A 1
ATOM   419 O OD1 . ASP . . 27 ? -5.623 -23.898 -16.580 1.00  91.67 0 A 1
ATOM   420 O OD2 . ASP . . 27 ? -5.944 -23.994 -18.770 1.00  91.67 -1 A 1
ATOM   421 H H   . ASP . . 27 ? -5.010 -25.212 -15.260 1.00  91.67 0 A 1
ATOM   422 H HA  . ASP . . 27 ? -3.560 -27.220 -16.832 1.00  91.67 0 A 1
ATOM   423 H HB2 . ASP . . 27 ? -5.866 -26.606 -17.418 1.00  91.67 0 A 1
ATOM   424 H HB3 . ASP . . 27 ? -4.738 -26.198 -18.705 1.00  91.67 0 A 1
ATOM   425 N N   . TRP . . 28 ? -2.539 -24.113 -16.571 1.00  94.21 0 A 1
ATOM   426 C CA  . TRP . . 28 ? -1.439 -23.194 -16.869 1.00  94.21 0 A 1
ATOM   427 C C   . TRP . . 28 ? -0.510 -22.951 -15.673 1.00  94.21 0 A 1
ATOM   428 O O   . TRP . . 28 ?  0.688 -22.769 -15.886 1.00  94.21 0 A 1
ATOM   429 C CB  . TRP . . 28 ? -2.011 -21.900 -17.458 1.00  94.21 0 A 1
ATOM   430 C CG  . TRP . . 28 ? -2.749 -21.020 -16.497 1.00  94.21 0 A 1
ATOM   431 C CD1 . TRP . . 28 ? -4.068 -21.073 -16.208 1.00  94.21 0 A 1
ATOM   432 C CD2 . TRP . . 28 ? -2.208 -19.944 -15.679 1.00  94.21 0 A 1
ATOM   433 C CE2 . TRP . . 28 ? -3.262 -19.389 -14.898 1.00  94.21 0 A 1
ATOM   434 C CE3 . TRP . . 28 ? -0.930 -19.368 -15.542 1.00  94.21 0 A 1
ATOM   435 N NE1 . TRP . . 28 ? -4.374 -20.119 -15.255 1.00  94.21 0 A 1
ATOM   436 C CZ2 . TRP . . 28 ? -3.052 -18.322 -14.014 1.00  94.21 0 A 1
ATOM   437 C CZ3 . TRP . . 28 ? -0.700 -18.315 -14.638 1.00  94.21 0 A 1
ATOM   438 C CH2 . TRP . . 28 ? -1.757 -17.793 -13.873 1.00  94.21 0 A 1
ATOM   439 H H   . TRP . . 28 ? -3.297 -23.791 -15.989 1.00  94.21 0 A 1
ATOM   440 H HA  . TRP . . 28 ? -0.810 -23.635 -17.643 1.00  94.21 0 A 1
ATOM   441 H HB2 . TRP . . 28 ? -2.675 -22.153 -18.285 1.00  94.21 0 A 1
ATOM   442 H HB3 . TRP . . 28 ? -1.185 -21.326 -17.875 1.00  94.21 0 A 1
ATOM   443 H HD1 . TRP . . 28 ? -4.768 -21.767 -16.648 1.00  94.21 0 A 1
ATOM   444 H HE1 . TRP . . 28 ? -5.292 -20.008 -14.850 1.00  94.21 0 A 1
ATOM   445 H HE3 . TRP . . 28 ? -0.139 -19.724 -16.185 1.00  94.21 0 A 1
ATOM   446 H HZ2 . TRP . . 28 ? -3.879 -17.901 -13.461 1.00  94.21 0 A 1
ATOM   447 H HZ3 . TRP . . 28 ?  0.284 -17.873 -14.566 1.00  94.21 0 A 1
ATOM   448 H HH2 . TRP . . 28 ? -1.580 -16.961 -13.207 1.00  94.21 0 A 1
ATOM   449 N N   . ILE . . 29 ? -1.001 -22.991 -14.427 1.00  97.10 0 A 1
ATOM   450 C CA  . ILE . . 29 ? -0.148 -22.934 -13.229 1.00  97.10 0 A 1
ATOM   451 C C   . ILE . . 29 ?  0.400 -24.326 -12.933 1.00  97.10 0 A 1
ATOM   452 O O   . ILE . . 29 ? -0.347 -25.257 -12.643 1.00  97.10 0 A 1
ATOM   453 C CB  . ILE . . 29 ? -0.865 -22.343 -11.995 1.00  97.10 0 A 1
ATOM   454 C CG1 . ILE . . 29 ? -1.325 -20.908 -12.310 1.00  97.10 0 A 1
ATOM   455 C CG2 . ILE . . 29 ?  0.084 -22.362 -10.777 1.00  97.10 0 A 1
ATOM   456 C CD1 . ILE . . 29 ? -2.076 -20.212 -11.178 1.00  97.10 0 A 1
ATOM   457 H H   . ILE . . 29 ? -1.991 -23.144 -14.294 1.00  97.10 0 A 1
ATOM   458 H HA  . ILE . . 29 ?  0.699 -22.279 -13.444 1.00  97.10 0 A 1
ATOM   459 H HB  . ILE . . 29 ? -1.739 -22.953 -11.760 1.00  97.10 0 A 1
ATOM   460 H HG12 . ILE . . 29 ? -2.006 -20.952 -13.159 1.00  97.10 0 A 1
ATOM   461 H HG13 . ILE . . 29 ? -0.460 -20.301 -12.584 1.00  97.10 0 A 1
ATOM   462 H HG21 . ILE . . 29 ?  0.990 -21.794 -10.989 1.00  97.10 0 A 1
ATOM   463 H HG22 . ILE . . 29 ?  0.351 -23.384 -10.512 1.00  97.10 0 A 1
ATOM   464 H HG23 . ILE . . 29 ? -0.405 -21.941 -9.899 1.00  97.10 0 A 1
ATOM   465 H HD11 . ILE . . 29 ? -2.920 -20.833 -10.878 1.00  97.10 0 A 1
ATOM   466 H HD12 . ILE . . 29 ? -1.414 -20.029 -10.332 1.00  97.10 0 A 1
ATOM   467 H HD13 . ILE . . 29 ? -2.448 -19.247 -11.523 1.00  97.10 0 A 1
ATOM   468 N N   . LEU . . 30 ?  1.725 -24.443 -12.950 1.00  96.91 0 A 1
ATOM   469 C CA  . LEU . . 30 ?  2.435 -25.670 -12.609 1.00  96.91 0 A 1
ATOM   470 C C   . LEU . . 30 ?  2.589 -25.793 -11.090 1.00  96.91 0 A 1
ATOM   471 O O   . LEU . . 30 ?  2.264 -26.834 -10.513 1.00  96.91 0 A 1
ATOM   472 C CB  . LEU . . 30 ?  3.805 -25.674 -13.317 1.00  96.91 0 A 1
ATOM   473 C CG  . LEU . . 30 ?  3.734 -25.616 -14.854 1.00  96.91 0 A 1
ATOM   474 C CD1 . LEU . . 30 ?  5.137 -25.378 -15.410 1.00  96.91 0 A 1
ATOM   475 C CD2 . LEU . . 30 ?  3.179 -26.915 -15.434 1.00  96.91 0 A 1
ATOM   476 H H   . LEU . . 30 ?  2.269 -23.607 -13.108 1.00  96.91 0 A 1
ATOM   477 H HA  . LEU . . 30 ?  1.855 -26.529 -12.944 1.00  96.91 0 A 1
ATOM   478 H HB2 . LEU . . 30 ?  4.343 -26.574 -13.023 1.00  96.91 0 A 1
ATOM   479 H HB3 . LEU . . 30 ?  4.384 -24.820 -12.965 1.00  96.91 0 A 1
ATOM   480 H HG  . LEU . . 30 ?  3.105 -24.787 -15.176 1.00  96.91 0 A 1
ATOM   481 H HD11 . LEU . . 30 ?  5.113 -25.436 -16.499 1.00  96.91 0 A 1
ATOM   482 H HD12 . LEU . . 30 ?  5.824 -26.128 -15.016 1.00  96.91 0 A 1
ATOM   483 H HD13 . LEU . . 30 ?  5.470 -24.381 -15.121 1.00  96.91 0 A 1
ATOM   484 H HD21 . LEU . . 30 ?  3.751 -27.771 -15.076 1.00  96.91 0 A 1
ATOM   485 H HD22 . LEU . . 30 ?  3.217 -26.889 -16.524 1.00  96.91 0 A 1
ATOM   486 H HD23 . LEU . . 30 ?  2.136 -27.033 -15.142 1.00  96.91 0 A 1
ATOM   487 N N   . GLN . . 31 ?  3.109 -24.737 -10.453 1.00  96.78 0 A 1
ATOM   488 C CA  . GLN . . 31 ?  3.364 -24.671 -9.013 1.00  96.78 0 A 1
ATOM   489 C C   . GLN . . 31 ?  3.279 -23.228 -8.474 1.00  96.78 0 A 1
ATOM   490 O O   . GLN . . 31 ?  3.636 -22.295 -9.195 1.00  96.78 0 A 1
ATOM   491 C CB  . GLN . . 31 ?  4.754 -25.240 -8.688 1.00  96.78 0 A 1
ATOM   492 C CG  . GLN . . 31 ?  4.853 -26.758 -8.860 1.00  96.78 0 A 1
ATOM   493 C CD  . GLN . . 31 ?  4.134 -27.588 -7.804 1.00  96.78 0 A 1
ATOM   494 N NE2 . GLN . . 31 ?  4.163 -28.896 -7.917 1.00  96.78 0 A 1
ATOM   495 O OE1 . GLN . . 31 ?  3.586 -27.119 -6.824 1.00  96.78 0 A 1
ATOM   496 H H   . GLN . . 31 ?  3.279 -23.899 -10.991 1.00  96.78 0 A 1
ATOM   497 H HA  . GLN . . 31 ?  2.612 -25.286 -8.518 1.00  96.78 0 A 1
ATOM   498 H HB2 . GLN . . 31 ?  5.495 -24.764 -9.330 1.00  96.78 0 A 1
ATOM   499 H HB3 . GLN . . 31 ?  5.017 -24.995 -7.659 1.00  96.78 0 A 1
ATOM   500 H HG2 . GLN . . 31 ?  4.565 -27.072 -9.863 1.00  96.78 0 A 1
ATOM   501 H HG3 . GLN . . 31 ?  5.911 -27.011 -8.790 1.00  96.78 0 A 1
ATOM   502 H HE21 . GLN . . 31 ?  4.774 -29.310 -8.606 1.00  96.78 0 A 1
ATOM   503 H HE22 . GLN . . 31 ?  3.954 -29.385 -7.058 1.00  96.78 0 A 1
ATOM   504 N N   . PRO . . 32 ?  2.878 -23.028 -7.205 1.00  97.03 0 A 1
ATOM   505 C CA  . PRO . . 32 ?  2.323 -24.048 -6.317 1.00  97.03 0 A 1
ATOM   506 C C   . PRO . . 32 ?  0.925 -24.488 -6.795 1.00  97.03 0 A 1
ATOM   507 O O   . PRO . . 32 ?  0.346 -23.858 -7.675 1.00  97.03 0 A 1
ATOM   508 C CB  . PRO . . 32 ?  2.307 -23.386 -4.940 1.00  97.03 0 A 1
ATOM   509 C CG  . PRO . . 32 ?  2.023 -21.921 -5.265 1.00  97.03 0 A 1
ATOM   510 C CD  . PRO . . 32 ?  2.741 -21.712 -6.599 1.00  97.03 0 A 1
ATOM   511 H HA  . PRO . . 32 ?  2.981 -24.916 -6.265 1.00  97.03 0 A 1
ATOM   512 H HB2 . PRO . . 32 ?  3.295 -23.471 -4.486 1.00  97.03 0 A 1
ATOM   513 H HB3 . PRO . . 32 ?  1.554 -23.818 -4.279 1.00  97.03 0 A 1
ATOM   514 H HG2 . PRO . . 32 ?  0.951 -21.776 -5.395 1.00  97.03 0 A 1
ATOM   515 H HG3 . PRO . . 32 ?  2.410 -21.258 -4.490 1.00  97.03 0 A 1
ATOM   516 H HD2 . PRO . . 32 ?  2.145 -21.062 -7.241 1.00  97.03 0 A 1
ATOM   517 H HD3 . PRO . . 32 ?  3.724 -21.273 -6.428 1.00  97.03 0 A 1
ATOM   518 N N   . GLU . . 33 ?  0.359 -25.558 -6.234 1.00  95.70 0 A 1
ATOM   519 C CA  . GLU . . 33 ? -1.028 -25.976 -6.552 1.00  95.70 0 A 1
ATOM   520 C C   . GLU . . 33 ? -2.090 -25.019 -6.001 1.00  95.70 0 A 1
ATOM   521 O O   . GLU . . 33 ? -3.226 -24.979 -6.467 1.00  95.70 0 A 1
ATOM   522 C CB  . GLU . . 33 ? -1.318 -27.361 -5.970 1.00  95.70 0 A 1
ATOM   523 C CG  . GLU . . 33 ? -0.378 -28.413 -6.546 1.00  95.70 0 A 1
ATOM   524 C CD  . GLU . . 33 ? -0.876 -29.831 -6.273 1.00  95.70 0 A 1
ATOM   525 O OE1 . GLU . . 33 ? -0.722 -30.636 -7.218 1.00  95.70 0 A 1
ATOM   526 O OE2 . GLU . . 33 ? -1.344 -30.119 -5.158 1.00  95.70 -1 A 1
ATOM   527 H H   . GLU . . 33 ?  0.890 -26.105 -5.571 1.00  95.70 0 A 1
ATOM   528 H HA  . GLU . . 33 ? -1.159 -26.010 -7.633 1.00  95.70 0 A 1
ATOM   529 H HB2 . GLU . . 33 ? -1.218 -27.335 -4.886 1.00  95.70 0 A 1
ATOM   530 H HB3 . GLU . . 33 ? -2.343 -27.634 -6.226 1.00  95.70 0 A 1
ATOM   531 H HG2 . GLU . . 33 ?  0.618 -28.290 -6.122 1.00  95.70 0 A 1
ATOM   532 H HG3 . GLU . . 33 ? -0.305 -28.260 -7.623 1.00  95.70 0 A 1
ATOM   533 N N   . GLY . . 34 ? -1.700 -24.240 -5.005 1.00  96.58 0 A 1
ATOM   534 C CA  . GLY . . 34 ? -2.545 -23.332 -4.265 1.00  96.58 0 A 1
ATOM   535 C C   . GLY . . 34 ? -1.711 -22.587 -3.238 1.00  96.58 0 A 1
ATOM   536 O O   . GLY . . 34 ? -0.524 -22.869 -3.049 1.00  96.58 0 A 1
ATOM   537 H H   . GLY . . 34 ? -0.742 -24.318 -4.694 1.00  96.58 0 A 1
ATOM   538 H HA2 . GLY . . 34 ? -3.018 -22.622 -4.943 1.00  96.58 0 A 1
ATOM   539 H HA3 . GLY . . 34 ? -3.316 -23.905 -3.749 1.00  96.58 0 A 1
ATOM   540 N N   . TYR . . 35 ? -2.313 -21.613 -2.572 1.00  96.81 0 A 1
ATOM   541 C CA  . TYR . . 35 ? -1.593 -20.754 -1.639 1.00  96.81 0 A 1
ATOM   542 C C   . TYR . . 35 ? -2.521 -20.149 -0.586 1.00  96.81 0 A 1
ATOM   543 O O   . TYR . . 35 ? -3.745 -20.140 -0.722 1.00  96.81 0 A 1
ATOM   544 C CB  . TYR . . 35 ? -0.835 -19.674 -2.426 1.00  96.81 0 A 1
ATOM   545 C CG  . TYR . . 35 ? -1.712 -18.602 -3.037 1.00  96.81 0 A 1
ATOM   546 C CD1 . TYR . . 35 ? -2.479 -18.863 -4.189 1.00  96.81 0 A 1
ATOM   547 C CD2 . TYR . . 35 ? -1.739 -17.330 -2.451 1.00  96.81 0 A 1
ATOM   548 C CE1 . TYR . . 35 ? -3.256 -17.841 -4.763 1.00  96.81 0 A 1
ATOM   549 C CE2 . TYR . . 35 ? -2.497 -16.299 -3.032 1.00  96.81 0 A 1
ATOM   550 C CZ  . TYR . . 35 ? -3.249 -16.552 -4.195 1.00  96.81 0 A 1
ATOM   551 O OH  . TYR . . 35 ? -3.922 -15.547 -4.802 1.00  96.81 0 A 1
ATOM   552 H H   . TYR . . 35 ? -3.308 -21.487 -2.696 1.00  96.81 0 A 1
ATOM   553 H HA  . TYR . . 35 ? -0.857 -21.361 -1.112 1.00  96.81 0 A 1
ATOM   554 H HB2 . TYR . . 35 ? -0.253 -20.143 -3.220 1.00  96.81 0 A 1
ATOM   555 H HB3 . TYR . . 35 ? -0.116 -19.204 -1.755 1.00  96.81 0 A 1
ATOM   556 H HD1 . TYR . . 35 ? -2.462 -19.842 -4.643 1.00  96.81 0 A 1
ATOM   557 H HD2 . TYR . . 35 ? -1.150 -17.153 -1.563 1.00  96.81 0 A 1
ATOM   558 H HE1 . TYR . . 35 ? -3.839 -18.047 -5.649 1.00  96.81 0 A 1
ATOM   559 H HE2 . TYR . . 35 ? -2.493 -15.304 -2.611 1.00  96.81 0 A 1
ATOM   560 H HH  . TYR . . 35 ? -4.363 -15.845 -5.601 1.00  96.81 0 A 1
ATOM   561 N N   . GLN . . 36 ? -1.936 -19.622  0.490 1.00  96.03 0 A 1
ATOM   562 C CA  . GLN . . 36 ? -2.676 -18.899  1.523 1.00  96.03 0 A 1
ATOM   563 C C   . GLN . . 36 ? -3.013 -17.481  1.050 1.00  96.03 0 A 1
ATOM   564 O O   . GLN . . 36 ? -2.299 -16.537  1.368 1.00  96.03 0 A 1
ATOM   565 C CB  . GLN . . 36 ? -1.876 -18.868  2.829 1.00  96.03 0 A 1
ATOM   566 C CG  . GLN . . 36 ? -1.779 -20.240  3.507 1.00  96.03 0 A 1
ATOM   567 C CD  . GLN . . 36 ? -1.099 -20.148  4.868 1.00  96.03 0 A 1
ATOM   568 N NE2 . GLN . . 36 ? -1.062 -21.225  5.621 1.00  96.03 0 A 1
ATOM   569 O OE1 . GLN . . 36 ? -0.585 -19.124  5.284 1.00  96.03 0 A 1
ATOM   570 H H   . GLN . . 36 ? -0.926 -19.632  0.540 1.00  96.03 0 A 1
ATOM   571 H HA  . GLN . . 36 ? -3.620 -19.406  1.721 1.00  96.03 0 A 1
ATOM   572 H HB2 . GLN . . 36 ? -2.379 -18.189  3.518 1.00  96.03 0 A 1
ATOM   573 H HB3 . GLN . . 36 ? -0.874 -18.483  2.637 1.00  96.03 0 A 1
ATOM   574 H HG2 . GLN . . 36 ? -2.783 -20.642  3.646 1.00  96.03 0 A 1
ATOM   575 H HG3 . GLN . . 36 ? -1.212 -20.926  2.876 1.00  96.03 0 A 1
ATOM   576 H HE21 . GLN . . 36 ? -1.461 -22.099  5.309 1.00  96.03 0 A 1
ATOM   577 H HE22 . GLN . . 36 ? -0.596 -21.118  6.511 1.00  96.03 0 A 1
ATOM   578 N N   . LEU . . 37 ? -4.094 -17.331  0.289 1.00  96.28 0 A 1
ATOM   579 C CA  . LEU . . 37 ? -4.601 -16.039 -0.183 1.00  96.28 0 A 1
ATOM   580 C C   . LEU . . 37 ? -4.890 -15.074  0.976 1.00  96.28 0 A 1
ATOM   581 O O   . LEU . . 37 ? -4.469 -13.914  0.944 1.00  96.28 0 A 1
ATOM   582 C CB  . LEU . . 37 ? -5.880 -16.329 -0.985 1.00  96.28 0 A 1
ATOM   583 C CG  . LEU . . 37 ? -6.606 -15.084 -1.519 1.00  96.28 0 A 1
ATOM   584 C CD1 . LEU . . 37 ? -6.032 -14.594 -2.838 1.00  96.28 0 A 1
ATOM   585 C CD2 . LEU . . 37 ? -8.070 -15.415 -1.750 1.00  96.28 0 A 1
ATOM   586 H H   . LEU . . 37 ? -4.597 -18.166  0.027 1.00  96.28 0 A 1
ATOM   587 H HA  . LEU . . 37 ? -3.863 -15.569 -0.832 1.00  96.28 0 A 1
ATOM   588 H HB2 . LEU . . 37 ? -6.563 -16.884 -0.341 1.00  96.28 0 A 1
ATOM   589 H HB3 . LEU . . 37 ? -5.627 -16.970 -1.829 1.00  96.28 0 A 1
ATOM   590 H HG  . LEU . . 37 ? -6.561 -14.269 -0.797 1.00  96.28 0 A 1
ATOM   591 H HD11 . LEU . . 37 ? -6.538 -13.683 -3.156 1.00  96.28 0 A 1
ATOM   592 H HD12 . LEU . . 37 ? -6.166 -15.361 -3.600 1.00  96.28 0 A 1
ATOM   593 H HD13 . LEU . . 37 ? -4.971 -14.379 -2.714 1.00  96.28 0 A 1
ATOM   594 H HD21 . LEU . . 37 ? -8.123 -16.342 -2.320 1.00  96.28 0 A 1
ATOM   595 H HD22 . LEU . . 37 ? -8.551 -14.603 -2.296 1.00  96.28 0 A 1
ATOM   596 H HD23 . LEU . . 37 ? -8.570 -15.551 -0.790 1.00  96.28 0 A 1
ATOM   597 N N   . ASN . . 38 ? -5.608 -15.569  1.990 1.00  95.30 0 A 1
ATOM   598 C CA  . ASN . . 38 ? -6.214 -14.793  3.079 1.00  95.30 0 A 1
ATOM   599 C C   . ASN . . 38 ? -7.153 -13.677  2.586 1.00  95.30 0 A 1
ATOM   600 O O   . ASN . . 38 ? -7.181 -13.310  1.415 1.00  95.30 0 A 1
ATOM   601 C CB  . ASN . . 38 ? -5.116 -14.261  4.015 1.00  95.30 0 A 1
ATOM   602 C CG  . ASN . . 38 ? -4.146 -15.339  4.446 1.00  95.30 0 A 1
ATOM   603 N ND2 . ASN . . 38 ? -2.885 -14.996  4.579 1.00  95.30 0 A 1
ATOM   604 O OD1 . ASN . . 38 ? -4.517 -16.476  4.692 1.00  95.30 0 A 1
ATOM   605 H H   . ASN . . 38 ? -5.811 -16.556  1.947 1.00  95.30 0 A 1
ATOM   606 H HA  . ASN . . 38 ? -6.828 -15.482  3.658 1.00  95.30 0 A 1
ATOM   607 H HB2 . ASN . . 38 ? -4.558 -13.484  3.493 1.00  95.30 0 A 1
ATOM   608 H HB3 . ASN . . 38 ? -5.563 -13.828  4.909 1.00  95.30 0 A 1
ATOM   609 H HD21 . ASN . . 38 ? -2.571 -14.094  4.250 1.00  95.30 0 A 1
ATOM   610 H HD22 . ASN . . 38 ? -2.230 -15.751  4.728 1.00  95.30 0 A 1
ATOM   611 N N   . TYR . . 39 ? -7.972 -13.114  3.469 1.00  93.56 0 A 1
ATOM   612 C CA  . TYR . . 39 ? -8.832 -11.983  3.109 1.00  93.56 0 A 1
ATOM   613 C C   . TYR . . 39 ? -9.226 -11.156  4.330 1.00  93.56 0 A 1
ATOM   614 O O   . TYR . . 39 ? -9.055 -11.576  5.475 1.00  93.56 0 A 1
ATOM   615 C CB  . TYR . . 39 ? -10.070 -12.475  2.334 1.00  93.56 0 A 1
ATOM   616 C CG  . TYR . . 39 ? -11.034 -13.326  3.134 1.00  93.56 0 A 1
ATOM   617 C CD1 . TYR . . 39 ? -10.739 -14.678  3.398 1.00  93.56 0 A 1
ATOM   618 C CD2 . TYR . . 39 ? -12.249 -12.773  3.575 1.00  93.56 0 A 1
ATOM   619 C CE1 . TYR . . 39 ? -11.650 -15.474  4.117 1.00  93.56 0 A 1
ATOM   620 C CE2 . TYR . . 39 ? -13.178 -13.577  4.260 1.00  93.56 0 A 1
ATOM   621 C CZ  . TYR . . 39 ? -12.875 -14.925  4.536 1.00  93.56 0 A 1
ATOM   622 O OH  . TYR . . 39 ? -13.778 -15.690  5.201 1.00  93.56 0 A 1
ATOM   623 H H   . TYR . . 39 ? -8.000 -13.474  4.412 1.00  93.56 0 A 1
ATOM   624 H HA  . TYR . . 39 ? -8.270 -11.325  2.447 1.00  93.56 0 A 1
ATOM   625 H HB2 . TYR . . 39 ? -9.751 -13.048  1.463 1.00  93.56 0 A 1
ATOM   626 H HB3 . TYR . . 39 ? -10.602 -11.607  1.944 1.00  93.56 0 A 1
ATOM   627 H HD1 . TYR . . 39 ? -9.815 -15.111  3.043 1.00  93.56 0 A 1
ATOM   628 H HD2 . TYR . . 39 ? -12.489 -11.747  3.339 1.00  93.56 0 A 1
ATOM   629 H HE1 . TYR . . 39 ? -11.436 -16.510  4.327 1.00  93.56 0 A 1
ATOM   630 H HE2 . TYR . . 39 ? -14.137 -13.174  4.546 1.00  93.56 0 A 1
ATOM   631 H HH  . TYR . . 39 ? -14.631 -15.251  5.256 1.00  93.56 0 A 1
ATOM   632 N N   . CYS . . 40 ? -9.759 -9.963  4.086 1.00  93.79 0 A 1
ATOM   633 C CA  . CYS . . 40 ? -10.221 -9.057  5.130 1.00  93.79 0 A 1
ATOM   634 C C   . CYS . . 40 ? -11.738 -9.134  5.290 1.00  93.79 0 A 1
ATOM   635 O O   . CYS . . 40 ? -12.488 -9.295  4.325 1.00  93.79 0 A 1
ATOM   636 C CB  . CYS . . 40 ? -9.724 -7.644  4.829 1.00  93.79 0 A 1
ATOM   637 S SG  . CYS . . 40 ? -7.921 -7.535  4.763 1.00  93.79 0 A 1
ATOM   638 H H   . CYS . . 40 ? -9.898 -9.681  3.126 1.00  93.79 0 A 1
ATOM   639 H HA  . CYS . . 40 ? -9.784 -9.354  6.083 1.00  93.79 0 A 1
ATOM   640 H HB2 . CYS . . 40 ? -10.080 -6.962  5.601 1.00  93.79 0 A 1
ATOM   641 H HB3 . CYS . . 40 ? -10.136 -7.312  3.877 1.00  93.79 0 A 1
ATOM   642 N N   . SER . . 41 ? -12.209 -9.064  6.530 1.00  91.04 0 A 1
ATOM   643 C CA  . SER . . 41 ? -13.636 -9.119  6.842 1.00  91.04 0 A 1
ATOM   644 C C   . SER . . 41 ? -13.922 -8.609  8.240 1.00  91.04 0 A 1
ATOM   645 O O   . SER . . 41 ? -13.094 -8.736  9.140 1.00  91.04 0 A 1
ATOM   646 C CB  . SER . . 41 ? -14.107 -10.568  6.795 1.00  91.04 0 A 1
ATOM   647 O OG  . SER . . 41 ? -14.480 -10.944  5.527 1.00  91.04 0 A 1
ATOM   648 H H   . SER . . 41 ? -11.557 -8.977  7.296 1.00  91.04 0 A 1
ATOM   649 H HA  . SER . . 41 ? -14.199 -8.519  6.128 1.00  91.04 0 A 1
ATOM   650 H HB2 . SER . . 41 ? -13.277 -11.215  7.080 1.00  91.04 0 A 1
ATOM   651 H HB3 . SER . . 41 ? -14.966 -10.717  7.449 1.00  91.04 0 A 1
ATOM   652 H HG  . SER . . 41 ? -13.863 -10.537  4.914 1.00  91.04 0 A 1
ATOM   653 N N   . GLY . . 42 ? -15.146 -8.133  8.440 1.00  90.68 0 A 1
ATOM   654 C CA  . GLY . . 42 ? -15.619 -7.615  9.716 1.00  90.68 0 A 1
ATOM   655 C C   . GLY . . 42 ? -16.063 -6.164  9.613 1.00  90.68 0 A 1
ATOM   656 O O   . GLY . . 42 ? -15.966 -5.526  8.565 1.00  90.68 0 A 1
ATOM   657 H H   . GLY . . 42 ? -15.748 -8.006  7.639 1.00  90.68 0 A 1
ATOM   658 H HA2 . GLY . . 42 ? -16.466 -8.212 10.058 1.00  90.68 0 A 1
ATOM   659 H HA3 . GLY . . 42 ? -14.840 -7.682 10.475 1.00  90.68 0 A 1
ATOM   660 N N   . GLN . . 43 ? -16.602 -5.666 10.712 1.00  91.20 0 A 1
ATOM   661 C CA  . GLN . . 43 ? -17.169 -4.335 10.826 1.00  91.20 0 A 1
ATOM   662 C C   . GLN . . 43 ? -16.087 -3.302 11.141 1.00  91.20 0 A 1
ATOM   663 O O   . GLN . . 43 ? -15.129 -3.576 11.865 1.00  91.20 0 A 1
ATOM   664 C CB  . GLN . . 43 ? -18.256 -4.334 11.911 1.00  91.20 0 A 1
ATOM   665 C CG  . GLN . . 43 ? -19.439 -5.255 11.559 1.00  91.20 0 A 1
ATOM   666 C CD  . GLN . . 43 ? -20.504 -5.302 12.649 1.00  91.20 0 A 1
ATOM   667 N NE2 . GLN . . 43 ? -21.634 -5.919 12.387 1.00  91.20 0 A 1
ATOM   668 O OE1 . GLN . . 43 ? -20.362 -4.791 13.746 1.00  91.20 0 A 1
ATOM   669 H H   . GLN . . 43 ? -16.641 -6.254 11.533 1.00  91.20 0 A 1
ATOM   670 H HA  . GLN . . 43 ? -17.628 -4.064  9.874 1.00  91.20 0 A 1
ATOM   671 H HB2 . GLN . . 43 ? -18.632 -3.319 12.034 1.00  91.20 0 A 1
ATOM   672 H HB3 . GLN . . 43 ? -17.816 -4.651 12.856 1.00  91.20 0 A 1
ATOM   673 H HG2 . GLN . . 43 ? -19.898 -4.903 10.635 1.00  91.20 0 A 1
ATOM   674 H HG3 . GLN . . 43 ? -19.085 -6.272 11.397 1.00  91.20 0 A 1
ATOM   675 H HE21 . GLN . . 43 ? -21.783 -6.373 11.496 1.00  91.20 0 A 1
ATOM   676 H HE22 . GLN . . 43 ? -22.303 -5.948 13.143 1.00  91.20 0 A 1
ATOM   677 N N   . CYS . . 44 ? -16.320 -2.081 10.667 1.00  92.66 0 A 1
ATOM   678 C CA  . CYS . . 44 ? -15.546 -0.892 11.003 1.00  92.66 0 A 1
ATOM   679 C C   . CYS . . 44 ? -16.464  0.151 11.654 1.00  92.66 0 A 1
ATOM   680 O O   . CYS . . 44 ? -16.904  1.088 10.982 1.00  92.66 0 A 1
ATOM   681 C CB  . CYS . . 44 ? -14.893 -0.381  9.720 1.00  92.66 0 A 1
ATOM   682 S SG  . CYS . . 44 ? -13.584 -1.462  9.117 1.00  92.66 0 A 1
ATOM   683 H H   . CYS . . 44 ? -17.091 -1.956 10.028 1.00  92.66 0 A 1
ATOM   684 H HA  . CYS . . 44 ? -14.755 -1.132 11.712 1.00  92.66 0 A 1
ATOM   685 H HB2 . CYS . . 44 ? -14.464  0.604  9.904 1.00  92.66 0 A 1
ATOM   686 H HB3 . CYS . . 44 ? -15.659 -0.281  8.951 1.00  92.66 0 A 1
ATOM   687 N N   . PRO . . 45 ? -16.827 -0.021 12.942 1.00  91.36 0 A 1
ATOM   688 C CA  . PRO . . 45 ? -17.683  0.934 13.635 1.00  91.36 0 A 1
ATOM   689 C C   . PRO . . 45 ? -17.073  2.343 13.615 1.00  91.36 0 A 1
ATOM   690 O O   . PRO . . 45 ? -15.854  2.457 13.742 1.00  91.36 0 A 1
ATOM   691 C CB  . PRO . . 45 ? -17.820  0.409 15.066 1.00  91.36 0 A 1
ATOM   692 C CG  . PRO . . 45 ? -17.563 -1.087 14.918 1.00  91.36 0 A 1
ATOM   693 C CD  . PRO . . 45 ? -16.497 -1.128 13.829 1.00  91.36 0 A 1
ATOM   694 H HA  . PRO . . 45 ? -18.657  0.916 13.149 1.00  91.36 0 A 1
ATOM   695 H HB2 . PRO . . 45 ? -18.813  0.607 15.471 1.00  91.36 0 A 1
ATOM   696 H HB3 . PRO . . 45 ? -17.048  0.839 15.704 1.00  91.36 0 A 1
ATOM   697 H HG2 . PRO . . 45 ? -17.224 -1.542 15.849 1.00  91.36 0 A 1
ATOM   698 H HG3 . PRO . . 45 ? -18.466 -1.583 14.561 1.00  91.36 0 A 1
ATOM   699 H HD2 . PRO . . 45 ? -15.507 -0.973 14.261 1.00  91.36 0 A 1
ATOM   700 H HD3 . PRO . . 45 ? -16.544 -2.097 13.333 1.00  91.36 0 A 1
ATOM   701 N N   . PRO . . 46 ? -17.875  3.422 13.532 1.00  89.44 0 A 1
ATOM   702 C CA  . PRO . . 46 ? -17.344  4.782 13.393 1.00  89.44 0 A 1
ATOM   703 C C   . PRO . . 46 ? -16.348  5.194 14.487 1.00  89.44 0 A 1
ATOM   704 O O   . PRO . . 46 ? -15.349  5.835 14.191 1.00  89.44 0 A 1
ATOM   705 C CB  . PRO . . 46 ? -18.572  5.694 13.385 1.00  89.44 0 A 1
ATOM   706 C CG  . PRO . . 46 ? -19.670  4.803 12.809 1.00  89.44 0 A 1
ATOM   707 C CD  . PRO . . 46 ? -19.321  3.418 13.352 1.00  89.44 0 A 1
ATOM   708 H HA  . PRO . . 46 ? -16.839  4.858 12.429 1.00  89.44 0 A 1
ATOM   709 H HB2 . PRO . . 46 ? -18.832  5.982 14.403 1.00  89.44 0 A 1
ATOM   710 H HB3 . PRO . . 46 ? -18.407  6.579 12.772 1.00  89.44 0 A 1
ATOM   711 H HG2 . PRO . . 46 ? -20.662  5.124 13.130 1.00  89.44 0 A 1
ATOM   712 H HG3 . PRO . . 46 ? -19.601  4.796 11.722 1.00  89.44 0 A 1
ATOM   713 H HD2 . PRO . . 46 ? -19.640  2.664 12.632 1.00  89.44 0 A 1
ATOM   714 H HD3 . PRO . . 46 ? -19.807  3.260 14.314 1.00  89.44 0 A 1
ATOM   715 N N   . HIS . . 47 ? -16.576  4.761 15.732 1.00  90.39 0 A 1
ATOM   716 C CA  . HIS . . 47 ? -15.679  5.030 16.864 1.00  90.39 0 A 1
ATOM   717 C C   . HIS . . 47 ? -14.348  4.273 16.786 1.00  90.39 0 A 1
ATOM   718 O O   . HIS . . 47 ? -13.378  4.697 17.402 1.00  90.39 0 A 1
ATOM   719 C CB  . HIS . . 47 ? -16.407  4.759 18.192 1.00  90.39 0 A 1
ATOM   720 C CG  . HIS . . 47 ? -17.005  3.378 18.329 1.00  90.39 0 A 1
ATOM   721 C CD2 . HIS . . 47 ? -16.547  2.356 19.116 1.00  90.39 0 A 1
ATOM   722 N ND1 . HIS . . 47 ? -18.164  2.932 17.731 1.00  90.39 0 A 1
ATOM   723 C CE1 . HIS . . 47 ? -18.368  1.662 18.118 1.00  90.39 0 A 1
ATOM   724 N NE2 . HIS . . 47 ? -17.398  1.262 18.942 1.00  90.39 0 A 1
ATOM   725 H H   . HIS . . 47 ? -17.392  4.194 15.909 1.00  90.39 0 A 1
ATOM   726 H HA  . HIS . . 47 ? -15.407  6.085 16.846 1.00  90.39 0 A 1
ATOM   727 H HB2 . HIS . . 47 ? -17.204  5.495 18.305 1.00  90.39 0 A 1
ATOM   728 H HB3 . HIS . . 47 ? -15.709  4.925 19.012 1.00  90.39 0 A 1
ATOM   729 H HD1 . HIS . . 47 ? -18.839  3.521 17.262 1.00  90.39 0 A 1
ATOM   730 H HD2 . HIS . . 47 ? -15.686  2.382 19.766 1.00  90.39 0 A 1
ATOM   731 H HE1 . HIS . . 47 ? -19.223  1.057 17.854 1.00  90.39 0 A 1
ATOM   732 N N   . LEU . . 48 ? -14.280  3.176 16.028 1.00  93.63 0 A 1
ATOM   733 C CA  . LEU . . 48 ? -13.086  2.338 15.897 1.00  93.63 0 A 1
ATOM   734 C C   . LEU . . 48 ? -12.339  2.541 14.579 1.00  93.63 0 A 1
ATOM   735 O O   . LEU . . 48 ? -11.129  2.337 14.542 1.00  93.63 0 A 1
ATOM   736 C CB  . LEU . . 48 ? -13.489  0.861 16.057 1.00  93.63 0 A 1
ATOM   737 C CG  . LEU . . 48 ? -13.897  0.472 17.486 1.00  93.63 0 A 1
ATOM   738 C CD1 . LEU . . 48 ? -14.406 -0.967 17.522 1.00  93.63 0 A 1
ATOM   739 C CD2 . LEU . . 48 ? -12.720  0.556 18.449 1.00  93.63 0 A 1
ATOM   740 H H   . LEU . . 48 ? -15.087  2.931 15.473 1.00  93.63 0 A 1
ATOM   741 H HA  . LEU . . 48 ? -12.367  2.602 16.672 1.00  93.63 0 A 1
ATOM   742 H HB2 . LEU . . 48 ? -12.650  0.232 15.759 1.00  93.63 0 A 1
ATOM   743 H HB3 . LEU . . 48 ? -14.316  0.651 15.379 1.00  93.63 0 A 1
ATOM   744 H HG  . LEU . . 48 ? -14.691  1.135 17.827 1.00  93.63 0 A 1
ATOM   745 H HD11 . LEU . . 48 ? -14.709 -1.222 18.537 1.00  93.63 0 A 1
ATOM   746 H HD12 . LEU . . 48 ? -15.271 -1.062 16.867 1.00  93.63 0 A 1
ATOM   747 H HD13 . LEU . . 48 ? -13.622 -1.651 17.195 1.00  93.63 0 A 1
ATOM   748 H HD21 . LEU . . 48 ? -12.305  1.564 18.469 1.00  93.63 0 A 1
ATOM   749 H HD22 . LEU . . 48 ? -11.924 -0.107 18.110 1.00  93.63 0 A 1
ATOM   750 H HD23 . LEU . . 48 ? -13.040  0.282 19.455 1.00  93.63 0 A 1
ATOM   751 N N   . ALA . . 49 ? -13.025  2.941 13.507 1.00  93.57 0 A 1
ATOM   752 C CA  . ALA . . 49 ? -12.464  2.978 12.156 1.00  93.57 0 A 1
ATOM   753 C C   . ALA . . 49 ? -11.217  3.873 12.019 1.00  93.57 0 A 1
ATOM   754 O O   . ALA . . 49 ? -10.345  3.567 11.214 1.00  93.57 0 A 1
ATOM   755 C CB  . ALA . . 49 ? -13.573  3.423 11.195 1.00  93.57 0 A 1
ATOM   756 H H   . ALA . . 49 ? -14.020  3.085 13.604 1.00  93.57 0 A 1
ATOM   757 H HA  . ALA . . 49 ? -12.158  1.968 11.885 1.00  93.57 0 A 1
ATOM   758 H HB1 . ALA . . 49 ? -13.901  4.431 11.448 1.00  93.57 0 A 1
ATOM   759 H HB2 . ALA . . 49 ? -13.188  3.427 10.175 1.00  93.57 0 A 1
ATOM   760 H HB3 . ALA . . 49 ? -14.420  2.741 11.257 1.00  93.57 0 A 1
ATOM   761 N N   . GLY . . 50 ? -11.117  4.933 12.828 1.00  95.03 0 A 1
ATOM   762 C CA  . GLY . . 50 ? -9.965  5.841 12.868 1.00  95.03 0 A 1
ATOM   763 C C   . GLY . . 50 ? -8.981  5.596 14.017 1.00  95.03 0 A 1
ATOM   764 O O   . GLY . . 50 ? -8.143  6.453 14.271 1.00  95.03 0 A 1
ATOM   765 H H   . GLY . . 50 ? -11.892  5.125 13.446 1.00  95.03 0 A 1
ATOM   766 H HA2 . GLY . . 50 ? -9.412  5.767 11.932 1.00  95.03 0 A 1
ATOM   767 H HA3 . GLY . . 50 ? -10.327  6.865 12.961 1.00  95.03 0 A 1
ATOM   768 N N   . SER . . 51 ? -9.103  4.490 14.756 1.00  96.27 0 A 1
ATOM   769 C CA  . SER . . 51 ? -8.265  4.213 15.937 1.00  96.27 0 A 1
ATOM   770 C C   . SER . . 51 ? -6.928  3.541 15.571 1.00  96.27 0 A 1
ATOM   771 O O   . SER . . 51 ? -6.858  2.856 14.545 1.00  96.27 0 A 1
ATOM   772 C CB  . SER . . 51 ? -9.059  3.414 16.980 1.00  96.27 0 A 1
ATOM   773 O OG  . SER . . 51 ? -9.357  2.108 16.549 1.00  96.27 0 A 1
ATOM   774 H H   . SER . . 51 ? -9.760  3.784 14.458 1.00  96.27 0 A 1
ATOM   775 H HA  . SER . . 51 ? -8.027  5.171 16.399 1.00  96.27 0 A 1
ATOM   776 H HB2 . SER . . 51 ? -9.991  3.939 17.195 1.00  96.27 0 A 1
ATOM   777 H HB3 . SER . . 51 ? -8.491  3.342 17.908 1.00  96.27 0 A 1
ATOM   778 H HG  . SER . . 51 ? -9.877  2.157 15.743 1.00  96.27 0 A 1
ATOM   779 N N   . PRO . . 52 ? -5.864  3.706 16.382 1.00  96.99 0 A 1
ATOM   780 C CA  . PRO . . 52 ? -4.569  3.069 16.127 1.00  96.99 0 A 1
ATOM   781 C C   . PRO . . 52 ? -4.694  1.539 16.109 1.00  96.99 0 A 1
ATOM   782 O O   . PRO . . 52 ? -5.460  0.947 16.876 1.00  96.99 0 A 1
ATOM   783 C CB  . PRO . . 52 ? -3.636  3.560 17.237 1.00  96.99 0 A 1
ATOM   784 C CG  . PRO . . 52 ? -4.600  3.884 18.380 1.00  96.99 0 A 1
ATOM   785 C CD  . PRO . . 52 ? -5.816  4.434 17.644 1.00  96.99 0 A 1
ATOM   786 H HA  . PRO . . 52 ? -4.176  3.400 15.167 1.00  96.99 0 A 1
ATOM   787 H HB2 . PRO . . 52 ? -3.139  4.472 16.907 1.00  96.99 0 A 1
ATOM   788 H HB3 . PRO . . 52 ? -2.900  2.809 17.523 1.00  96.99 0 A 1
ATOM   789 H HG2 . PRO . . 52 ? -4.870  2.968 18.905 1.00  96.99 0 A 1
ATOM   790 H HG3 . PRO . . 52 ? -4.192  4.618 19.074 1.00  96.99 0 A 1
ATOM   791 H HD2 . PRO . . 52 ? -5.674  5.497 17.446 1.00  96.99 0 A 1
ATOM   792 H HD3 . PRO . . 52 ? -6.706  4.285 18.253 1.00  96.99 0 A 1
ATOM   793 N N   . GLY . . 53 ? -3.963  0.894 15.202 1.00  94.20 0 A 1
ATOM   794 C CA  . GLY . . 53 ? -4.023 -0.544 14.937 1.00  94.20 0 A 1
ATOM   795 C C   . GLY . . 53 ? -5.273 -1.028 14.187 1.00  94.20 0 A 1
ATOM   796 O O   . GLY . . 53 ? -5.306 -2.191 13.781 1.00  94.20 0 A 1
ATOM   797 H H   . GLY . . 53 ? -3.256  1.422 14.710 1.00  94.20 0 A 1
ATOM   798 H HA2 . GLY . . 53 ? -3.150 -0.816 14.345 1.00  94.20 0 A 1
ATOM   799 H HA3 . GLY . . 53 ? -3.975 -1.077 15.887 1.00  94.20 0 A 1
ATOM   800 N N   . ILE . . 54 ? -6.282 -0.167 13.989 1.00  95.56 0 A 1
ATOM   801 C CA  . ILE . . 54 ? -7.502 -0.468 13.222 1.00  95.56 0 A 1
ATOM   802 C C   . ILE . . 54 ? -7.570  0.372 11.949 1.00  95.56 0 A 1
ATOM   803 O O   . ILE . . 54 ? -7.920 -0.170 10.906 1.00  95.56 0 A 1
ATOM   804 C CB  . ILE . . 54 ? -8.773 -0.293 14.086 1.00  95.56 0 A 1
ATOM   805 C CG1 . ILE . . 54 ? -8.722 -1.262 15.291 1.00  95.56 0 A 1
ATOM   806 C CG2 . ILE . . 54 ? -10.051 -0.511 13.250 1.00  95.56 0 A 1
ATOM   807 C CD1 . ILE . . 54 ? -9.985 -1.303 16.161 1.00  95.56 0 A 1
ATOM   808 H H   . ILE . . 54 ? -6.188  0.759 14.381 1.00  95.56 0 A 1
ATOM   809 H HA  . ILE . . 54 ? -7.469 -1.508 12.895 1.00  95.56 0 A 1
ATOM   810 H HB  . ILE . . 54 ? -8.790  0.731 14.459 1.00  95.56 0 A 1
ATOM   811 H HG12 . ILE . . 54 ? -8.523 -2.271 14.931 1.00  95.56 0 A 1
ATOM   812 H HG13 . ILE . . 54 ? -7.894 -0.968 15.936 1.00  95.56 0 A 1
ATOM   813 H HG21 . ILE . . 54 ? -10.056 -1.515 12.828 1.00  95.56 0 A 1
ATOM   814 H HG22 . ILE . . 54 ? -10.104  0.224 12.446 1.00  95.56 0 A 1
ATOM   815 H HG23 . ILE . . 54 ? -10.940 -0.363 13.863 1.00  95.56 0 A 1
ATOM   816 H HD11 . ILE . . 54 ? -9.772 -1.871 17.067 1.00  95.56 0 A 1
ATOM   817 H HD12 . ILE . . 54 ? -10.798 -1.797 15.629 1.00  95.56 0 A 1
ATOM   818 H HD13 . ILE . . 54 ? -10.285 -0.293 16.436 1.00  95.56 0 A 1
ATOM   819 N N   . ALA . . 55 ? -7.243  1.663 12.001 1.00  97.19 0 A 1
ATOM   820 C CA  . ALA . . 55 ? -7.206  2.525 10.827 1.00  97.19 0 A 1
ATOM   821 C C   . ALA . . 55 ? -6.231  1.976  9.776 1.00  97.19 0 A 1
ATOM   822 O O   . ALA . . 55 ? -5.104  1.599 10.090 1.00  97.19 0 A 1
ATOM   823 C CB  . ALA . . 55 ? -6.821  3.942 11.264 1.00  97.19 0 A 1
ATOM   824 H H   . ALA . . 55 ? -6.965  2.063 12.887 1.00  97.19 0 A 1
ATOM   825 H HA  . ALA . . 55 ? -8.203  2.559 10.385 1.00  97.19 0 A 1
ATOM   826 H HB1 . ALA . . 55 ? -7.551  4.315 11.983 1.00  97.19 0 A 1
ATOM   827 H HB2 . ALA . . 55 ? -6.799  4.608 10.400 1.00  97.19 0 A 1
ATOM   828 H HB3 . ALA . . 55 ? -5.835  3.930 11.729 1.00  97.19 0 A 1
ATOM   829 N N   . ALA . . 56 ? -6.659  1.943  8.513 1.00  97.81 0 A 1
ATOM   830 C CA  . ALA . . 56 ? -5.844  1.414  7.423 1.00  97.81 0 A 1
ATOM   831 C C   . ALA . . 56 ? -4.640  2.306  7.065 1.00  97.81 0 A 1
ATOM   832 O O   . ALA . . 56 ? -3.724  1.854  6.371 1.00  97.81 0 A 1
ATOM   833 C CB  . ALA . . 56 ? -6.758  1.167  6.215 1.00  97.81 0 A 1
ATOM   834 H H   . ALA . . 56 ? -7.604  2.232  8.306 1.00  97.81 0 A 1
ATOM   835 H HA  . ALA . . 56 ? -5.434  0.461  7.758 1.00  97.81 0 A 1
ATOM   836 H HB1 . ALA . . 56 ? -6.174  0.809  5.367 1.00  97.81 0 A 1
ATOM   837 H HB2 . ALA . . 56 ? -7.250  2.095  5.925 1.00  97.81 0 A 1
ATOM   838 H HB3 . ALA . . 56 ? -7.514  0.423  6.465 1.00  97.81 0 A 1
ATOM   839 N N   . SER . . 57 ? -4.660  3.565  7.509 1.00  97.97 0 A 1
ATOM   840 C CA  . SER . . 57 ? -3.608  4.562  7.327 1.00  97.97 0 A 1
ATOM   841 C C   . SER . . 57 ? -3.853  5.811  8.176 1.00  97.97 0 A 1
ATOM   842 O O   . SER . . 57 ? -4.920  5.969  8.781 1.00  97.97 0 A 1
ATOM   843 C CB  . SER . . 57 ? -3.570  4.995  5.864 1.00  97.97 0 A 1
ATOM   844 O OG  . SER . . 57 ? -4.780  5.603  5.466 1.00  97.97 0 A 1
ATOM   845 H H   . SER . . 57 ? -5.472  3.866  8.028 1.00  97.97 0 A 1
ATOM   846 H HA  . SER . . 57 ? -2.644  4.132  7.598 1.00  97.97 0 A 1
ATOM   847 H HB2 . SER . . 57 ? -2.748  5.697  5.719 1.00  97.97 0 A 1
ATOM   848 H HB3 . SER . . 57 ? -3.401  4.110  5.252 1.00  97.97 0 A 1
ATOM   849 H HG  . SER . . 57 ? -4.676  5.946  4.576 1.00  97.97 0 A 1
ATOM   850 N N   . PHE . . 58 ? -2.899  6.747  8.150 1.00  98.36 0 A 1
ATOM   851 C CA  . PHE . . 58 ? -3.106  8.107  8.651 1.00  98.36 0 A 1
ATOM   852 C C   . PHE . . 58 ? -4.249  8.828  7.921 1.00  98.36 0 A 1
ATOM   853 O O   . PHE . . 58 ? -5.079  9.453  8.580 1.00  98.36 0 A 1
ATOM   854 C CB  . PHE . . 58 ? -1.800  8.898  8.532 1.00  98.36 0 A 1
ATOM   855 C CG  . PHE . . 58 ? -0.735  8.475  9.519 1.00  98.36 0 A 1
ATOM   856 C CD1 . PHE . . 58 ? -0.859  8.861 10.865 1.00  98.36 0 A 1
ATOM   857 C CD2 . PHE . . 58 ?  0.377  7.718  9.108 1.00  98.36 0 A 1
ATOM   858 C CE1 . PHE . . 58 ?  0.136  8.521 11.796 1.00  98.36 0 A 1
ATOM   859 C CE2 . PHE . . 58 ?  1.367  7.363 10.043 1.00  98.36 0 A 1
ATOM   860 C CZ  . PHE . . 58 ?  1.250  7.776 11.380 1.00  98.36 0 A 1
ATOM   861 H H   . PHE . . 58 ? -2.031  6.558  7.667 1.00  98.36 0 A 1
ATOM   862 H HA  . PHE . . 58 ? -3.383  8.057  9.703 1.00  98.36 0 A 1
ATOM   863 H HB2 . PHE . . 58 ? -1.420  8.835  7.512 1.00  98.36 0 A 1
ATOM   864 H HB3 . PHE . . 58 ? -2.022  9.946  8.734 1.00  98.36 0 A 1
ATOM   865 H HD1 . PHE . . 58 ? -1.720  9.431 11.180 1.00  98.36 0 A 1
ATOM   866 H HD2 . PHE . . 58 ?  0.476  7.421  8.075 1.00  98.36 0 A 1
ATOM   867 H HE1 . PHE . . 58 ?  0.055  8.837 12.825 1.00  98.36 0 A 1
ATOM   868 H HE2 . PHE . . 58 ?  2.225  6.784  9.735 1.00  98.36 0 A 1
ATOM   869 H HZ  . PHE . . 58 ?  2.023  7.531 12.094 1.00  98.36 0 A 1
ATOM   870 N N   . HIS . . 59 ? -4.375  8.668  6.595 1.00  98.07 0 A 1
ATOM   871 C CA  . HIS . . 59 ? -5.543  9.145  5.842 1.00  98.07 0 A 1
ATOM   872 C C   . HIS . . 59 ? -6.854  8.604  6.421 1.00  98.07 0 A 1
ATOM   873 O O   . HIS . . 59 ? -7.764  9.389  6.668 1.00  98.07 0 A 1
ATOM   874 C CB  . HIS . . 59 ? -5.412  8.788  4.352 1.00  98.07 0 A 1
ATOM   875 C CG  . HIS . . 59 ? -6.668  9.051  3.570 1.00  98.07 0 A 1
ATOM   876 C CD2 . HIS . . 59 ? -6.936 10.190  2.878 1.00  98.07 0 A 1
ATOM   877 N ND1 . HIS . . 59 ? -7.774  8.199  3.497 1.00  98.07 0 A 1
ATOM   878 C CE1 . HIS . . 59 ? -8.696  8.868  2.790 1.00  98.07 0 A 1
ATOM   879 N NE2 . HIS . . 59 ? -8.212 10.053  2.394 1.00  98.07 0 A 1
ATOM   880 H H   . HIS . . 59 ? -3.613  8.255  6.077 1.00  98.07 0 A 1
ATOM   881 H HA  . HIS . . 59 ? -5.592 10.231  5.921 1.00  98.07 0 A 1
ATOM   882 H HB2 . HIS . . 59 ? -5.158  7.735  4.230 1.00  98.07 0 A 1
ATOM   883 H HB3 . HIS . . 59 ? -4.613  9.386  3.914 1.00  98.07 0 A 1
ATOM   884 H HD2 . HIS . . 59 ? -6.283 11.041  2.759 1.00  98.07 0 A 1
ATOM   885 H HE1 . HIS . . 59 ? -9.686  8.498  2.567 1.00  98.07 0 A 1
ATOM   886 H HE2 . HIS . . 59 ? -8.690 10.733  1.819 1.00  98.07 0 A 1
ATOM   887 N N   . SER . . 60 ? -6.954  7.302  6.717 1.00  97.08 0 A 1
ATOM   888 C CA  . SER . . 60 ? -8.174  6.717  7.293 1.00  97.08 0 A 1
ATOM   889 C C   . SER . . 60 ? -8.492  7.265  8.687 1.00  97.08 0 A 1
ATOM   890 O O   . SER . . 60 ? -9.669  7.448  9.017 1.00  97.08 0 A 1
ATOM   891 C CB  . SER . . 60 ? -8.068  5.192  7.371 1.00  97.08 0 A 1
ATOM   892 O OG  . SER . . 60 ? -7.787  4.648  6.098 1.00  97.08 0 A 1
ATOM   893 H H   . SER . . 60 ? -6.190  6.684  6.482 1.00  97.08 0 A 1
ATOM   894 H HA  . SER . . 60 ? -9.014  6.966  6.644 1.00  97.08 0 A 1
ATOM   895 H HB2 . SER . . 60 ? -9.010  4.784  7.737 1.00  97.08 0 A 1
ATOM   896 H HB3 . SER . . 60 ? -7.272  4.915  8.062 1.00  97.08 0 A 1
ATOM   897 H HG  . SER . . 60 ? -8.437  4.972  5.471 1.00  97.08 0 A 1
ATOM   898 N N   . ALA . . 61 ? -7.469  7.572  9.493 1.00  96.60 0 A 1
ATOM   899 C CA  . ALA . . 61 ? -7.643  8.227 10.787 1.00  96.60 0 A 1
ATOM   900 C C   . ALA . . 61 ? -8.234  9.638 10.624 1.00  96.60 0 A 1
ATOM   901 O O   . ALA . . 61 ? -9.290  9.936 11.187 1.00  96.60 0 A 1
ATOM   902 C CB  . ALA . . 61 ? -6.302  8.227 11.532 1.00  96.60 0 A 1
ATOM   903 H H   . ALA . . 61 ? -6.530  7.391  9.171 1.00  96.60 0 A 1
ATOM   904 H HA  . ALA . . 61 ? -8.350  7.647 11.380 1.00  96.60 0 A 1
ATOM   905 H HB1 . ALA . . 61 ? -5.583  8.880 11.037 1.00  96.60 0 A 1
ATOM   906 H HB2 . ALA . . 61 ? -5.900  7.214 11.562 1.00  96.60 0 A 1
ATOM   907 H HB3 . ALA . . 61 ? -6.452  8.578 12.553 1.00  96.60 0 A 1
ATOM   908 N N   . VAL . . 62 ? -7.623 10.471  9.774 1.00  96.02 0 A 1
ATOM   909 C CA  . VAL . . 62 ? -8.089 11.842  9.495 1.00  96.02 0 A 1
ATOM   910 C C   . VAL . . 62 ? -9.478 11.844  8.848 1.00  96.02 0 A 1
ATOM   911 O O   . VAL . . 62 ? -10.366 12.589  9.264 1.00  96.02 0 A 1
ATOM   912 C CB  . VAL . . 62 ? -7.074 12.586  8.605 1.00  96.02 0 A 1
ATOM   913 C CG1 . VAL . . 62 ? -7.582 13.987  8.248 1.00  96.02 0 A 1
ATOM   914 C CG2 . VAL . . 62 ? -5.732 12.759  9.327 1.00  96.02 0 A 1
ATOM   915 H H   . VAL . . 62 ? -6.779 10.152  9.321 1.00  96.02 0 A 1
ATOM   916 H HA  . VAL . . 62 ? -8.174 12.381 10.439 1.00  96.02 0 A 1
ATOM   917 H HB  . VAL . . 62 ? -6.911 12.026  7.684 1.00  96.02 0 A 1
ATOM   918 H HG11 . VAL . . 62 ? -6.803 14.562  7.747 1.00  96.02 0 A 1
ATOM   919 H HG12 . VAL . . 62 ? -8.444 13.929  7.585 1.00  96.02 0 A 1
ATOM   920 H HG13 . VAL . . 62 ? -7.861 14.503  9.166 1.00  96.02 0 A 1
ATOM   921 H HG21 . VAL . . 62 ? -5.316 11.792  9.610 1.00  96.02 0 A 1
ATOM   922 H HG22 . VAL . . 62 ? -5.018 13.247  8.664 1.00  96.02 0 A 1
ATOM   923 H HG23 . VAL . . 62 ? -5.864 13.363 10.225 1.00  96.02 0 A 1
ATOM   924 N N   . PHE . . 63 ? -9.711 10.970  7.871 1.00  95.00 0 A 1
ATOM   925 C CA  . PHE . . 63 ? -10.994 10.859  7.183 1.00  95.00 0 A 1
ATOM   926 C C   . PHE . . 63 ? -12.113 10.401  8.126 1.00  95.00 0 A 1
ATOM   927 O O   . PHE . . 63 ? -13.248 10.865  8.019 1.00  95.00 0 A 1
ATOM   928 C CB  . PHE . . 63 ? -10.842  9.914  5.983 1.00  95.00 0 A 1
ATOM   929 C CG  . PHE . . 63 ? -12.069  9.845  5.093 1.00  95.00 0 A 1
ATOM   930 C CD1 . PHE . . 63 ? -12.676  8.609  4.802 1.00  95.00 0 A 1
ATOM   931 C CD2 . PHE . . 63 ? -12.591 11.027  4.529 1.00  95.00 0 A 1
ATOM   932 C CE1 . PHE . . 63 ? -13.801  8.557  3.958 1.00  95.00 0 A 1
ATOM   933 C CE2 . PHE . . 63 ? -13.716 10.976  3.690 1.00  95.00 0 A 1
ATOM   934 C CZ  . PHE . . 63 ? -14.322  9.741  3.403 1.00  95.00 0 A 1
ATOM   935 H H   . PHE . . 63 ? -8.945 10.396  7.548 1.00  95.00 0 A 1
ATOM   936 H HA  . PHE . . 63 ? -11.264 11.850  6.818 1.00  95.00 0 A 1
ATOM   937 H HB2 . PHE . . 63 ? -10.595  8.917  6.345 1.00  95.00 0 A 1
ATOM   938 H HB3 . PHE . . 63 ? -10.009 10.258  5.370 1.00  95.00 0 A 1
ATOM   939 H HD1 . PHE . . 63 ? -12.258  7.695  5.199 1.00  95.00 0 A 1
ATOM   940 H HD2 . PHE . . 63 ? -12.133 11.982  4.736 1.00  95.00 0 A 1
ATOM   941 H HE1 . PHE . . 63 ? -14.234  7.600  3.709 1.00  95.00 0 A 1
ATOM   942 H HE2 . PHE . . 63 ? -14.108 11.886  3.261 1.00  95.00 0 A 1
ATOM   943 H HZ  . PHE . . 63 ? -15.175  9.710  2.741 1.00  95.00 0 A 1
ATOM   944 N N   . SER . . 64 ? -11.808  9.538  9.099 1.00  93.11 0 A 1
ATOM   945 C CA  . SER . . 64 ? -12.767  9.162 10.143 1.00  93.11 0 A 1
ATOM   946 C C   . SER . . 64 ? -13.142 10.346 11.037 1.00  93.11 0 A 1
ATOM   947 O O   . SER . . 64 ? -14.320 10.501 11.359 1.00  93.11 0 A 1
ATOM   948 C CB  . SER . . 64 ? -12.228  8.010 10.988 1.00  93.11 0 A 1
ATOM   949 O OG  . SER . . 64 ? -12.072  6.863 10.176 1.00  93.11 0 A 1
ATOM   950 H H   . SER . . 64 ? -10.864  9.181  9.152 1.00  93.11 0 A 1
ATOM   951 H HA  . SER . . 64 ? -13.685  8.819  9.667 1.00  93.11 0 A 1
ATOM   952 H HB2 . SER . . 64 ? -12.938  7.784 11.783 1.00  93.11 0 A 1
ATOM   953 H HB3 . SER . . 64 ? -11.271  8.284 11.432 1.00  93.11 0 A 1
ATOM   954 H HG  . SER . . 64 ? -11.228  6.946  9.726 1.00  93.11 0 A 1
ATOM   955 N N   . LEU . . 65 ? -12.188 11.221 11.379 1.00  92.74 0 A 1
ATOM   956 C CA  . LEU . . 65 ? -12.471 12.447 12.132 1.00  92.74 0 A 1
ATOM   957 C C   . LEU . . 65 ? -13.313 13.440 11.322 1.00  92.74 0 A 1
ATOM   958 O O   . LEU . . 65 ? -14.248 14.027 11.866 1.00  92.74 0 A 1
ATOM   959 C CB  . LEU . . 65 ? -11.163 13.109 12.596 1.00  92.74 0 A 1
ATOM   960 C CG  . LEU . . 65 ? -10.335 12.288 13.597 1.00  92.74 0 A 1
ATOM   961 C CD1 . LEU . . 65 ? -9.027 13.020 13.881 1.00  92.74 0 A 1
ATOM   962 C CD2 . LEU . . 65 ? -11.078 12.081 14.919 1.00  92.74 0 A 1
ATOM   963 H H   . LEU . . 65 ? -11.238 11.049 11.084 1.00  92.74 0 A 1
ATOM   964 H HA  . LEU . . 65 ? -13.064 12.192 13.010 1.00  92.74 0 A 1
ATOM   965 H HB2 . LEU . . 65 ? -10.546 13.332 11.725 1.00  92.74 0 A 1
ATOM   966 H HB3 . LEU . . 65 ? -11.415 14.056 13.072 1.00  92.74 0 A 1
ATOM   967 H HG  . LEU . . 65 ? -10.101 11.311 13.176 1.00  92.74 0 A 1
ATOM   968 H HD11 . LEU . . 65 ? -8.420 12.439 14.575 1.00  92.74 0 A 1
ATOM   969 H HD12 . LEU . . 65 ? -9.225 14.002 14.311 1.00  92.74 0 A 1
ATOM   970 H HD13 . LEU . . 65 ? -8.465 13.146 12.955 1.00  92.74 0 A 1
ATOM   971 H HD21 . LEU . . 65 ? -11.383 13.042 15.332 1.00  92.74 0 A 1
ATOM   972 H HD22 . LEU . . 65 ? -11.953 11.450 14.764 1.00  92.74 0 A 1
ATOM   973 H HD23 . LEU . . 65 ? -10.418 11.586 15.632 1.00  92.74 0 A 1
ATOM   974 N N   . LEU . . 66 ? -13.061 13.585 10.018 1.00  92.29 0 A 1
ATOM   975 C CA  . LEU . . 66 ? -13.901 14.422  9.152 1.00  92.29 0 A 1
ATOM   976 C C   . LEU . . 66 ? -15.343 13.924  9.087 1.00  92.29 0 A 1
ATOM   977 O O   . LEU . . 66 ? -16.274 14.717  9.224 1.00  92.29 0 A 1
ATOM   978 C CB  . LEU . . 66 ? -13.321 14.474  7.732 1.00  92.29 0 A 1
ATOM   979 C CG  . LEU . . 66 ? -12.120 15.412  7.611 1.00  92.29 0 A 1
ATOM   980 C CD1 . LEU . . 66 ? -11.469 15.175  6.258 1.00  92.29 0 A 1
ATOM   981 C CD2 . LEU . . 66 ? -12.530 16.883  7.733 1.00  92.29 0 A 1
ATOM   982 H H   . LEU . . 66 ? -12.238 13.142  9.635 1.00  92.29 0 A 1
ATOM   983 H HA  . LEU . . 66 ? -13.944 15.424  9.580 1.00  92.29 0 A 1
ATOM   984 H HB2 . LEU . . 66 ? -13.036 13.467  7.430 1.00  92.29 0 A 1
ATOM   985 H HB3 . LEU . . 66 ? -14.090 14.824  7.043 1.00  92.29 0 A 1
ATOM   986 H HG  . LEU . . 66 ? -11.388 15.162  8.379 1.00  92.29 0 A 1
ATOM   987 H HD11 . LEU . . 66 ? -11.176 14.127  6.182 1.00  92.29 0 A 1
ATOM   988 H HD12 . LEU . . 66 ? -10.575 15.791  6.174 1.00  92.29 0 A 1
ATOM   989 H HD13 . LEU . . 66 ? -12.156 15.432  5.452 1.00  92.29 0 A 1
ATOM   990 H HD21 . LEU . . 66 ? -11.645 17.486  7.942 1.00  92.29 0 A 1
ATOM   991 H HD22 . LEU . . 66 ? -12.994 17.239  6.814 1.00  92.29 0 A 1
ATOM   992 H HD23 . LEU . . 66 ? -13.217 17.058  8.560 1.00  92.29 0 A 1
ATOM   993 N N   . LYS . . 67 ? -15.534 12.608  8.937 1.00  90.25 0 A 1
ATOM   994 C CA  . LYS . . 67 ? -16.863 11.979  8.973 1.00  90.25 0 A 1
ATOM   995 C C   . LYS . . 67 ? -17.569 12.165 10.316 1.00  90.25 0 A 1
ATOM   996 O O   . LYS . . 67 ? -18.795 12.167 10.355 1.00  90.25 0 A 1
ATOM   997 C CB  . LYS . . 67 ? -16.742 10.481  8.660 1.00  90.25 0 A 1
ATOM   998 C CG  . LYS . . 67 ? -16.428 10.227  7.179 1.00  90.25 0 A 1
ATOM   999 C CD  . LYS . . 67 ? -16.439  8.737  6.814 1.00  90.25 0 A 1
ATOM   1000 C CE  . LYS . . 67 ? -15.420  7.883  7.583 1.00  90.25 0 A 1
ATOM   1001 N NZ  . LYS . . 67 ? -15.441  6.485  7.081 1.00  90.25 1 A 1
ATOM   1002 H H   . LYS . . 67 ? -14.718 12.029  8.794 1.00  90.25 0 A 1
ATOM   1003 H HA  . LYS . . 67 ? -17.506 12.454  8.232 1.00  90.25 0 A 1
ATOM   1004 H HB2 . LYS . . 67 ? -15.969 10.039  9.288 1.00  90.25 0 A 1
ATOM   1005 H HB3 . LYS . . 67 ? -17.692  9.999  8.892 1.00  90.25 0 A 1
ATOM   1006 H HG2 . LYS . . 67 ? -15.460 10.654  6.914 1.00  90.25 0 A 1
ATOM   1007 H HG3 . LYS . . 67 ? -17.184 10.726  6.573 1.00  90.25 0 A 1
ATOM   1008 H HD2 . LYS . . 67 ? -16.216  8.668  5.749 1.00  90.25 0 A 1
ATOM   1009 H HD3 . LYS . . 67 ? -17.442  8.341  6.977 1.00  90.25 0 A 1
ATOM   1010 H HE2 . LYS . . 67 ? -14.429  8.317  7.454 1.00  90.25 0 A 1
ATOM   1011 H HE3 . LYS . . 67 ? -15.664  7.910  8.645 1.00  90.25 0 A 1
ATOM   1012 H HZ1 . LYS . . 67 ? -16.382  6.122  7.044 1.00  90.25 0 A 1
ATOM   1013 H HZ2 . LYS . . 67 ? -14.875  5.860  7.638 1.00  90.25 0 A 1
ATOM   1014 H HZ3 . LYS . . 67 ? -15.072  6.441  6.142 1.00  90.25 0 A 1
ATOM   1015 N N   . ALA . . 68 ? -16.817 12.282 11.407 1.00  87.99 0 A 1
ATOM   1016 C CA  . ALA . . 68 ? -17.375 12.494 12.735 1.00  87.99 0 A 1
ATOM   1017 C C   . ALA . . 68 ? -17.771 13.967 12.978 1.00  87.99 0 A 1
ATOM   1018 O O   . ALA . . 68 ? -18.755 14.221 13.669 1.00  87.99 0 A 1
ATOM   1019 C CB  . ALA . . 68 ? -16.371 11.949 13.758 1.00  87.99 0 A 1
ATOM   1020 H H   . ALA . . 68 ? -15.814 12.202 11.314 1.00  87.99 0 A 1
ATOM   1021 H HA  . ALA . . 68 ? -18.289 11.905 12.824 1.00  87.99 0 A 1
ATOM   1022 H HB1 . ALA . . 68 ? -16.025 10.962 13.453 1.00  87.99 0 A 1
ATOM   1023 H HB2 . ALA . . 68 ? -15.516 12.619 13.845 1.00  87.99 0 A 1
ATOM   1024 H HB3 . ALA . . 68 ? -16.857 11.845 14.728 1.00  87.99 0 A 1
ATOM   1025 N N   . ASN . . 69 ? -17.037 14.928 12.401 1.00  88.12 0 A 1
ATOM   1026 C CA  . ASN . . 69 ? -17.314 16.365 12.539 1.00  88.12 0 A 1
ATOM   1027 C C   . ASN . . 69 ? -18.425 16.864 11.612 1.00  88.12 0 A 1
ATOM   1028 O O   . ASN . . 69 ? -19.261 17.665 12.025 1.00  88.12 0 A 1
ATOM   1029 C CB  . ASN . . 69 ? -16.020 17.158 12.297 1.00  88.12 0 A 1
ATOM   1030 C CG  . ASN . . 69 ? -15.115 17.149 13.510 1.00  88.12 0 A 1
ATOM   1031 N ND2 . ASN . . 69 ? -14.082 16.345 13.511 1.00  88.12 0 A 1
ATOM   1032 O OD1 . ASN . . 69 ? -15.353 17.843 14.485 1.00  88.12 0 A 1
ATOM   1033 H H   . ASN . . 69 ? -16.216 14.650 11.883 1.00  88.12 0 A 1
ATOM   1034 H HA  . ASN . . 69 ? -17.661 16.577 13.550 1.00  88.12 0 A 1
ATOM   1035 H HB2 . ASN . . 69 ? -15.490 16.778 11.424 1.00  88.12 0 A 1
ATOM   1036 H HB3 . ASN . . 69 ? -16.268 18.201 12.100 1.00  88.12 0 A 1
ATOM   1037 H HD21 . ASN . . 69 ? -13.946 15.698 12.747 1.00  88.12 0 A 1
ATOM   1038 H HD22 . ASN . . 69 ? -13.400 16.449 14.248 1.00  88.12 0 A 1
ATOM   1039 N N   . ASN . . 70 ? -18.442 16.387 10.370 1.00  80.75 0 A 1
ATOM   1040 C CA  . ASN . . 70 ? -19.361 16.866  9.350 1.00  80.75 0 A 1
ATOM   1041 C C   . ASN . . 70 ? -20.390 15.779  9.005 1.00  80.75 0 A 1
ATOM   1042 O O   . ASN . . 70 ? -20.012 14.612  8.870 1.00  80.75 0 A 1
ATOM   1043 C CB  . ASN . . 70 ? -18.536 17.340  8.141 1.00  80.75 0 A 1
ATOM   1044 C CG  . ASN . . 70 ? -17.814 18.655  8.387 1.00  80.75 0 A 1
ATOM   1045 N ND2 . ASN . . 70 ? -16.719 18.886  7.699 1.00  80.75 0 A 1
ATOM   1046 O OD1 . ASN . . 70 ? -18.252 19.483  9.165 1.00  80.75 0 A 1
ATOM   1047 H H   . ASN . . 70 ? -17.737 15.715 10.098 1.00  80.75 0 A 1
ATOM   1048 H HA  . ASN . . 70 ? -19.895 17.733  9.740 1.00  80.75 0 A 1
ATOM   1049 H HB2 . ASN . . 70 ? -19.181 17.472  7.273 1.00  80.75 0 A 1
ATOM   1050 H HB3 . ASN . . 70 ? -17.783 16.584  7.917 1.00  80.75 0 A 1
ATOM   1051 H HD21 . ASN . . 70 ? -16.348 18.259  7.000 1.00  80.75 0 A 1
ATOM   1052 H HD22 . ASN . . 70 ? -16.235 19.768  7.785 1.00  80.75 0 A 1
ATOM   1053 N N   . PRO . . 71 ? -21.678 16.126  8.802 1.00  63.11 0 A 1
ATOM   1054 C CA  . PRO . . 71 ? -22.679 15.212  8.261 1.00  63.11 0 A 1
ATOM   1055 C C   . PRO . . 71 ? -22.375 14.931  6.782 1.00  63.11 0 A 1
ATOM   1056 O O   . PRO . . 71 ? -23.029 15.435  5.872 1.00  63.11 0 A 1
ATOM   1057 C CB  . PRO . . 71 ? -24.032 15.891  8.512 1.00  63.11 0 A 1
ATOM   1058 C CG  . PRO . . 71 ? -23.688 17.379  8.481 1.00  63.11 0 A 1
ATOM   1059 C CD  . PRO . . 71 ? -22.269 17.434  9.045 1.00  63.11 0 A 1
ATOM   1060 H HA  . PRO . . 71 ? -22.650 14.266  8.802 1.00  63.11 0 A 1
ATOM   1061 H HB2 . PRO . . 71 ? -24.384 15.626  9.508 1.00  63.11 0 A 1
ATOM   1062 H HB3 . PRO . . 71 ? -24.782 15.628  7.767 1.00  63.11 0 A 1
ATOM   1063 H HG2 . PRO . . 71 ? -23.681 17.731  7.450 1.00  63.11 0 A 1
ATOM   1064 H HG3 . PRO . . 71 ? -24.382 17.968  9.081 1.00  63.11 0 A 1
ATOM   1065 H HD2 . PRO . . 71 ? -21.705 18.224  8.549 1.00  63.11 0 A 1
ATOM   1066 H HD3 . PRO . . 71 ? -22.305 17.619 10.119 1.00  63.11 0 A 1
ATOM   1067 N N   . TRP . . 72 ? -21.336 14.138  6.535 1.00  61.80 0 A 1
ATOM   1068 C CA  . TRP . . 72 ? -21.029 13.603  5.221 1.00  61.80 0 A 1
ATOM   1069 C C   . TRP . . 72 ? -22.133 12.632  4.792 1.00  61.80 0 A 1
ATOM   1070 O O   . TRP . . 72 ? -22.725 11.955  5.641 1.00  61.80 0 A 1
ATOM   1071 C CB  . TRP . . 72 ? -19.655 12.921  5.242 1.00  61.80 0 A 1
ATOM   1072 C CG  . TRP . . 72 ? -18.520 13.884  5.137 1.00  61.80 0 A 1
ATOM   1073 C CD1 . TRP . . 72 ? -17.961 14.571  6.157 1.00  61.80 0 A 1
ATOM   1074 C CD2 . TRP . . 72 ? -17.814 14.304  3.934 1.00  61.80 0 A 1
ATOM   1075 C CE2 . TRP . . 72 ? -16.880 15.312  4.300 1.00  61.80 0 A 1
ATOM   1076 C CE3 . TRP . . 72 ? -17.870 13.930  2.575 1.00  61.80 0 A 1
ATOM   1077 N NE1 . TRP . . 72 ? -16.988 15.416  5.665 1.00  61.80 0 A 1
ATOM   1078 C CZ2 . TRP . . 72 ? -16.075 15.952  3.363 1.00  61.80 0 A 1
ATOM   1079 C CZ3 . TRP . . 72 ? -17.042 14.549  1.625 1.00  61.80 0 A 1
ATOM   1080 C CH2 . TRP . . 72 ? -16.152 15.560  2.016 1.00  61.80 0 A 1
ATOM   1081 H H   . TRP . . 72 ? -20.780 13.835  7.323 1.00  61.80 0 A 1
ATOM   1082 H HA  . TRP . . 72 ? -20.997 14.438  4.522 1.00  61.80 0 A 1
ATOM   1083 H HB2 . TRP . . 72 ? -19.587 12.237  4.397 1.00  61.80 0 A 1
ATOM   1084 H HB3 . TRP . . 72 ? -19.550 12.328  6.149 1.00  61.80 0 A 1
ATOM   1085 H HD1 . TRP . . 72 ? -18.242 14.477  7.195 1.00  61.80 0 A 1
ATOM   1086 H HE1 . TRP . . 72 ? -16.405 16.001  6.248 1.00  61.80 0 A 1
ATOM   1087 H HE3 . TRP . . 72 ? -18.548 13.147  2.268 1.00  61.80 0 A 1
ATOM   1088 H HZ2 . TRP . . 72 ? -15.399 16.725  3.697 1.00  61.80 0 A 1
ATOM   1089 H HZ3 . TRP . . 72 ? -17.092 14.251  0.588 1.00  61.80 0 A 1
ATOM   1090 H HH2 . TRP . . 72 ? -15.524 16.026  1.272 1.00  61.80 0 A 1
ATOM   1091 N N   . PRO . . 73 ? -22.402 12.498  3.480 1.00  54.16 0 A 1
ATOM   1092 C CA  . PRO . . 73 ? -23.141 11.343  2.990 1.00  54.16 0 A 1
ATOM   1093 C C   . PRO . . 73 ? -22.499 10.074  3.562 1.00  54.16 0 A 1
ATOM   1094 O O   . PRO . . 73 ? -21.276  9.939  3.548 1.00  54.16 0 A 1
ATOM   1095 C CB  . PRO . . 73 ? -23.071 11.417  1.461 1.00  54.16 0 A 1
ATOM   1096 C CG  . PRO . . 73 ? -21.850 12.295  1.186 1.00  54.16 0 A 1
ATOM   1097 C CD  . PRO . . 73 ? -21.813 13.243  2.379 1.00  54.16 0 A 1
ATOM   1098 H HA  . PRO . . 73 ? -24.180 11.406  3.315 1.00  54.16 0 A 1
ATOM   1099 H HB2 . PRO . . 73 ? -22.972 10.433  1.004 1.00  54.16 0 A 1
ATOM   1100 H HB3 . PRO . . 73 ? -23.964 11.918  1.086 1.00  54.16 0 A 1
ATOM   1101 H HG2 . PRO . . 73 ? -20.952 11.678  1.187 1.00  54.16 0 A 1
ATOM   1102 H HG3 . PRO . . 73 ? -21.940 12.835  0.242 1.00  54.16 0 A 1
ATOM   1103 H HD2 . PRO . . 73 ? -22.421 14.124  2.174 1.00  54.16 0 A 1
ATOM   1104 H HD3 . PRO . . 73 ? -20.783 13.537  2.578 1.00  54.16 0 A 1
ATOM   1105 N N   . ALA . . 74 ? -23.328  9.188  4.116 1.00  56.39 0 A 1
ATOM   1106 C CA  . ALA . . 74 ? -22.894  8.068  4.945 1.00  56.39 0 A 1
ATOM   1107 C C   . ALA . . 74 ? -21.961  7.110  4.180 1.00  56.39 0 A 1
ATOM   1108 O O   . ALA . . 74 ? -22.419  6.150  3.560 1.00  56.39 0 A 1
ATOM   1109 C CB  . ALA . . 74 ? -24.151  7.366  5.487 1.00  56.39 0 A 1
ATOM   1110 H H   . ALA . . 74 ? -24.313  9.405  4.117 1.00  56.39 0 A 1
ATOM   1111 H HA  . ALA . . 74 ? -22.338  8.467  5.793 1.00  56.39 0 A 1
ATOM   1112 H HB1 . ALA . . 74 ? -24.741  8.067  6.077 1.00  56.39 0 A 1
ATOM   1113 H HB2 . ALA . . 74 ? -23.855  6.533  6.123 1.00  56.39 0 A 1
ATOM   1114 H HB3 . ALA . . 74 ? -24.754  6.986  4.662 1.00  56.39 0 A 1
ATOM   1115 N N   . SER . . 75 ? -20.648  7.357  4.226 1.00  62.61 0 A 1
ATOM   1116 C CA  . SER . . 75 ? -19.645  6.412  3.743 1.00  62.61 0 A 1
ATOM   1117 C C   . SER . . 75 ? -19.281  5.474  4.892 1.00  62.61 0 A 1
ATOM   1118 O O   . SER . . 75 ? -18.736  5.864  5.933 1.00  62.61 0 A 1
ATOM   1119 C CB  . SER . . 75 ? -18.462  7.094  3.034 1.00  62.61 0 A 1
ATOM   1120 O OG  . SER . . 75 ? -17.315  7.261  3.839 1.00  62.61 0 A 1
ATOM   1121 H H   . SER . . 75 ? -20.338  8.232  4.622 1.00  62.61 0 A 1
ATOM   1122 H HA  . SER . . 75 ? -20.113  5.805  2.968 1.00  62.61 0 A 1
ATOM   1123 H HB2 . SER . . 75 ? -18.179  6.472  2.185 1.00  62.61 0 A 1
ATOM   1124 H HB3 . SER . . 75 ? -18.781  8.062  2.647 1.00  62.61 0 A 1
ATOM   1125 H HG  . SER . . 75 ? -16.627  7.658  3.300 1.00  62.61 0 A 1
ATOM   1126 N N   . THR . . 76 ? -19.683  4.217  4.737 1.00  77.97 0 A 1
ATOM   1127 C CA  . THR . . 76 ? -19.303  3.159  5.667 1.00  77.97 0 A 1
ATOM   1128 C C   . THR . . 76 ? -17.829  2.850  5.463 1.00  77.97 0 A 1
ATOM   1129 O O   . THR . . 76 ? -17.356  2.778  4.331 1.00  77.97 0 A 1
ATOM   1130 C CB  . THR . . 76 ? -20.168  1.901  5.506 1.00  77.97 0 A 1
ATOM   1131 C CG2 . THR . . 76 ? -21.578  2.137  6.045 1.00  77.97 0 A 1
ATOM   1132 O OG1 . THR . . 76 ? -20.324  1.531  4.158 1.00  77.97 0 A 1
ATOM   1133 H H   . THR . . 76 ? -20.072  3.937  3.848 1.00  77.97 0 A 1
ATOM   1134 H HA  . THR . . 76 ? -19.428  3.525  6.687 1.00  77.97 0 A 1
ATOM   1135 H HB  . THR . . 76 ? -19.711  1.079  6.057 1.00  77.97 0 A 1
ATOM   1136 H HG1 . THR . . 76 ? -21.150  1.902  3.838 1.00  77.97 0 A 1
ATOM   1137 H HG21 . THR . . 76 ? -22.167  1.226  5.932 1.00  77.97 0 A 1
ATOM   1138 H HG22 . THR . . 76 ? -21.526  2.388  7.105 1.00  77.97 0 A 1
ATOM   1139 H HG23 . THR . . 76 ? -22.062  2.953  5.510 1.00  77.97 0 A 1
ATOM   1140 N N   . SER . . 77 ? -17.095  2.709  6.564 1.00  90.20 0 A 1
ATOM   1141 C CA  . SER . . 77 ? -15.728  2.214  6.483 1.00  90.20 0 A 1
ATOM   1142 C C   . SER . . 77 ? -15.727  0.717  6.208 1.00  90.20 0 A 1
ATOM   1143 O O   . SER . . 77 ? -16.569 -0.014  6.739 1.00  90.20 0 A 1
ATOM   1144 C CB  . SER . . 77 ? -14.929  2.563  7.739 1.00  90.20 0 A 1
ATOM   1145 O OG  . SER . . 77 ? -14.428  3.871  7.572 1.00  90.20 0 A 1
ATOM   1146 H H   . SER . . 77 ? -17.527  2.776  7.475 1.00  90.20 0 A 1
ATOM   1147 H HA  . SER . . 77 ? -15.252  2.693  5.627 1.00  90.20 0 A 1
ATOM   1148 H HB2 . SER . . 77 ? -15.558  2.499  8.627 1.00  90.20 0 A 1
ATOM   1149 H HB3 . SER . . 77 ? -14.086  1.879  7.839 1.00  90.20 0 A 1
ATOM   1150 H HG  . SER . . 77 ? -13.767  3.757  6.885 1.00  90.20 0 A 1
ATOM   1151 N N   . CYS . . 78 ? -14.780  0.267  5.394 1.00  92.83 0 A 1
ATOM   1152 C CA  . CYS . . 78 ? -14.655 -1.135  5.005 1.00  92.83 0 A 1
ATOM   1153 C C   . CYS . . 78 ? -13.371 -1.748  5.554 1.00  92.83 0 A 1
ATOM   1154 O O   . CYS . . 78 ? -12.340 -1.085  5.642 1.00  92.83 0 A 1
ATOM   1155 C CB  . CYS . . 78 ? -14.724 -1.296  3.483 1.00  92.83 0 A 1
ATOM   1156 S SG  . CYS . . 78 ? -16.324 -0.909  2.728 1.00  92.83 0 A 1
ATOM   1157 H H   . CYS . . 78 ? -14.089  0.927  5.065 1.00  92.83 0 A 1
ATOM   1158 H HA  . CYS . . 78 ? -15.488 -1.703  5.422 1.00  92.83 0 A 1
ATOM   1159 H HB2 . CYS . . 78 ? -14.490 -2.331  3.241 1.00  92.83 0 A 1
ATOM   1160 H HB3 . CYS . . 78 ? -13.959 -0.672  3.022 1.00  92.83 0 A 1
ATOM   1161 N N   . CYS . . 79 ? -13.436 -3.040  5.878 1.00  94.77 0 A 1
ATOM   1162 C CA  . CYS . . 79 ? -12.270 -3.819  6.267 1.00  94.77 0 A 1
ATOM   1163 C C   . CYS . . 79 ? -11.496 -4.260  5.023 1.00  94.77 0 A 1
ATOM   1164 O O   . CYS . . 79 ? -11.993 -5.088  4.259 1.00  94.77 0 A 1
ATOM   1165 C CB  . CYS . . 79 ? -12.740 -5.025  7.081 1.00  94.77 0 A 1
ATOM   1166 S SG  . CYS . . 79 ? -11.384 -5.964  7.816 1.00  94.77 0 A 1
ATOM   1167 H H   . CYS . . 79 ? -14.310 -3.530  5.748 1.00  94.77 0 A 1
ATOM   1168 H HA  . CYS . . 79 ? -11.626 -3.204  6.895 1.00  94.77 0 A 1
ATOM   1169 H HB2 . CYS . . 79 ? -13.314 -5.689  6.434 1.00  94.77 0 A 1
ATOM   1170 H HB3 . CYS . . 79 ? -13.393 -4.680  7.883 1.00  94.77 0 A 1
ATOM   1171 N N   . VAL . . 80 ? -10.295 -3.722  4.819 1.00  96.31 0 A 1
ATOM   1172 C CA  . VAL . . 80 ? -9.505 -3.910  3.594 1.00  96.31 0 A 1
ATOM   1173 C C   . VAL . . 80 ? -8.040 -4.228  3.875 1.00  96.31 0 A 1
ATOM   1174 O O   . VAL . . 80 ? -7.559 -3.934  4.972 1.00  96.31 0 A 1
ATOM   1175 C CB  . VAL . . 80 ? -9.609 -2.689  2.666 1.00  96.31 0 A 1
ATOM   1176 C CG1 . VAL . . 80 ? -11.063 -2.534  2.210 1.00  96.31 0 A 1
ATOM   1177 C CG2 . VAL . . 80 ? -9.075 -1.393  3.295 1.00  96.31 0 A 1
ATOM   1178 H H   . VAL . . 80 ? -9.944 -3.062  5.498 1.00  96.31 0 A 1
ATOM   1179 H HA  . VAL . . 80 ? -9.920 -4.763  3.057 1.00  96.31 0 A 1
ATOM   1180 H HB  . VAL . . 80 ? -9.016 -2.889  1.773 1.00  96.31 0 A 1
ATOM   1181 H HG11 . VAL . . 80 ? -11.557 -3.505  2.161 1.00  96.31 0 A 1
ATOM   1182 H HG12 . VAL . . 80 ? -11.616 -1.884  2.887 1.00  96.31 0 A 1
ATOM   1183 H HG13 . VAL . . 80 ? -11.074 -2.151  1.190 1.00  96.31 0 A 1
ATOM   1184 H HG21 . VAL . . 80 ? -9.142 -0.583  2.569 1.00  96.31 0 A 1
ATOM   1185 H HG22 . VAL . . 80 ? -8.029 -1.512  3.580 1.00  96.31 0 A 1
ATOM   1186 H HG23 . VAL . . 80 ? -9.656 -1.130  4.179 1.00  96.31 0 A 1
ATOM   1187 N N   . PRO . . 81 ? -7.311 -4.821  2.912 1.00  97.12 0 A 1
ATOM   1188 C CA  . PRO . . 81 ? -5.898 -5.123  3.085 1.00  97.12 0 A 1
ATOM   1189 C C   . PRO . . 81 ? -5.045 -3.870  3.293 1.00  97.12 0 A 1
ATOM   1190 O O   . PRO . . 81 ? -5.093 -2.937  2.490 1.00  97.12 0 A 1
ATOM   1191 C CB  . PRO . . 81 ? -5.475 -5.886  1.829 1.00  97.12 0 A 1
ATOM   1192 C CG  . PRO . . 81 ? -6.780 -6.501  1.327 1.00  97.12 0 A 1
ATOM   1193 C CD  . PRO . . 81 ? -7.794 -5.416  1.671 1.00  97.12 0 A 1
ATOM   1194 H HA  . PRO . . 81 ? -5.799 -5.786  3.945 1.00  97.12 0 A 1
ATOM   1195 H HB2 . PRO . . 81 ? -4.719 -6.637  2.060 1.00  97.12 0 A 1
ATOM   1196 H HB3 . PRO . . 81 ? -5.104 -5.193  1.075 1.00  97.12 0 A 1
ATOM   1197 H HG2 . PRO . . 81 ? -7.006 -7.407  1.889 1.00  97.12 0 A 1
ATOM   1198 H HG3 . PRO . . 81 ? -6.751 -6.706  0.258 1.00  97.12 0 A 1
ATOM   1199 H HD2 . PRO . . 81 ? -7.801 -4.661  0.885 1.00  97.12 0 A 1
ATOM   1200 H HD3 . PRO . . 81 ? -8.781 -5.868  1.771 1.00  97.12 0 A 1
ATOM   1201 N N   . THR . . 82 ? -4.216 -3.890  4.332 1.00  97.14 0 A 1
ATOM   1202 C CA  . THR . . 82 ? -3.223 -2.847  4.644 1.00  97.14 0 A 1
ATOM   1203 C C   . THR . . 82 ? -1.796 -3.281  4.340 1.00  97.14 0 A 1
ATOM   1204 O O   . THR . . 82 ? -0.953 -2.431  4.077 1.00  97.14 0 A 1
ATOM   1205 C CB  . THR . . 82 ? -3.304 -2.427  6.114 1.00  97.14 0 A 1
ATOM   1206 C CG2 . THR . . 82 ? -4.598 -1.682  6.393 1.00  97.14 0 A 1
ATOM   1207 O OG1 . THR . . 82 ? -3.288 -3.540  6.978 1.00  97.14 0 A 1
ATOM   1208 H H   . THR . . 82 ? -4.259 -4.683  4.955 1.00  97.14 0 A 1
ATOM   1209 H HA  . THR . . 82 ? -3.413 -1.963  4.035 1.00  97.14 0 A 1
ATOM   1210 H HB  . THR . . 82 ? -2.467 -1.773  6.356 1.00  97.14 0 A 1
ATOM   1211 H HG1 . THR . . 82 ? -3.357 -3.184  7.867 1.00  97.14 0 A 1
ATOM   1212 H HG21 . THR . . 82 ? -4.681 -1.502  7.465 1.00  97.14 0 A 1
ATOM   1213 H HG22 . THR . . 82 ? -5.461 -2.253  6.048 1.00  97.14 0 A 1
ATOM   1214 H HG23 . THR . . 82 ? -4.565 -0.730  5.863 1.00  97.14 0 A 1
ATOM   1215 N N   . ALA . . 83 ? -1.533 -4.588  4.324 1.00  96.64 0 A 1
ATOM   1216 C CA  . ALA . . 83 ? -0.271 -5.162  3.875 1.00  96.64 0 A 1
ATOM   1217 C C   . ALA . . 83 ? -0.538 -6.417  3.049 1.00  96.64 0 A 1
ATOM   1218 O O   . ALA . . 83 ? -1.419 -7.224  3.378 1.00  96.64 0 A 1
ATOM   1219 C CB  . ALA . . 83 ?  0.635 -5.465  5.073 1.00  96.64 0 A 1
ATOM   1220 H H   . ALA . . 83 ? -2.276 -5.230  4.560 1.00  96.64 0 A 1
ATOM   1221 H HA  . ALA . . 83 ?  0.242 -4.439  3.242 1.00  96.64 0 A 1
ATOM   1222 H HB1 . ALA . . 83 ?  0.219 -6.277  5.668 1.00  96.64 0 A 1
ATOM   1223 H HB2 . ALA . . 83 ?  0.748 -4.573  5.689 1.00  96.64 0 A 1
ATOM   1224 H HB3 . ALA . . 83 ?  1.619 -5.768  4.715 1.00  96.64 0 A 1
ATOM   1225 N N   . ARG . . 84 ?  0.236 -6.571  1.978 1.00  97.09 0 A 1
ATOM   1226 C CA  . ARG . . 84 ?  0.192 -7.719  1.079 1.00  97.09 0 A 1
ATOM   1227 C C   . ARG . . 84 ?  1.616 -8.149  0.757 1.00  97.09 0 A 1
ATOM   1228 O O   . ARG . . 84 ?  2.517 -7.315  0.755 1.00  97.09 0 A 1
ATOM   1229 C CB  . ARG . . 84 ? -0.558 -7.373 -0.214 1.00  97.09 0 A 1
ATOM   1230 C CG  . ARG . . 84 ? -2.028 -6.972 -0.021 1.00  97.09 0 A 1
ATOM   1231 C CD  . ARG . . 84 ? -2.577 -6.343 -1.309 1.00  97.09 0 A 1
ATOM   1232 N NE  . ARG . . 84 ? -3.241 -5.050 -1.050 1.00  97.09 0 A 1
ATOM   1233 C CZ  . ARG . . 84 ? -3.278 -4.004 -1.857 1.00  97.09 0 A 1
ATOM   1234 N NH1 . ARG . . 84 ? -2.613 -3.934 -2.973 1.00  97.09 1 A 1
ATOM   1235 N NH2 . ARG . . 84 ? -3.994 -2.964 -1.536 1.00  97.09 0 A 1
ATOM   1236 H H   . ARG . . 84 ?  0.976 -5.905  1.810 1.00  97.09 0 A 1
ATOM   1237 H HA  . ARG . . 84 ? -0.304 -8.545  1.588 1.00  97.09 0 A 1
ATOM   1238 H HB2 . ARG . . 84 ? -0.534 -8.245 -0.868 1.00  97.09 0 A 1
ATOM   1239 H HB3 . ARG . . 84 ? -0.023 -6.555 -0.697 1.00  97.09 0 A 1
ATOM   1240 H HG2 . ARG . . 84 ? -2.614 -7.854  0.240 1.00  97.09 0 A 1
ATOM   1241 H HG3 . ARG . . 84 ? -2.110 -6.249  0.790 1.00  97.09 0 A 1
ATOM   1242 H HD2 . ARG . . 84 ? -1.748 -6.184 -2.000 1.00  97.09 0 A 1
ATOM   1243 H HD3 . ARG . . 84 ? -3.277 -7.034 -1.780 1.00  97.09 0 A 1
ATOM   1244 H HE  . ARG . . 84 ? -3.759 -4.974 -0.187 1.00  97.09 0 A 1
ATOM   1245 H HH11 . ARG . . 84 ? -1.857 -4.574 -3.170 1.00  97.09 0 A 1
ATOM   1246 H HH12 . ARG . . 84 ? -2.683 -3.137 -3.590 1.00  97.09 0 A 1
ATOM   1247 H HH21 . ARG . . 84 ? -4.486 -2.928 -0.655 1.00  97.09 0 A 1
ATOM   1248 H HH22 . ARG . . 84 ? -3.999 -2.171 -2.162 1.00  97.09 0 A 1
ATOM   1249 N N   . ARG . . 85 ?  1.804 -9.431  0.468 1.00  96.83 0 A 1
ATOM   1250 C CA  . ARG . . 85 ?  3.089 -9.984  0.029 1.00  96.83 0 A 1
ATOM   1251 C C   . ARG . . 85 ?  2.972 -10.626 -1.358 1.00  96.83 0 A 1
ATOM   1252 O O   . ARG . . 85 ?  1.864 -11.000 -1.769 1.00  96.83 0 A 1
ATOM   1253 C CB  . ARG . . 85 ?  3.670 -10.915  1.109 1.00  96.83 0 A 1
ATOM   1254 C CG  . ARG . . 85 ?  2.879 -12.211  1.273 1.00  96.83 0 A 1
ATOM   1255 C CD  . ARG . . 85 ?  3.563 -13.151  2.257 1.00  96.83 0 A 1
ATOM   1256 N NE  . ARG . . 85 ?  2.754 -14.355  2.498 1.00  96.83 0 A 1
ATOM   1257 C CZ  . ARG . . 85 ?  2.980 -15.571  2.028 1.00  96.83 0 A 1
ATOM   1258 N NH1 . ARG . . 85 ?  3.898 -15.806  1.135 1.00  96.83 1 A 1
ATOM   1259 N NH2 . ARG . . 85 ?  2.302 -16.595  2.454 1.00  96.83 0 A 1
ATOM   1260 H H   . ARG . . 85 ?  0.997 -10.037  0.493 1.00  96.83 0 A 1
ATOM   1261 H HA  . ARG . . 85 ?  3.790 -9.155 -0.069 1.00  96.83 0 A 1
ATOM   1262 H HB2 . ARG . . 85 ?  3.690 -10.384  2.061 1.00  96.83 0 A 1
ATOM   1263 H HB3 . ARG . . 85 ?  4.698 -11.173  0.860 1.00  96.83 0 A 1
ATOM   1264 H HG2 . ARG . . 85 ?  1.887 -11.965  1.653 1.00  96.83 0 A 1
ATOM   1265 H HG3 . ARG . . 85 ?  2.817 -12.719  0.311 1.00  96.83 0 A 1
ATOM   1266 H HD2 . ARG . . 85 ?  4.556 -13.409  1.890 1.00  96.83 0 A 1
ATOM   1267 H HD3 . ARG . . 85 ?  3.686 -12.624  3.204 1.00  96.83 0 A 1
ATOM   1268 H HE  . ARG . . 85 ?  2.051 -14.237  3.215 1.00  96.83 0 A 1
ATOM   1269 H HH11 . ARG . . 85 ?  4.383 -15.032  0.704 1.00  96.83 0 A 1
ATOM   1270 H HH12 . ARG . . 85 ?  4.204 -16.748  0.938 1.00  96.83 0 A 1
ATOM   1271 H HH21 . ARG . . 85 ?  1.622 -16.472  3.189 1.00  96.83 0 A 1
ATOM   1272 H HH22 . ARG . . 85 ?  2.595 -17.516  2.158 1.00  96.83 0 A 1
ATOM   1273 N N   . PRO . . 86 ?  4.091 -10.743 -2.090 1.00  97.45 0 A 1
ATOM   1274 C CA  . PRO . . 86 ?  4.118 -11.423 -3.375 1.00  97.45 0 A 1
ATOM   1275 C C   . PRO . . 86 ?  3.959 -12.946 -3.248 1.00  97.45 0 A 1
ATOM   1276 O O   . PRO . . 86 ?  4.156 -13.524 -2.178 1.00  97.45 0 A 1
ATOM   1277 C CB  . PRO . . 86 ?  5.462 -11.038 -4.007 1.00  97.45 0 A 1
ATOM   1278 C CG  . PRO . . 86 ?  6.363 -10.775 -2.802 1.00  97.45 0 A 1
ATOM   1279 C CD  . PRO . . 86 ?  5.401 -10.174 -1.786 1.00  97.45 0 A 1
ATOM   1280 H HA  . PRO . . 86 ?  3.303 -11.040 -3.989 1.00  97.45 0 A 1
ATOM   1281 H HB2 . PRO . . 86 ?  5.357 -10.113 -4.573 1.00  97.45 0 A 1
ATOM   1282 H HB3 . PRO . . 86 ?  5.860 -11.820 -4.654 1.00  97.45 0 A 1
ATOM   1283 H HG2 . PRO . . 86 ?  7.177 -10.091 -3.044 1.00  97.45 0 A 1
ATOM   1284 H HG3 . PRO . . 86 ?  6.755 -11.711 -2.403 1.00  97.45 0 A 1
ATOM   1285 H HD2 . PRO . . 86 ?  5.745 -10.412 -0.780 1.00  97.45 0 A 1
ATOM   1286 H HD3 . PRO . . 86 ?  5.363 -9.093 -1.917 1.00  97.45 0 A 1
ATOM   1287 N N   . LEU . . 87 ?  3.647 -13.585 -4.376 1.00  97.94 0 A 1
ATOM   1288 C CA  . LEU . . 87 ?  3.593 -15.037 -4.549 1.00  97.94 0 A 1
ATOM   1289 C C   . LEU . . 87 ?  4.487 -15.450 -5.724 1.00  97.94 0 A 1
ATOM   1290 O O   . LEU . . 87 ?  4.346 -14.910 -6.821 1.00  97.94 0 A 1
ATOM   1291 C CB  . LEU . . 87 ?  2.129 -15.446 -4.792 1.00  97.94 0 A 1
ATOM   1292 C CG  . LEU . . 87 ?  1.911 -16.949 -5.048 1.00  97.94 0 A 1
ATOM   1293 C CD1 . LEU . . 87 ?  2.179 -17.782 -3.796 1.00  97.94 0 A 1
ATOM   1294 C CD2 . LEU . . 87 ?  0.470 -17.181 -5.492 1.00  97.94 0 A 1
ATOM   1295 H H   . LEU . . 87 ?  3.495 -13.022 -5.200 1.00  97.94 0 A 1
ATOM   1296 H HA  . LEU . . 87 ?  3.954 -15.527 -3.645 1.00  97.94 0 A 1
ATOM   1297 H HB2 . LEU . . 87 ?  1.530 -15.146 -3.933 1.00  97.94 0 A 1
ATOM   1298 H HB3 . LEU . . 87 ?  1.771 -14.902 -5.667 1.00  97.94 0 A 1
ATOM   1299 H HG  . LEU . . 87 ?  2.565 -17.289 -5.852 1.00  97.94 0 A 1
ATOM   1300 H HD11 . LEU . . 87 ?  1.534 -17.454 -2.979 1.00  97.94 0 A 1
ATOM   1301 H HD12 . LEU . . 87 ?  1.980 -18.832 -4.011 1.00  97.94 0 A 1
ATOM   1302 H HD13 . LEU . . 87 ?  3.224 -17.694 -3.499 1.00  97.94 0 A 1
ATOM   1303 H HD21 . LEU . . 87 ?  0.309 -16.690 -6.451 1.00  97.94 0 A 1
ATOM   1304 H HD22 . LEU . . 87 ?  0.291 -18.249 -5.609 1.00  97.94 0 A 1
ATOM   1305 H HD23 . LEU . . 87 ? -0.220 -16.777 -4.751 1.00  97.94 0 A 1
ATOM   1306 N N   . SER . . 88 ?  5.373 -16.424 -5.512 1.00  98.00 0 A 1
ATOM   1307 C CA  . SER . . 88 ?  6.094 -17.075 -6.612 1.00  98.00 0 A 1
ATOM   1308 C C   . SER . . 88 ?  5.153 -18.015 -7.358 1.00  98.00 0 A 1
ATOM   1309 O O   . SER . . 88 ?  4.517 -18.868 -6.745 1.00  98.00 0 A 1
ATOM   1310 C CB  . SER . . 88 ?  7.301 -17.876 -6.111 1.00  98.00 0 A 1
ATOM   1311 O OG  . SER . . 88 ?  8.290 -17.027 -5.562 1.00  98.00 0 A 1
ATOM   1312 H H   . SER . . 88 ?  5.438 -16.849 -4.598 1.00  98.00 0 A 1
ATOM   1313 H HA  . SER . . 88 ?  6.453 -16.317 -7.308 1.00  98.00 0 A 1
ATOM   1314 H HB2 . SER . . 88 ?  7.735 -18.419 -6.950 1.00  98.00 0 A 1
ATOM   1315 H HB3 . SER . . 88 ?  6.980 -18.595 -5.358 1.00  98.00 0 A 1
ATOM   1316 H HG  . SER . . 88 ?  8.443 -16.308 -6.179 1.00  98.00 0 A 1
ATOM   1317 N N   . LEU . . 89 ?  5.092 -17.875 -8.679 1.00  98.37 0 A 1
ATOM   1318 C CA  . LEU . . 89 ?  4.372 -18.771 -9.575 1.00  98.37 0 A 1
ATOM   1319 C C   . LEU . . 89 ?  5.335 -19.366 -10.596 1.00  98.37 0 A 1
ATOM   1320 O O   . LEU . . 89 ?  6.138 -18.651 -11.201 1.00  98.37 0 A 1
ATOM   1321 C CB  . LEU . . 89 ?  3.231 -18.024 -10.289 1.00  98.37 0 A 1
ATOM   1322 C CG  . LEU . . 89 ?  2.092 -17.530 -9.381 1.00  98.37 0 A 1
ATOM   1323 C CD1 . LEU . . 89 ?  1.011 -16.876 -10.240 1.00  98.37 0 A 1
ATOM   1324 C CD2 . LEU . . 89 ?  1.438 -18.671 -8.604 1.00  98.37 0 A 1
ATOM   1325 H H   . LEU . . 89 ?  5.604 -17.113 -9.102 1.00  98.37 0 A 1
ATOM   1326 H HA  . LEU . . 89 ?  3.947 -19.599 -9.007 1.00  98.37 0 A 1
ATOM   1327 H HB2 . LEU . . 89 ?  3.653 -17.169 -10.817 1.00  98.37 0 A 1
ATOM   1328 H HB3 . LEU . . 89 ?  2.803 -18.695 -11.034 1.00  98.37 0 A 1
ATOM   1329 H HG  . LEU . . 89 ?  2.474 -16.789 -8.679 1.00  98.37 0 A 1
ATOM   1330 H HD11 . LEU . . 89 ?  0.261 -16.410 -9.601 1.00  98.37 0 A 1
ATOM   1331 H HD12 . LEU . . 89 ?  0.531 -17.624 -10.869 1.00  98.37 0 A 1
ATOM   1332 H HD13 . LEU . . 89 ?  1.458 -16.115 -10.880 1.00  98.37 0 A 1
ATOM   1333 H HD21 . LEU . . 89 ?  1.229 -19.513 -9.263 1.00  98.37 0 A 1
ATOM   1334 H HD22 . LEU . . 89 ?  0.504 -18.330 -8.159 1.00  98.37 0 A 1
ATOM   1335 H HD23 . LEU . . 89 ?  2.105 -18.985 -7.802 1.00  98.37 0 A 1
ATOM   1336 N N   . LEU . . 90 ?  5.199 -20.666 -10.821 1.00  98.15 0 A 1
ATOM   1337 C CA  . LEU . . 90 ?  5.742 -21.390 -11.955 1.00  98.15 0 A 1
ATOM   1338 C C   . LEU . . 90 ?  4.576 -21.763 -12.869 1.00  98.15 0 A 1
ATOM   1339 O O   . LEU . . 90 ?  3.636 -22.424 -12.432 1.00  98.15 0 A 1
ATOM   1340 C CB  . LEU . . 90 ?  6.485 -22.639 -11.459 1.00  98.15 0 A 1
ATOM   1341 C CG  . LEU . . 90 ?  7.306 -23.304 -12.571 1.00  98.15 0 A 1
ATOM   1342 C CD1 . LEU . . 90 ?  8.614 -22.539 -12.791 1.00  98.15 0 A 1
ATOM   1343 C CD2 . LEU . . 90 ?  7.641 -24.744 -12.198 1.00  98.15 0 A 1
ATOM   1344 H H   . LEU . . 90 ?  4.518 -21.162 -10.263 1.00  98.15 0 A 1
ATOM   1345 H HA  . LEU . . 90 ?  6.435 -20.743 -12.493 1.00  98.15 0 A 1
ATOM   1346 H HB2 . LEU . . 90 ?  7.150 -22.375 -10.637 1.00  98.15 0 A 1
ATOM   1347 H HB3 . LEU . . 90 ?  5.746 -23.346 -11.082 1.00  98.15 0 A 1
ATOM   1348 H HG  . LEU . . 90 ?  6.740 -23.316 -13.502 1.00  98.15 0 A 1
ATOM   1349 H HD11 . LEU . . 90 ?  9.192 -23.032 -13.572 1.00  98.15 0 A 1
ATOM   1350 H HD12 . LEU . . 90 ?  9.193 -22.516 -11.868 1.00  98.15 0 A 1
ATOM   1351 H HD13 . LEU . . 90 ?  8.396 -21.521 -13.112 1.00  98.15 0 A 1
ATOM   1352 H HD21 . LEU . . 90 ?  6.722 -25.314 -12.061 1.00  98.15 0 A 1
ATOM   1353 H HD22 . LEU . . 90 ?  8.221 -25.208 -12.995 1.00  98.15 0 A 1
ATOM   1354 H HD23 . LEU . . 90 ?  8.210 -24.758 -11.269 1.00  98.15 0 A 1
ATOM   1355 N N   . TYR . . 91 ?  4.625 -21.346 -14.126 1.00  97.44 0 A 1
ATOM   1356 C CA  . TYR . . 91 ?  3.501 -21.506 -15.043 1.00  97.44 0 A 1
ATOM   1357 C C   . TYR . . 91 ?  3.954 -21.673 -16.493 1.00  97.44 0 A 1
ATOM   1358 O O   . TYR . . 91 ?  5.110 -21.414 -16.832 1.00  97.44 0 A 1
ATOM   1359 C CB  . TYR . . 91 ?  2.546 -20.316 -14.872 1.00  97.44 0 A 1
ATOM   1360 C CG  . TYR . . 91 ?  3.102 -18.967 -15.277 1.00  97.44 0 A 1
ATOM   1361 C CD1 . TYR . . 91 ?  3.874 -18.223 -14.366 1.00  97.44 0 A 1
ATOM   1362 C CD2 . TYR . . 91 ?  2.835 -18.451 -16.560 1.00  97.44 0 A 1
ATOM   1363 C CE1 . TYR . . 91 ?  4.391 -16.971 -14.739 1.00  97.44 0 A 1
ATOM   1364 C CE2 . TYR . . 91 ?  3.353 -17.200 -16.941 1.00  97.44 0 A 1
ATOM   1365 C CZ  . TYR . . 91 ?  4.136 -16.460 -16.028 1.00  97.44 0 A 1
ATOM   1366 O OH  . TYR . . 91 ?  4.650 -15.253 -16.393 1.00  97.44 0 A 1
ATOM   1367 H H   . TYR . . 91 ?  5.414 -20.797 -14.437 1.00  97.44 0 A 1
ATOM   1368 H HA  . TYR . . 91 ?  2.952 -22.410 -14.783 1.00  97.44 0 A 1
ATOM   1369 H HB2 . TYR . . 91 ?  1.659 -20.515 -15.472 1.00  97.44 0 A 1
ATOM   1370 H HB3 . TYR . . 91 ?  2.218 -20.266 -13.833 1.00  97.44 0 A 1
ATOM   1371 H HD1 . TYR . . 91 ?  4.076 -18.618 -13.382 1.00  97.44 0 A 1
ATOM   1372 H HD2 . TYR . . 91 ?  2.220 -19.013 -17.248 1.00  97.44 0 A 1
ATOM   1373 H HE1 . TYR . . 91 ?  4.991 -16.410 -14.039 1.00  97.44 0 A 1
ATOM   1374 H HE2 . TYR . . 91 ?  3.136 -16.814 -17.927 1.00  97.44 0 A 1
ATOM   1375 H HH  . TYR . . 91 ?  4.423 -15.064 -17.307 1.00  97.44 0 A 1
ATOM   1376 N N   . LEU . . 92 ?  3.038 -22.122 -17.344 1.00  95.05 0 A 1
ATOM   1377 C CA  . LEU . . 92 ?  3.219 -22.200 -18.788 1.00  95.05 0 A 1
ATOM   1378 C C   . LEU . . 92 ?  2.715 -20.913 -19.446 1.00  95.05 0 A 1
ATOM   1379 O O   . LEU . . 92 ?  1.574 -20.502 -19.240 1.00  95.05 0 A 1
ATOM   1380 C CB  . LEU . . 92 ?  2.500 -23.444 -19.336 1.00  95.05 0 A 1
ATOM   1381 C CG  . LEU . . 92 ?  3.084 -24.780 -18.840 1.00  95.05 0 A 1
ATOM   1382 C CD1 . LEU . . 92 ?  2.185 -25.933 -19.277 1.00  95.05 0 A 1
ATOM   1383 C CD2 . LEU . . 92 ?  4.492 -25.037 -19.387 1.00  95.05 0 A 1
ATOM   1384 H H   . LEU . . 92 ?  2.116 -22.318 -16.982 1.00  95.05 0 A 1
ATOM   1385 H HA  . LEU . . 92 ?  4.283 -22.293 -19.010 1.00  95.05 0 A 1
ATOM   1386 H HB2 . LEU . . 92 ?  1.451 -23.390 -19.045 1.00  95.05 0 A 1
ATOM   1387 H HB3 . LEU . . 92 ?  2.543 -23.425 -20.425 1.00  95.05 0 A 1
ATOM   1388 H HG  . LEU . . 92 ?  3.124 -24.778 -17.750 1.00  95.05 0 A 1
ATOM   1389 H HD11 . LEU . . 92 ?  2.586 -26.884 -18.927 1.00  95.05 0 A 1
ATOM   1390 H HD12 . LEU . . 92 ?  1.190 -25.807 -18.851 1.00  95.05 0 A 1
ATOM   1391 H HD13 . LEU . . 92 ?  2.103 -25.964 -20.364 1.00  95.05 0 A 1
ATOM   1392 H HD21 . LEU . . 92 ?  4.837 -26.014 -19.047 1.00  95.05 0 A 1
ATOM   1393 H HD22 . LEU . . 92 ?  5.181 -24.273 -19.026 1.00  95.05 0 A 1
ATOM   1394 H HD23 . LEU . . 92 ?  4.471 -25.028 -20.477 1.00  95.05 0 A 1
ATOM   1395 N N   . ASP . . 93 ?  3.565 -20.269 -20.247 1.00  91.04 0 A 1
ATOM   1396 C CA  . ASP . . 93 ?  3.142 -19.150 -21.088 1.00  91.04 0 A 1
ATOM   1397 C C   . ASP . . 93 ?  2.329 -19.629 -22.306 1.00  91.04 0 A 1
ATOM   1398 O O   . ASP . . 93 ?  2.196 -20.821 -22.587 1.00  91.04 0 A 1
ATOM   1399 C CB  . ASP . . 93 ?  4.337 -18.233 -21.451 1.00  91.04 0 A 1
ATOM   1400 C CG  . ASP . . 93 ?  5.272 -18.712 -22.579 1.00  91.04 0 A 1
ATOM   1401 O OD1 . ASP . . 93 ?  5.020 -19.754 -23.209 1.00  91.04 0 A 1
ATOM   1402 O OD2 . ASP . . 93 ?  6.239 -17.995 -22.933 1.00  91.04 -1 A 1
ATOM   1403 H H   . ASP . . 93 ?  4.490 -20.655 -20.366 1.00  91.04 0 A 1
ATOM   1404 H HA  . ASP . . 93 ?  2.463 -18.543 -20.491 1.00  91.04 0 A 1
ATOM   1405 H HB2 . ASP . . 93 ?  4.926 -18.058 -20.551 1.00  91.04 0 A 1
ATOM   1406 H HB3 . ASP . . 93 ?  3.931 -17.269 -21.755 1.00  91.04 0 A 1
ATOM   1407 N N   . HIS . . 94 ?  1.815 -18.680 -23.090 1.00  85.57 0 A 1
ATOM   1408 C CA  . HIS . . 94 ?  1.036 -18.968 -24.298 1.00  85.57 0 A 1
ATOM   1409 C C   . HIS . . 94 ?  1.802 -19.742 -25.396 1.00  85.57 0 A 1
ATOM   1410 O O   . HIS . . 94 ?  1.192 -20.162 -26.378 1.00  85.57 0 A 1
ATOM   1411 C CB  . HIS . . 94 ?  0.503 -17.637 -24.848 1.00  85.57 0 A 1
ATOM   1412 C CG  . HIS . . 94 ?  1.559 -16.812 -25.543 1.00  85.57 0 A 1
ATOM   1413 C CD2 . HIS . . 94 ?  2.298 -15.782 -25.026 1.00  85.57 0 A 1
ATOM   1414 N ND1 . HIS . . 94 ?  1.961 -16.979 -26.846 1.00  85.57 0 A 1
ATOM   1415 C CE1 . HIS . . 94 ?  2.882 -16.047 -27.122 1.00  85.57 0 A 1
ATOM   1416 N NE2 . HIS . . 94 ?  3.156 -15.313 -26.031 1.00  85.57 0 A 1
ATOM   1417 H H   . HIS . . 94 ?  1.925 -17.717 -22.806 1.00  85.57 0 A 1
ATOM   1418 H HA  . HIS . . 94 ?  0.187 -19.586 -24.006 1.00  85.57 0 A 1
ATOM   1419 H HB2 . HIS . . 94 ?  0.055 -17.058 -24.041 1.00  85.57 0 A 1
ATOM   1420 H HB3 . HIS . . 94 ? -0.284 -17.857 -25.569 1.00  85.57 0 A 1
ATOM   1421 H HD1 . HIS . . 94 ?  1.688 -17.736 -27.455 1.00  85.57 0 A 1
ATOM   1422 H HD2 . HIS . . 94 ?  2.234 -15.401 -24.017 1.00  85.57 0 A 1
ATOM   1423 H HE1 . HIS . . 94 ?  3.388 -15.954 -28.072 1.00  85.57 0 A 1
ATOM   1424 N N   . ASN . . 95 ?  3.126 -19.892 -25.282 1.00  88.38 0 A 1
ATOM   1425 C CA  . ASN . . 95 ?  3.962 -20.693 -26.181 1.00  88.38 0 A 1
ATOM   1426 C C   . ASN . . 95 ?  4.376 -22.036 -25.548 1.00  88.38 0 A 1
ATOM   1427 O O   . ASN . . 95 ?  5.198 -22.744 -26.129 1.00  88.38 0 A 1
ATOM   1428 C CB  . ASN . . 95 ?  5.220 -19.907 -26.576 1.00  88.38 0 A 1
ATOM   1429 C CG  . ASN . . 95 ?  4.961 -18.537 -27.149 1.00  88.38 0 A 1
ATOM   1430 N ND2 . ASN . . 95 ?  5.423 -17.517 -26.459 1.00  88.38 0 A 1
ATOM   1431 O OD1 . ASN . . 95 ?  4.364 -18.369 -28.201 1.00  88.38 0 A 1
ATOM   1432 H H   . ASN . . 95 ?  3.559 -19.612 -24.413 1.00  88.38 0 A 1
ATOM   1433 H HA  . ASN . . 95 ?  3.403 -20.927 -27.086 1.00  88.38 0 A 1
ATOM   1434 H HB2 . ASN . . 95 ?  5.786 -20.478 -27.312 1.00  88.38 0 A 1
ATOM   1435 H HB3 . ASN . . 95 ?  5.830 -19.810 -25.678 1.00  88.38 0 A 1
ATOM   1436 H HD21 . ASN . . 95 ?  5.702 -17.708 -25.508 1.00  88.38 0 A 1
ATOM   1437 H HD22 . ASN . . 95 ?  5.001 -16.623 -26.665 1.00  88.38 0 A 1
ATOM   1438 N N   . GLY . . 96 ?  3.871 -22.371 -24.356 1.00  89.67 0 A 1
ATOM   1439 C CA  . GLY . . 96 ?  4.262 -23.568 -23.608 1.00  89.67 0 A 1
ATOM   1440 C C   . GLY . . 96 ?  5.646 -23.476 -22.953 1.00  89.67 0 A 1
ATOM   1441 O O   . GLY . . 96 ?  6.205 -24.499 -22.550 1.00  89.67 0 A 1
ATOM   1442 H H   . GLY . . 96 ?  3.245 -21.729 -23.893 1.00  89.67 0 A 1
ATOM   1443 H HA2 . GLY . . 96 ?  4.255 -24.431 -24.274 1.00  89.67 0 A 1
ATOM   1444 H HA3 . GLY . . 96 ?  3.530 -23.735 -22.819 1.00  89.67 0 A 1
ATOM   1445 N N   . ASN . . 97 ?  6.229 -22.278 -22.841 1.00  93.31 0 A 1
ATOM   1446 C CA  . ASN . . 97 ?  7.461 -22.102 -22.081 1.00  93.31 0 A 1
ATOM   1447 C C   . ASN . . 97 ?  7.147 -22.080 -20.590 1.00  93.31 0 A 1
ATOM   1448 O O   . ASN . . 97 ?  6.201 -21.429 -20.154 1.00  93.31 0 A 1
ATOM   1449 C CB  . ASN . . 97 ?  8.212 -20.820 -22.453 1.00  93.31 0 A 1
ATOM   1450 C CG  . ASN . . 97 ?  8.502 -20.700 -23.927 1.00  93.31 0 A 1
ATOM   1451 N ND2 . ASN . . 97 ?  8.046 -19.636 -24.541 1.00  93.31 0 A 1
ATOM   1452 O OD1 . ASN . . 97 ?  9.162 -21.527 -24.532 1.00  93.31 0 A 1
ATOM   1453 H H   . ASN . . 97 ?  5.701 -21.458 -23.105 1.00  93.31 0 A 1
ATOM   1454 H HA  . ASN . . 97 ?  8.118 -22.948 -22.290 1.00  93.31 0 A 1
ATOM   1455 H HB2 . ASN . . 97 ?  9.165 -20.798 -21.923 1.00  93.31 0 A 1
ATOM   1456 H HB3 . ASN . . 97 ?  7.635 -19.960 -22.113 1.00  93.31 0 A 1
ATOM   1457 H HD21 . ASN . . 97 ?  7.987 -19.751 -25.542 1.00  93.31 0 A 1
ATOM   1458 H HD22 . ASN . . 97 ?  7.369 -19.098 -24.020 1.00  93.31 0 A 1
ATOM   1459 N N   . VAL . . 98 ?  8.009 -22.713 -19.805 1.00  96.19 0 A 1
ATOM   1460 C CA  . VAL . . 98 ?  7.956 -22.636 -18.347 1.00  96.19 0 A 1
ATOM   1461 C C   . VAL . . 98 ?  8.543 -21.301 -17.892 1.00  96.19 0 A 1
ATOM   1462 O O   . VAL . . 98 ?  9.707 -20.987 -18.163 1.00  96.19 0 A 1
ATOM   1463 C CB  . VAL . . 98 ?  8.719 -23.811 -17.728 1.00  96.19 0 A 1
ATOM   1464 C CG1 . VAL . . 98 ?  8.708 -23.754 -16.199 1.00  96.19 0 A 1
ATOM   1465 C CG2 . VAL . . 98 ?  8.152 -25.166 -18.166 1.00  96.19 0 A 1
ATOM   1466 H H   . VAL . . 98 ?  8.783 -23.202 -20.231 1.00  96.19 0 A 1
ATOM   1467 H HA  . VAL . . 98 ?  6.918 -22.697 -18.022 1.00  96.19 0 A 1
ATOM   1468 H HB  . VAL . . 98 ?  9.749 -23.744 -18.083 1.00  96.19 0 A 1
ATOM   1469 H HG11 . VAL . . 98 ?  9.203 -24.632 -15.785 1.00  96.19 0 A 1
ATOM   1470 H HG12 . VAL . . 98 ?  9.242 -22.867 -15.857 1.00  96.19 0 A 1
ATOM   1471 H HG13 . VAL . . 98 ?  7.681 -23.719 -15.836 1.00  96.19 0 A 1
ATOM   1472 H HG21 . VAL . . 98 ?  8.186 -25.271 -19.251 1.00  96.19 0 A 1
ATOM   1473 H HG22 . VAL . . 98 ?  7.117 -25.249 -17.835 1.00  96.19 0 A 1
ATOM   1474 H HG23 . VAL . . 98 ?  8.734 -25.972 -17.717 1.00  96.19 0 A 1
ATOM   1475 N N   . VAL . . 99 ?  7.744 -20.522 -17.175 1.00  96.84 0 A 1
ATOM   1476 C CA  . VAL . . 99 ?  8.096 -19.200 -16.657 1.00  96.84 0 A 1
ATOM   1477 C C   . VAL . . 99 ?  7.971 -19.210 -15.135 1.00  96.84 0 A 1
ATOM   1478 O O   . VAL . . 99 ?  7.021 -19.766 -14.594 1.00  96.84 0 A 1
ATOM   1479 C CB  . VAL . . 99 ?  7.218 -18.112 -17.306 1.00  96.84 0 A 1
ATOM   1480 C CG1 . VAL . . 99 ?  7.673 -16.716 -16.864 1.00  96.84 0 A 1
ATOM   1481 C CG2 . VAL . . 99 ?  7.313 -18.153 -18.839 1.00  96.84 0 A 1
ATOM   1482 H H   . VAL . . 99 ?  6.799 -20.838 -17.012 1.00  96.84 0 A 1
ATOM   1483 H HA  . VAL . . 99 ?  9.133 -18.981 -16.911 1.00  96.84 0 A 1
ATOM   1484 H HB  . VAL . . 99 ?  6.178 -18.258 -17.015 1.00  96.84 0 A 1
ATOM   1485 H HG11 . VAL . . 99 ?  8.728 -16.565 -17.093 1.00  96.84 0 A 1
ATOM   1486 H HG12 . VAL . . 99 ?  7.088 -15.955 -17.380 1.00  96.84 0 A 1
ATOM   1487 H HG13 . VAL . . 99 ?  7.508 -16.591 -15.794 1.00  96.84 0 A 1
ATOM   1488 H HG21 . VAL . . 99 ?  6.772 -17.310 -19.269 1.00  96.84 0 A 1
ATOM   1489 H HG22 . VAL . . 99 ?  6.853 -19.069 -19.212 1.00  96.84 0 A 1
ATOM   1490 H HG23 . VAL . . 99 ?  8.354 -18.116 -19.157 1.00  96.84 0 A 1
ATOM   1491 N N   . LYS . . 100 ?  8.943 -18.599 -14.445 1.00  97.75 0 A 1
ATOM   1492 C CA  . LYS . . 100 ?  8.884 -18.310 -13.006 1.00  97.75 0 A 1
ATOM   1493 C C   . LYS . . 100 ?  8.756 -16.809 -12.828 1.00  97.75 0 A 1
ATOM   1494 O O   . LYS . . 100 ?  9.619 -16.082 -13.321 1.00  97.75 0 A 1
ATOM   1495 C CB  . LYS . . 100 ? 10.107 -18.874 -12.251 1.00  97.75 0 A 1
ATOM   1496 C CG  . LYS . . 100 ? 10.070 -18.598 -10.728 1.00  97.75 0 A 1
ATOM   1497 C CD  . LYS . . 100 ? 10.850 -17.345 -10.271 1.00  97.75 0 A 1
ATOM   1498 C CE  . LYS . . 100 ? 10.632 -17.099 -8.768 1.00  97.75 0 A 1
ATOM   1499 N NZ  . LYS . . 100 ? 11.395 -15.938 -8.240 1.00  97.75 1 A 1
ATOM   1500 H H   . LYS . . 100 ?  9.632 -18.084 -14.976 1.00  97.75 0 A 1
ATOM   1501 H HA  . LYS . . 100 ?  7.992 -18.779 -12.591 1.00  97.75 0 A 1
ATOM   1502 H HB2 . LYS . . 100 ? 10.118 -19.954 -12.395 1.00  97.75 0 A 1
ATOM   1503 H HB3 . LYS . . 100 ? 11.027 -18.472 -12.674 1.00  97.75 0 A 1
ATOM   1504 H HG2 . LYS . . 100 ? 10.505 -19.458 -10.219 1.00  97.75 0 A 1
ATOM   1505 H HG3 . LYS . . 100 ?  9.034 -18.523 -10.399 1.00  97.75 0 A 1
ATOM   1506 H HD2 . LYS . . 100 ? 11.913 -17.496 -10.464 1.00  97.75 0 A 1
ATOM   1507 H HD3 . LYS . . 100 ? 10.512 -16.466 -10.821 1.00  97.75 0 A 1
ATOM   1508 H HE2 . LYS . . 100 ? 10.897 -17.994 -8.206 1.00  97.75 0 A 1
ATOM   1509 H HE3 . LYS . . 100 ?  9.570 -16.916 -8.606 1.00  97.75 0 A 1
ATOM   1510 H HZ1 . LYS . . 100 ? 11.515 -15.200 -8.918 1.00  97.75 0 A 1
ATOM   1511 H HZ2 . LYS . . 100 ? 12.282 -16.212 -7.844 1.00  97.75 0 A 1
ATOM   1512 H HZ3 . LYS . . 100 ? 10.857 -15.482 -7.516 1.00  97.75 0 A 1
ATOM   1513 N N   . THR . . 101 ?  7.753 -16.370 -12.079 1.00  97.08 0 A 1
ATOM   1514 C CA  . THR . . 101 ?  7.557 -14.951 -11.773 1.00  97.08 0 A 1
ATOM   1515 C C   . THR . . 101 ?  7.063 -14.769 -10.346 1.00  97.08 0 A 1
ATOM   1516 O O   . THR . . 101 ?  6.300 -15.589 -9.845 1.00  97.08 0 A 1
ATOM   1517 C CB  . THR . . 101 ?  6.580 -14.290 -12.759 1.00  97.08 0 A 1
ATOM   1518 C CG2 . THR . . 101 ?  6.676 -12.775 -12.663 1.00  97.08 0 A 1
ATOM   1519 O OG1 . THR . . 101 ?  6.912 -14.598 -14.095 1.00  97.08 0 A 1
ATOM   1520 H H   . THR . . 101 ?  7.097 -17.038 -11.700 1.00  97.08 0 A 1
ATOM   1521 H HA  . THR . . 101 ?  8.515 -14.440 -11.860 1.00  97.08 0 A 1
ATOM   1522 H HB  . THR . . 101 ?  5.560 -14.617 -12.559 1.00  97.08 0 A 1
ATOM   1523 H HG1 . THR . . 101 ?  6.122 -14.506 -14.632 1.00  97.08 0 A 1
ATOM   1524 H HG21 . THR . . 101 ?  7.720 -12.461 -12.654 1.00  97.08 0 A 1
ATOM   1525 H HG22 . THR . . 101 ?  6.201 -12.330 -13.537 1.00  97.08 0 A 1
ATOM   1526 H HG23 . THR . . 101 ?  6.182 -12.428 -11.756 1.00  97.08 0 A 1
ATOM   1527 N N   . ASP . . 102 ?  7.485 -13.686 -9.699 1.00  97.31 0 A 1
ATOM   1528 C CA  . ASP . . 102 ?  6.960 -13.272 -8.400 1.00  97.31 0 A 1
ATOM   1529 C C   . ASP . . 102 ?  5.881 -12.206 -8.628 1.00  97.31 0 A 1
ATOM   1530 O O   . ASP . . 102 ?  6.172 -11.074 -9.030 1.00  97.31 0 A 1
ATOM   1531 C CB  . ASP . . 102 ?  8.109 -12.799 -7.498 1.00  97.31 0 A 1
ATOM   1532 C CG  . ASP . . 102 ?  9.146 -13.902 -7.244 1.00  97.31 0 A 1
ATOM   1533 O OD1 . ASP . . 102 ?  8.797 -15.104 -7.207 1.00  97.31 0 A 1
ATOM   1534 O OD2 . ASP . . 102 ? 10.354 -13.602 -7.164 1.00  97.31 -1 A 1
ATOM   1535 H H   . ASP . . 102 ?  8.093 -13.033 -10.173 1.00  97.31 0 A 1
ATOM   1536 H HA  . ASP . . 102 ?  6.494 -14.123 -7.903 1.00  97.31 0 A 1
ATOM   1537 H HB2 . ASP . . 102 ?  8.600 -11.944 -7.964 1.00  97.31 0 A 1
ATOM   1538 H HB3 . ASP . . 102 ?  7.692 -12.471 -6.545 1.00  97.31 0 A 1
ATOM   1539 N N   . VAL . . 103 ?  4.618 -12.584 -8.434 1.00  98.04 0 A 1
ATOM   1540 C CA  . VAL . . 103 ?  3.467 -11.700 -8.638 1.00  98.04 0 A 1
ATOM   1541 C C   . VAL . . 103 ?  3.252 -10.883 -7.366 1.00  98.04 0 A 1
ATOM   1542 O O   . VAL . . 103 ?  3.078 -11.480 -6.299 1.00  98.04 0 A 1
ATOM   1543 C CB  . VAL . . 103 ?  2.197 -12.485 -9.003 1.00  98.04 0 A 1
ATOM   1544 C CG1 . VAL . . 103 ?  1.031 -11.543 -9.333 1.00  98.04 0 A 1
ATOM   1545 C CG2 . VAL . . 103 ?  2.430 -13.376 -10.223 1.00  98.04 0 A 1
ATOM   1546 H H   . VAL . . 103 ?  4.447 -13.514 -8.079 1.00  98.04 0 A 1
ATOM   1547 H HA  . VAL . . 103 ?  3.690 -11.043 -9.479 1.00  98.04 0 A 1
ATOM   1548 H HB  . VAL . . 103 ?  1.919 -13.130 -8.169 1.00  98.04 0 A 1
ATOM   1549 H HG11 . VAL . . 103 ?  1.268 -10.931 -10.204 1.00  98.04 0 A 1
ATOM   1550 H HG12 . VAL . . 103 ?  0.809 -10.893 -8.487 1.00  98.04 0 A 1
ATOM   1551 H HG13 . VAL . . 103 ?  0.137 -12.129 -9.545 1.00  98.04 0 A 1
ATOM   1552 H HG21 . VAL . . 103 ?  1.489 -13.850 -10.503 1.00  98.04 0 A 1
ATOM   1553 H HG22 . VAL . . 103 ?  2.796 -12.776 -11.057 1.00  98.04 0 A 1
ATOM   1554 H HG23 . VAL . . 103 ?  3.155 -14.158 -9.991 1.00  98.04 0 A 1
ATOM   1555 N N   . PRO . . 104 ?  3.277 -9.540 -7.429 1.00  97.55 0 A 1
ATOM   1556 C CA  . PRO . . 104 ?  3.096 -8.702 -6.251 1.00  97.55 0 A 1
ATOM   1557 C C   . PRO . . 104 ?  1.664 -8.789 -5.723 1.00  97.55 0 A 1
ATOM   1558 O O   . PRO . . 104 ?  0.740 -9.139 -6.451 1.00  97.55 0 A 1
ATOM   1559 C CB  . PRO . . 104 ?  3.463 -7.287 -6.702 1.00  97.55 0 A 1
ATOM   1560 C CG  . PRO . . 104 ?  3.076 -7.290 -8.179 1.00  97.55 0 A 1
ATOM   1561 C CD  . PRO . . 104 ?  3.406 -8.715 -8.622 1.00  97.55 0 A 1
ATOM   1562 H HA  . PRO . . 104 ?  3.775 -9.010 -5.458 1.00  97.55 0 A 1
ATOM   1563 H HB2 . PRO . . 104 ?  4.539 -7.144 -6.608 1.00  97.55 0 A 1
ATOM   1564 H HB3 . PRO . . 104 ?  2.927 -6.519 -6.144 1.00  97.55 0 A 1
ATOM   1565 H HG2 . PRO . . 104 ?  2.005 -7.113 -8.270 1.00  97.55 0 A 1
ATOM   1566 H HG3 . PRO . . 104 ?  3.637 -6.549 -8.748 1.00  97.55 0 A 1
ATOM   1567 H HD2 . PRO . . 104 ?  2.716 -9.030 -9.404 1.00  97.55 0 A 1
ATOM   1568 H HD3 . PRO . . 104 ?  4.436 -8.762 -8.976 1.00  97.55 0 A 1
ATOM   1569 N N   . ASP . . 105 ?  1.478 -8.404 -4.461 1.00  97.97 0 A 1
ATOM   1570 C CA  . ASP . . 105 ?  0.157 -8.183 -3.870 1.00  97.97 0 A 1
ATOM   1571 C C   . ASP . . 105 ? -0.830 -9.352 -4.013 1.00  97.97 0 A 1
ATOM   1572 O O   . ASP . . 105 ? -2.006 -9.139 -4.305 1.00  97.97 0 A 1
ATOM   1573 C CB  . ASP . . 105 ? -0.430 -6.869 -4.406 1.00  97.97 0 A 1
ATOM   1574 C CG  . ASP . . 105 ?  0.325 -5.626 -3.971 1.00  97.97 0 A 1
ATOM   1575 O OD1 . ASP . . 105 ?  1.050 -5.700 -2.959 1.00  97.97 0 A 1
ATOM   1576 O OD2 . ASP . . 105 ?  0.015 -4.573 -4.562 1.00  97.97 -1 A 1
ATOM   1577 H H   . ASP . . 105 ?  2.265 -8.031 -3.949 1.00  97.97 0 A 1
ATOM   1578 H HA  . ASP . . 105 ?  0.318 -8.058 -2.799 1.00  97.97 0 A 1
ATOM   1579 H HB2 . ASP . . 105 ? -0.490 -6.903 -5.494 1.00  97.97 0 A 1
ATOM   1580 H HB3 . ASP . . 105 ? -1.445 -6.755 -4.024 1.00  97.97 0 A 1
ATOM   1581 N N   . MET . . 106 ? -0.356 -10.583 -3.817 1.00  98.19 0 A 1
ATOM   1582 C CA  . MET . . 106 ? -1.166 -11.797 -3.968 1.00  98.19 0 A 1
ATOM   1583 C C   . MET . . 106 ? -1.706 -12.325 -2.643 1.00  98.19 0 A 1
ATOM   1584 O O   . MET . . 106 ? -2.789 -12.897 -2.614 1.00  98.19 0 A 1
ATOM   1585 C CB  . MET . . 106 ? -0.334 -12.875 -4.671 1.00  98.19 0 A 1
ATOM   1586 C CG  . MET . . 106 ? -0.287 -12.632 -6.179 1.00  98.19 0 A 1
ATOM   1587 S SD  . MET . . 106 ? -1.829 -13.008 -7.062 1.00  98.19 0 A 1
ATOM   1588 C CE  . MET . . 106 ? -1.682 -14.807 -7.188 1.00  98.19 0 A 1
ATOM   1589 H H   . MET . . 106 ?  0.622 -10.683 -3.585 1.00  98.19 0 A 1
ATOM   1590 H HA  . MET . . 106 ? -2.038 -11.585 -4.589 1.00  98.19 0 A 1
ATOM   1591 H HB2 . MET . . 106 ? -0.770 -13.858 -4.489 1.00  98.19 0 A 1
ATOM   1592 H HB3 . MET . . 106 ?  0.679 -12.867 -4.269 1.00  98.19 0 A 1
ATOM   1593 H HG2 . MET . . 106 ? -0.022 -11.590 -6.361 1.00  98.19 0 A 1
ATOM   1594 H HG3 . MET . . 106 ?  0.503 -13.256 -6.598 1.00  98.19 0 A 1
ATOM   1595 H HE1 . MET . . 106 ? -1.625 -15.243 -6.191 1.00  98.19 0 A 1
ATOM   1596 H HE2 . MET . . 106 ? -2.550 -15.210 -7.710 1.00  98.19 0 A 1
ATOM   1597 H HE3 . MET . . 106 ? -0.781 -15.057 -7.749 1.00  98.19 0 A 1
ATOM   1598 N N   . VAL . . 107 ? -0.982 -12.127 -1.541 1.00  97.41 0 A 1
ATOM   1599 C CA  . VAL . . 107 ? -1.351 -12.665 -0.226 1.00  97.41 0 A 1
ATOM   1600 C C   . VAL . . 107 ? -1.595 -11.535  0.753 1.00  97.41 0 A 1
ATOM   1601 O O   . VAL . . 107 ? -0.736 -10.673  0.923 1.00  97.41 0 A 1
ATOM   1602 C CB  . VAL . . 107 ? -0.257 -13.598  0.300 1.00  97.41 0 A 1
ATOM   1603 C CG1 . VAL . . 107 ? -0.525 -14.025  1.749 1.00  97.41 0 A 1
ATOM   1604 C CG2 . VAL . . 107 ? -0.120 -14.826 -0.589 1.00  97.41 0 A 1
ATOM   1605 H H   . VAL . . 107 ? -0.096 -11.649 -1.628 1.00  97.41 0 A 1
ATOM   1606 H HA  . VAL . . 107 ? -2.269 -13.248 -0.301 1.00  97.41 0 A 1
ATOM   1607 H HB  . VAL . . 107 ?  0.694 -13.067  0.248 1.00  97.41 0 A 1
ATOM   1608 H HG11 . VAL . . 107 ? -0.248 -13.224  2.433 1.00  97.41 0 A 1
ATOM   1609 H HG12 . VAL . . 107 ? -1.584 -14.247  1.884 1.00  97.41 0 A 1
ATOM   1610 H HG13 . VAL . . 107 ?  0.053 -14.914  2.003 1.00  97.41 0 A 1
ATOM   1611 H HG21 . VAL . . 107 ? -1.089 -15.325 -0.592 1.00  97.41 0 A 1
ATOM   1612 H HG22 . VAL . . 107 ?  0.154 -14.541 -1.605 1.00  97.41 0 A 1
ATOM   1613 H HG23 . VAL . . 107 ?  0.643 -15.498 -0.194 1.00  97.41 0 A 1
ATOM   1614 N N   . VAL . . 108 ? -2.741 -11.549  1.427 1.00  97.22 0 A 1
ATOM   1615 C CA  . VAL . . 108 ? -3.046 -10.575  2.480 1.00  97.22 0 A 1
ATOM   1616 C C   . VAL . . 108 ? -2.340 -10.965  3.774 1.00  97.22 0 A 1
ATOM   1617 O O   . VAL . . 108 ? -2.514 -12.073  4.283 1.00  97.22 0 A 1
ATOM   1618 C CB  . VAL . . 108 ? -4.563 -10.425  2.671 1.00  97.22 0 A 1
ATOM   1619 C CG1 . VAL . . 108 ? -4.939 -9.571  3.887 1.00  97.22 0 A 1
ATOM   1620 C CG2 . VAL . . 108 ? -5.162 -9.747  1.441 1.00  97.22 0 A 1
ATOM   1621 H H   . VAL . . 108 ? -3.388 -12.305  1.255 1.00  97.22 0 A 1
ATOM   1622 H HA  . VAL . . 108 ? -2.660 -9.602  2.175 1.00  97.22 0 A 1
ATOM   1623 H HB  . VAL . . 108 ? -5.021 -11.407  2.787 1.00  97.22 0 A 1
ATOM   1624 H HG11 . VAL . . 108 ? -4.503 -8.576  3.798 1.00  97.22 0 A 1
ATOM   1625 H HG12 . VAL . . 108 ? -4.585 -10.037  4.806 1.00  97.22 0 A 1
ATOM   1626 H HG13 . VAL . . 108 ? -6.024 -9.489  3.944 1.00  97.22 0 A 1
ATOM   1627 H HG21 . VAL . . 108 ? -4.774 -8.733  1.337 1.00  97.22 0 A 1
ATOM   1628 H HG22 . VAL . . 108 ? -4.872 -10.299  0.546 1.00  97.22 0 A 1
ATOM   1629 H HG23 . VAL . . 108 ? -6.248 -9.728  1.511 1.00  97.22 0 A 1
ATOM   1630 N N   . GLU . . 109 ? -1.603 -10.011  4.338 1.00  95.83 0 A 1
ATOM   1631 C CA  . GLU . . 109 ? -0.861 -10.148  5.601 1.00  95.83 0 A 1
ATOM   1632 C C   . GLU . . 109 ? -1.512 -9.336  6.728 1.00  95.83 0 A 1
ATOM   1633 O O   . GLU . . 109 ? -1.531 -9.748  7.891 1.00  95.83 0 A 1
ATOM   1634 C CB  . GLU . . 109 ?  0.578 -9.665  5.369 1.00  95.83 0 A 1
ATOM   1635 C CG  . GLU . . 109 ?  1.390 -10.626  4.488 1.00  95.83 0 A 1
ATOM   1636 C CD  . GLU . . 109 ?  1.648 -11.966  5.187 1.00  95.83 0 A 1
ATOM   1637 O OE1 . GLU . . 109 ?  1.442 -13.026  4.555 1.00  95.83 0 A 1
ATOM   1638 O OE2 . GLU . . 109 ?  2.103 -11.935  6.351 1.00  95.83 -1 A 1
ATOM   1639 H H   . GLU . . 109 ? -1.485 -9.149  3.826 1.00  95.83 0 A 1
ATOM   1640 H HA  . GLU . . 109 ? -0.834 -11.189  5.923 1.00  95.83 0 A 1
ATOM   1641 H HB2 . GLU . . 109 ?  0.554 -8.686  4.890 1.00  95.83 0 A 1
ATOM   1642 H HB3 . GLU . . 109 ?  1.079 -9.546  6.329 1.00  95.83 0 A 1
ATOM   1643 H HG2 . GLU . . 109 ?  0.872 -10.782  3.542 1.00  95.83 0 A 1
ATOM   1644 H HG3 . GLU . . 109 ?  2.349 -10.159  4.263 1.00  95.83 0 A 1
ATOM   1645 N N   . ALA . . 110 ? -2.123 -8.199  6.383 1.00  96.17 0 A 1
ATOM   1646 C CA  . ALA . . 110 ? -2.781 -7.325  7.340 1.00  96.17 0 A 1
ATOM   1647 C C   . ALA . . 110 ? -4.038 -6.670  6.766 1.00  96.17 0 A 1
ATOM   1648 O O   . ALA . . 110 ? -4.148 -6.469  5.559 1.00  96.17 0 A 1
ATOM   1649 C CB  . ALA . . 110 ? -1.758 -6.301  7.849 1.00  96.17 0 A 1
ATOM   1650 H H   . ALA . . 110 ? -2.102 -7.914  5.415 1.00  96.17 0 A 1
ATOM   1651 H HA  . ALA . . 110 ? -3.114 -7.941  8.177 1.00  96.17 0 A 1
ATOM   1652 H HB1 . ALA . . 110 ? -0.879 -6.813  8.239 1.00  96.17 0 A 1
ATOM   1653 H HB2 . ALA . . 110 ? -2.184 -5.678  8.636 1.00  96.17 0 A 1
ATOM   1654 H HB3 . ALA . . 110 ? -1.461 -5.643  7.033 1.00  96.17 0 A 1
ATOM   1655 N N   . CYS . . 111 ? -4.974 -6.340  7.652 1.00  96.36 0 A 1
ATOM   1656 C CA  . CYS . . 111 ? -6.230 -5.662  7.356 1.00  96.36 0 A 1
ATOM   1657 C C   . CYS . . 111 ? -6.409 -4.423  8.237 1.00  96.36 0 A 1
ATOM   1658 O O   . CYS . . 111 ? -5.895 -4.369  9.352 1.00  96.36 0 A 1
ATOM   1659 C CB  . CYS . . 111 ? -7.395 -6.629  7.583 1.00  96.36 0 A 1
ATOM   1660 S SG  . CYS . . 111 ? -7.321 -8.141  6.600 1.00  96.36 0 A 1
ATOM   1661 H H   . CYS . . 111 ? -4.760 -6.457  8.632 1.00  96.36 0 A 1
ATOM   1662 H HA  . CYS . . 111 ? -6.226 -5.349  6.311 1.00  96.36 0 A 1
ATOM   1663 H HB2 . CYS . . 111 ? -7.418 -6.903  8.638 1.00  96.36 0 A 1
ATOM   1664 H HB3 . CYS . . 111 ? -8.328 -6.115  7.352 1.00  96.36 0 A 1
ATOM   1665 N N   . GLY . . 112 ? -7.206 -3.470  7.775 1.00  96.69 0 A 1
ATOM   1666 C CA  . GLY . . 112 ? -7.605 -2.297  8.540 1.00  96.69 0 A 1
ATOM   1667 C C   . GLY . . 112 ? -8.878 -1.681  7.976 1.00  96.69 0 A 1
ATOM   1668 O O   . GLY . . 112 ? -9.387 -2.099  6.938 1.00  96.69 0 A 1
ATOM   1669 H H   . GLY . . 112 ? -7.568 -3.552  6.836 1.00  96.69 0 A 1
ATOM   1670 H HA2 . GLY . . 112 ? -6.814 -1.547  8.520 1.00  96.69 0 A 1
ATOM   1671 H HA3 . GLY . . 112 ? -7.785 -2.573  9.579 1.00  96.69 0 A 1
ATOM   1672 N N   . CYS . . 113 ? -9.402 -0.692  8.678 1.00  96.21 0 A 1
ATOM   1673 C CA  . CYS . . 113 ? -10.581  0.061  8.305 1.00  96.21 0 A 1
ATOM   1674 C C   . CYS . . 113 ? -10.191  1.277  7.471 1.00  96.21 0 A 1
ATOM   1675 O O   . CYS . . 113 ? -9.441  2.133  7.942 1.00  96.21 0 A 1
ATOM   1676 C CB  . CYS . . 113 ? -11.325  0.449  9.580 1.00  96.21 0 A 1
ATOM   1677 S SG  . CYS . . 113 ? -12.082 -0.979 10.398 1.00  96.21 0 A 1
ATOM   1678 H H   . CYS . . 113 ? -8.909 -0.398  9.509 1.00  96.21 0 A 1
ATOM   1679 H HA  . CYS . . 113 ? -11.238 -0.573  7.709 1.00  96.21 0 A 1
ATOM   1680 H HB2 . CYS . . 113 ? -12.102  1.169  9.330 1.00  96.21 0 A 1
ATOM   1681 H HB3 . CYS . . 113 ? -10.624  0.933 10.260 1.00  96.21 0 A 1
ATOM   1682 N N   . SER . . 114 ? -10.717  1.343  6.248 1.00  94.17 0 A 1
ATOM   1683 C CA  . SER . . 114 ? -10.551  2.482  5.337 1.00  94.17 0 A 1
ATOM   1684 C C   . SER . . 114 ? -11.833  3.276  5.148 1.00  94.17 0 A 1
ATOM   1685 O O   . SER . . 114 ? -12.931  2.749  5.441 1.00  94.17 0 A 1
ATOM   1686 C CB  . SER . . 114 ? -9.967  2.021  4.007 1.00  94.17 0 A 1
ATOM   1687 O OG  . SER . . 114 ? -9.730  3.182  3.242 1.00  94.17 0 A 1
ATOM   1688 O OXT . SER . . 114 ? -11.675  4.433  4.711 1.00  94.17 -1 A 1
ATOM   1689 H H   . SER . . 114 ? -11.331  0.596  5.955 1.00  94.17 0 A 1
ATOM   1690 H HA  . SER . . 114 ? -9.840  3.180  5.780 1.00  94.17 0 A 1
ATOM   1691 H HB2 . SER . . 114 ? -10.680  1.373  3.497 1.00  94.17 0 A 1
ATOM   1692 H HB3 . SER . . 114 ? -9.031  1.487  4.172 1.00  94.17 0 A 1
ATOM   1693 H HG  . SER . . 114 ? -10.364  3.828  3.562 1.00  94.17 0 A 1
ATOM   1694 N N   . THR . . 1 ? -6.120  6.460 -11.927 1.00  40.88 0 B 1
ATOM   1695 C CA  . THR . . 1 ? -7.533  6.125 -11.642 1.00  40.88 0 B 1
ATOM   1696 C C   . THR . . 1 ? -8.412  7.277 -12.038 1.00  40.88 0 B 1
ATOM   1697 O O   . THR . . 1 ? -7.982  8.413 -11.857 1.00  40.88 0 B 1
ATOM   1698 C CB  . THR . . 1 ? -7.745  5.860 -10.162 1.00  40.88 0 B 1
ATOM   1699 C CG2 . THR . . 1 ? -7.225  4.463 -9.870 1.00  40.88 0 B 1
ATOM   1700 O OG1 . THR . . 1 ? -6.983  6.786 -9.439 1.00  40.88 0 B 1
ATOM   1701 H H   . THR . . 1 ? -5.993  6.692 -12.902 1.00  40.88 0 B 1
ATOM   1702 H HA  . THR . . 1 ? -7.831  5.241 -12.206 1.00  40.88 0 B 1
ATOM   1703 H HB  . THR . . 1 ? -8.797  5.933 -9.885 1.00  40.88 0 B 1
ATOM   1704 H HG1 . THR . . 1 ? -7.509  7.568 -9.260 1.00  40.88 0 B 1
ATOM   1705 H HG21 . THR . . 1 ? -6.242  4.294 -10.311 1.00  40.88 0 B 1
ATOM   1706 H HG22 . THR . . 1 ? -7.123  4.325 -8.793 1.00  40.88 0 B 1
ATOM   1707 H HG23 . THR . . 1 ? -7.922  3.719 -10.255 1.00  40.88 0 B 1
ATOM   1708 H H2  . THR . . 1 ? -5.869  7.262 -11.365 1.00  40.88 0 B 1
ATOM   1709 H H3  . THR . . 1 ? -5.518  5.693 -11.667 1.00  40.88 0 B 1
ATOM   1710 N N   . PRO . . 2 ? -9.596  7.014 -12.600 1.00  46.11 0 B 1
ATOM   1711 C CA  . PRO . . 2 ? -10.490  8.079 -13.020 1.00  46.11 0 B 1
ATOM   1712 C C   . PRO . . 2 ? -10.824  8.972 -11.818 1.00  46.11 0 B 1
ATOM   1713 O O   . PRO . . 2 ? -11.202  8.482 -10.747 1.00  46.11 0 B 1
ATOM   1714 C CB  . PRO . . 2 ? -11.711  7.378 -13.629 1.00  46.11 0 B 1
ATOM   1715 C CG  . PRO . . 2 ? -11.694  5.982 -13.004 1.00  46.11 0 B 1
ATOM   1716 C CD  . PRO . . 2 ? -10.213  5.706 -12.768 1.00  46.11 0 B 1
ATOM   1717 H HA  . PRO . . 2 ? -10.012  8.686 -13.788 1.00  46.11 0 B 1
ATOM   1718 H HB2 . PRO . . 2 ? -12.639  7.907 -13.414 1.00  46.11 0 B 1
ATOM   1719 H HB3 . PRO . . 2 ? -11.573  7.290 -14.707 1.00  46.11 0 B 1
ATOM   1720 H HG2 . PRO . . 2 ? -12.214  6.008 -12.046 1.00  46.11 0 B 1
ATOM   1721 H HG3 . PRO . . 2 ? -12.145  5.238 -13.660 1.00  46.11 0 B 1
ATOM   1722 H HD2 . PRO . . 2 ? -9.790  5.212 -13.643 1.00  46.11 0 B 1
ATOM   1723 H HD3 . PRO . . 2 ? -10.092  5.078 -11.885 1.00  46.11 0 B 1
ATOM   1724 N N   . THR . . 3 ? -10.638 10.281 -11.985 1.00  59.27 0 B 1
ATOM   1725 C CA  . THR . . 3 ? -11.325 11.261 -11.142 1.00  59.27 0 B 1
ATOM   1726 C C   . THR . . 3 ? -12.811 11.060 -11.384 1.00  59.27 0 B 1
ATOM   1727 O O   . THR . . 3 ? -13.216 10.835 -12.524 1.00  59.27 0 B 1
ATOM   1728 C CB  . THR . . 3 ? -10.912 12.701 -11.481 1.00  59.27 0 B 1
ATOM   1729 C CG2 . THR . . 3 ? -11.485 13.721 -10.500 1.00  59.27 0 B 1
ATOM   1730 O OG1 . THR . . 3 ? -9.507 12.819 -11.402 1.00  59.27 0 B 1
ATOM   1731 H H   . THR . . 3 ? -10.252 10.620 -12.854 1.00  59.27 0 B 1
ATOM   1732 H HA  . THR . . 3 ? -11.097 11.069 -10.094 1.00  59.27 0 B 1
ATOM   1733 H HB  . THR . . 3 ? -11.233 12.948 -12.493 1.00  59.27 0 B 1
ATOM   1734 H HG1 . THR . . 3 ? -9.316 13.757 -11.475 1.00  59.27 0 B 1
ATOM   1735 H HG21 . THR . . 3 ? -11.112 14.717 -10.733 1.00  59.27 0 B 1
ATOM   1736 H HG22 . THR . . 3 ? -11.195 13.469 -9.480 1.00  59.27 0 B 1
ATOM   1737 H HG23 . THR . . 3 ? -12.572 13.742 -10.572 1.00  59.27 0 B 1
ATOM   1738 N N   . CYS . . 4 ? -13.614 11.058 -10.322 1.00  64.23 0 B 1
ATOM   1739 C CA  . CYS . . 4 ? -15.043 10.828 -10.471 1.00  64.23 0 B 1
ATOM   1740 C C   . CYS . . 4 ? -15.646 11.847 -11.436 1.00  64.23 0 B 1
ATOM   1741 O O   . CYS . . 4 ? -15.694 13.039 -11.127 1.00  64.23 0 B 1
ATOM   1742 C CB  . CYS . . 4 ? -15.727 10.933 -9.110 1.00  64.23 0 B 1
ATOM   1743 S SG  . CYS . . 4 ? -15.210  9.697 -7.904 1.00  64.23 0 B 1
ATOM   1744 H H   . CYS . . 4 ? -13.227 11.202 -9.400 1.00  64.23 0 B 1
ATOM   1745 H HA  . CYS . . 4 ? -15.206  9.831 -10.878 1.00  64.23 0 B 1
ATOM   1746 H HB2 . CYS . . 4 ? -16.801 10.832 -9.264 1.00  64.23 0 B 1
ATOM   1747 H HB3 . CYS . . 4 ? -15.538 11.926 -8.701 1.00  64.23 0 B 1
ATOM   1748 N N   . GLU . . 5 ? -16.160 11.376 -12.569 1.00  59.40 0 B 1
ATOM   1749 C CA  . GLU . . 5 ? -17.120 12.180 -13.303 1.00  59.40 0 B 1
ATOM   1750 C C   . GLU . . 5 ? -18.404 12.257 -12.454 1.00  59.40 0 B 1
ATOM   1751 O O   . GLU . . 5 ? -18.771 11.273 -11.799 1.00  59.40 0 B 1
ATOM   1752 C CB  . GLU . . 5 ? -17.356 11.647 -14.721 1.00  59.40 0 B 1
ATOM   1753 C CG  . GLU . . 5 ? -16.116 11.870 -15.612 1.00  59.40 0 B 1
ATOM   1754 C CD  . GLU . . 5 ? -16.367 11.591 -17.103 1.00  59.40 0 B 1
ATOM   1755 O OE1 . GLU . . 5 ? -15.367 11.554 -17.862 1.00  59.40 0 B 1
ATOM   1756 O OE2 . GLU . . 5 ? -17.550 11.431 -17.476 1.00  59.40 -1 B 1
ATOM   1757 H H   . GLU . . 5 ? -16.067 10.399 -12.808 1.00  59.40 0 B 1
ATOM   1758 H HA  . GLU . . 5 ? -16.693 13.178 -13.404 1.00  59.40 0 B 1
ATOM   1759 H HB2 . GLU . . 5 ? -17.606 10.587 -14.685 1.00  59.40 0 B 1
ATOM   1760 H HB3 . GLU . . 5 ? -18.201 12.195 -15.138 1.00  59.40 0 B 1
ATOM   1761 H HG2 . GLU . . 5 ? -15.796 12.907 -15.507 1.00  59.40 0 B 1
ATOM   1762 H HG3 . GLU . . 5 ? -15.308 11.231 -15.255 1.00  59.40 0 B 1
ATOM   1763 N N   . PRO . . 6 ? -19.103 13.407 -12.411 1.00  54.36 0 B 1
ATOM   1764 C CA  . PRO . . 6 ? -20.218 13.637 -11.487 1.00  54.36 0 B 1
ATOM   1765 C C   . PRO . . 6 ? -21.304 12.554 -11.525 1.00  54.36 0 B 1
ATOM   1766 O O   . PRO . . 6 ? -21.935 12.265 -10.510 1.00  54.36 0 B 1
ATOM   1767 C CB  . PRO . . 6 ? -20.812 14.985 -11.914 1.00  54.36 0 B 1
ATOM   1768 C CG  . PRO . . 6 ? -19.643 15.715 -12.567 1.00  54.36 0 B 1
ATOM   1769 C CD  . PRO . . 6 ? -18.818 14.599 -13.193 1.00  54.36 0 B 1
ATOM   1770 H HA  . PRO . . 6 ? -19.825 13.715 -10.473 1.00  54.36 0 B 1
ATOM   1771 H HB2 . PRO . . 6 ? -21.206 15.537 -11.061 1.00  54.36 0 B 1
ATOM   1772 H HB3 . PRO . . 6 ? -21.594 14.834 -12.659 1.00  54.36 0 B 1
ATOM   1773 H HG2 . PRO . . 6 ? -19.052 16.211 -11.797 1.00  54.36 0 B 1
ATOM   1774 H HG3 . PRO . . 6 ? -19.979 16.435 -13.312 1.00  54.36 0 B 1
ATOM   1775 H HD2 . PRO . . 6 ? -19.128 14.441 -14.226 1.00  54.36 0 B 1
ATOM   1776 H HD3 . PRO . . 6 ? -17.765 14.878 -13.153 1.00  54.36 0 B 1
ATOM   1777 N N   . ALA . . 7 ? -21.523 11.965 -12.703 1.00  54.55 0 B 1
ATOM   1778 C CA  . ALA . . 7 ? -22.579 10.997 -12.954 1.00  54.55 0 B 1
ATOM   1779 C C   . ALA . . 7 ? -22.149  9.530 -12.783 1.00  54.55 0 B 1
ATOM   1780 O O   . ALA . . 7 ? -23.018  8.660 -12.776 1.00  54.55 0 B 1
ATOM   1781 C CB  . ALA . . 7 ? -23.119 11.259 -14.365 1.00  54.55 0 B 1
ATOM   1782 H H   . ALA . . 7 ? -20.935 12.234 -13.479 1.00  54.55 0 B 1
ATOM   1783 H HA  . ALA . . 7 ? -23.391 11.169 -12.248 1.00  54.55 0 B 1
ATOM   1784 H HB1 . ALA . . 7 ? -22.339 11.080 -15.105 1.00  54.55 0 B 1
ATOM   1785 H HB2 . ALA . . 7 ? -23.467 12.289 -14.446 1.00  54.55 0 B 1
ATOM   1786 H HB3 . ALA . . 7 ? -23.955 10.588 -14.566 1.00  54.55 0 B 1
ATOM   1787 N N   . THR . . 8 ? -20.855  9.213 -12.668 1.00  61.43 0 B 1
ATOM   1788 C CA  . THR . . 8 ? -20.414  7.808 -12.670 1.00  61.43 0 B 1
ATOM   1789 C C   . THR . . 8 ? -20.560  7.175 -11.279 1.00  61.43 0 B 1
ATOM   1790 O O   . THR . . 8 ? -19.871  7.592 -10.347 1.00  61.43 0 B 1
ATOM   1791 C CB  . THR . . 8 ? -18.992  7.629 -13.219 1.00  61.43 0 B 1
ATOM   1792 C CG2 . THR . . 8 ? -18.965  7.813 -14.736 1.00  61.43 0 B 1
ATOM   1793 O OG1 . THR . . 8 ? -18.084  8.543 -12.656 1.00  61.43 0 B 1
ATOM   1794 H H   . THR . . 8 ? -20.159  9.943 -12.625 1.00  61.43 0 B 1
ATOM   1795 H HA  . THR . . 8 ? -21.058  7.272 -13.367 1.00  61.43 0 B 1
ATOM   1796 H HB  . THR . . 8 ? -18.655  6.617 -12.992 1.00  61.43 0 B 1
ATOM   1797 H HG1 . THR . . 8 ? -18.426  8.835 -11.807 1.00  61.43 0 B 1
ATOM   1798 H HG21 . THR . . 8 ? -19.316  8.809 -15.004 1.00  61.43 0 B 1
ATOM   1799 H HG22 . THR . . 8 ? -19.595  7.065 -15.218 1.00  61.43 0 B 1
ATOM   1800 H HG23 . THR . . 8 ? -17.944  7.697 -15.097 1.00  61.43 0 B 1
ATOM   1801 N N   . PRO . . 9 ? -21.414  6.143 -11.102 1.00  80.36 0 B 1
ATOM   1802 C CA  . PRO . . 9 ? -21.636  5.502 -9.805 1.00  80.36 0 B 1
ATOM   1803 C C   . PRO . . 9 ? -20.537  4.495 -9.433 1.00  80.36 0 B 1
ATOM   1804 O O   . PRO . . 9 ? -20.644  3.854 -8.391 1.00  80.36 0 B 1
ATOM   1805 C CB  . PRO . . 9 ? -23.008  4.829 -9.933 1.00  80.36 0 B 1
ATOM   1806 C CG  . PRO . . 9 ? -23.036  4.410 -11.401 1.00  80.36 0 B 1
ATOM   1807 C CD  . PRO . . 9 ? -22.302  5.552 -12.098 1.00  80.36 0 B 1
ATOM   1808 H HA  . PRO . . 9 ? -21.679  6.257 -9.020 1.00  80.36 0 B 1
ATOM   1809 H HB2 . PRO . . 9 ? -23.792  5.564 -9.751 1.00  80.36 0 B 1
ATOM   1810 H HB3 . PRO . . 9 ? -23.126  3.977 -9.265 1.00  80.36 0 B 1
ATOM   1811 H HG2 . PRO . . 9 ? -24.056  4.299 -11.770 1.00  80.36 0 B 1
ATOM   1812 H HG3 . PRO . . 9 ? -22.479  3.482 -11.529 1.00  80.36 0 B 1
ATOM   1813 H HD2 . PRO . . 9 ? -23.036  6.287 -12.428 1.00  80.36 0 B 1
ATOM   1814 H HD3 . PRO . . 9 ? -21.743  5.171 -12.953 1.00  80.36 0 B 1
ATOM   1815 N N   . LEU . . 10 ? -19.510  4.317 -10.269 1.00  90.00 0 B 1
ATOM   1816 C CA  . LEU . . 10 ? -18.425  3.349 -10.085 1.00  90.00 0 B 1
ATOM   1817 C C   . LEU . . 10 ? -17.320  3.887 -9.168 1.00  90.00 0 B 1
ATOM   1818 O O   . LEU . . 10 ? -17.225  5.090 -8.936 1.00  90.00 0 B 1
ATOM   1819 C CB  . LEU . . 10 ? -17.860  2.947 -11.461 1.00  90.00 0 B 1
ATOM   1820 C CG  . LEU . . 10 ? -18.858  2.218 -12.378 1.00  90.00 0 B 1
ATOM   1821 C CD1 . LEU . . 10 ? -18.198  1.928 -13.725 1.00  90.00 0 B 1
ATOM   1822 C CD2 . LEU . . 10 ? -19.332  0.892 -11.777 1.00  90.00 0 B 1
ATOM   1823 H H   . LEU . . 10 ? -19.428  4.957 -11.047 1.00  90.00 0 B 1
ATOM   1824 H HA  . LEU . . 10 ? -18.823  2.460 -9.598 1.00  90.00 0 B 1
ATOM   1825 H HB2 . LEU . . 10 ? -16.997  2.297 -11.309 1.00  90.00 0 B 1
ATOM   1826 H HB3 . LEU . . 10 ? -17.505  3.846 -11.965 1.00  90.00 0 B 1
ATOM   1827 H HG  . LEU . . 10 ? -19.726  2.854 -12.555 1.00  90.00 0 B 1
ATOM   1828 H HD11 . LEU . . 10 ? -17.326  1.289 -13.589 1.00  90.00 0 B 1
ATOM   1829 H HD12 . LEU . . 10 ? -17.884  2.861 -14.192 1.00  90.00 0 B 1
ATOM   1830 H HD13 . LEU . . 10 ? -18.906  1.430 -14.389 1.00  90.00 0 B 1
ATOM   1831 H HD21 . LEU . . 10 ? -19.951  0.364 -12.502 1.00  90.00 0 B 1
ATOM   1832 H HD22 . LEU . . 10 ? -18.473  0.272 -11.520 1.00  90.00 0 B 1
ATOM   1833 H HD23 . LEU . . 10 ? -19.933  1.075 -10.886 1.00  90.00 0 B 1
ATOM   1834 N N   . CYS . . 11 ? -16.500  2.983 -8.630 1.00  92.81 0 B 1
ATOM   1835 C CA  . CYS . . 11 ? -15.361  3.329 -7.785 1.00  92.81 0 B 1
ATOM   1836 C C   . CYS . . 11 ? -14.403  4.309 -8.475 1.00  92.81 0 B 1
ATOM   1837 O O   . CYS . . 11 ? -13.869  4.032 -9.548 1.00  92.81 0 B 1
ATOM   1838 C CB  . CYS . . 11 ? -14.613  2.055 -7.388 1.00  92.81 0 B 1
ATOM   1839 S SG  . CYS . . 11 ? -13.128  2.341 -6.385 1.00  92.81 0 B 1
ATOM   1840 H H   . CYS . . 11 ? -16.681  2.005 -8.801 1.00  92.81 0 B 1
ATOM   1841 H HA  . CYS . . 11 ? -15.744  3.800 -6.879 1.00  92.81 0 B 1
ATOM   1842 H HB2 . CYS . . 11 ? -15.292  1.410 -6.833 1.00  92.81 0 B 1
ATOM   1843 H HB3 . CYS . . 11 ? -14.309  1.528 -8.293 1.00  92.81 0 B 1
ATOM   1844 N N   . CYS . . 12 ? -14.172  5.448 -7.831 1.00  92.76 0 B 1
ATOM   1845 C CA  . CYS . . 12 ? -13.296  6.499 -8.323 1.00  92.76 0 B 1
ATOM   1846 C C   . CYS . . 12 ? -12.772  7.351 -7.159 1.00  92.76 0 B 1
ATOM   1847 O O   . CYS . . 12 ? -13.252  7.259 -6.021 1.00  92.76 0 B 1
ATOM   1848 C CB  . CYS . . 12 ? -14.071  7.324 -9.364 1.00  92.76 0 B 1
ATOM   1849 S SG  . CYS . . 12 ? -15.667  7.952 -8.785 1.00  92.76 0 B 1
ATOM   1850 H H   . CYS . . 12 ? -14.685  5.639 -6.983 1.00  92.76 0 B 1
ATOM   1851 H HA  . CYS . . 12 ? -12.435  6.049 -8.818 1.00  92.76 0 B 1
ATOM   1852 H HB2 . CYS . . 12 ? -14.265  6.679 -10.220 1.00  92.76 0 B 1
ATOM   1853 H HB3 . CYS . . 12 ? -13.464  8.160 -9.712 1.00  92.76 0 B 1
ATOM   1854 N N   . ARG . . 13 ? -11.769  8.181 -7.454 1.00  94.25 0 B 1
ATOM   1855 C CA  . ARG . . 13 ? -11.215  9.147 -6.502 1.00  94.25 0 B 1
ATOM   1856 C C   . ARG . . 13 ? -12.005 10.450 -6.579 1.00  94.25 0 B 1
ATOM   1857 O O   . ARG . . 13 ? -12.175 11.007 -7.665 1.00  94.25 0 B 1
ATOM   1858 C CB  . ARG . . 13 ? -9.723  9.348 -6.791 1.00  94.25 0 B 1
ATOM   1859 C CG  . ARG . . 13 ? -9.026 10.188 -5.708 1.00  94.25 0 B 1
ATOM   1860 C CD  . ARG . . 13 ? -7.530 10.332 -6.019 1.00  94.25 0 B 1
ATOM   1861 N NE  . ARG . . 13 ? -7.286 11.123 -7.245 1.00  94.25 0 B 1
ATOM   1862 C CZ  . ARG . . 13 ? -7.448 12.430 -7.321 1.00  94.25 0 B 1
ATOM   1863 N NH1 . ARG . . 13 ? -7.403 13.178 -6.269 1.00  94.25 1 B 1
ATOM   1864 N NH2 . ARG . . 13 ? -7.738 13.040 -8.430 1.00  94.25 0 B 1
ATOM   1865 H H   . ARG . . 13 ? -11.486  8.254 -8.422 1.00  94.25 0 B 1
ATOM   1866 H HA  . ARG . . 13 ? -11.320  8.753 -5.492 1.00  94.25 0 B 1
ATOM   1867 H HB2 . ARG . . 13 ? -9.235  8.375 -6.841 1.00  94.25 0 B 1
ATOM   1868 H HB3 . ARG . . 13 ? -9.614  9.835 -7.761 1.00  94.25 0 B 1
ATOM   1869 H HG2 . ARG . . 13 ? -9.481 11.176 -5.645 1.00  94.25 0 B 1
ATOM   1870 H HG3 . ARG . . 13 ? -9.141  9.693 -4.744 1.00  94.25 0 B 1
ATOM   1871 H HD2 . ARG . . 13 ? -7.049 10.818 -5.171 1.00  94.25 0 B 1
ATOM   1872 H HD3 . ARG . . 13 ? -7.104  9.335 -6.126 1.00  94.25 0 B 1
ATOM   1873 H HE  . ARG . . 13 ? -7.033 10.634 -8.092 1.00  94.25 0 B 1
ATOM   1874 H HH11 . ARG . . 13 ? -6.982 12.875 -5.403 1.00  94.25 0 B 1
ATOM   1875 H HH12 . ARG . . 13 ? -7.828 14.092 -6.335 1.00  94.25 0 B 1
ATOM   1876 H HH21 . ARG . . 13 ? -7.928 12.544 -9.289 1.00  94.25 0 B 1
ATOM   1877 H HH22 . ARG . . 13 ? -8.088 13.979 -8.303 1.00  94.25 0 B 1
ATOM   1878 N N   . ARG . . 14 ? -12.474 10.929 -5.430 1.00  91.83 0 B 1
ATOM   1879 C CA  . ARG . . 14 ? -13.109 12.238 -5.265 1.00  91.83 0 B 1
ATOM   1880 C C   . ARG . . 14 ? -12.094 13.212 -4.689 1.00  91.83 0 B 1
ATOM   1881 O O   . ARG . . 14 ? -11.480 12.921 -3.661 1.00  91.83 0 B 1
ATOM   1882 C CB  . ARG . . 14 ? -14.362 12.126 -4.380 1.00  91.83 0 B 1
ATOM   1883 C CG  . ARG . . 14 ? -15.468 11.335 -5.093 1.00  91.83 0 B 1
ATOM   1884 C CD  . ARG . . 14 ? -16.834 11.396 -4.396 1.00  91.83 0 B 1
ATOM   1885 N NE  . ARG . . 14 ? -17.948 10.860 -5.217 1.00  91.83 0 B 1
ATOM   1886 C CZ  . ARG . . 14 ? -18.092  9.653 -5.746 1.00  91.83 0 B 1
ATOM   1887 N NH1 . ARG . . 14 ? -17.286  8.674 -5.509 1.00  91.83 1 B 1
ATOM   1888 N NH2 . ARG . . 14 ? -19.062  9.398 -6.574 1.00  91.83 0 B 1
ATOM   1889 H H   . ARG . . 14 ? -12.263 10.409 -4.590 1.00  91.83 0 B 1
ATOM   1890 H HA  . ARG . . 14 ? -13.407 12.624 -6.240 1.00  91.83 0 B 1
ATOM   1891 H HB2 . ARG . . 14 ? -14.726 13.130 -4.162 1.00  91.83 0 B 1
ATOM   1892 H HB3 . ARG . . 14 ? -14.105 11.633 -3.441 1.00  91.83 0 B 1
ATOM   1893 H HG2 . ARG . . 14 ? -15.591 11.764 -6.088 1.00  91.83 0 B 1
ATOM   1894 H HG3 . ARG . . 14 ? -15.150 10.296 -5.172 1.00  91.83 0 B 1
ATOM   1895 H HD2 . ARG . . 14 ? -16.790 10.884 -3.434 1.00  91.83 0 B 1
ATOM   1896 H HD3 . ARG . . 14 ? -17.053 12.444 -4.192 1.00  91.83 0 B 1
ATOM   1897 H HE  . ARG . . 14 ? -18.658 11.533 -5.466 1.00  91.83 0 B 1
ATOM   1898 H HH11 . ARG . . 14 ? -17.236  7.839 -6.075 1.00  91.83 0 B 1
ATOM   1899 H HH12 . ARG . . 14 ? -16.612  8.797 -4.766 1.00  91.83 0 B 1
ATOM   1900 H HH21 . ARG . . 14 ? -19.052  8.520 -7.074 1.00  91.83 0 B 1
ATOM   1901 H HH22 . ARG . . 14 ? -19.668 10.139 -6.899 1.00  91.83 0 B 1
ATOM   1902 N N   . ASP . . 15 ? -11.939 14.348 -5.358 1.00  92.90 0 B 1
ATOM   1903 C CA  . ASP . . 15 ? -11.107 15.437 -4.862 1.00  92.90 0 B 1
ATOM   1904 C C   . ASP . . 15 ? -11.776 16.071 -3.643 1.00  92.90 0 B 1
ATOM   1905 O O   . ASP . . 15 ? -12.979 16.346 -3.647 1.00  92.90 0 B 1
ATOM   1906 C CB  . ASP . . 15 ? -10.827 16.476 -5.959 1.00  92.90 0 B 1
ATOM   1907 C CG  . ASP . . 15 ? -10.005 15.920 -7.128 1.00  92.90 0 B 1
ATOM   1908 O OD1 . ASP . . 15 ? -9.182 15.003 -6.911 1.00  92.90 0 B 1
ATOM   1909 O OD2 . ASP . . 15 ? -10.209 16.370 -8.271 1.00  92.90 -1 B 1
ATOM   1910 H H   . ASP . . 15 ? -12.456 14.507 -6.210 1.00  92.90 0 B 1
ATOM   1911 H HA  . ASP . . 15 ? -10.149 15.016 -4.555 1.00  92.90 0 B 1
ATOM   1912 H HB2 . ASP . . 15 ? -11.775 16.864 -6.332 1.00  92.90 0 B 1
ATOM   1913 H HB3 . ASP . . 15 ? -10.274 17.305 -5.517 1.00  92.90 0 B 1
ATOM   1914 N N   . HIS . . 16 ? -11.002 16.279 -2.582 1.00  92.16 0 B 1
ATOM   1915 C CA  . HIS . . 16 ? -11.494 16.952 -1.390 1.00  92.16 0 B 1
ATOM   1916 C C   . HIS . . 16 ? -10.356 17.651 -0.658 1.00  92.16 0 B 1
ATOM   1917 O O   . HIS . . 16 ? -9.387 17.008 -0.254 1.00  92.16 0 B 1
ATOM   1918 C CB  . HIS . . 16 ? -12.206 15.954 -0.474 1.00  92.16 0 B 1
ATOM   1919 C CG  . HIS . . 16 ? -12.824 16.629  0.718 1.00  92.16 0 B 1
ATOM   1920 C CD2 . HIS . . 16 ? -12.482 16.424  2.026 1.00  92.16 0 B 1
ATOM   1921 N ND1 . HIS . . 16 ? -13.738 17.662  0.690 1.00  92.16 0 B 1
ATOM   1922 C CE1 . HIS . . 16 ? -13.927 18.077  1.955 1.00  92.16 0 B 1
ATOM   1923 N NE2 . HIS . . 16 ? -13.204 17.326  2.798 1.00  92.16 0 B 1
ATOM   1924 H H   . HIS . . 16 ? -10.021 16.042 -2.639 1.00  92.16 0 B 1
ATOM   1925 H HA  . HIS . . 16 ? -12.216 17.709 -1.692 1.00  92.16 0 B 1
ATOM   1926 H HB2 . HIS . . 16 ? -12.997 15.463 -1.041 1.00  92.16 0 B 1
ATOM   1927 H HB3 . HIS . . 16 ? -11.499 15.196 -0.137 1.00  92.16 0 B 1
ATOM   1928 H HD1 . HIS . . 16 ? -14.107 18.126 -0.129 1.00  92.16 0 B 1
ATOM   1929 H HD2 . HIS . . 16 ? -11.749 15.724  2.395 1.00  92.16 0 B 1
ATOM   1930 H HE1 . HIS . . 16 ? -14.526 18.922  2.261 1.00  92.16 0 B 1
ATOM   1931 N N   . TYR . . 17 ? -10.498 18.963 -0.500 1.00  94.86 0 B 1
ATOM   1932 C CA  . TYR . . 17 ? -9.639 19.771  0.349 1.00  94.86 0 B 1
ATOM   1933 C C   . TYR . . 17 ? -10.217 19.798  1.761 1.00  94.86 0 B 1
ATOM   1934 O O   . TYR . . 17 ? -11.402 20.085  1.914 1.00  94.86 0 B 1
ATOM   1935 C CB  . TYR . . 17 ? -9.524 21.178 -0.243 1.00  94.86 0 B 1
ATOM   1936 C CG  . TYR . . 17 ? -8.540 22.056  0.500 1.00  94.86 0 B 1
ATOM   1937 C CD1 . TYR . . 17 ? -8.968 22.833  1.596 1.00  94.86 0 B 1
ATOM   1938 C CD2 . TYR . . 17 ? -7.189 22.079  0.103 1.00  94.86 0 B 1
ATOM   1939 C CE1 . TYR . . 17 ? -8.050 23.648  2.283 1.00  94.86 0 B 1
ATOM   1940 C CE2 . TYR . . 17 ? -6.271 22.894  0.788 1.00  94.86 0 B 1
ATOM   1941 C CZ  . TYR . . 17 ? -6.701 23.685  1.875 1.00  94.86 0 B 1
ATOM   1942 O OH  . TYR . . 17 ? -5.807 24.478  2.517 1.00  94.86 0 B 1
ATOM   1943 H H   . TYR . . 17 ? -11.357 19.398 -0.804 1.00  94.86 0 B 1
ATOM   1944 H HA  . TYR . . 17 ? -8.641 19.334  0.384 1.00  94.86 0 B 1
ATOM   1945 H HB2 . TYR . . 17 ? -10.503 21.655 -0.233 1.00  94.86 0 B 1
ATOM   1946 H HB3 . TYR . . 17 ? -9.204 21.100 -1.281 1.00  94.86 0 B 1
ATOM   1947 H HD1 . TYR . . 17 ? -9.997 22.796  1.923 1.00  94.86 0 B 1
ATOM   1948 H HD2 . TYR . . 17 ? -6.857 21.473 -0.728 1.00  94.86 0 B 1
ATOM   1949 H HE1 . TYR . . 17 ? -8.377 24.235  3.129 1.00  94.86 0 B 1
ATOM   1950 H HE2 . TYR . . 17 ? -5.230 22.934  0.498 1.00  94.86 0 B 1
ATOM   1951 H HH  . TYR . . 17 ? -6.214 24.995  3.216 1.00  94.86 0 B 1
ATOM   1952 N N   . VAL . . 18 ? -9.377 19.515  2.753 1.00  94.64 0 B 1
ATOM   1953 C CA  . VAL . . 18 ? -9.704 19.649  4.173 1.00  94.64 0 B 1
ATOM   1954 C C   . VAL . . 18 ? -8.948 20.832  4.749 1.00  94.64 0 B 1
ATOM   1955 O O   . VAL . . 18 ? -7.734 20.935  4.565 1.00  94.64 0 B 1
ATOM   1956 C CB  . VAL . . 18 ? -9.407 18.356  4.956 1.00  94.64 0 B 1
ATOM   1957 C CG1 . VAL . . 18 ? -7.965 17.842  4.840 1.00  94.64 0 B 1
ATOM   1958 C CG2 . VAL . . 18 ? -9.690 18.543  6.448 1.00  94.64 0 B 1
ATOM   1959 H H   . VAL . . 18 ? -8.406 19.354  2.526 1.00  94.64 0 B 1
ATOM   1960 H HA  . VAL . . 18 ? -10.769 19.853  4.282 1.00  94.64 0 B 1
ATOM   1961 H HB  . VAL . . 18 ? -10.068 17.577  4.576 1.00  94.64 0 B 1
ATOM   1962 H HG11 . VAL . . 18 ? -7.877 16.881  5.345 1.00  94.64 0 B 1
ATOM   1963 H HG12 . VAL . . 18 ? -7.271 18.545  5.301 1.00  94.64 0 B 1
ATOM   1964 H HG13 . VAL . . 18 ? -7.691 17.717  3.792 1.00  94.64 0 B 1
ATOM   1965 H HG21 . VAL . . 18 ? -9.592 17.595  6.977 1.00  94.64 0 B 1
ATOM   1966 H HG22 . VAL . . 18 ? -10.692 18.951  6.575 1.00  94.64 0 B 1
ATOM   1967 H HG23 . VAL . . 18 ? -8.978 19.241  6.890 1.00  94.64 0 B 1
ATOM   1968 N N   . ASP . . 19 ? -9.650 21.685  5.486 1.00  96.13 0 B 1
ATOM   1969 C CA  . ASP . . 19 ? -9.017 22.658  6.370 1.00  96.13 0 B 1
ATOM   1970 C C   . ASP . . 19 ? -8.816 22.040  7.758 1.00  96.13 0 B 1
ATOM   1971 O O   . ASP . . 19 ? -9.738 21.450  8.328 1.00  96.13 0 B 1
ATOM   1972 C CB  . ASP . . 19 ? -9.878 23.918  6.431 1.00  96.13 0 B 1
ATOM   1973 C CG  . ASP . . 19 ? -9.107 25.097  7.011 1.00  96.13 0 B 1
ATOM   1974 O OD1 . ASP . . 19 ? -8.610 25.031  8.159 1.00  96.13 0 B 1
ATOM   1975 O OD2 . ASP . . 19 ? -9.010 26.121  6.310 1.00  96.13 -1 B 1
ATOM   1976 H H   . ASP . . 19 ? -10.645 21.543  5.582 1.00  96.13 0 B 1
ATOM   1977 H HA  . ASP . . 19 ? -8.044 22.940  5.970 1.00  96.13 0 B 1
ATOM   1978 H HB2 . ASP . . 19 ? -10.204 24.173  5.423 1.00  96.13 0 B 1
ATOM   1979 H HB3 . ASP . . 19 ? -10.766 23.737  7.039 1.00  96.13 0 B 1
ATOM   1980 N N   . PHE . . 20 ? -7.634 22.196  8.357 1.00  96.72 0 B 1
ATOM   1981 C CA  . PHE . . 20 ? -7.395 21.697  9.712 1.00  96.72 0 B 1
ATOM   1982 C C   . PHE . . 20 ? -8.297 22.360 10.763 1.00  96.72 0 B 1
ATOM   1983 O O   . PHE . . 20 ? -8.500 21.800 11.843 1.00  96.72 0 B 1
ATOM   1984 C CB  . PHE . . 20 ? -5.907 21.835 10.056 1.00  96.72 0 B 1
ATOM   1985 C CG  . PHE . . 20 ? -5.030 20.827  9.339 1.00  96.72 0 B 1
ATOM   1986 C CD1 . PHE . . 20 ? -5.267 19.446  9.493 1.00  96.72 0 B 1
ATOM   1987 C CD2 . PHE . . 20 ? -3.955 21.257  8.546 1.00  96.72 0 B 1
ATOM   1988 C CE1 . PHE . . 20 ? -4.437 18.508  8.857 1.00  96.72 0 B 1
ATOM   1989 C CE2 . PHE . . 20 ? -3.130 20.322  7.897 1.00  96.72 0 B 1
ATOM   1990 C CZ  . PHE . . 20 ? -3.373 18.947  8.051 1.00  96.72 0 B 1
ATOM   1991 H H   . PHE . . 20 ? -6.923 22.756  7.909 1.00  96.72 0 B 1
ATOM   1992 H HA  . PHE . . 20 ? -7.658 20.640  9.729 1.00  96.72 0 B 1
ATOM   1993 H HB2 . PHE . . 20 ? -5.770 21.688 11.128 1.00  96.72 0 B 1
ATOM   1994 H HB3 . PHE . . 20 ? -5.577 22.849  9.832 1.00  96.72 0 B 1
ATOM   1995 H HD1 . PHE . . 20 ? -6.074 19.106 10.124 1.00  96.72 0 B 1
ATOM   1996 H HD2 . PHE . . 20 ? -3.744 22.312  8.453 1.00  96.72 0 B 1
ATOM   1997 H HE1 . PHE . . 20 ? -4.611 17.451  8.997 1.00  96.72 0 B 1
ATOM   1998 H HE2 . PHE . . 20 ? -2.299 20.669  7.302 1.00  96.72 0 B 1
ATOM   1999 H HZ  . PHE . . 20 ? -2.736 18.229  7.556 1.00  96.72 0 B 1
ATOM   2000 N N   . GLN . . 21 ? -8.916 23.500 10.451 1.00  95.34 0 B 1
ATOM   2001 C CA  . GLN . . 21 ? -9.967 24.103 11.267 1.00  95.34 0 B 1
ATOM   2002 C C   . GLN . . 21 ? -11.198 23.205 11.402 1.00  95.34 0 B 1
ATOM   2003 O O   . GLN . . 21 ? -11.793 23.176 12.476 1.00  95.34 0 B 1
ATOM   2004 C CB  . GLN . . 21 ? -10.386 25.440 10.651 1.00  95.34 0 B 1
ATOM   2005 C CG  . GLN . . 21 ? -11.250 26.272 11.601 1.00  95.34 0 B 1
ATOM   2006 C CD  . GLN . . 21 ? -11.411 27.715 11.136 1.00  95.34 0 B 1
ATOM   2007 N NE2 . GLN . . 21 ? -11.656 28.633 12.044 1.00  95.34 0 B 1
ATOM   2008 O OE1 . GLN . . 21 ? -11.319 28.070  9.976 1.00  95.34 0 B 1
ATOM   2009 H H   . GLN . . 21 ? -8.725 23.916  9.551 1.00  95.34 0 B 1
ATOM   2010 H HA  . GLN . . 21 ? -9.567 24.279 12.266 1.00  95.34 0 B 1
ATOM   2011 H HB2 . GLN . . 21 ? -9.486 26.016 10.441 1.00  95.34 0 B 1
ATOM   2012 H HB3 . GLN . . 21 ? -10.918 25.275  9.715 1.00  95.34 0 B 1
ATOM   2013 H HG2 . GLN . . 21 ? -10.784 26.278 12.586 1.00  95.34 0 B 1
ATOM   2014 H HG3 . GLN . . 21 ? -12.240 25.824 11.692 1.00  95.34 0 B 1
ATOM   2015 H HE21 . GLN . . 21 ? -11.753 28.381 13.017 1.00  95.34 0 B 1
ATOM   2016 H HE22 . GLN . . 21 ? -11.768 29.572 11.688 1.00  95.34 0 B 1
ATOM   2017 N N   . GLU . . 22 ? -11.558 22.436 10.370 1.00  93.29 0 B 1
ATOM   2018 C CA  . GLU . . 22 ? -12.696 21.504 10.422 1.00  93.29 0 B 1
ATOM   2019 C C   . GLU . . 22 ? -12.485 20.396 11.460 1.00  93.29 0 B 1
ATOM   2020 O O   . GLU . . 22 ? -13.445 19.834 11.981 1.00  93.29 0 B 1
ATOM   2021 C CB  . GLU . . 22 ? -12.922 20.848  9.052 1.00  93.29 0 B 1
ATOM   2022 C CG  . GLU . . 22 ? -13.313 21.853  7.967 1.00  93.29 0 B 1
ATOM   2023 C CD  . GLU . . 22 ? -13.553 21.124  6.643 1.00  93.29 0 B 1
ATOM   2024 O OE1 . GLU . . 22 ? -12.695 21.254  5.738 1.00  93.29 0 B 1
ATOM   2025 O OE2 . GLU . . 22 ? -14.590 20.417  6.567 1.00  93.29 -1 B 1
ATOM   2026 H H   . GLU . . 22 ? -10.998 22.441  9.529 1.00  93.29 0 B 1
ATOM   2027 H HA  . GLU . . 22 ? -13.599 22.046 10.702 1.00  93.29 0 B 1
ATOM   2028 H HB2 . GLU . . 22 ? -13.728 20.121  9.153 1.00  93.29 0 B 1
ATOM   2029 H HB3 . GLU . . 22 ? -12.025 20.308  8.750 1.00  93.29 0 B 1
ATOM   2030 H HG2 . GLU . . 22 ? -12.525 22.597  7.851 1.00  93.29 0 B 1
ATOM   2031 H HG3 . GLU . . 22 ? -14.224 22.370  8.271 1.00  93.29 0 B 1
ATOM   2032 N N   . LEU . . 23 ? -11.225 20.112 11.794 1.00  95.07 0 B 1
ATOM   2033 C CA  . LEU . . 23 ? -10.831 19.150 12.817 1.00  95.07 0 B 1
ATOM   2034 C C   . LEU . . 23 ? -10.526 19.804 14.167 1.00  95.07 0 B 1
ATOM   2035 O O   . LEU . . 23 ? -10.374 19.086 15.156 1.00  95.07 0 B 1
ATOM   2036 C CB  . LEU . . 23 ? -9.619 18.360 12.298 1.00  95.07 0 B 1
ATOM   2037 C CG  . LEU . . 23 ? -9.900 17.594 10.996 1.00  95.07 0 B 1
ATOM   2038 C CD1 . LEU . . 23 ? -8.646 16.842 10.565 1.00  95.07 0 B 1
ATOM   2039 C CD2 . LEU . . 23 ? -11.043 16.593 11.181 1.00  95.07 0 B 1
ATOM   2040 H H   . LEU . . 23 ? -10.495 20.619 11.312 1.00  95.07 0 B 1
ATOM   2041 H HA  . LEU . . 23 ? -11.654 18.459 12.992 1.00  95.07 0 B 1
ATOM   2042 H HB2 . LEU . . 23 ? -9.305 17.652 13.064 1.00  95.07 0 B 1
ATOM   2043 H HB3 . LEU . . 23 ? -8.793 19.052 12.131 1.00  95.07 0 B 1
ATOM   2044 H HG  . LEU . . 23 ? -10.160 18.288 10.198 1.00  95.07 0 B 1
ATOM   2045 H HD11 . LEU . . 23 ? -8.820 16.422  9.575 1.00  95.07 0 B 1
ATOM   2046 H HD12 . LEU . . 23 ? -8.407 16.055 11.280 1.00  95.07 0 B 1
ATOM   2047 H HD13 . LEU . . 23 ? -7.807 17.535 10.504 1.00  95.07 0 B 1
ATOM   2048 H HD21 . LEU . . 23 ? -10.913 16.064 12.126 1.00  95.07 0 B 1
ATOM   2049 H HD22 . LEU . . 23 ? -11.043 15.869 10.366 1.00  95.07 0 B 1
ATOM   2050 H HD23 . LEU . . 23 ? -11.996 17.122 11.186 1.00  95.07 0 B 1
ATOM   2051 N N   . GLY . . 24 ? -10.437 21.134 14.221 1.00  95.97 0 B 1
ATOM   2052 C CA  . GLY . . 24 ? -9.953 21.860 15.392 1.00  95.97 0 B 1
ATOM   2053 C C   . GLY . . 24 ? -8.456 21.662 15.634 1.00  95.97 0 B 1
ATOM   2054 O O   . GLY . . 24 ? -8.053 21.549 16.782 1.00  95.97 0 B 1
ATOM   2055 H H   . GLY . . 24 ? -10.676 21.665 13.396 1.00  95.97 0 B 1
ATOM   2056 H HA2 . GLY . . 24 ? -10.142 22.925 15.250 1.00  95.97 0 B 1
ATOM   2057 H HA3 . GLY . . 24 ? -10.493 21.528 16.279 1.00  95.97 0 B 1
ATOM   2058 N N   . TRP . . 25 ? -7.654 21.551 14.568 1.00  96.52 0 B 1
ATOM   2059 C CA  . TRP . . 25 ? -6.212 21.246 14.614 1.00  96.52 0 B 1
ATOM   2060 C C   . TRP . . 25 ? -5.296 22.436 14.297 1.00  96.52 0 B 1
ATOM   2061 O O   . TRP . . 25 ? -4.080 22.283 14.221 1.00  96.52 0 B 1
ATOM   2062 C CB  . TRP . . 25 ? -5.928 20.056 13.682 1.00  96.52 0 B 1
ATOM   2063 C CG  . TRP . . 25 ? -6.335 18.704 14.172 1.00  96.52 0 B 1
ATOM   2064 C CD1 . TRP . . 25 ? -7.020 18.430 15.306 1.00  96.52 0 B 1
ATOM   2065 C CD2 . TRP . . 25 ? -6.015 17.409 13.580 1.00  96.52 0 B 1
ATOM   2066 C CE2 . TRP . . 25 ? -6.515 16.388 14.440 1.00  96.52 0 B 1
ATOM   2067 C CE3 . TRP . . 25 ? -5.313 16.995 12.426 1.00  96.52 0 B 1
ATOM   2068 N NE1 . TRP . . 25 ? -7.130 17.069 15.464 1.00  96.52 0 B 1
ATOM   2069 C CZ2 . TRP . . 25 ? -6.322 15.027 14.179 1.00  96.52 0 B 1
ATOM   2070 C CZ3 . TRP . . 25 ? -5.123 15.628 12.146 1.00  96.52 0 B 1
ATOM   2071 C CH2 . TRP . . 25 ? -5.635 14.648 13.017 1.00  96.52 0 B 1
ATOM   2072 H H   . TRP . . 25 ? -8.084 21.584 13.654 1.00  96.52 0 B 1
ATOM   2073 H HA  . TRP . . 25 ? -5.939 20.960 15.630 1.00  96.52 0 B 1
ATOM   2074 H HB2 . TRP . . 25 ? -6.411 20.228 12.720 1.00  96.52 0 B 1
ATOM   2075 H HB3 . TRP . . 25 ? -4.854 20.001 13.499 1.00  96.52 0 B 1
ATOM   2076 H HD1 . TRP . . 25 ? -7.391 19.159 16.012 1.00  96.52 0 B 1
ATOM   2077 H HE1 . TRP . . 25 ? -7.546 16.664 16.291 1.00  96.52 0 B 1
ATOM   2078 H HE3 . TRP . . 25 ? -4.895 17.746 11.771 1.00  96.52 0 B 1
ATOM   2079 H HZ2 . TRP . . 25 ? -6.681 14.283 14.874 1.00  96.52 0 B 1
ATOM   2080 H HZ3 . TRP . . 25 ? -4.570 15.332 11.266 1.00  96.52 0 B 1
ATOM   2081 H HH2 . TRP . . 25 ? -5.497 13.597 12.808 1.00  96.52 0 B 1
ATOM   2082 N N   . ARG . . 26 ? -5.855 23.637 14.108 1.00  93.26 0 B 1
ATOM   2083 C CA  . ARG . . 26 ? -5.076 24.864 13.846 1.00  93.26 0 B 1
ATOM   2084 C C   . ARG . . 26 ? -4.306 25.397 15.063 1.00  93.26 0 B 1
ATOM   2085 O O   . ARG . . 26 ? -3.532 26.334 14.923 1.00  93.26 0 B 1
ATOM   2086 C CB  . ARG . . 26 ? -5.987 25.970 13.294 1.00  93.26 0 B 1
ATOM   2087 C CG  . ARG . . 26 ? -6.343 25.796 11.811 1.00  93.26 0 B 1
ATOM   2088 C CD  . ARG . . 26 ? -6.969 27.112 11.335 1.00  93.26 0 B 1
ATOM   2089 N NE  . ARG . . 26 ? -7.383 27.103  9.920 1.00  93.26 0 B 1
ATOM   2090 C CZ  . ARG . . 26 ? -7.948 28.120  9.297 1.00  93.26 0 B 1
ATOM   2091 N NH1 . ARG . . 26 ? -8.102 29.283  9.869 1.00  93.26 1 B 1
ATOM   2092 N NH2 . ARG . . 26 ? -8.378 28.012  8.087 1.00  93.26 0 B 1
ATOM   2093 H H   . ARG . . 26 ? -6.857 23.700 14.222 1.00  93.26 0 B 1
ATOM   2094 H HA  . ARG . . 26 ? -4.296 24.646 13.117 1.00  93.26 0 B 1
ATOM   2095 H HB2 . ARG . . 26 ? -5.463 26.920 13.393 1.00  93.26 0 B 1
ATOM   2096 H HB3 . ARG . . 26 ? -6.897 26.031 13.891 1.00  93.26 0 B 1
ATOM   2097 H HG2 . ARG . . 26 ? -7.045 24.970 11.692 1.00  93.26 0 B 1
ATOM   2098 H HG3 . ARG . . 26 ? -5.441 25.597 11.232 1.00  93.26 0 B 1
ATOM   2099 H HD2 . ARG . . 26 ? -6.236 27.907 11.474 1.00  93.26 0 B 1
ATOM   2100 H HD3 . ARG . . 26 ? -7.839 27.326 11.956 1.00  93.26 0 B 1
ATOM   2101 H HE  . ARG . . 26 ? -7.394 26.238  9.400 1.00  93.26 0 B 1
ATOM   2102 H HH11 . ARG . . 26 ? -7.661 29.442 10.763 1.00  93.26 0 B 1
ATOM   2103 H HH12 . ARG . . 26 ? -8.492 30.031  9.314 1.00  93.26 0 B 1
ATOM   2104 H HH21 . ARG . . 26 ? -8.776 28.779  7.564 1.00  93.26 0 B 1
ATOM   2105 H HH22 . ARG . . 26 ? -8.383 27.114  7.625 1.00  93.26 0 B 1
ATOM   2106 N N   . ASP . . 27 ? -4.554 24.860 16.251 1.00  91.67 0 B 1
ATOM   2107 C CA  . ASP . . 27 ? -3.840 25.206 17.483 1.00  91.67 0 B 1
ATOM   2108 C C   . ASP . . 27 ? -2.450 24.561 17.556 1.00  91.67 0 B 1
ATOM   2109 O O   . ASP . . 27 ? -1.538 25.141 18.142 1.00  91.67 0 B 1
ATOM   2110 C CB  . ASP . . 27 ? -4.700 24.797 18.694 1.00  91.67 0 B 1
ATOM   2111 C CG  . ASP . . 27 ? -4.974 23.287 18.780 1.00  91.67 0 B 1
ATOM   2112 O OD1 . ASP . . 27 ? -5.193 22.673 17.709 1.00  91.67 0 B 1
ATOM   2113 O OD2 . ASP . . 27 ? -4.980 22.756 19.912 1.00  91.67 -1 B 1
ATOM   2114 H H   . ASP . . 27 ? -5.141 24.041 16.308 1.00  91.67 0 B 1
ATOM   2115 H HA  . ASP . . 27 ? -3.691 26.286 17.519 1.00  91.67 0 B 1
ATOM   2116 H HB2 . ASP . . 27 ? -5.654 25.322 18.639 1.00  91.67 0 B 1
ATOM   2117 H HB3 . ASP . . 27 ? -4.194 25.125 19.602 1.00  91.67 0 B 1
ATOM   2118 N N   . TRP . . 28 ? -2.277 23.382 16.949 1.00  94.21 0 B 1
ATOM   2119 C CA  . TRP . . 28 ? -1.004 22.660 16.947 1.00  94.21 0 B 1
ATOM   2120 C C   . TRP . . 28 ? -0.372 22.544 15.554 1.00  94.21 0 B 1
ATOM   2121 O O   . TRP . . 28 ?  0.856 22.560 15.462 1.00  94.21 0 B 1
ATOM   2122 C CB  . TRP . . 28 ? -1.197 21.304 17.634 1.00  94.21 0 B 1
ATOM   2123 C CG  . TRP . . 28 ? -2.002 20.298 16.872 1.00  94.21 0 B 1
ATOM   2124 C CD1 . TRP . . 28 ? -3.342 20.132 16.927 1.00  94.21 0 B 1
ATOM   2125 C CD2 . TRP . . 28 ? -1.522 19.306 15.920 1.00  94.21 0 B 1
ATOM   2126 C CE2 . TRP . . 28 ? -2.636 18.574 15.419 1.00  94.21 0 B 1
ATOM   2127 C CE3 . TRP . . 28 ? -0.246 18.940 15.451 1.00  94.21 0 B 1
ATOM   2128 N NE1 . TRP . . 28 ? -3.723 19.123 16.063 1.00  94.21 0 B 1
ATOM   2129 C CZ2 . TRP . . 28 ? -2.489 17.536 14.490 1.00  94.21 0 B 1
ATOM   2130 C CZ3 . TRP . . 28 ? -0.085 17.918 14.497 1.00  94.21 0 B 1
ATOM   2131 C CH2 . TRP . . 28 ? -1.205 17.216 14.016 1.00  94.21 0 B 1
ATOM   2132 H H   . TRP . . 28 ? -3.094 22.930 16.563 1.00  94.21 0 B 1
ATOM   2133 H HA  . TRP . . 28 ? -0.285 23.213 17.550 1.00  94.21 0 B 1
ATOM   2134 H HB2 . TRP . . 28 ? -0.210 20.875 17.817 1.00  94.21 0 B 1
ATOM   2135 H HB3 . TRP . . 28 ? -1.662 21.463 18.606 1.00  94.21 0 B 1
ATOM   2136 H HD1 . TRP . . 28 ? -4.009 20.712 17.548 1.00  94.21 0 B 1
ATOM   2137 H HE1 . TRP . . 28 ? -4.684 18.856 15.904 1.00  94.21 0 B 1
ATOM   2138 H HE3 . TRP . . 28 ?  0.615 19.431 15.880 1.00  94.21 0 B 1
ATOM   2139 H HZ2 . TRP . . 28 ? -3.350 16.974 14.160 1.00  94.21 0 B 1
ATOM   2140 H HZ3 . TRP . . 28 ?  0.905 17.637 14.170 1.00  94.21 0 B 1
ATOM   2141 H HH2 . TRP . . 28 ? -1.071 16.409 13.311 1.00  94.21 0 B 1
ATOM   2142 N N   . ILE . . 29 ? -1.153 22.480 14.468 1.00  97.09 0 B 1
ATOM   2143 C CA  . ILE . . 29 ? -0.620 22.537 13.097 1.00  97.09 0 B 1
ATOM   2144 C C   . ILE . . 29 ? -0.397 23.993 12.702 1.00  97.09 0 B 1
ATOM   2145 O O   . ILE . . 29 ? -1.335 24.784 12.623 1.00  97.09 0 B 1
ATOM   2146 C CB  . ILE . . 29 ? -1.511 21.811 12.066 1.00  97.09 0 B 1
ATOM   2147 C CG1 . ILE . . 29 ? -1.643 20.328 12.457 1.00  97.09 0 B 1
ATOM   2148 C CG2 . ILE . . 29 ? -0.903 21.953 10.654 1.00  97.09 0 B 1
ATOM   2149 C CD1 . ILE . . 29 ? -2.531 19.496 11.533 1.00  97.09 0 B 1
ATOM   2150 H H   . ILE . . 29 ? -2.156 22.468 14.585 1.00  97.09 0 B 1
ATOM   2151 H HA  . ILE . . 29 ?  0.347 22.034 13.085 1.00  97.09 0 B 1
ATOM   2152 H HB  . ILE . . 29 ? -2.502 22.266 12.061 1.00  97.09 0 B 1
ATOM   2153 H HG12 . ILE . . 29 ? -2.091 20.279 13.450 1.00  97.09 0 B 1
ATOM   2154 H HG13 . ILE . . 29 ? -0.653 19.872 12.497 1.00  97.09 0 B 1
ATOM   2155 H HG21 . ILE . . 29 ?  0.106 21.542 10.627 1.00  97.09 0 B 1
ATOM   2156 H HG22 . ILE . . 29 ? -0.875 23.000 10.349 1.00  97.09 0 B 1
ATOM   2157 H HG23 . ILE . . 29 ? -1.517 21.440  9.914 1.00  97.09 0 B 1
ATOM   2158 H HD11 . ILE . . 29 ? -3.509 19.971 11.463 1.00  97.09 0 B 1
ATOM   2159 H HD12 . ILE . . 29 ? -2.649 18.493 11.942 1.00  97.09 0 B 1
ATOM   2160 H HD13 . ILE . . 29 ? -2.077 19.403 10.547 1.00  97.09 0 B 1
ATOM   2161 N N   . LEU . . 30 ?  0.854 24.326 12.396 1.00  96.92 0 B 1
ATOM   2162 C CA  . LEU . . 30 ?  1.247 25.648 11.918 1.00  96.92 0 B 1
ATOM   2163 C C   . LEU . . 30 ?  1.002 25.762 10.410 1.00  96.92 0 B 1
ATOM   2164 O O   . LEU . . 30 ?  0.383 26.725  9.950 1.00  96.92 0 B 1
ATOM   2165 C CB  . LEU . . 30 ?  2.729 25.890 12.265 1.00  96.92 0 B 1
ATOM   2166 C CG  . LEU . . 30 ?  3.047 25.855 13.772 1.00  96.92 0 B 1
ATOM   2167 C CD1 . LEU . . 30 ?  4.562 25.845 13.966 1.00  96.92 0 B 1
ATOM   2168 C CD2 . LEU . . 30 ?  2.460 27.069 14.491 1.00  96.92 0 B 1
ATOM   2169 H H   . LEU . . 30 ?  1.551 23.595 12.398 1.00  96.92 0 B 1
ATOM   2170 H HA  . LEU . . 30 ?  0.634 26.406 12.403 1.00  96.92 0 B 1
ATOM   2171 H HB2 . LEU . . 30 ?  3.026 26.859 11.866 1.00  96.92 0 B 1
ATOM   2172 H HB3 . LEU . . 30 ?  3.335 25.134 11.765 1.00  96.92 0 B 1
ATOM   2173 H HG  . LEU . . 30 ?  2.650 24.946 14.225 1.00  96.92 0 B 1
ATOM   2174 H HD11 . LEU . . 30 ?  4.970 24.927 13.543 1.00  96.92 0 B 1
ATOM   2175 H HD12 . LEU . . 30 ?  5.005 26.711 13.472 1.00  96.92 0 B 1
ATOM   2176 H HD13 . LEU . . 30 ?  4.793 25.870 15.031 1.00  96.92 0 B 1
ATOM   2177 H HD21 . LEU . . 30 ?  2.775 27.077 15.535 1.00  96.92 0 B 1
ATOM   2178 H HD22 . LEU . . 30 ?  1.372 27.017 14.471 1.00  96.92 0 B 1
ATOM   2179 H HD23 . LEU . . 30 ?  2.785 27.993 14.011 1.00  96.92 0 B 1
ATOM   2180 N N   . GLN . . 31 ?  1.515 24.789  9.646 1.00  96.74 0 B 1
ATOM   2181 C CA  . GLN . . 31 ?  1.421 24.736  8.186 1.00  96.74 0 B 1
ATOM   2182 C C   . GLN . . 31 ?  1.439 23.287  7.658 1.00  96.74 0 B 1
ATOM   2183 O O   . GLN . . 31 ?  2.104 22.437  8.253 1.00  96.74 0 B 1
ATOM   2184 C CB  . GLN . . 31 ?  2.582 25.509  7.543 1.00  96.74 0 B 1
ATOM   2185 C CG  . GLN . . 31 ?  2.483 27.026  7.725 1.00  96.74 0 B 1
ATOM   2186 C CD  . GLN . . 31 ?  1.411 27.719  6.893 1.00  96.74 0 B 1
ATOM   2187 N NE2 . GLN . . 31 ?  1.258 29.015  7.034 1.00  96.74 0 B 1
ATOM   2188 O OE1 . GLN . . 31 ?  0.729 27.157  6.055 1.00  96.74 0 B 1
ATOM   2189 H H   . GLN . . 31 ?  1.945 24.002 10.110 1.00  96.74 0 B 1
ATOM   2190 H HA  . GLN . . 31 ?  0.484 25.215  7.900 1.00  96.74 0 B 1
ATOM   2191 H HB2 . GLN . . 31 ?  3.523 25.166  7.972 1.00  96.74 0 B 1
ATOM   2192 H HB3 . GLN . . 31 ?  2.618 25.293  6.476 1.00  96.74 0 B 1
ATOM   2193 H HG2 . GLN . . 31 ?  3.442 27.438  7.409 1.00  96.74 0 B 1
ATOM   2194 H HG3 . GLN . . 31 ?  2.402 27.305  8.776 1.00  96.74 0 B 1
ATOM   2195 H HE21 . GLN . . 31 ?  1.942 29.527  7.572 1.00  96.74 0 B 1
ATOM   2196 H HE22 . GLN . . 31 ?  0.786 29.458  6.258 1.00  96.74 0 B 1
ATOM   2197 N N   . PRO . . 32 ?  0.780 23.001  6.521 1.00  97.00 0 B 1
ATOM   2198 C CA  . PRO . . 32 ? -0.132 23.902  5.816 1.00  97.00 0 B 1
ATOM   2199 C C   . PRO . . 32 ? -1.424 24.118  6.630 1.00  97.00 0 B 1
ATOM   2200 O O   . PRO . . 32 ? -1.657 23.431  7.620 1.00  97.00 0 B 1
ATOM   2201 C CB  . PRO . . 32 ? -0.373 23.222  4.470 1.00  97.00 0 B 1
ATOM   2202 C CG  . PRO . . 32 ? -0.331 21.736  4.822 1.00  97.00 0 B 1
ATOM   2203 C CD  . PRO . . 32 ?  0.715 21.669  5.936 1.00  97.00 0 B 1
ATOM   2204 H HA  . PRO . . 32 ?  0.344 24.864  5.626 1.00  97.00 0 B 1
ATOM   2205 H HB2 . PRO . . 32 ? -1.319 23.517  4.018 1.00  97.00 0 B 1
ATOM   2206 H HB3 . PRO . . 32 ?  0.451 23.454  3.795 1.00  97.00 0 B 1
ATOM   2207 H HG2 . PRO . . 32 ? -1.300 21.423  5.211 1.00  97.00 0 B 1
ATOM   2208 H HG3 . PRO . . 32 ? -0.046 21.128  3.965 1.00  97.00 0 B 1
ATOM   2209 H HD2 . PRO . . 32 ?  1.684 21.394  5.521 1.00  97.00 0 B 1
ATOM   2210 H HD3 . PRO . . 32 ?  0.408 20.942  6.689 1.00  97.00 0 B 1
ATOM   2211 N N   . GLU . . 33 ? -2.280 25.065  6.241 1.00  95.67 0 B 1
ATOM   2212 C CA  . GLU . . 33 ? -3.596 25.257  6.898 1.00  95.67 0 B 1
ATOM   2213 C C   . GLU . . 33 ? -4.590 24.132  6.603 1.00  95.67 0 B 1
ATOM   2214 O O   . GLU . . 33 ? -5.563 23.922  7.323 1.00  95.67 0 B 1
ATOM   2215 C CB  . GLU . . 33 ? -4.242 26.564  6.433 1.00  95.67 0 B 1
ATOM   2216 C CG  . GLU . . 33 ? -3.386 27.769  6.798 1.00  95.67 0 B 1
ATOM   2217 C CD  . GLU . . 33 ? -4.162 29.079  6.660 1.00  95.67 0 B 1
ATOM   2218 O OE1 . GLU . . 33 ? -3.889 29.946  7.518 1.00  95.67 0 B 1
ATOM   2219 O OE2 . GLU . . 33 ? -4.966 29.226  5.720 1.00  95.67 -1 B 1
ATOM   2220 H H   . GLU . . 33 ? -2.032 25.662  5.465 1.00  95.67 0 B 1
ATOM   2221 H HA  . GLU . . 33 ? -3.461 25.292  7.979 1.00  95.67 0 B 1
ATOM   2222 H HB2 . GLU . . 33 ? -4.395 26.535  5.354 1.00  95.67 0 B 1
ATOM   2223 H HB3 . GLU . . 33 ? -5.211 26.662  6.923 1.00  95.67 0 B 1
ATOM   2224 H HG2 . GLU . . 33 ? -2.501 27.803  6.164 1.00  95.67 0 B 1
ATOM   2225 H HG3 . GLU . . 33 ? -3.057 27.659  7.832 1.00  95.67 0 B 1
ATOM   2226 N N   . GLY . . 34 ? -4.337 23.409  5.523 1.00  96.58 0 B 1
ATOM   2227 C CA  . GLY . . 34 ? -5.164 22.345  5.008 1.00  96.58 0 B 1
ATOM   2228 C C   . GLY . . 34 ? -4.473 21.695  3.823 1.00  96.58 0 B 1
ATOM   2229 O O   . GLY . . 34 ? -3.379 22.098  3.420 1.00  96.58 0 B 1
ATOM   2230 H H   . GLY . . 34 ? -3.506 23.626  4.991 1.00  96.58 0 B 1
ATOM   2231 H HA2 . GLY . . 34 ? -6.117 22.761  4.679 1.00  96.58 0 B 1
ATOM   2232 H HA3 . GLY . . 34 ? -5.344 21.598  5.781 1.00  96.58 0 B 1
ATOM   2233 N N   . TYR . . 35 ? -5.083 20.656  3.273 1.00  96.79 0 B 1
ATOM   2234 C CA  . TYR . . 35 ? -4.486 19.908  2.175 1.00  96.79 0 B 1
ATOM   2235 C C   . TYR . . 35 ? -5.537 19.146  1.368 1.00  96.79 0 B 1
ATOM   2236 O O   . TYR . . 35 ? -6.672 18.943  1.800 1.00  96.79 0 B 1
ATOM   2237 C CB  . TYR . . 35 ? -3.400 18.971  2.726 1.00  96.79 0 B 1
ATOM   2238 C CG  . TYR . . 35 ? -3.920 17.791  3.519 1.00  96.79 0 B 1
ATOM   2239 C CD1 . TYR . . 35 ? -4.401 17.953  4.832 1.00  96.79 0 B 1
ATOM   2240 C CD2 . TYR . . 35 ? -3.896 16.518  2.935 1.00  96.79 0 B 1
ATOM   2241 C CE1 . TYR . . 35 ? -4.838 16.836  5.565 1.00  96.79 0 B 1
ATOM   2242 C CE2 . TYR . . 35 ? -4.310 15.394  3.669 1.00  96.79 0 B 1
ATOM   2243 C CZ  . TYR . . 35 ? -4.774 15.552  4.989 1.00  96.79 0 B 1
ATOM   2244 O OH  . TYR . . 35 ? -5.107 14.467  5.727 1.00  96.79 0 B 1
ATOM   2245 H H   . TYR . . 35 ? -6.007 20.410  3.599 1.00  96.79 0 B 1
ATOM   2246 H HA  . TYR . . 35 ? -4.007 20.617  1.501 1.00  96.79 0 B 1
ATOM   2247 H HB2 . TYR . . 35 ? -2.713 19.536  3.357 1.00  96.79 0 B 1
ATOM   2248 H HB3 . TYR . . 35 ? -2.810 18.602  1.887 1.00  96.79 0 B 1
ATOM   2249 H HD1 . TYR . . 35 ? -4.420 18.933  5.286 1.00  96.79 0 B 1
ATOM   2250 H HD2 . TYR . . 35 ? -3.530 16.418  1.923 1.00  96.79 0 B 1
ATOM   2251 H HE1 . TYR . . 35 ? -5.201 16.968  6.573 1.00  96.79 0 B 1
ATOM   2252 H HE2 . TYR . . 35 ? -4.257 14.404  3.242 1.00  96.79 0 B 1
ATOM   2253 H HH  . TYR . . 35 ? -5.368 14.711  6.618 1.00  96.79 0 B 1
ATOM   2254 N N   . GLN . . 36 ? -5.157 18.699  0.171 1.00  96.01 0 B 1
ATOM   2255 C CA  . GLN . . 36 ? -6.003 17.846 -0.663 1.00  96.01 0 B 1
ATOM   2256 C C   . GLN . . 36 ? -5.982 16.401 -0.154 1.00  96.01 0 B 1
ATOM   2257 O O   . GLN . . 36 ? -5.230 15.577 -0.661 1.00  96.01 0 B 1
ATOM   2258 C CB  . GLN . . 36 ? -5.559 17.919 -2.128 1.00  96.01 0 B 1
ATOM   2259 C CG  . GLN . . 36 ? -5.843 19.280 -2.772 1.00  96.01 0 B 1
ATOM   2260 C CD  . GLN . . 36 ? -5.539 19.275 -4.265 1.00  96.01 0 B 1
ATOM   2261 N NE2 . GLN . . 36 ? -5.804 20.360 -4.959 1.00  96.01 0 B 1
ATOM   2262 O OE1 . GLN . . 36 ? -5.059 18.314 -4.844 1.00  96.01 0 B 1
ATOM   2263 H H   . GLN . . 36 ? -4.208 18.871 -0.125 1.00  96.01 0 B 1
ATOM   2264 H HA  . GLN . . 36 ? -7.036 18.190 -0.610 1.00  96.01 0 B 1
ATOM   2265 H HB2 . GLN . . 36 ? -6.109 17.161 -2.684 1.00  96.01 0 B 1
ATOM   2266 H HB3 . GLN . . 36 ? -4.494 17.696 -2.201 1.00  96.01 0 B 1
ATOM   2267 H HG2 . GLN . . 36 ? -6.895 19.530 -2.635 1.00  96.01 0 B 1
ATOM   2268 H HG3 . GLN . . 36 ? -5.238 20.050 -2.293 1.00  96.01 0 B 1
ATOM   2269 H HE21 . GLN . . 36 ? -5.583 20.313 -5.943 1.00  96.01 0 B 1
ATOM   2270 H HE22 . GLN . . 36 ? -6.179 21.185 -4.515 1.00  96.01 0 B 1
ATOM   2271 N N   . LEU . . 37 ? -6.801 16.093  0.849 1.00  96.26 0 B 1
ATOM   2272 C CA  . LEU . . 37 ? -6.961 14.746  1.404 1.00  96.26 0 B 1
ATOM   2273 C C   . LEU . . 37 ? -7.374 13.723  0.334 1.00  96.26 0 B 1
ATOM   2274 O O   . LEU . . 37 ? -6.783 12.645  0.237 1.00  96.26 0 B 1
ATOM   2275 C CB  . LEU . . 37 ? -8.027 14.844  2.506 1.00  96.26 0 B 1
ATOM   2276 C CG  . LEU . . 37 ? -8.394 13.510  3.177 1.00  96.26 0 B 1
ATOM   2277 C CD1 . LEU . . 37 ? -7.445 13.143  4.306 1.00  96.26 0 B 1
ATOM   2278 C CD2 . LEU . . 37 ? -9.790 13.613  3.766 1.00  96.26 0 B 1
ATOM   2279 H H   . LEU . . 37 ? -7.349 16.843  1.247 1.00  96.26 0 B 1
ATOM   2280 H HA  . LEU . . 37 ? -6.018 14.412  1.836 1.00  96.26 0 B 1
ATOM   2281 H HB2 . LEU . . 37 ? -8.928 15.273  2.067 1.00  96.26 0 B 1
ATOM   2282 H HB3 . LEU . . 37 ? -7.673 15.531  3.275 1.00  96.26 0 B 1
ATOM   2283 H HG  . LEU . . 37 ? -8.399 12.698  2.450 1.00  96.26 0 B 1
ATOM   2284 H HD11 . LEU . . 37 ? -7.513 13.891  5.096 1.00  96.26 0 B 1
ATOM   2285 H HD12 . LEU . . 37 ? -7.703 12.168  4.718 1.00  96.26 0 B 1
ATOM   2286 H HD13 . LEU . . 37 ? -6.424 13.102  3.925 1.00  96.26 0 B 1
ATOM   2287 H HD21 . LEU . . 37 ? -9.990 12.747  4.397 1.00  96.26 0 B 1
ATOM   2288 H HD22 . LEU . . 37 ? -10.525 13.651  2.961 1.00  96.26 0 B 1
ATOM   2289 H HD23 . LEU . . 37 ? -9.845 14.531  4.351 1.00  96.26 0 B 1
ATOM   2290 N N   . ASN . . 38 ? -8.391 14.077 -0.460 1.00  95.36 0 B 1
ATOM   2291 C CA  . ASN . . 38 ? -9.118 13.193 -1.381 1.00  95.36 0 B 1
ATOM   2292 C C   . ASN . . 38 ? -9.720 11.953 -0.692 1.00  95.36 0 B 1
ATOM   2293 O O   . ASN . . 38 ? -9.405 11.615  0.443 1.00  95.36 0 B 1
ATOM   2294 C CB  . ASN . . 38 ? -8.216 12.826 -2.571 1.00  95.36 0 B 1
ATOM   2295 C CG  . ASN . . 38 ? -7.567 14.039 -3.202 1.00  95.36 0 B 1
ATOM   2296 N ND2 . ASN . . 38 ? -6.338 13.902 -3.645 1.00  95.36 0 B 1
ATOM   2297 O OD1 . ASN . . 38 ? -8.166 15.094 -3.327 1.00  95.36 0 B 1
ATOM   2298 H H   . ASN . . 38 ? -8.728 15.022 -0.352 1.00  95.36 0 B 1
ATOM   2299 H HA  . ASN . . 38 ? -9.957 13.766 -1.776 1.00  95.36 0 B 1
ATOM   2300 H HB2 . ASN . . 38 ? -8.796 12.312 -3.336 1.00  95.36 0 B 1
ATOM   2301 H HB3 . ASN . . 38 ? -7.429 12.158 -2.221 1.00  95.36 0 B 1
ATOM   2302 H HD21 . ASN . . 38 ? -5.809 13.072 -3.421 1.00  95.36 0 B 1
ATOM   2303 H HD22 . ASN . . 38 ? -5.870 14.750 -3.931 1.00  95.36 0 B 1
ATOM   2304 N N   . TYR . . 39 ? -10.628 11.246 -1.358 1.00  93.57 0 B 1
ATOM   2305 C CA  . TYR . . 39 ? -11.164  9.987 -0.829 1.00  93.57 0 B 1
ATOM   2306 C C   . TYR . . 39 ? -11.693  9.086 -1.941 1.00  93.57 0 B 1
ATOM   2307 O O   . TYR . . 39 ? -11.908  9.517 -3.073 1.00  93.57 0 B 1
ATOM   2308 C CB  . TYR . . 39 ? -12.244 10.258  0.237 1.00  93.57 0 B 1
ATOM   2309 C CG  . TYR . . 39 ? -13.494 10.942 -0.277 1.00  93.57 0 B 1
ATOM   2310 C CD1 . TYR . . 39 ? -13.490 12.332 -0.499 1.00  93.57 0 B 1
ATOM   2311 C CD2 . TYR . . 39 ? -14.667 10.195 -0.500 1.00  93.57 0 B 1
ATOM   2312 C CE1 . TYR . . 39 ? -14.648 12.979 -0.965 1.00  93.57 0 B 1
ATOM   2313 C CE2 . TYR . . 39 ? -15.833 10.845 -0.945 1.00  93.57 0 B 1
ATOM   2314 C CZ  . TYR . . 39 ? -15.820 12.234 -1.191 1.00  93.57 0 B 1
ATOM   2315 O OH  . TYR . . 39 ? -16.935 12.857 -1.651 1.00  93.57 0 B 1
ATOM   2316 H H   . TYR . . 39 ? -10.940 11.573 -2.260 1.00  93.57 0 B 1
ATOM   2317 H HA  . TYR . . 39 ? -10.351  9.446 -0.344 1.00  93.57 0 B 1
ATOM   2318 H HB2 . TYR . . 39 ? -11.820 10.870  1.034 1.00  93.57 0 B 1
ATOM   2319 H HB3 . TYR . . 39 ? -12.522  9.311  0.699 1.00  93.57 0 B 1
ATOM   2320 H HD1 . TYR . . 39 ? -12.595 12.906 -0.307 1.00  93.57 0 B 1
ATOM   2321 H HD2 . TYR . . 39 ? -14.677  9.136 -0.287 1.00  93.57 0 B 1
ATOM   2322 H HE1 . TYR . . 39 ? -14.642 14.044 -1.140 1.00  93.57 0 B 1
ATOM   2323 H HE2 . TYR . . 39 ? -16.758 10.302 -1.076 1.00  93.57 0 B 1
ATOM   2324 H HH  . TYR . . 39 ? -16.791 13.803 -1.718 1.00  93.57 0 B 1
ATOM   2325 N N   . CYS . . 40 ? -11.917  7.818 -1.613 1.00  93.83 0 B 1
ATOM   2326 C CA  . CYS . . 40 ? -12.470  6.831 -2.532 1.00  93.83 0 B 1
ATOM   2327 C C   . CYS . . 40 ? -13.957  6.631 -2.269 1.00  93.83 0 B 1
ATOM   2328 O O   . CYS . . 40 ? -14.407  6.613 -1.124 1.00  93.83 0 B 1
ATOM   2329 C CB  . CYS . . 40 ? -11.684  5.530 -2.405 1.00  93.83 0 B 1
ATOM   2330 S SG  . CYS . . 40 ? -9.931  5.730 -2.784 1.00  93.83 0 B 1
ATOM   2331 H H   . CYS . . 40 ? -11.745  7.525 -0.662 1.00  93.83 0 B 1
ATOM   2332 H HA  . CYS . . 40 ? -12.361  7.185 -3.557 1.00  93.83 0 B 1
ATOM   2333 H HB2 . CYS . . 40 ? -12.100  4.788 -3.088 1.00  93.83 0 B 1
ATOM   2334 H HB3 . CYS . . 40 ? -11.787  5.143 -1.391 1.00  93.83 0 B 1
ATOM   2335 N N   . SER . . 41 ? -14.747  6.514 -3.331 1.00  91.11 0 B 1
ATOM   2336 C CA  . SER . . 41 ? -16.167  6.171 -3.213 1.00  91.11 0 B 1
ATOM   2337 C C   . SER . . 41 ? -16.749  5.746 -4.556 1.00  91.11 0 B 1
ATOM   2338 O O   . SER . . 41 ? -16.210  6.052 -5.619 1.00  91.11 0 B 1
ATOM   2339 C CB  . SER . . 41 ? -16.984  7.325 -2.605 1.00  91.11 0 B 1
ATOM   2340 O OG  . SER . . 41 ? -16.455  8.576 -2.972 1.00  91.11 0 B 1
ATOM   2341 H H   . SER . . 41 ? -14.347  6.587 -4.255 1.00  91.11 0 B 1
ATOM   2342 H HA  . SER . . 41 ? -16.253  5.317 -2.543 1.00  91.11 0 B 1
ATOM   2343 H HB2 . SER . . 41 ? -18.026  7.258 -2.916 1.00  91.11 0 B 1
ATOM   2344 H HB3 . SER . . 41 ? -16.947  7.245 -1.519 1.00  91.11 0 B 1
ATOM   2345 H HG  . SER . . 41 ? -15.657  8.708 -2.454 1.00  91.11 0 B 1
ATOM   2346 N N   . GLY . . 42 ? -17.883  5.056 -4.497 1.00  90.71 0 B 1
ATOM   2347 C CA  . GLY . . 42 ? -18.540  4.463 -5.654 1.00  90.71 0 B 1
ATOM   2348 C C   . GLY . . 42 ? -18.716  2.961 -5.480 1.00  90.71 0 B 1
ATOM   2349 O O   . GLY . . 42 ? -18.278  2.367 -4.496 1.00  90.71 0 B 1
ATOM   2350 H H   . GLY . . 42 ? -18.217  4.767 -3.589 1.00  90.71 0 B 1
ATOM   2351 H HA2 . GLY . . 42 ? -19.522  4.917 -5.788 1.00  90.71 0 B 1
ATOM   2352 H HA3 . GLY . . 42 ? -17.964  4.640 -6.562 1.00  90.71 0 B 1
ATOM   2353 N N   . GLN . . 43 ? -19.411  2.358 -6.431 1.00  91.30 0 B 1
ATOM   2354 C CA  . GLN . . 43 ? -19.767  0.951 -6.432 1.00  91.30 0 B 1
ATOM   2355 C C   . GLN . . 43 ? -18.643  0.099 -7.023 1.00  91.30 0 B 1
ATOM   2356 O O   . GLN . . 43 ? -17.946  0.510 -7.951 1.00  91.30 0 B 1
ATOM   2357 C CB  . GLN . . 43 ? -21.072  0.751 -7.218 1.00  91.30 0 B 1
ATOM   2358 C CG  . GLN . . 43 ? -22.266  1.472 -6.569 1.00  91.30 0 B 1
ATOM   2359 C CD  . GLN . . 43 ? -23.559  1.323 -7.365 1.00  91.30 0 B 1
ATOM   2360 N NE2 . GLN . . 43 ? -24.677  1.753 -6.823 1.00  91.30 0 B 1
ATOM   2361 O OE1 . GLN . . 43 ? -23.608  0.816 -8.472 1.00  91.30 0 B 1
ATOM   2362 H H   . GLN . . 43 ? -19.736  2.916 -7.209 1.00  91.30 0 B 1
ATOM   2363 H HA  . GLN . . 43 ? -19.931  0.628 -5.404 1.00  91.30 0 B 1
ATOM   2364 H HB2 . GLN . . 43 ? -21.296 -0.315 -7.266 1.00  91.30 0 B 1
ATOM   2365 H HB3 . GLN . . 43 ? -20.933  1.115 -8.236 1.00  91.30 0 B 1
ATOM   2366 H HG2 . GLN . . 43 ? -22.056  2.537 -6.475 1.00  91.30 0 B 1
ATOM   2367 H HG3 . GLN . . 43 ? -22.424  1.068 -5.569 1.00  91.30 0 B 1
ATOM   2368 H HE21 . GLN . . 43 ? -24.673  2.201 -5.917 1.00  91.30 0 B 1
ATOM   2369 H HE22 . GLN . . 43 ? -25.506  1.650 -7.389 1.00  91.30 0 B 1
ATOM   2370 N N   . CYS . . 44 ? -18.557 -1.136 -6.535 1.00  92.76 0 B 1
ATOM   2371 C CA  . CYS . . 44 ? -17.703 -2.189 -7.071 1.00  92.76 0 B 1
ATOM   2372 C C   . CYS . . 44 ? -18.567 -3.384 -7.499 1.00  92.76 0 B 1
ATOM   2373 O O   . CYS . . 44 ? -18.668 -4.364 -6.757 1.00  92.76 0 B 1
ATOM   2374 C CB  . CYS . . 44 ? -16.680 -2.555 -5.997 1.00  92.76 0 B 1
ATOM   2375 S SG  . CYS . . 44 ? -15.453 -1.266 -5.718 1.00  92.76 0 B 1
ATOM   2376 H H   . CYS . . 44 ? -19.125 -1.374 -5.734 1.00  92.76 0 B 1
ATOM   2377 H HA  . CYS . . 44 ? -17.160 -1.836 -7.947 1.00  92.76 0 B 1
ATOM   2378 H HB2 . CYS . . 44 ? -16.156 -3.460 -6.302 1.00  92.76 0 B 1
ATOM   2379 H HB3 . CYS . . 44 ? -17.204 -2.760 -5.062 1.00  92.76 0 B 1
ATOM   2380 N N   . PRO . . 45 ? -19.257 -3.302 -8.654 1.00  91.45 0 B 1
ATOM   2381 C CA  . PRO . . 45 ? -20.091 -4.397 -9.134 1.00  91.45 0 B 1
ATOM   2382 C C   . PRO . . 45 ? -19.274 -5.689 -9.292 1.00  91.45 0 B 1
ATOM   2383 O O   . PRO . . 45 ? -18.123 -5.604 -9.718 1.00  91.45 0 B 1
ATOM   2384 C CB  . PRO . . 45 ? -20.659 -3.932 -10.478 1.00  91.45 0 B 1
ATOM   2385 C CG  . PRO . . 45 ? -20.614 -2.411 -10.370 1.00  91.45 0 B 1
ATOM   2386 C CD  . PRO . . 45 ? -19.334 -2.178 -9.577 1.00  91.45 0 B 1
ATOM   2387 H HA  . PRO . . 45 ? -20.905 -4.529 -8.422 1.00  91.45 0 B 1
ATOM   2388 H HB2 . PRO . . 45 ? -20.009 -4.249 -11.293 1.00  91.45 0 B 1
ATOM   2389 H HB3 . PRO . . 45 ? -21.676 -4.294 -10.628 1.00  91.45 0 B 1
ATOM   2390 H HG2 . PRO . . 45 ? -21.469 -2.057 -9.794 1.00  91.45 0 B 1
ATOM   2391 H HG3 . PRO . . 45 ? -20.590 -1.929 -11.347 1.00  91.45 0 B 1
ATOM   2392 H HD2 . PRO . . 45 ? -18.470 -2.185 -10.241 1.00  91.45 0 B 1
ATOM   2393 H HD3 . PRO . . 45 ? -19.409 -1.217 -9.068 1.00  91.45 0 B 1
ATOM   2394 N N   . PRO . . 46 ? -19.840 -6.883 -9.035 1.00  89.50 0 B 1
ATOM   2395 C CA  . PRO . . 46 ? -19.064 -8.127 -9.048 1.00  89.50 0 B 1
ATOM   2396 C C   . PRO . . 46 ? -18.327 -8.405 -10.367 1.00  89.50 0 B 1
ATOM   2397 O O   . PRO . . 46 ? -17.200 -8.881 -10.344 1.00  89.50 0 B 1
ATOM   2398 C CB  . PRO . . 46 ? -20.069 -9.235 -8.724 1.00  89.50 0 B 1
ATOM   2399 C CG  . PRO . . 46 ? -21.143 -8.520 -7.907 1.00  89.50 0 B 1
ATOM   2400 C CD  . PRO . . 46 ? -21.180 -7.120 -8.512 1.00  89.50 0 B 1
ATOM   2401 H HA  . PRO . . 46 ? -18.324 -8.079 -8.249 1.00  89.50 0 B 1
ATOM   2402 H HB2 . PRO . . 46 ? -20.508 -9.625 -9.642 1.00  89.50 0 B 1
ATOM   2403 H HB3 . PRO . . 46 ? -19.605 -10.044 -8.160 1.00  89.50 0 B 1
ATOM   2404 H HG2 . PRO . . 46 ? -20.823 -8.458 -6.866 1.00  89.50 0 B 1
ATOM   2405 H HG3 . PRO . . 46 ? -22.108 -9.020 -7.982 1.00  89.50 0 B 1
ATOM   2406 H HD2 . PRO . . 46 ? -21.448 -6.403 -7.737 1.00  89.50 0 B 1
ATOM   2407 H HD3 . PRO . . 46 ? -21.901 -7.086 -9.330 1.00  89.50 0 B 1
ATOM   2408 N N   . HIS . . 47 ? -18.921 -8.033 -11.505 1.00  90.50 0 B 1
ATOM   2409 C CA  . HIS . . 47 ? -18.308 -8.181 -12.830 1.00  90.50 0 B 1
ATOM   2410 C C   . HIS . . 47 ? -17.146 -7.214 -13.086 1.00  90.50 0 B 1
ATOM   2411 O O   . HIS . . 47 ? -16.320 -7.482 -13.948 1.00  90.50 0 B 1
ATOM   2412 C CB  . HIS . . 47 ? -19.392 -8.084 -13.919 1.00  90.50 0 B 1
ATOM   2413 C CG  . HIS . . 47 ? -20.210 -6.814 -13.894 1.00  90.50 0 B 1
ATOM   2414 C CD2 . HIS . . 47 ? -20.117 -5.755 -14.757 1.00  90.50 0 B 1
ATOM   2415 N ND1 . HIS . . 47 ? -21.241 -6.531 -13.026 1.00  90.50 0 B 1
ATOM   2416 C CE1 . HIS . . 47 ? -21.724 -5.316 -13.337 1.00  90.50 0 B 1
ATOM   2417 N NE2 . HIS . . 47 ? -21.057 -4.796 -14.369 1.00  90.50 0 B 1
ATOM   2418 H H   . HIS . . 47 ? -19.828 -7.591 -11.457 1.00  90.50 0 B 1
ATOM   2419 H HA  . HIS . . 47 ? -17.864 -9.174 -12.896 1.00  90.50 0 B 1
ATOM   2420 H HB2 . HIS . . 47 ? -18.916 -8.180 -14.894 1.00  90.50 0 B 1
ATOM   2421 H HB3 . HIS . . 47 ? -20.066 -8.934 -13.807 1.00  90.50 0 B 1
ATOM   2422 H HD1 . HIS . . 47 ? -21.690 -7.203 -12.421 1.00  90.50 0 B 1
ATOM   2423 H HD2 . HIS . . 47 ? -19.449 -5.669 -15.601 1.00  90.50 0 B 1
ATOM   2424 H HE1 . HIS . . 47 ? -22.573 -4.840 -12.867 1.00  90.50 0 B 1
ATOM   2425 N N   . LEU . . 48 ? -17.057 -6.110 -12.337 1.00  93.69 0 B 1
ATOM   2426 C CA  . LEU . . 48 ? -16.017 -5.086 -12.484 1.00  93.69 0 B 1
ATOM   2427 C C   . LEU . . 48 ? -14.964 -5.125 -11.375 1.00  93.69 0 B 1
ATOM   2428 O O   . LEU . . 48 ? -13.840 -4.693 -11.592 1.00  93.69 0 B 1
ATOM   2429 C CB  . LEU . . 48 ? -16.689 -3.700 -12.521 1.00  93.69 0 B 1
ATOM   2430 C CG  . LEU . . 48 ? -17.479 -3.416 -13.806 1.00  93.69 0 B 1
ATOM   2431 C CD1 . LEU . . 48 ? -18.227 -2.090 -13.687 1.00  93.69 0 B 1
ATOM   2432 C CD2 . LEU . . 48 ? -16.562 -3.308 -15.017 1.00  93.69 0 B 1
ATOM   2433 H H   . LEU . . 48 ? -17.721 -5.994 -11.585 1.00  93.69 0 B 1
ATOM   2434 H HA  . LEU . . 48 ? -15.462 -5.249 -13.407 1.00  93.69 0 B 1
ATOM   2435 H HB2 . LEU . . 48 ? -17.356 -3.615 -11.664 1.00  93.69 0 B 1
ATOM   2436 H HB3 . LEU . . 48 ? -15.919 -2.935 -12.419 1.00  93.69 0 B 1
ATOM   2437 H HG  . LEU . . 48 ? -18.202 -4.215 -13.971 1.00  93.69 0 B 1
ATOM   2438 H HD11 . LEU . . 48 ? -18.796 -1.909 -14.600 1.00  93.69 0 B 1
ATOM   2439 H HD12 . LEU . . 48 ? -17.523 -1.274 -13.531 1.00  93.69 0 B 1
ATOM   2440 H HD13 . LEU . . 48 ? -18.923 -2.141 -12.850 1.00  93.69 0 B 1
ATOM   2441 H HD21 . LEU . . 48 ? -15.975 -4.219 -15.142 1.00  93.69 0 B 1
ATOM   2442 H HD22 . LEU . . 48 ? -15.851 -2.497 -14.863 1.00  93.69 0 B 1
ATOM   2443 H HD23 . LEU . . 48 ? -17.150 -3.131 -15.917 1.00  93.69 0 B 1
ATOM   2444 N N   . ALA . . 49 ? -15.296 -5.631 -10.187 1.00  93.62 0 B 1
ATOM   2445 C CA  . ALA . . 49 ? -14.423 -5.533 -9.018 1.00  93.62 0 B 1
ATOM   2446 C C   . ALA . . 49 ? -13.051 -6.212 -9.206 1.00  93.62 0 B 1
ATOM   2447 O O   . ALA . . 49 ? -12.082 -5.786 -8.587 1.00  93.62 0 B 1
ATOM   2448 C CB  . ALA . . 49 ? -15.172 -6.115 -7.816 1.00  93.62 0 B 1
ATOM   2449 H H   . ALA . . 49 ? -16.240 -5.960 -10.051 1.00  93.62 0 B 1
ATOM   2450 H HA  . ALA . . 49 ? -14.228 -4.478 -8.827 1.00  93.62 0 B 1
ATOM   2451 H HB1 . ALA . . 49 ? -16.109 -5.581 -7.662 1.00  93.62 0 B 1
ATOM   2452 H HB2 . ALA . . 49 ? -15.378 -7.173 -7.983 1.00  93.62 0 B 1
ATOM   2453 H HB3 . ALA . . 49 ? -14.548 -6.012 -6.928 1.00  93.62 0 B 1
ATOM   2454 N N   . GLY . . 50 ? -12.975 -7.229 -10.069 1.00  95.06 0 B 1
ATOM   2455 C CA  . GLY . . 50 ? -11.742 -7.938 -10.415 1.00  95.06 0 B 1
ATOM   2456 C C   . GLY . . 50 ? -11.127 -7.560 -11.767 1.00  95.06 0 B 1
ATOM   2457 O O   . GLY . . 50 ? -10.226 -8.260 -12.216 1.00  95.06 0 B 1
ATOM   2458 H H   . GLY . . 50 ? -13.829 -7.519 -10.524 1.00  95.06 0 B 1
ATOM   2459 H HA2 . GLY . . 50 ? -11.947 -9.009 -10.436 1.00  95.06 0 B 1
ATOM   2460 H HA3 . GLY . . 50 ? -10.991 -7.760 -9.644 1.00  95.06 0 B 1
ATOM   2461 N N   . SER . . 51 ? -11.614 -6.522 -12.456 1.00  96.32 0 B 1
ATOM   2462 C CA  . SER . . 51 ? -11.115 -6.158 -13.793 1.00  96.32 0 B 1
ATOM   2463 C C   . SER . . 51 ? -9.849 -5.287 -13.729 1.00  96.32 0 B 1
ATOM   2464 O O   . SER . . 51 ? -9.689 -4.532 -12.763 1.00  96.32 0 B 1
ATOM   2465 C CB  . SER . . 51 ? -12.225 -5.490 -14.617 1.00  96.32 0 B 1
ATOM   2466 O OG  . SER . . 51 ? -12.519 -4.185 -14.174 1.00  96.32 0 B 1
ATOM   2467 H H   . SER . . 51 ? -12.317 -5.929 -12.039 1.00  96.32 0 B 1
ATOM   2468 H HA  . SER . . 51 ? -10.855 -7.081 -14.309 1.00  96.32 0 B 1
ATOM   2469 H HB2 . SER . . 51 ? -13.129 -6.098 -14.562 1.00  96.32 0 B 1
ATOM   2470 H HB3 . SER . . 51 ? -11.926 -5.435 -15.664 1.00  96.32 0 B 1
ATOM   2471 H HG  . SER . . 51 ? -11.699 -3.724 -13.987 1.00  96.32 0 B 1
ATOM   2472 N N   . PRO . . 52 ? -8.981 -5.305 -14.760 1.00  97.04 0 B 1
ATOM   2473 C CA  . PRO . . 52 ? -7.804 -4.432 -14.818 1.00  97.04 0 B 1
ATOM   2474 C C   . PRO . . 52 ? -8.197 -2.950 -14.722 1.00  97.04 0 B 1
ATOM   2475 O O   . PRO . . 52 ? -9.254 -2.535 -15.213 1.00  97.04 0 B 1
ATOM   2476 C CB  . PRO . . 52 ? -7.109 -4.760 -16.142 1.00  97.04 0 B 1
ATOM   2477 C CG  . PRO . . 52 ? -8.254 -5.276 -17.014 1.00  97.04 0 B 1
ATOM   2478 C CD  . PRO . . 52 ? -9.105 -6.044 -16.010 1.00  97.04 0 B 1
ATOM   2479 H HA  . PRO . . 52 ? -7.128 -4.669 -13.998 1.00  97.04 0 B 1
ATOM   2480 H HB2 . PRO . . 52 ? -6.385 -5.558 -15.977 1.00  97.04 0 B 1
ATOM   2481 H HB3 . PRO . . 52 ? -6.618 -3.891 -16.580 1.00  97.04 0 B 1
ATOM   2482 H HG2 . PRO . . 52 ? -7.908 -5.924 -17.820 1.00  97.04 0 B 1
ATOM   2483 H HG3 . PRO . . 52 ? -8.821 -4.436 -17.415 1.00  97.04 0 B 1
ATOM   2484 H HD2 . PRO . . 52 ? -8.698 -7.048 -15.880 1.00  97.04 0 B 1
ATOM   2485 H HD3 . PRO . . 52 ? -10.130 -6.105 -16.374 1.00  97.04 0 B 1
ATOM   2486 N N   . GLY . . 53 ? -7.373 -2.159 -14.038 1.00  94.28 0 B 1
ATOM   2487 C CA  . GLY . . 53 ? -7.606 -0.745 -13.736 1.00  94.28 0 B 1
ATOM   2488 C C   . GLY . . 53 ? -8.692 -0.455 -12.688 1.00  94.28 0 B 1
ATOM   2489 O O   . GLY . . 53 ? -8.819  0.699 -12.274 1.00  94.28 0 B 1
ATOM   2490 H H   . GLY . . 53 ? -6.478 -2.542 -13.769 1.00  94.28 0 B 1
ATOM   2491 H HA2 . GLY . . 53 ? -7.885 -0.234 -14.659 1.00  94.28 0 B 1
ATOM   2492 H HA3 . GLY . . 53 ? -6.671 -0.319 -13.376 1.00  94.28 0 B 1
ATOM   2493 N N   . ILE . . 54 ? -9.460 -1.465 -12.255 1.00  95.54 0 B 1
ATOM   2494 C CA  . ILE . . 54 ? -10.487 -1.348 -11.205 1.00  95.54 0 B 1
ATOM   2495 C C   . ILE . . 54 ? -10.105 -2.166 -9.977 1.00  95.54 0 B 1
ATOM   2496 O O   . ILE . . 54 ? -10.257 -1.666 -8.867 1.00  95.54 0 B 1
ATOM   2497 C CB  . ILE . . 54 ? -11.891 -1.736 -11.728 1.00  95.54 0 B 1
ATOM   2498 C CG1 . ILE . . 54 ? -12.295 -0.803 -12.891 1.00  95.54 0 B 1
ATOM   2499 C CG2 . ILE . . 54 ? -12.934 -1.693 -10.593 1.00  95.54 0 B 1
ATOM   2500 C CD1 . ILE . . 54 ? -13.715 -1.009 -13.432 1.00  95.54 0 B 1
ATOM   2501 H H   . ILE . . 54 ? -9.292 -2.377 -12.653 1.00  95.54 0 B 1
ATOM   2502 H HA  . ILE . . 54 ? -10.539 -0.310 -10.873 1.00  95.54 0 B 1
ATOM   2503 H HB  . ILE . . 54 ? -11.847 -2.761 -12.098 1.00  95.54 0 B 1
ATOM   2504 H HG12 . ILE . . 54 ? -11.607 -0.962 -13.721 1.00  95.54 0 B 1
ATOM   2505 H HG13 . ILE . . 54 ? -12.199  0.235 -12.571 1.00  95.54 0 B 1
ATOM   2506 H HG21 . ILE . . 54 ? -12.976 -0.695 -10.158 1.00  95.54 0 B 1
ATOM   2507 H HG22 . ILE . . 54 ? -13.918 -1.977 -10.965 1.00  95.54 0 B 1
ATOM   2508 H HG23 . ILE . . 54 ? -12.678 -2.419 -9.821 1.00  95.54 0 B 1
ATOM   2509 H HD11 . ILE . . 54 ? -14.451 -0.631 -12.722 1.00  95.54 0 B 1
ATOM   2510 H HD12 . ILE . . 54 ? -13.826 -0.459 -14.366 1.00  95.54 0 B 1
ATOM   2511 H HD13 . ILE . . 54 ? -13.896 -2.068 -13.616 1.00  95.54 0 B 1
ATOM   2512 N N   . ALA . . 55 ? -9.608 -3.392 -10.142 1.00  97.19 0 B 1
ATOM   2513 C CA  . ALA . . 55 ? -9.139 -4.214 -9.032 1.00  97.19 0 B 1
ATOM   2514 C C   . ALA . . 55 ? -8.037 -3.488 -8.249 1.00  97.19 0 B 1
ATOM   2515 O O   . ALA . . 55 ? -7.090 -2.957 -8.825 1.00  97.19 0 B 1
ATOM   2516 C CB  . ALA . . 55 ? -8.645 -5.555 -9.583 1.00  97.19 0 B 1
ATOM   2517 H H   . ALA . . 55 ? -9.512 -3.764 -11.076 1.00  97.19 0 B 1
ATOM   2518 H HA  . ALA . . 55 ? -9.976 -4.401 -8.360 1.00  97.19 0 B 1
ATOM   2519 H HB1 . ALA . . 55 ? -7.797 -5.392 -10.247 1.00  97.19 0 B 1
ATOM   2520 H HB2 . ALA . . 55 ? -8.338 -6.206 -8.765 1.00  97.19 0 B 1
ATOM   2521 H HB3 . ALA . . 55 ? -9.446 -6.040 -10.142 1.00  97.19 0 B 1
ATOM   2522 N N   . ALA . . 56 ? -8.144 -3.478 -6.921 1.00  97.83 0 B 1
ATOM   2523 C CA  . ALA . . 56 ? -7.181 -2.794 -6.062 1.00  97.83 0 B 1
ATOM   2524 C C   . ALA . . 56 ? -5.800 -3.475 -6.024 1.00  97.83 0 B 1
ATOM   2525 O O   . ALA . . 56 ? -4.836 -2.887 -5.529 1.00  97.83 0 B 1
ATOM   2526 C CB  . ALA . . 56 ? -7.795 -2.667 -4.660 1.00  97.83 0 B 1
ATOM   2527 H H   . ALA . . 56 ? -8.959 -3.892 -6.491 1.00  97.83 0 B 1
ATOM   2528 H HA  . ALA . . 56 ? -7.026 -1.798 -6.475 1.00  97.83 0 B 1
ATOM   2529 H HB1 . ALA . . 56 ? -8.063 -3.651 -4.278 1.00  97.83 0 B 1
ATOM   2530 H HB2 . ALA . . 56 ? -8.690 -2.046 -4.700 1.00  97.83 0 B 1
ATOM   2531 H HB3 . ALA . . 56 ? -7.081 -2.213 -3.973 1.00  97.83 0 B 1
ATOM   2532 N N   . SER . . 57 ? -5.722 -4.724 -6.490 1.00  97.98 0 B 1
ATOM   2533 C CA  . SER . . 57 ? -4.523 -5.561 -6.509 1.00  97.98 0 B 1
ATOM   2534 C C   . SER . . 57 ? -4.739 -6.845 -7.312 1.00  97.98 0 B 1
ATOM   2535 O O   . SER . . 57 ? -5.876 -7.177 -7.663 1.00  97.98 0 B 1
ATOM   2536 C CB  . SER . . 57 ? -4.172 -5.948 -5.076 1.00  97.98 0 B 1
ATOM   2537 O OG  . SER . . 57 ? -5.208 -6.670 -4.448 1.00  97.98 0 B 1
ATOM   2538 H H   . SER . . 57 ? -6.553 -5.125 -6.902 1.00  97.98 0 B 1
ATOM   2539 H HA  . SER . . 57 ? -3.691 -5.004 -6.944 1.00  97.98 0 B 1
ATOM   2540 H HB2 . SER . . 57 ? -3.263 -6.550 -5.072 1.00  97.98 0 B 1
ATOM   2541 H HB3 . SER . . 57 ? -4.007 -5.031 -4.511 1.00  97.98 0 B 1
ATOM   2542 H HG  . SER . . 57 ? -6.021 -6.160 -4.467 1.00  97.98 0 B 1
ATOM   2543 N N   . PHE . . 58 ? -3.665 -7.613 -7.524 1.00  98.38 0 B 1
ATOM   2544 C CA  . PHE . . 58 ? -3.768 -8.991 -8.012 1.00  98.38 0 B 1
ATOM   2545 C C   . PHE . . 58 ? -4.568 -9.882 -7.051 1.00  98.38 0 B 1
ATOM   2546 O O   . PHE . . 58 ? -5.427 -10.637 -7.508 1.00  98.38 0 B 1
ATOM   2547 C CB  . PHE . . 58 ? -2.366 -9.562 -8.246 1.00  98.38 0 B 1
ATOM   2548 C CG  . PHE . . 58 ? -1.664 -8.992 -9.460 1.00  98.38 0 B 1
ATOM   2549 C CD1 . PHE . . 58 ? -2.055 -9.422 -10.741 1.00  98.38 0 B 1
ATOM   2550 C CD2 . PHE . . 58 ? -0.620 -8.060 -9.324 1.00  98.38 0 B 1
ATOM   2551 C CE1 . PHE . . 58 ? -1.389 -8.947 -11.883 1.00  98.38 0 B 1
ATOM   2552 C CE2 . PHE . . 58 ?  0.040 -7.574 -10.467 1.00  98.38 0 B 1
ATOM   2553 C CZ  . PHE . . 58 ? -0.338 -8.027 -11.743 1.00  98.38 0 B 1
ATOM   2554 H H   . PHE . . 58 ? -2.755 -7.292 -7.227 1.00  98.38 0 B 1
ATOM   2555 H HA  . PHE . . 58 ? -4.301 -8.992 -8.962 1.00  98.38 0 B 1
ATOM   2556 H HB2 . PHE . . 58 ? -1.756 -9.421 -7.353 1.00  98.38 0 B 1
ATOM   2557 H HB3 . PHE . . 58 ? -2.463 -10.635 -8.410 1.00  98.38 0 B 1
ATOM   2558 H HD1 . PHE . . 58 ? -2.864 -10.129 -10.844 1.00  98.38 0 B 1
ATOM   2559 H HD2 . PHE . . 58 ? -0.316 -7.731 -8.342 1.00  98.38 0 B 1
ATOM   2560 H HE1 . PHE . . 58 ? -1.669 -9.293 -12.866 1.00  98.38 0 B 1
ATOM   2561 H HE2 . PHE . . 58 ?  0.844 -6.859 -10.370 1.00  98.38 0 B 1
ATOM   2562 H HZ  . PHE . . 58 ?  0.187 -7.679 -12.620 1.00  98.38 0 B 1
ATOM   2563 N N   . HIS . . 59 ? -4.392 -9.728 -5.731 1.00  98.07 0 B 1
ATOM   2564 C CA  . HIS . . 59 ? -5.239 -10.376 -4.722 1.00  98.07 0 B 1
ATOM   2565 C C   . HIS . . 59 ? -6.724 -10.078 -4.957 1.00  98.07 0 B 1
ATOM   2566 O O   . HIS . . 59 ? -7.528 -11.004 -4.998 1.00  98.07 0 B 1
ATOM   2567 C CB  . HIS . . 59 ? -4.819 -9.936 -3.310 1.00  98.07 0 B 1
ATOM   2568 C CG  . HIS . . 59 ? -5.777 -10.396 -2.247 1.00  98.07 0 B 1
ATOM   2569 C CD2 . HIS . . 59 ? -5.663 -11.551 -1.539 1.00  98.07 0 B 1
ATOM   2570 N ND1 . HIS . . 59 ? -6.969 -9.757 -1.892 1.00  98.07 0 B 1
ATOM   2571 C CE1 . HIS . . 59 ? -7.555 -10.562 -0.994 1.00  98.07 0 B 1
ATOM   2572 N NE2 . HIS . . 59 ? -6.785 -11.634 -0.755 1.00  98.07 0 B 1
ATOM   2573 H H   . HIS . . 59 ? -3.606 -9.186 -5.402 1.00  98.07 0 B 1
ATOM   2574 H HA  . HIS . . 59 ? -5.117 -11.456 -4.792 1.00  98.07 0 B 1
ATOM   2575 H HB2 . HIS . . 59 ? -3.837 -10.355 -3.085 1.00  98.07 0 B 1
ATOM   2576 H HB3 . HIS . . 59 ? -4.744 -8.850 -3.257 1.00  98.07 0 B 1
ATOM   2577 H HD2 . HIS . . 59 ? -4.862 -12.272 -1.603 1.00  98.07 0 B 1
ATOM   2578 H HE1 . HIS . . 59 ? -8.510 -10.371 -0.528 1.00  98.07 0 B 1
ATOM   2579 H HE2 . HIS . . 59 ? -6.980 -12.374 -0.094 1.00  98.07 0 B 1
ATOM   2580 N N   . SER . . 60 ? -7.093 -8.816 -5.191 1.00  97.09 0 B 1
ATOM   2581 C CA  . SER . . 60 ? -8.488 -8.419 -5.432 1.00  97.09 0 B 1
ATOM   2582 C C   . SER . . 60 ? -9.058 -9.038 -6.713 1.00  97.09 0 B 1
ATOM   2583 O O   . SER . . 60 ? -10.241 -9.394 -6.746 1.00  97.09 0 B 1
ATOM   2584 C CB  . SER . . 60 ? -8.620 -6.894 -5.512 1.00  97.09 0 B 1
ATOM   2585 O OG  . SER . . 60 ? -8.030 -6.266 -4.387 1.00  97.09 0 B 1
ATOM   2586 H H   . SER . . 60 ? -6.384 -8.100 -5.117 1.00  97.09 0 B 1
ATOM   2587 H HA  . SER . . 60 ? -9.094 -8.771 -4.597 1.00  97.09 0 B 1
ATOM   2588 H HB2 . SER . . 60 ? -9.676 -6.627 -5.565 1.00  97.09 0 B 1
ATOM   2589 H HB3 . SER . . 60 ? -8.126 -6.535 -6.415 1.00  97.09 0 B 1
ATOM   2590 H HG  . SER . . 60 ? -8.483 -6.572 -3.598 1.00  97.09 0 B 1
ATOM   2591 N N   . ALA . . 61 ? -8.234 -9.204 -7.751 1.00  96.60 0 B 1
ATOM   2592 C CA  . ALA . . 61 ? -8.620 -9.901 -8.976 1.00  96.60 0 B 1
ATOM   2593 C C   . ALA . . 61 ? -8.914 -11.386 -8.702 1.00  96.60 0 B 1
ATOM   2594 O O   . ALA . . 61 ? -10.014 -11.861 -8.992 1.00  96.60 0 B 1
ATOM   2595 C CB  . ALA . . 61 ? -7.528 -9.698 -10.034 1.00  96.60 0 B 1
ATOM   2596 H H   . ALA . . 61 ? -7.277 -8.893 -7.664 1.00  96.60 0 B 1
ATOM   2597 H HA  . ALA . . 61 ? -9.538 -9.455 -9.358 1.00  96.60 0 B 1
ATOM   2598 H HB1 . ALA . . 61 ? -6.614 -10.221 -9.752 1.00  96.60 0 B 1
ATOM   2599 H HB2 . ALA . . 61 ? -7.312 -8.636 -10.138 1.00  96.60 0 B 1
ATOM   2600 H HB3 . ALA . . 61 ? -7.873 -10.086 -10.992 1.00  96.60 0 B 1
ATOM   2601 N N   . VAL . . 62 ? -7.984 -12.092 -8.050 1.00  96.01 0 B 1
ATOM   2602 C CA  . VAL . . 62 ? -8.136 -13.515 -7.694 1.00  96.01 0 B 1
ATOM   2603 C C   . VAL . . 62 ? -9.304 -13.733 -6.728 1.00  96.01 0 B 1
ATOM   2604 O O   . VAL . . 62 ? -10.135 -14.618 -6.932 1.00  96.01 0 B 1
ATOM   2605 C CB  . VAL . . 62 ? -6.825 -14.063 -7.095 1.00  96.01 0 B 1
ATOM   2606 C CG1 . VAL . . 62 ? -6.988 -15.522 -6.655 1.00  96.01 0 B 1
ATOM   2607 C CG2 . VAL . . 62 ? -5.689 -14.028 -8.126 1.00  96.01 0 B 1
ATOM   2608 H H   . VAL . . 62 ? -7.118 -11.631 -7.812 1.00  96.01 0 B 1
ATOM   2609 H HA  . VAL . . 62 ? -8.357 -14.081 -8.599 1.00  96.01 0 B 1
ATOM   2610 H HB  . VAL . . 62 ? -6.536 -13.465 -6.231 1.00  96.01 0 B 1
ATOM   2611 H HG11 . VAL . . 62 ? -7.672 -15.598 -5.810 1.00  96.01 0 B 1
ATOM   2612 H HG12 . VAL . . 62 ? -6.028 -15.940 -6.352 1.00  96.01 0 B 1
ATOM   2613 H HG13 . VAL . . 62 ? -7.375 -16.102 -7.492 1.00  96.01 0 B 1
ATOM   2614 H HG21 . VAL . . 62 ? -5.937 -14.661 -8.978 1.00  96.01 0 B 1
ATOM   2615 H HG22 . VAL . . 62 ? -4.765 -14.382 -7.668 1.00  96.01 0 B 1
ATOM   2616 H HG23 . VAL . . 62 ? -5.517 -13.011 -8.479 1.00  96.01 0 B 1
ATOM   2617 N N   . PHE . . 63 ? -9.429 -12.890 -5.704 1.00  95.00 0 B 1
ATOM   2618 C CA  . PHE . . 63 ? -10.507 -12.971 -4.721 1.00  95.00 0 B 1
ATOM   2619 C C   . PHE . . 63 ? -11.881 -12.716 -5.353 1.00  95.00 0 B 1
ATOM   2620 O O   . PHE . . 63 ? -12.865 -13.356 -4.984 1.00  95.00 0 B 1
ATOM   2621 C CB  . PHE . . 63 ? -10.221 -11.990 -3.576 1.00  95.00 0 B 1
ATOM   2622 C CG  . PHE . . 63 ? -11.188 -12.105 -2.412 1.00  95.00 0 B 1
ATOM   2623 C CD1 . PHE . . 63 ? -11.919 -10.985 -1.970 1.00  95.00 0 B 1
ATOM   2624 C CD2 . PHE . . 63 ? -11.342 -13.341 -1.754 1.00  95.00 0 B 1
ATOM   2625 C CE1 . PHE . . 63 ? -12.803 -11.107 -0.880 1.00  95.00 0 B 1
ATOM   2626 C CE2 . PHE . . 63 ? -12.224 -13.462 -0.667 1.00  95.00 0 B 1
ATOM   2627 C CZ  . PHE . . 63 ? -12.956 -12.345 -0.232 1.00  95.00 0 B 1
ATOM   2628 H H   . PHE . . 63 ? -8.707 -12.197 -5.563 1.00  95.00 0 B 1
ATOM   2629 H HA  . PHE . . 63 ? -10.519 -13.984 -4.320 1.00  95.00 0 B 1
ATOM   2630 H HB2 . PHE . . 63 ? -10.238 -10.973 -3.967 1.00  95.00 0 B 1
ATOM   2631 H HB3 . PHE . . 63 ? -9.219 -12.180 -3.193 1.00  95.00 0 B 1
ATOM   2632 H HD1 . PHE . . 63 ? -11.779 -10.026 -2.446 1.00  95.00 0 B 1
ATOM   2633 H HD2 . PHE . . 63 ? -10.787 -14.208 -2.078 1.00  95.00 0 B 1
ATOM   2634 H HE1 . PHE . . 63 ? -13.340 -10.241 -0.522 1.00  95.00 0 B 1
ATOM   2635 H HE2 . PHE . . 63 ? -12.335 -14.413 -0.168 1.00  95.00 0 B 1
ATOM   2636 H HZ  . PHE . . 63 ? -13.625 -12.438  0.611 1.00  95.00 0 B 1
ATOM   2637 N N   . SER . . 64 ? -11.965 -11.833 -6.352 1.00  93.11 0 B 1
ATOM   2638 C CA  . SER . . 64 ? -13.202 -11.634 -7.117 1.00  93.11 0 B 1
ATOM   2639 C C   . SER . . 64 ? -13.590 -12.881 -7.917 1.00  93.11 0 B 1
ATOM   2640 O O   . SER . . 64 ? -14.770 -13.229 -7.943 1.00  93.11 0 B 1
ATOM   2641 C CB  . SER . . 64 ? -13.086 -10.422 -8.041 1.00  93.11 0 B 1
ATOM   2642 O OG  . SER . . 64 ? -12.911 -9.249 -7.269 1.00  93.11 0 B 1
ATOM   2643 H H   . SER . . 64 ? -11.133 -11.333 -6.631 1.00  93.11 0 B 1
ATOM   2644 H HA  . SER . . 64 ? -14.016 -11.439 -6.419 1.00  93.11 0 B 1
ATOM   2645 H HB2 . SER . . 64 ? -14.004 -10.327 -8.622 1.00  93.11 0 B 1
ATOM   2646 H HB3 . SER . . 64 ? -12.245 -10.548 -8.722 1.00  93.11 0 B 1
ATOM   2647 H HG  . SER . . 64 ? -11.977 -9.196 -7.049 1.00  93.11 0 B 1
ATOM   2648 N N   . LEU . . 65 ? -12.622 -13.596 -8.503 1.00  92.75 0 B 1
ATOM   2649 C CA  . LEU . . 65 ? -12.879 -14.868 -9.189 1.00  92.75 0 B 1
ATOM   2650 C C   . LEU . . 65 ? -13.319 -15.969 -8.216 1.00  92.75 0 B 1
ATOM   2651 O O   . LEU . . 65 ? -14.249 -16.714 -8.523 1.00  92.75 0 B 1
ATOM   2652 C CB  . LEU . . 65 ? -11.636 -15.319 -9.975 1.00  92.75 0 B 1
ATOM   2653 C CG  . LEU . . 65 ? -11.225 -14.395 -11.133 1.00  92.75 0 B 1
ATOM   2654 C CD1 . LEU . . 65 ? -9.925 -14.910 -11.743 1.00  92.75 0 B 1
ATOM   2655 C CD2 . LEU . . 65 ? -12.292 -14.335 -12.227 1.00  92.75 0 B 1
ATOM   2656 H H   . LEU . . 65 ? -11.668 -13.269 -8.447 1.00  92.75 0 B 1
ATOM   2657 H HA  . LEU . . 65 ? -13.704 -14.732 -9.887 1.00  92.75 0 B 1
ATOM   2658 H HB2 . LEU . . 65 ? -11.842 -16.302 -10.395 1.00  92.75 0 B 1
ATOM   2659 H HB3 . LEU . . 65 ? -10.796 -15.421 -9.288 1.00  92.75 0 B 1
ATOM   2660 H HG  . LEU . . 65 ? -11.055 -13.385 -10.760 1.00  92.75 0 B 1
ATOM   2661 H HD11 . LEU . . 65 ? -9.142 -14.925 -10.984 1.00  92.75 0 B 1
ATOM   2662 H HD12 . LEU . . 65 ? -9.610 -14.253 -12.552 1.00  92.75 0 B 1
ATOM   2663 H HD13 . LEU . . 65 ? -10.063 -15.920 -12.130 1.00  92.75 0 B 1
ATOM   2664 H HD21 . LEU . . 65 ? -12.528 -15.340 -12.578 1.00  92.75 0 B 1
ATOM   2665 H HD22 . LEU . . 65 ? -11.919 -13.750 -13.067 1.00  92.75 0 B 1
ATOM   2666 H HD23 . LEU . . 65 ? -13.196 -13.857 -11.849 1.00  92.75 0 B 1
ATOM   2667 N N   . LEU . . 66 ? -12.730 -16.043 -7.020 1.00  92.29 0 B 1
ATOM   2668 C CA  . LEU . . 66 ? -13.179 -16.986 -5.989 1.00  92.29 0 B 1
ATOM   2669 C C   . LEU . . 66 ? -14.624 -16.736 -5.565 1.00  92.29 0 B 1
ATOM   2670 O O   . LEU . . 66 ? -15.416 -17.674 -5.489 1.00  92.29 0 B 1
ATOM   2671 C CB  . LEU . . 66 ? -12.270 -16.905 -4.757 1.00  92.29 0 B 1
ATOM   2672 C CG  . LEU . . 66 ? -10.951 -17.657 -4.936 1.00  92.29 0 B 1
ATOM   2673 C CD1 . LEU . . 66 ? -10.032 -17.275 -3.788 1.00  92.29 0 B 1
ATOM   2674 C CD2 . LEU . . 66 ? -11.161 -19.175 -4.946 1.00  92.29 0 B 1
ATOM   2675 H H   . LEU . . 66 ? -11.922 -15.464 -6.845 1.00  92.29 0 B 1
ATOM   2676 H HA  . LEU . . 66 ? -13.157 -17.992 -6.410 1.00  92.29 0 B 1
ATOM   2677 H HB2 . LEU . . 66 ? -12.071 -15.857 -4.533 1.00  92.29 0 B 1
ATOM   2678 H HB3 . LEU . . 66 ? -12.787 -17.335 -3.898 1.00  92.29 0 B 1
ATOM   2679 H HG  . LEU . . 66 ? -10.475 -17.338 -5.863 1.00  92.29 0 B 1
ATOM   2680 H HD11 . LEU . . 66 ? -9.865 -16.198 -3.808 1.00  92.29 0 B 1
ATOM   2681 H HD12 . LEU . . 66 ? -9.073 -17.778 -3.909 1.00  92.29 0 B 1
ATOM   2682 H HD13 . LEU . . 66 ? -10.469 -17.571 -2.834 1.00  92.29 0 B 1
ATOM   2683 H HD21 . LEU . . 66 ? -10.272 -19.659 -5.349 1.00  92.29 0 B 1
ATOM   2684 H HD22 . LEU . . 66 ? -11.989 -19.477 -5.588 1.00  92.29 0 B 1
ATOM   2685 H HD23 . LEU . . 66 ? -11.345 -19.550 -3.940 1.00  92.29 0 B 1
ATOM   2686 N N   . LYS . . 67 ? -14.988 -15.466 -5.346 1.00  90.26 0 B 1
ATOM   2687 C CA  . LYS . . 67 ? -16.371 -15.070 -5.036 1.00  90.26 0 B 1
ATOM   2688 C C   . LYS . . 67 ? -17.346 -15.384 -6.172 1.00  90.26 0 B 1
ATOM   2689 O O   . LYS . . 67 ? -18.530 -15.571 -5.913 1.00  90.26 0 B 1
ATOM   2690 C CB  . LYS . . 67 ? -16.425 -13.572 -4.702 1.00  90.26 0 B 1
ATOM   2691 C CG  . LYS . . 67 ? -15.795 -13.269 -3.334 1.00  90.26 0 B 1
ATOM   2692 C CD  . LYS . . 67 ? -16.022 -11.823 -2.877 1.00  90.26 0 B 1
ATOM   2693 C CE  . LYS . . 67 ? -15.417 -10.754 -3.796 1.00  90.26 0 B 1
ATOM   2694 N NZ  . LYS . . 67 ? -15.596 -9.415 -3.177 1.00  90.26 1 B 1
ATOM   2695 H H   . LYS . . 67 ? -14.270 -14.757 -5.393 1.00  90.26 0 B 1
ATOM   2696 H HA  . LYS . . 67 ? -16.725 -15.645 -4.182 1.00  90.26 0 B 1
ATOM   2697 H HB2 . LYS . . 67 ? -17.469 -13.261 -4.671 1.00  90.26 0 B 1
ATOM   2698 H HB3 . LYS . . 67 ? -15.918 -13.002 -5.482 1.00  90.26 0 B 1
ATOM   2699 H HG2 . LYS . . 67 ? -14.725 -13.479 -3.352 1.00  90.26 0 B 1
ATOM   2700 H HG3 . LYS . . 67 ? -16.247 -13.927 -2.592 1.00  90.26 0 B 1
ATOM   2701 H HD2 . LYS . . 67 ? -17.094 -11.651 -2.783 1.00  90.26 0 B 1
ATOM   2702 H HD3 . LYS . . 67 ? -15.580 -11.724 -1.884 1.00  90.26 0 B 1
ATOM   2703 H HE2 . LYS . . 67 ? -14.359 -10.969 -3.943 1.00  90.26 0 B 1
ATOM   2704 H HE3 . LYS . . 67 ? -15.914 -10.799 -4.764 1.00  90.26 0 B 1
ATOM   2705 H HZ1 . LYS . . 67 ? -16.530 -9.309 -2.807 1.00  90.26 0 B 1
ATOM   2706 H HZ2 . LYS . . 67 ? -14.966 -9.303 -2.395 1.00  90.26 0 B 1
ATOM   2707 H HZ3 . LYS . . 67 ? -15.414 -8.658 -3.820 1.00  90.26 0 B 1
ATOM   2708 N N   . ALA . . 68 ? -16.873 -15.408 -7.415 1.00  88.08 0 B 1
ATOM   2709 C CA  . ALA . . 68 ? -17.696 -15.736 -8.571 1.00  88.08 0 B 1
ATOM   2710 C C   . ALA . . 68 ? -17.893 -17.259 -8.739 1.00  88.08 0 B 1
ATOM   2711 O O   . ALA . . 68 ? -18.963 -17.684 -9.170 1.00  88.08 0 B 1
ATOM   2712 C CB  . ALA . . 68 ? -17.074 -15.053 -9.797 1.00  88.08 0 B 1
ATOM   2713 H H   . ALA . . 68 ? -15.901 -15.179 -7.568 1.00  88.08 0 B 1
ATOM   2714 H HA  . ALA . . 68 ? -18.687 -15.305 -8.423 1.00  88.08 0 B 1
ATOM   2715 H HB1 . ALA . . 68 ? -16.171 -15.580 -10.106 1.00  88.08 0 B 1
ATOM   2716 H HB2 . ALA . . 68 ? -17.795 -15.046 -10.615 1.00  88.08 0 B 1
ATOM   2717 H HB3 . ALA . . 68 ? -16.826 -14.018 -9.565 1.00  88.08 0 B 1
ATOM   2718 N N   . ASN . . 69 ? -16.893 -18.074 -8.383 1.00  88.26 0 B 1
ATOM   2719 C CA  . ASN . . 69 ? -16.953 -19.540 -8.474 1.00  88.26 0 B 1
ATOM   2720 C C   . ASN . . 69 ? -17.702 -20.192 -7.310 1.00  88.26 0 B 1
ATOM   2721 O O   . ASN . . 69 ? -18.484 -21.118 -7.517 1.00  88.26 0 B 1
ATOM   2722 C CB  . ASN . . 69 ? -15.529 -20.103 -8.577 1.00  88.26 0 B 1
ATOM   2723 C CG  . ASN . . 69 ? -14.968 -19.969 -9.976 1.00  88.26 0 B 1
ATOM   2724 N ND2 . ASN . . 69 ? -14.114 -19.006 -10.216 1.00  88.26 0 B 1
ATOM   2725 O OD1 . ASN . . 69 ? -15.328 -20.711 -10.877 1.00  88.26 0 B 1
ATOM   2726 H H   . ASN . . 69 ? -16.025 -17.654 -8.080 1.00  88.26 0 B 1
ATOM   2727 H HA  . ASN . . 69 ? -17.501 -19.828 -9.371 1.00  88.26 0 B 1
ATOM   2728 H HB2 . ASN . . 69 ? -14.868 -19.623 -7.855 1.00  88.26 0 B 1
ATOM   2729 H HB3 . ASN . . 69 ? -15.545 -21.170 -8.348 1.00  88.26 0 B 1
ATOM   2730 H HD21 . ASN . . 69 ? -13.902 -18.329 -9.496 1.00  88.26 0 B 1
ATOM   2731 H HD22 . ASN . . 69 ? -13.643 -18.998 -11.109 1.00  88.26 0 B 1
ATOM   2732 N N   . ASN . . 70 ? -17.474 -19.706 -6.093 1.00  80.48 0 B 1
ATOM   2733 C CA  . ASN . . 70 ? -18.034 -20.291 -4.885 1.00  80.48 0 B 1
ATOM   2734 C C   . ASN . . 70 ? -19.075 -19.340 -4.279 1.00  80.48 0 B 1
ATOM   2735 O O   . ASN . . 70 ? -18.801 -18.141 -4.174 1.00  80.48 0 B 1
ATOM   2736 C CB  . ASN . . 70 ? -16.877 -20.629 -3.929 1.00  80.48 0 B 1
ATOM   2737 C CG  . ASN . . 70 ? -16.079 -21.844 -4.377 1.00  80.48 0 B 1
ATOM   2738 N ND2 . ASN . . 70 ? -14.809 -21.898 -4.045 1.00  80.48 0 B 1
ATOM   2739 O OD1 . ASN . . 70 ? -16.604 -22.756 -4.989 1.00  80.48 0 B 1
ATOM   2740 H H   . ASN . . 70 ? -16.836 -18.930 -5.991 1.00  80.48 0 B 1
ATOM   2741 H HA  . ASN . . 70 ? -18.528 -21.228 -5.145 1.00  80.48 0 B 1
ATOM   2742 H HB2 . ASN . . 70 ? -17.264 -20.838 -2.931 1.00  80.48 0 B 1
ATOM   2743 H HB3 . ASN . . 70 ? -16.201 -19.776 -3.878 1.00  80.48 0 B 1
ATOM   2744 H HD21 . ASN . . 70 ? -14.261 -22.719 -4.257 1.00  80.48 0 B 1
ATOM   2745 H HD22 . ASN . . 70 ? -14.333 -21.197 -3.494 1.00  80.48 0 B 1
ATOM   2746 N N   . PRO . . 71 ? -20.247 -19.835 -3.829 1.00  62.81 0 B 1
ATOM   2747 C CA  . PRO . . 71 ? -21.200 -19.047 -3.053 1.00  62.81 0 B 1
ATOM   2748 C C   . PRO . . 71 ? -20.614 -18.756 -1.663 1.00  62.81 0 B 1
ATOM   2749 O O   . PRO . . 71 ? -20.992 -19.352 -0.656 1.00  62.81 0 B 1
ATOM   2750 C CB  . PRO . . 71 ? -22.496 -19.865 -3.044 1.00  62.81 0 B 1
ATOM   2751 C CG  . PRO . . 71 ? -22.007 -21.307 -3.161 1.00  62.81 0 B 1
ATOM   2752 C CD  . PRO . . 71 ? -20.740 -21.194 -4.008 1.00  62.81 0 B 1
ATOM   2753 H HA  . PRO . . 71 ? -21.384 -18.095 -3.552 1.00  62.81 0 B 1
ATOM   2754 H HB2 . PRO . . 71 ? -23.083 -19.614 -3.928 1.00  62.81 0 B 1
ATOM   2755 H HB3 . PRO . . 71 ? -23.091 -19.704 -2.145 1.00  62.81 0 B 1
ATOM   2756 H HG2 . PRO . . 71 ? -22.750 -21.951 -3.632 1.00  62.81 0 B 1
ATOM   2757 H HG3 . PRO . . 71 ? -21.748 -21.685 -2.171 1.00  62.81 0 B 1
ATOM   2758 H HD2 . PRO . . 71 ? -20.982 -21.353 -5.059 1.00  62.81 0 B 1
ATOM   2759 H HD3 . PRO . . 71 ? -20.008 -21.929 -3.676 1.00  62.81 0 B 1
ATOM   2760 N N   . TRP . . 72 ? -19.649 -17.842 -1.614 1.00  62.04 0 B 1
ATOM   2761 C CA  . TRP . . 72 ? -19.130 -17.276 -0.382 1.00  62.04 0 B 1
ATOM   2762 C C   . TRP . . 72 ? -20.231 -16.471  0.314 1.00  62.04 0 B 1
ATOM   2763 O O   . TRP . . 72 ? -21.099 -15.897 -0.356 1.00  62.04 0 B 1
ATOM   2764 C CB  . TRP . . 72 ? -17.903 -16.404 -0.684 1.00  62.04 0 B 1
ATOM   2765 C CG  . TRP . . 72 ? -16.647 -17.193 -0.852 1.00  62.04 0 B 1
ATOM   2766 C CD1 . TRP . . 72 ? -16.236 -17.806 -1.984 1.00  62.04 0 B 1
ATOM   2767 C CD2 . TRP . . 72 ? -15.643 -17.501  0.158 1.00  62.04 0 B 1
ATOM   2768 C CE2 . TRP . . 72 ? -14.695 -18.389 -0.421 1.00  62.04 0 B 1
ATOM   2769 C CE3 . TRP . . 72 ? -15.444 -17.127  1.507 1.00  62.04 0 B 1
ATOM   2770 N NE1 . TRP . . 72 ? -15.079 -18.514 -1.733 1.00  62.04 0 B 1
ATOM   2771 C CZ2 . TRP . . 72 ? -13.644 -18.933  0.311 1.00  62.04 0 B 1
ATOM   2772 C CZ3 . TRP . . 72 ? -14.365 -17.645  2.245 1.00  62.04 0 B 1
ATOM   2773 C CH2 . TRP . . 72 ? -13.476 -18.554  1.653 1.00  62.04 0 B 1
ATOM   2774 H H   . TRP . . 72 ? -19.315 -17.470 -2.492 1.00  62.04 0 B 1
ATOM   2775 H HA  . TRP . . 72 ? -18.830 -18.101  0.263 1.00  62.04 0 B 1
ATOM   2776 H HB2 . TRP . . 72 ? -17.748 -15.710  0.142 1.00  62.04 0 B 1
ATOM   2777 H HB3 . TRP . . 72 ? -18.083 -15.808 -1.578 1.00  62.04 0 B 1
ATOM   2778 H HD1 . TRP . . 72 ? -16.748 -17.763 -2.934 1.00  62.04 0 B 1
ATOM   2779 H HE1 . TRP . . 72 ? -14.571 -19.034 -2.434 1.00  62.04 0 B 1
ATOM   2780 H HE3 . TRP . . 72 ? -16.127 -16.430  1.969 1.00  62.04 0 B 1
ATOM   2781 H HZ2 . TRP . . 72 ? -12.983 -19.635 -0.176 1.00  62.04 0 B 1
ATOM   2782 H HZ3 . TRP . . 72 ? -14.220 -17.362  3.276 1.00  62.04 0 B 1
ATOM   2783 H HH2 . TRP . . 72 ? -12.666 -18.957  2.241 1.00  62.04 0 B 1
ATOM   2784 N N   . PRO . . 73 ? -20.201 -16.360  1.655 1.00  54.09 0 B 1
ATOM   2785 C CA  . PRO . . 73 ? -20.974 -15.330  2.336 1.00  54.09 0 B 1
ATOM   2786 C C   . PRO . . 73 ? -20.715 -13.978  1.658 1.00  54.09 0 B 1
ATOM   2787 O O   . PRO . . 73 ? -19.573 -13.654  1.333 1.00  54.09 0 B 1
ATOM   2788 C CB  . PRO . . 73 ? -20.525 -15.367  3.801 1.00  54.09 0 B 1
ATOM   2789 C CG  . PRO . . 73 ? -19.154 -16.044  3.755 1.00  54.09 0 B 1
ATOM   2790 C CD  . PRO . . 73 ? -19.266 -16.995  2.569 1.00  54.09 0 B 1
ATOM   2791 H HA  . PRO . . 73 ? -22.036 -15.570  2.271 1.00  54.09 0 B 1
ATOM   2792 H HB2 . PRO . . 73 ? -20.467 -14.371  4.239 1.00  54.09 0 B 1
ATOM   2793 H HB3 . PRO . . 73 ? -21.213 -15.991  4.370 1.00  54.09 0 B 1
ATOM   2794 H HG2 . PRO . . 73 ? -18.387 -15.299  3.547 1.00  54.09 0 B 1
ATOM   2795 H HG3 . PRO . . 73 ? -18.932 -16.575  4.680 1.00  54.09 0 B 1
ATOM   2796 H HD2 . PRO . . 73 ? -18.281 -17.144  2.125 1.00  54.09 0 B 1
ATOM   2797 H HD3 . PRO . . 73 ? -19.676 -17.951  2.895 1.00  54.09 0 B 1
ATOM   2798 N N   . ALA . . 74 ? -21.790 -13.229  1.400 1.00  56.08 0 B 1
ATOM   2799 C CA  . ALA . . 74 ? -21.794 -12.069  0.513 1.00  56.08 0 B 1
ATOM   2800 C C   . ALA . . 74 ? -20.834 -10.958  0.988 1.00  56.08 0 B 1
ATOM   2801 O O   . ALA . . 74 ? -21.214 -10.050  1.724 1.00  56.08 0 B 1
ATOM   2802 C CB  . ALA . . 74 ? -23.244 -11.585  0.363 1.00  56.08 0 B 1
ATOM   2803 H H   . ALA . . 74 ? -22.690 -13.589  1.685 1.00  56.08 0 B 1
ATOM   2804 H HA  . ALA . . 74 ? -21.452 -12.400 -0.468 1.00  56.08 0 B 1
ATOM   2805 H HB1 . ALA . . 74 ? -23.873 -12.401  0.006 1.00  56.08 0 B 1
ATOM   2806 H HB2 . ALA . . 74 ? -23.281 -10.770 -0.361 1.00  56.08 0 B 1
ATOM   2807 H HB3 . ALA . . 74 ? -23.623 -11.227  1.320 1.00  56.08 0 B 1
ATOM   2808 N N   . SER . . 75 ? -19.576 -11.034  0.554 1.00  62.52 0 B 1
ATOM   2809 C CA  . SER . . 75 ? -18.557 -10.001  0.726 1.00  62.52 0 B 1
ATOM   2810 C C   . SER . . 75 ? -18.673 -9.020 -0.441 1.00  62.52 0 B 1
ATOM   2811 O O   . SER . . 75 ? -18.235 -9.286 -1.568 1.00  62.52 0 B 1
ATOM   2812 C CB  . SER . . 75 ? -17.174 -10.662  0.847 1.00  62.52 0 B 1
ATOM   2813 O OG  . SER . . 75 ? -16.119 -9.839  0.386 1.00  62.52 0 B 1
ATOM   2814 H H   . SER . . 75 ? -19.304 -11.894  0.102 1.00  62.52 0 B 1
ATOM   2815 H HA  . SER . . 75 ? -18.742 -9.456  1.653 1.00  62.52 0 B 1
ATOM   2816 H HB2 . SER . . 75 ? -16.996 -10.948  1.884 1.00  62.52 0 B 1
ATOM   2817 H HB3 . SER . . 75 ? -17.164 -11.568  0.242 1.00  62.52 0 B 1
ATOM   2818 H HG  . SER . . 75 ? -15.914 -9.171  1.044 1.00  62.52 0 B 1
ATOM   2819 N N   . THR . . 76 ? -19.303 -7.875 -0.179 1.00  77.81 0 B 1
ATOM   2820 C CA  . THR . . 76 ? -19.318 -6.751 -1.119 1.00  77.81 0 B 1
ATOM   2821 C C   . THR . . 76 ? -17.911 -6.189 -1.245 1.00  77.81 0 B 1
ATOM   2822 O O   . THR . . 76 ? -17.285 -5.891 -0.230 1.00  77.81 0 B 1
ATOM   2823 C CB  . THR . . 76 ? -20.264 -5.633 -0.657 1.00  77.81 0 B 1
ATOM   2824 C CG2 . THR . . 76 ? -21.727 -6.069 -0.740 1.00  77.81 0 B 1
ATOM   2825 O OG1 . THR . . 76 ? -20.002 -5.284  0.682 1.00  77.81 0 B 1
ATOM   2826 H H   . THR . . 76 ? -19.671 -7.713  0.747 1.00  77.81 0 B 1
ATOM   2827 H HA  . THR . . 76 ? -19.646 -7.101 -2.098 1.00  77.81 0 B 1
ATOM   2828 H HB  . THR . . 76 ? -20.120 -4.758 -1.293 1.00  77.81 0 B 1
ATOM   2829 H HG1 . THR . . 76 ? -19.066 -5.081  0.745 1.00  77.81 0 B 1
ATOM   2830 H HG21 . THR . . 76 ? -21.971 -6.348 -1.765 1.00  77.81 0 B 1
ATOM   2831 H HG22 . THR . . 76 ? -22.364 -5.238 -0.434 1.00  77.81 0 B 1
ATOM   2832 H HG23 . THR . . 76 ? -21.906 -6.915 -0.077 1.00  77.81 0 B 1
ATOM   2833 N N   . SER . . 77 ? -17.427 -6.030 -2.477 1.00  90.26 0 B 1
ATOM   2834 C CA  . SER . . 77 ? -16.185 -5.297 -2.708 1.00  90.26 0 B 1
ATOM   2835 C C   . SER . . 77 ? -16.385 -3.812 -2.398 1.00  90.26 0 B 1
ATOM   2836 O O   . SER . . 77 ? -17.456 -3.261 -2.677 1.00  90.26 0 B 1
ATOM   2837 C CB  . SER . . 77 ? -15.685 -5.480 -4.143 1.00  90.26 0 B 1
ATOM   2838 O OG  . SER . . 77 ? -15.379 -6.838 -4.423 1.00  90.26 0 B 1
ATOM   2839 H H   . SER . . 77 ? -17.975 -6.302 -3.281 1.00  90.26 0 B 1
ATOM   2840 H HA  . SER . . 77 ? -15.430 -5.691 -2.028 1.00  90.26 0 B 1
ATOM   2841 H HB2 . SER . . 77 ? -16.451 -5.137 -4.838 1.00  90.26 0 B 1
ATOM   2842 H HB3 . SER . . 77 ? -14.786 -4.881 -4.282 1.00  90.26 0 B 1
ATOM   2843 H HG  . SER . . 77 ? -14.489 -6.828 -4.784 1.00  90.26 0 B 1
ATOM   2844 N N   . CYS . . 78 ? -15.365 -3.161 -1.846 1.00  92.88 0 B 1
ATOM   2845 C CA  . CYS . . 78 ? -15.408 -1.744 -1.483 1.00  92.88 0 B 1
ATOM   2846 C C   . CYS . . 78 ? -14.423 -0.919 -2.312 1.00  92.88 0 B 1
ATOM   2847 O O   . CYS . . 78 ? -13.350 -1.395 -2.676 1.00  92.88 0 B 1
ATOM   2848 C CB  . CYS . . 78 ? -15.139 -1.552  0.013 1.00  92.88 0 B 1
ATOM   2849 S SG  . CYS . . 78 ? -16.416 -2.189  1.130 1.00  92.88 0 B 1
ATOM   2850 H H   . CYS . . 78 ? -14.502 -3.671 -1.717 1.00  92.88 0 B 1
ATOM   2851 H HA  . CYS . . 78 ? -16.405 -1.349 -1.681 1.00  92.88 0 B 1
ATOM   2852 H HB2 . CYS . . 78 ? -15.043 -0.484  0.205 1.00  92.88 0 B 1
ATOM   2853 H HB3 . CYS . . 78 ? -14.186 -2.017  0.267 1.00  92.88 0 B 1
ATOM   2854 N N   . CYS . . 79 ? -14.780  0.340 -2.565 1.00  94.78 0 B 1
ATOM   2855 C CA  . CYS . . 79 ? -13.894  1.299 -3.213 1.00  94.78 0 B 1
ATOM   2856 C C   . CYS . . 79 ? -12.919  1.889 -2.192 1.00  94.78 0 B 1
ATOM   2857 O O   . CYS . . 79 ? -13.342  2.633 -1.306 1.00  94.78 0 B 1
ATOM   2858 C CB  . CYS . . 79 ? -14.744  2.394 -3.859 1.00  94.78 0 B 1
ATOM   2859 S SG  . CYS . . 79 ? -13.789  3.538 -4.879 1.00  94.78 0 B 1
ATOM   2860 H H   . CYS . . 79 ? -15.659  0.678 -2.202 1.00  94.78 0 B 1
ATOM   2861 H HA  . CYS . . 79 ? -13.330  0.790 -3.995 1.00  94.78 0 B 1
ATOM   2862 H HB2 . CYS . . 79 ? -15.246  2.960 -3.075 1.00  94.78 0 B 1
ATOM   2863 H HB3 . CYS . . 79 ? -15.505  1.928 -4.485 1.00  94.78 0 B 1
ATOM   2864 N N   . VAL . . 80 ? -11.631  1.573 -2.310 1.00  96.36 0 B 1
ATOM   2865 C CA  . VAL . . 80 ? -10.603  1.915 -1.318 1.00  96.36 0 B 1
ATOM   2866 C C   . VAL . . 80 ? -9.329  2.469 -1.947 1.00  96.36 0 B 1
ATOM   2867 O O   . VAL . . 80 ? -9.093  2.240 -3.136 1.00  96.36 0 B 1
ATOM   2868 C CB  . VAL . . 80 ? -10.264  0.712 -0.424 1.00  96.36 0 B 1
ATOM   2869 C CG1 . VAL . . 80 ? -11.507  0.331  0.386 1.00  96.36 0 B 1
ATOM   2870 C CG2 . VAL . . 80 ? -9.707 -0.494 -1.195 1.00  96.36 0 B 1
ATOM   2871 H H   . VAL . . 80 ? -11.354  0.970 -3.072 1.00  96.36 0 B 1
ATOM   2872 H HA  . VAL . . 80 ? -11.007  2.696 -0.674 1.00  96.36 0 B 1
ATOM   2873 H HB  . VAL . . 80 ? -9.503  1.023  0.292 1.00  96.36 0 B 1
ATOM   2874 H HG11 . VAL . . 80 ? -11.191 -0.045  1.360 1.00  96.36 0 B 1
ATOM   2875 H HG12 . VAL . . 80 ? -12.109 -0.404 -0.148 1.00  96.36 0 B 1
ATOM   2876 H HG13 . VAL . . 80 ? -12.114  1.212  0.595 1.00  96.36 0 B 1
ATOM   2877 H HG21 . VAL . . 80 ? -10.446 -0.867 -1.905 1.00  96.36 0 B 1
ATOM   2878 H HG22 . VAL . . 80 ? -8.804 -0.213 -1.738 1.00  96.36 0 B 1
ATOM   2879 H HG23 . VAL . . 80 ? -9.452 -1.287 -0.492 1.00  96.36 0 B 1
ATOM   2880 N N   . PRO . . 81 ? -8.494  3.194 -1.181 1.00  97.14 0 B 1
ATOM   2881 C CA  . PRO . . 81 ? -7.236  3.718 -1.691 1.00  97.14 0 B 1
ATOM   2882 C C   . PRO . . 81 ? -6.270  2.616 -2.125 1.00  97.14 0 B 1
ATOM   2883 O O   . PRO . . 81 ? -5.976  1.700 -1.355 1.00  97.14 0 B 1
ATOM   2884 C CB  . PRO . . 81 ? -6.646  4.567 -0.565 1.00  97.14 0 B 1
ATOM   2885 C CG  . PRO . . 81 ? -7.869  4.969  0.258 1.00  97.14 0 B 1
ATOM   2886 C CD  . PRO . . 81 ? -8.746  3.727  0.154 1.00  97.14 0 B 1
ATOM   2887 H HA  . PRO . . 81 ? -7.458  4.368 -2.538 1.00  97.14 0 B 1
ATOM   2888 H HB2 . PRO . . 81 ? -5.989  3.960  0.058 1.00  97.14 0 B 1
ATOM   2889 H HB3 . PRO . . 81 ? -6.104  5.426 -0.961 1.00  97.14 0 B 1
ATOM   2890 H HG2 . PRO . . 81 ? -7.610  5.199  1.291 1.00  97.14 0 B 1
ATOM   2891 H HG3 . PRO . . 81 ? -8.373  5.815 -0.212 1.00  97.14 0 B 1
ATOM   2892 H HD2 . PRO . . 81 ? -8.435  2.997  0.902 1.00  97.14 0 B 1
ATOM   2893 H HD3 . PRO . . 81 ? -9.787  4.008  0.310 1.00  97.14 0 B 1
ATOM   2894 N N   . THR . . 82 ? -5.729  2.750 -3.333 1.00  97.13 0 B 1
ATOM   2895 C CA  . THR . . 82 ? -4.688  1.875 -3.898 1.00  97.13 0 B 1
ATOM   2896 C C   . THR . . 82 ? -3.321  2.540 -3.946 1.00  97.13 0 B 1
ATOM   2897 O O   . THR . . 82 ? -2.313  1.844 -3.917 1.00  97.13 0 B 1
ATOM   2898 C CB  . THR . . 82 ? -5.058  1.418 -5.311 1.00  97.13 0 B 1
ATOM   2899 C CG2 . THR . . 82 ? -6.246  0.473 -5.280 1.00  97.13 0 B 1
ATOM   2900 O OG1 . THR . . 82 ? -5.425  2.502 -6.133 1.00  97.13 0 B 1
ATOM   2901 H H   . THR . . 82 ? -6.050  3.516 -3.910 1.00  97.13 0 B 1
ATOM   2902 H HA  . THR . . 82 ? -4.578  0.985 -3.277 1.00  97.13 0 B 1
ATOM   2903 H HB  . THR . . 82 ? -4.212  0.898 -5.761 1.00  97.13 0 B 1
ATOM   2904 H HG1 . THR . . 82 ? -5.642  2.124 -6.989 1.00  97.13 0 B 1
ATOM   2905 H HG21 . THR . . 82 ? -5.932 -0.452 -4.795 1.00  97.13 0 B 1
ATOM   2906 H HG22 . THR . . 82 ? -6.561  0.263 -6.301 1.00  97.13 0 B 1
ATOM   2907 H HG23 . THR . . 82 ? -7.075  0.906 -4.721 1.00  97.13 0 B 1
ATOM   2908 N N   . ALA . . 83 ? -3.278  3.873 -3.967 1.00  96.58 0 B 1
ATOM   2909 C CA  . ALA . . 83 ? -2.055  4.653 -3.837 1.00  96.58 0 B 1
ATOM   2910 C C   . ALA . . 83 ? -2.309  5.867 -2.945 1.00  96.58 0 B 1
ATOM   2911 O O   . ALA . . 83 ? -3.371  6.504 -3.018 1.00  96.58 0 B 1
ATOM   2912 C CB  . ALA . . 83 ? -1.540  5.075 -5.217 1.00  96.58 0 B 1
ATOM   2913 H H   . ALA . . 83 ? -4.151  4.380 -4.001 1.00  96.58 0 B 1
ATOM   2914 H HA  . ALA . . 83 ? -1.290  4.038 -3.366 1.00  96.58 0 B 1
ATOM   2915 H HB1 . ALA . . 83 ? -1.442  4.201 -5.860 1.00  96.58 0 B 1
ATOM   2916 H HB2 . ALA . . 83 ? -2.219  5.796 -5.671 1.00  96.58 0 B 1
ATOM   2917 H HB3 . ALA . . 83 ? -0.561  5.543 -5.111 1.00  96.58 0 B 1
ATOM   2918 N N   . ARG . . 84 ? -1.325  6.177 -2.107 1.00  97.02 0 B 1
ATOM   2919 C CA  . ARG . . 84 ? -1.336  7.323 -1.206 1.00  97.02 0 B 1
ATOM   2920 C C   . ARG . . 84 ?  0.033  7.983 -1.235 1.00  97.02 0 B 1
ATOM   2921 O O   . ARG . . 84 ?  1.029  7.307 -1.477 1.00  97.02 0 B 1
ATOM   2922 C CB  . ARG . . 84 ? -1.671  6.899  0.231 1.00  97.02 0 B 1
ATOM   2923 C CG  . ARG . . 84 ? -2.974  6.103  0.392 1.00  97.02 0 B 1
ATOM   2924 C CD  . ARG . . 84 ? -3.010  5.466  1.784 1.00  97.02 0 B 1
ATOM   2925 N NE  . ARG . . 84 ? -3.734  4.183  1.776 1.00  97.02 0 B 1
ATOM   2926 C CZ  . ARG . . 84 ? -3.448  3.118  2.506 1.00  97.02 0 B 1
ATOM   2927 N NH1 . ARG . . 84 ? -2.458  3.066  3.354 1.00  97.02 1 B 1
ATOM   2928 N NH2 . ARG . . 84 ? -4.172  2.041  2.385 1.00  97.02 0 B 1
ATOM   2929 H H   . ARG . . 84 ? -0.463  5.652 -2.148 1.00  97.02 0 B 1
ATOM   2930 H HA  . ARG . . 84 ? -2.071  8.043 -1.564 1.00  97.02 0 B 1
ATOM   2931 H HB2 . ARG . . 84 ? -1.737  7.794  0.852 1.00  97.02 0 B 1
ATOM   2932 H HB3 . ARG . . 84 ? -0.839  6.292  0.587 1.00  97.02 0 B 1
ATOM   2933 H HG2 . ARG . . 84 ? -3.837  6.754  0.248 1.00  97.02 0 B 1
ATOM   2934 H HG3 . ARG . . 84 ? -3.006  5.302 -0.346 1.00  97.02 0 B 1
ATOM   2935 H HD2 . ARG . . 84 ? -1.983  5.271  2.093 1.00  97.02 0 B 1
ATOM   2936 H HD3 . ARG . . 84 ? -3.458  6.162  2.494 1.00  97.02 0 B 1
ATOM   2937 H HE  . ARG . . 84 ? -4.518  4.103  1.144 1.00  97.02 0 B 1
ATOM   2938 H HH11 . ARG . . 84 ? -2.322  2.272  3.964 1.00  97.02 0 B 1
ATOM   2939 H HH12 . ARG . . 84 ? -1.721  3.757  3.367 1.00  97.02 0 B 1
ATOM   2940 H HH21 . ARG . . 84 ? -4.914  1.987  1.701 1.00  97.02 0 B 1
ATOM   2941 H HH22 . ARG . . 84 ? -3.947  1.243  2.961 1.00  97.02 0 B 1
ATOM   2942 N N   . ARG . . 85 ?  0.077  9.282 -0.963 1.00  96.75 0 B 1
ATOM   2943 C CA  . ARG . . 85 ?  1.324 10.039 -0.835 1.00  96.75 0 B 1
ATOM   2944 C C   . ARG . . 85 ?  1.446 10.671  0.556 1.00  96.75 0 B 1
ATOM   2945 O O   . ARG . . 85 ?  0.428 10.865  1.233 1.00  96.75 0 B 1
ATOM   2946 C CB  . ARG . . 85 ?  1.465 11.036 -2.000 1.00  96.75 0 B 1
ATOM   2947 C CG  . ARG . . 85 ?  0.453 12.178 -1.935 1.00  96.75 0 B 1
ATOM   2948 C CD  . ARG . . 85 ?  0.701 13.189 -3.046 1.00  96.75 0 B 1
ATOM   2949 N NE  . ARG . . 85 ? -0.323 14.246 -3.049 1.00  96.75 0 B 1
ATOM   2950 C CZ  . ARG . . 85 ? -0.175 15.490 -2.625 1.00  96.75 0 B 1
ATOM   2951 N NH1 . ARG . . 85 ?  0.889 15.882 -1.989 1.00  96.75 1 B 1
ATOM   2952 N NH2 . ARG . . 85 ? -1.088 16.390 -2.842 1.00  96.75 0 B 1
ATOM   2953 H H   . ARG . . 85 ? -0.799  9.747 -0.769 1.00  96.75 0 B 1
ATOM   2954 H HA  . ARG . . 85 ?  2.151  9.337 -0.933 1.00  96.75 0 B 1
ATOM   2955 H HB2 . ARG . . 85 ?  1.344 10.501 -2.941 1.00  96.75 0 B 1
ATOM   2956 H HB3 . ARG . . 85 ?  2.465 11.467 -1.996 1.00  96.75 0 B 1
ATOM   2957 H HG2 . ARG . . 85 ? -0.547 11.762 -2.057 1.00  96.75 0 B 1
ATOM   2958 H HG3 . ARG . . 85 ?  0.550 12.694 -0.980 1.00  96.75 0 B 1
ATOM   2959 H HD2 . ARG . . 85 ?  0.657 12.665 -4.000 1.00  96.75 0 B 1
ATOM   2960 H HD3 . ARG . . 85 ?  1.701 13.610 -2.943 1.00  96.75 0 B 1
ATOM   2961 H HE  . ARG . . 85 ? -1.157 14.003 -3.565 1.00  96.75 0 B 1
ATOM   2962 H HH11 . ARG . . 85 ?  1.083 16.864 -1.852 1.00  96.75 0 B 1
ATOM   2963 H HH12 . ARG . . 85 ?  1.589 15.205 -1.722 1.00  96.75 0 B 1
ATOM   2964 H HH21 . ARG . . 85 ? -0.871 17.348 -2.610 1.00  96.75 0 B 1
ATOM   2965 H HH22 . ARG . . 85 ? -1.902 16.152 -3.392 1.00  96.75 0 B 1
ATOM   2966 N N   . PRO . . 86 ?  2.677 10.977  0.996 1.00  97.41 0 B 1
ATOM   2967 C CA  . PRO . . 86 ?  2.906 11.675  2.251 1.00  97.41 0 B 1
ATOM   2968 C C   . PRO . . 86 ?  2.478 13.148  2.199 1.00  97.41 0 B 1
ATOM   2969 O O   . PRO . . 86 ?  2.309 13.729  1.123 1.00  97.41 0 B 1
ATOM   2970 C CB  . PRO . . 86 ?  4.407 11.522  2.528 1.00  97.41 0 B 1
ATOM   2971 C CG  . PRO . . 86 ?  5.017 11.393  1.133 1.00  97.41 0 B 1
ATOM   2972 C CD  . PRO . . 86 ?  3.948 10.626  0.367 1.00  97.41 0 B 1
ATOM   2973 H HA  . PRO . . 86 ?  2.338 11.176  3.036 1.00  97.41 0 B 1
ATOM   2974 H HB2 . PRO . . 86 ?  4.593 10.599  3.077 1.00  97.41 0 B 1
ATOM   2975 H HB3 . PRO . . 86 ?  4.819 12.366  3.080 1.00  97.41 0 B 1
ATOM   2976 H HG2 . PRO . . 86 ?  5.142 12.375  0.676 1.00  97.41 0 B 1
ATOM   2977 H HG3 . PRO . . 86 ?  5.965 10.857  1.152 1.00  97.41 0 B 1
ATOM   2978 H HD2 . PRO . . 86 ?  3.992 10.902 -0.686 1.00  97.41 0 B 1
ATOM   2979 H HD3 . PRO . . 86 ?  4.120  9.555  0.476 1.00  97.41 0 B 1
ATOM   2980 N N   . LEU . . 87 ?  2.353 13.751  3.380 1.00  97.88 0 B 1
ATOM   2981 C CA  . LEU . . 87 ?  2.107 15.178  3.591 1.00  97.88 0 B 1
ATOM   2982 C C   . LEU . . 87 ?  3.181 15.752  4.522 1.00  97.88 0 B 1
ATOM   2983 O O   . LEU . . 87 ?  3.398 15.217  5.609 1.00  97.88 0 B 1
ATOM   2984 C CB  . LEU . . 87 ?  0.699 15.346  4.191 1.00  97.88 0 B 1
ATOM   2985 C CG  . LEU . . 87 ?  0.305 16.797  4.521 1.00  97.88 0 B 1
ATOM   2986 C CD1 . LEU . . 87 ?  0.116 17.634  3.257 1.00  97.88 0 B 1
ATOM   2987 C CD2 . LEU . . 87 ? -1.000 16.796  5.309 1.00  97.88 0 B 1
ATOM   2988 H H   . LEU . . 87 ?  2.503 13.188  4.206 1.00  97.88 0 B 1
ATOM   2989 H HA  . LEU . . 87 ?  2.153 15.702  2.637 1.00  97.88 0 B 1
ATOM   2990 H HB2 . LEU . . 87 ?  0.659 14.770  5.116 1.00  97.88 0 B 1
ATOM   2991 H HB3 . LEU . . 87 ? -0.033 14.933  3.498 1.00  97.88 0 B 1
ATOM   2992 H HG  . LEU . . 87 ?  1.071 17.258  5.146 1.00  97.88 0 B 1
ATOM   2993 H HD11 . LEU . . 87 ? -0.194 18.642  3.533 1.00  97.88 0 B 1
ATOM   2994 H HD12 . LEU . . 87 ? -0.645 17.186  2.618 1.00  97.88 0 B 1
ATOM   2995 H HD13 . LEU . . 87 ?  1.055 17.714  2.710 1.00  97.88 0 B 1
ATOM   2996 H HD21 . LEU . . 87 ? -0.837 16.308  6.270 1.00  97.88 0 B 1
ATOM   2997 H HD22 . LEU . . 87 ? -1.321 17.823  5.486 1.00  97.88 0 B 1
ATOM   2998 H HD23 . LEU . . 87 ? -1.773 16.266  4.754 1.00  97.88 0 B 1
ATOM   2999 N N   . SER . . 88 ?  3.822 16.851  4.122 1.00  97.98 0 B 1
ATOM   3000 C CA  . SER . . 88 ?  4.674 17.629  5.027 1.00  97.98 0 B 1
ATOM   3001 C C   . SER . . 88 ?  3.806 18.422  6.000 1.00  97.98 0 B 1
ATOM   3002 O O   . SER . . 88 ?  2.910 19.147  5.577 1.00  97.98 0 B 1
ATOM   3003 C CB  . SER . . 88 ?  5.582 18.601  4.267 1.00  97.98 0 B 1
ATOM   3004 O OG  . SER . . 88 ?  6.547 17.911  3.495 1.00  97.98 0 B 1
ATOM   3005 H H   . SER . . 88 ?  3.592 17.263  3.229 1.00  97.98 0 B 1
ATOM   3006 H HA  . SER . . 88 ?  5.306 16.951  5.602 1.00  97.98 0 B 1
ATOM   3007 H HB2 . SER . . 88 ?  6.102 19.234  4.986 1.00  97.98 0 B 1
ATOM   3008 H HB3 . SER . . 88 ?  4.981 19.235  3.615 1.00  97.98 0 B 1
ATOM   3009 H HG  . SER . . 88 ?  6.961 17.250  4.054 1.00  97.98 0 B 1
ATOM   3010 N N   . LEU . . 89 ?  4.093 18.302  7.292 1.00  98.36 0 B 1
ATOM   3011 C CA  . LEU . . 89 ?  3.477 19.088  8.353 1.00  98.36 0 B 1
ATOM   3012 C C   . LEU . . 89 ?  4.552 19.850  9.122 1.00  98.36 0 B 1
ATOM   3013 O O   . LEU . . 89 ?  5.581 19.286  9.498 1.00  98.36 0 B 1
ATOM   3014 C CB  . LEU . . 89 ?  2.684 18.181  9.310 1.00  98.36 0 B 1
ATOM   3015 C CG  . LEU . . 89 ?  1.456 17.488  8.699 1.00  98.36 0 B 1
ATOM   3016 C CD1 . LEU . . 89 ?  0.740 16.684  9.784 1.00  98.36 0 B 1
ATOM   3017 C CD2 . LEU . . 89 ?  0.453 18.487  8.126 1.00  98.36 0 B 1
ATOM   3018 H H   . LEU . . 89 ?  4.808 17.642  7.562 1.00  98.36 0 B 1
ATOM   3019 H HA  . LEU . . 89 ?  2.798 19.825  7.924 1.00  98.36 0 B 1
ATOM   3020 H HB2 . LEU . . 89 ?  3.355 17.418  9.703 1.00  98.36 0 B 1
ATOM   3021 H HB3 . LEU . . 89 ?  2.346 18.789 10.150 1.00  98.36 0 B 1
ATOM   3022 H HG  . LEU . . 89 ?  1.771 16.803  7.910 1.00  98.36 0 B 1
ATOM   3023 H HD11 . LEU . . 89 ?  1.448 16.021 10.281 1.00  98.36 0 B 1
ATOM   3024 H HD12 . LEU . . 89 ? -0.058 16.088  9.338 1.00  98.36 0 B 1
ATOM   3025 H HD13 . LEU . . 89 ?  0.312 17.358 10.525 1.00  98.36 0 B 1
ATOM   3026 H HD21 . LEU . . 89 ? -0.491 17.986  7.911 1.00  98.36 0 B 1
ATOM   3027 H HD22 . LEU . . 89 ?  0.271 19.296  8.835 1.00  98.36 0 B 1
ATOM   3028 H HD23 . LEU . . 89 ?  0.846 18.895  7.195 1.00  98.36 0 B 1
ATOM   3029 N N   . LEU . . 90 ?  4.267 21.115  9.399 1.00  98.14 0 B 1
ATOM   3030 C CA  . LEU . . 90 ?  4.947 21.939 10.381 1.00  98.14 0 B 1
ATOM   3031 C C   . LEU . . 90 ?  3.996 22.136 11.560 1.00  98.14 0 B 1
ATOM   3032 O O   . LEU . . 90 ?  2.885 22.634 11.382 1.00  98.14 0 B 1
ATOM   3033 C CB  . LEU . . 90 ?  5.336 23.281  9.745 1.00  98.14 0 B 1
ATOM   3034 C CG  . LEU . . 90 ?  6.284 24.091 10.639 1.00  98.14 0 B 1
ATOM   3035 C CD1 . LEU . . 90 ?  7.711 23.554 10.517 1.00  98.14 0 B 1
ATOM   3036 C CD2 . LEU . . 90 ?  6.275 25.559 10.231 1.00  98.14 0 B 1
ATOM   3037 H H   . LEU . . 90 ?  3.401 21.484  9.034 1.00  98.14 0 B 1
ATOM   3038 H HA  . LEU . . 90 ?  5.846 21.422 10.719 1.00  98.14 0 B 1
ATOM   3039 H HB2 . LEU . . 90 ?  4.424 23.851  9.573 1.00  98.14 0 B 1
ATOM   3040 H HB3 . LEU . . 90 ?  5.815 23.112  8.781 1.00  98.14 0 B 1
ATOM   3041 H HG  . LEU . . 90 ?  5.967 24.024 11.679 1.00  98.14 0 B 1
ATOM   3042 H HD11 . LEU . . 90 ?  8.040 23.594  9.478 1.00  98.14 0 B 1
ATOM   3043 H HD12 . LEU . . 90 ?  7.751 22.525 10.874 1.00  98.14 0 B 1
ATOM   3044 H HD13 . LEU . . 90 ?  8.377 24.160 11.133 1.00  98.14 0 B 1
ATOM   3045 H HD21 . LEU . . 90 ?  6.614 25.656  9.199 1.00  98.14 0 B 1
ATOM   3046 H HD22 . LEU . . 90 ?  6.930 26.131 10.889 1.00  98.14 0 B 1
ATOM   3047 H HD23 . LEU . . 90 ?  5.265 25.961 10.313 1.00  98.14 0 B 1
ATOM   3048 N N   . TYR . . 91 ?  4.416 21.750 12.756 1.00  97.43 0 B 1
ATOM   3049 C CA  . TYR . . 91 ?  3.541 21.744 13.923 1.00  97.43 0 B 1
ATOM   3050 C C   . TYR . . 91 ?  4.301 22.015 15.220 1.00  97.43 0 B 1
ATOM   3051 O O   . TYR . . 91 ?  5.531 21.955 15.261 1.00  97.43 0 B 1
ATOM   3052 C CB  . TYR . . 91 ?  2.780 20.412 13.969 1.00  97.43 0 B 1
ATOM   3053 C CG  . TYR . . 91 ?  3.631 19.179 14.204 1.00  97.43 0 B 1
ATOM   3054 C CD1 . TYR . . 91 ?  4.267 18.549 13.121 1.00  97.43 0 B 1
ATOM   3055 C CD2 . TYR . . 91 ?  3.771 18.658 15.505 1.00  97.43 0 B 1
ATOM   3056 C CE1 . TYR . . 91 ?  5.055 17.405 13.336 1.00  97.43 0 B 1
ATOM   3057 C CE2 . TYR . . 91 ?  4.561 17.515 15.727 1.00  97.43 0 B 1
ATOM   3058 C CZ  . TYR . . 91 ?  5.208 16.889 14.638 1.00  97.43 0 B 1
ATOM   3059 O OH  . TYR . . 91 ?  5.980 15.789 14.848 1.00  97.43 0 B 1
ATOM   3060 H H   . TYR . . 91 ?  5.332 21.338 12.852 1.00  97.43 0 B 1
ATOM   3061 H HA  . TYR . . 91 ?  2.803 22.541 13.824 1.00  97.43 0 B 1
ATOM   3062 H HB2 . TYR . . 91 ?  2.044 20.478 14.770 1.00  97.43 0 B 1
ATOM   3063 H HB3 . TYR . . 91 ?  2.223 20.284 13.041 1.00  97.43 0 B 1
ATOM   3064 H HD1 . TYR . . 91 ?  4.158 18.948 12.123 1.00  97.43 0 B 1
ATOM   3065 H HD2 . TYR . . 91 ?  3.258 19.129 16.331 1.00  97.43 0 B 1
ATOM   3066 H HE1 . TYR . . 91 ?  5.550 16.932 12.500 1.00  97.43 0 B 1
ATOM   3067 H HE2 . TYR . . 91 ?  4.655 17.123 16.729 1.00  97.43 0 B 1
ATOM   3068 H HH  . TYR . . 91 ?  6.017 15.588 15.786 1.00  97.43 0 B 1
ATOM   3069 N N   . LEU . . 92 ?  3.560 22.331 16.277 1.00  95.08 0 B 1
ATOM   3070 C CA  . LEU . . 92 ?  4.074 22.467 17.635 1.00  95.08 0 B 1
ATOM   3071 C C   . LEU . . 92 ?  3.958 21.130 18.369 1.00  95.08 0 B 1
ATOM   3072 O O   . LEU . . 92 ?  2.881 20.539 18.440 1.00  95.08 0 B 1
ATOM   3073 C CB  . LEU . . 92 ?  3.320 23.592 18.364 1.00  95.08 0 B 1
ATOM   3074 C CG  . LEU . . 92 ?  3.543 24.993 17.765 1.00  95.08 0 B 1
ATOM   3075 C CD1 . LEU . . 92 ?  2.607 25.996 18.433 1.00  95.08 0 B 1
ATOM   3076 C CD2 . LEU . . 92 ?  4.983 25.483 17.954 1.00  95.08 0 B 1
ATOM   3077 H H   . LEU . . 92 ?  2.558 22.367 16.155 1.00  95.08 0 B 1
ATOM   3078 H HA  . LEU . . 92 ?  5.130 22.733 17.592 1.00  95.08 0 B 1
ATOM   3079 H HB2 . LEU . . 92 ?  3.630 23.602 19.409 1.00  95.08 0 B 1
ATOM   3080 H HB3 . LEU . . 92 ?  2.255 23.363 18.338 1.00  95.08 0 B 1
ATOM   3081 H HG  . LEU . . 92 ?  3.312 24.973 16.700 1.00  95.08 0 B 1
ATOM   3082 H HD11 . LEU . . 92 ?  2.792 26.037 19.507 1.00  95.08 0 B 1
ATOM   3083 H HD12 . LEU . . 92 ?  1.571 25.705 18.262 1.00  95.08 0 B 1
ATOM   3084 H HD13 . LEU . . 92 ?  2.753 26.992 18.012 1.00  95.08 0 B 1
ATOM   3085 H HD21 . LEU . . 92 ?  5.074 26.494 17.558 1.00  95.08 0 B 1
ATOM   3086 H HD22 . LEU . . 92 ?  5.232 25.493 19.015 1.00  95.08 0 B 1
ATOM   3087 H HD23 . LEU . . 92 ?  5.674 24.829 17.421 1.00  95.08 0 B 1
ATOM   3088 N N   . ASP . . 93 ?  5.069 20.645 18.923 1.00  91.04 0 B 1
ATOM   3089 C CA  . ASP . . 93 ?  5.050 19.490 19.820 1.00  91.04 0 B 1
ATOM   3090 C C   . ASP . . 93 ?  4.493 19.856 21.208 1.00  91.04 0 B 1
ATOM   3091 O O   . ASP . . 93 ?  4.244 21.017 21.537 1.00  91.04 0 B 1
ATOM   3092 C CB  . ASP . . 93 ?  6.428 18.783 19.860 1.00  91.04 0 B 1
ATOM   3093 C CG  . ASP . . 93 ?  7.522 19.425 20.735 1.00  91.04 0 B 1
ATOM   3094 O OD1 . ASP . . 93 ?  7.268 20.425 21.432 1.00  91.04 0 B 1
ATOM   3095 O OD2 . ASP . . 93 ?  8.649 18.883 20.824 1.00  91.04 -1 B 1
ATOM   3096 H H   . ASP . . 93 ?  5.922 21.175 18.820 1.00  91.04 0 B 1
ATOM   3097 H HA  . ASP . . 93 ?  4.351 18.770 19.394 1.00  91.04 0 B 1
ATOM   3098 H HB2 . ASP . . 93 ?  6.267 17.772 20.234 1.00  91.04 0 B 1
ATOM   3099 H HB3 . ASP . . 93 ?  6.799 18.687 18.840 1.00  91.04 0 B 1
ATOM   3100 N N   . HIS . . 94 ?  4.344 18.854 22.074 1.00  85.51 0 B 1
ATOM   3101 C CA  . HIS . . 94 ?  3.848 19.037 23.441 1.00  85.51 0 B 1
ATOM   3102 C C   . HIS . . 94 ?  4.726 19.944 24.334 1.00  85.51 0 B 1
ATOM   3103 O O   . HIS . . 94 ?  4.314 20.284 25.443 1.00  85.51 0 B 1
ATOM   3104 C CB  . HIS . . 94 ?  3.687 17.650 24.078 1.00  85.51 0 B 1
ATOM   3105 C CG  . HIS . . 94 ?  5.001 17.013 24.463 1.00  85.51 0 B 1
ATOM   3106 C CD2 . HIS . . 94 ?  5.733 16.100 23.751 1.00  85.51 0 B 1
ATOM   3107 N ND1 . HIS . . 94 ?  5.692 17.264 25.623 1.00  85.51 0 B 1
ATOM   3108 C CE1 . HIS . . 94 ?  6.786 16.491 25.634 1.00  85.51 0 B 1
ATOM   3109 N NE2 . HIS . . 94 ?  6.881 15.789 24.494 1.00  85.51 0 B 1
ATOM   3110 H H   . HIS . . 94 ?  4.532 17.914 21.752 1.00  85.51 0 B 1
ATOM   3111 H HA  . HIS . . 94 ?  2.866 19.505 23.379 1.00  85.51 0 B 1
ATOM   3112 H HB2 . HIS . . 94 ?  3.146 16.993 23.398 1.00  85.51 0 B 1
ATOM   3113 H HB3 . HIS . . 94 ?  3.084 17.755 24.979 1.00  85.51 0 B 1
ATOM   3114 H HD1 . HIS . . 94 ?  5.466 17.977 26.302 1.00  85.51 0 B 1
ATOM   3115 H HD2 . HIS . . 94 ?  5.472 15.695 22.785 1.00  85.51 0 B 1
ATOM   3116 H HE1 . HIS . . 94 ?  7.523 16.492 26.423 1.00  85.51 0 B 1
ATOM   3117 N N   . ASN . . 95 ?  5.944 20.298 23.906 1.00  88.28 0 B 1
ATOM   3118 C CA  . ASN . . 95 ?  6.833 21.241 24.590 1.00  88.28 0 B 1
ATOM   3119 C C   . ASN . . 95 ?  6.854 22.621 23.903 1.00  88.28 0 B 1
ATOM   3120 O O   . ASN . . 95 ?  7.667 23.465 24.278 1.00  88.28 0 B 1
ATOM   3121 C CB  . ASN . . 95 ?  8.261 20.680 24.647 1.00  88.28 0 B 1
ATOM   3122 C CG  . ASN . . 95 ?  8.380 19.292 25.222 1.00  88.28 0 B 1
ATOM   3123 N ND2 . ASN . . 95 ?  8.810 18.355 24.405 1.00  88.28 0 B 1
ATOM   3124 O OD1 . ASN . . 95 ?  8.104 19.040 26.384 1.00  88.28 0 B 1
ATOM   3125 H H   . ASN . . 95 ?  6.193 20.071 22.954 1.00  88.28 0 B 1
ATOM   3126 H HA  . ASN . . 95 ?  6.482 21.399 25.610 1.00  88.28 0 B 1
ATOM   3127 H HB2 . ASN . . 95 ?  8.644 20.680 23.627 1.00  88.28 0 B 1
ATOM   3128 H HB3 . ASN . . 95 ?  8.885 21.346 25.244 1.00  88.28 0 B 1
ATOM   3129 H HD21 . ASN . . 95 ?  8.805 18.580 23.420 1.00  88.28 0 B 1
ATOM   3130 H HD22 . ASN . . 95 ?  8.608 17.406 24.683 1.00  88.28 0 B 1
ATOM   3131 N N   . GLY . . 96 ?  6.023 22.846 22.880 1.00  89.73 0 B 1
ATOM   3132 C CA  . GLY . . 96 ?  6.021 24.073 22.083 1.00  89.73 0 B 1
ATOM   3133 C C   . GLY . . 96 ?  7.198 24.193 21.108 1.00  89.73 0 B 1
ATOM   3134 O O   . GLY . . 96 ?  7.468 25.284 20.599 1.00  89.73 0 B 1
ATOM   3135 H H   . GLY . . 96 ?  5.415 22.102 22.574 1.00  89.73 0 B 1
ATOM   3136 H HA2 . GLY . . 96 ?  6.035 24.939 22.745 1.00  89.73 0 B 1
ATOM   3137 H HA3 . GLY . . 96 ?  5.101 24.101 21.498 1.00  89.73 0 B 1
ATOM   3138 N N   . ASN . . 97 ?  7.925 23.103 20.836 1.00  93.33 0 B 1
ATOM   3139 C CA  . ASN . . 97 ?  8.947 23.114 19.794 1.00  93.33 0 B 1
ATOM   3140 C C   . ASN . . 97 ?  8.285 23.011 18.426 1.00  93.33 0 B 1
ATOM   3141 O O   . ASN . . 97 ?  7.382 22.206 18.220 1.00  93.33 0 B 1
ATOM   3142 C CB  . ASN . . 97 ?  9.963 21.977 19.943 1.00  93.33 0 B 1
ATOM   3143 C CG  . ASN . . 97 ? 10.619 21.931 21.300 1.00  93.33 0 B 1
ATOM   3144 N ND2 . ASN . . 97 ? 10.509 20.817 21.979 1.00  93.33 0 B 1
ATOM   3145 O OD1 . ASN . . 97 ? 11.264 22.865 21.744 1.00  93.33 0 B 1
ATOM   3146 H H   . ASN . . 97 ?  7.620 22.214 21.205 1.00  93.33 0 B 1
ATOM   3147 H HA  . ASN . . 97 ?  9.489 24.058 19.854 1.00  93.33 0 B 1
ATOM   3148 H HB2 . ASN . . 97 ? 10.748 22.100 19.197 1.00  93.33 0 B 1
ATOM   3149 H HB3 . ASN . . 97 ?  9.467 21.029 19.735 1.00  93.33 0 B 1
ATOM   3150 H HD21 . ASN . . 97 ?  9.820 20.169 21.623 1.00  93.33 0 B 1
ATOM   3151 H HD22 . ASN . . 97 ? 10.681 20.929 22.968 1.00  93.33 0 B 1
ATOM   3152 N N   . VAL . . 98 ?  8.813 23.761 17.466 1.00  96.21 0 B 1
ATOM   3153 C CA  . VAL . . 98 ?  8.420 23.645 16.063 1.00  96.21 0 B 1
ATOM   3154 C C   . VAL . . 98 ?  9.085 22.411 15.454 1.00  96.21 0 B 1
ATOM   3155 O O   . VAL . . 98 ? 10.315 22.294 15.429 1.00  96.21 0 B 1
ATOM   3156 C CB  . VAL . . 98 ?  8.810 24.911 15.298 1.00  96.21 0 B 1
ATOM   3157 C CG1 . VAL . . 98 ?  8.427 24.821 13.819 1.00  96.21 0 B 1
ATOM   3158 C CG2 . VAL . . 98 ?  8.165 26.171 15.889 1.00  96.21 0 B 1
ATOM   3159 H H   . VAL . . 98 ?  9.576 24.380 17.700 1.00  96.21 0 B 1
ATOM   3160 H HA  . VAL . . 98 ?  7.337 23.531 16.004 1.00  96.21 0 B 1
ATOM   3161 H HB  . VAL . . 98 ?  9.891 25.012 15.383 1.00  96.21 0 B 1
ATOM   3162 H HG11 . VAL . . 98 ?  7.361 24.618 13.723 1.00  96.21 0 B 1
ATOM   3163 H HG12 . VAL . . 98 ?  8.658 25.758 13.312 1.00  96.21 0 B 1
ATOM   3164 H HG13 . VAL . . 98 ?  8.991 24.022 13.338 1.00  96.21 0 B 1
ATOM   3165 H HG21 . VAL . . 98 ?  7.080 26.084 15.831 1.00  96.21 0 B 1
ATOM   3166 H HG22 . VAL . . 98 ?  8.454 26.303 16.932 1.00  96.21 0 B 1
ATOM   3167 H HG23 . VAL . . 98 ?  8.482 27.047 15.325 1.00  96.21 0 B 1
ATOM   3168 N N   . VAL . . 99 ?  8.274 21.503 14.931 1.00  96.83 0 B 1
ATOM   3169 C CA  . VAL . . 99 ?  8.696 20.246 14.314 1.00  96.83 0 B 1
ATOM   3170 C C   . VAL . . 99 ?  8.203 20.206 12.869 1.00  96.83 0 B 1
ATOM   3171 O O   . VAL . . 99 ?  7.072 20.591 12.589 1.00  96.83 0 B 1
ATOM   3172 C CB  . VAL . . 99 ?  8.191 19.041 15.133 1.00  96.83 0 B 1
ATOM   3173 C CG1 . VAL . . 99 ?  8.744 17.730 14.562 1.00  96.83 0 B 1
ATOM   3174 C CG2 . VAL . . 99 ?  8.646 19.125 16.597 1.00  96.83 0 B 1
ATOM   3175 H H   . VAL . . 99 ?  7.279 21.660 15.006 1.00  96.83 0 B 1
ATOM   3176 H HA  . VAL . . 99 ?  9.785 20.201 14.303 1.00  96.83 0 B 1
ATOM   3177 H HB  . VAL . . 99 ?  7.101 19.012 15.106 1.00  96.83 0 B 1
ATOM   3178 H HG11 . VAL . . 99 ?  8.344 17.560 13.562 1.00  96.83 0 B 1
ATOM   3179 H HG12 . VAL . . 99 ?  9.833 17.759 14.520 1.00  96.83 0 B 1
ATOM   3180 H HG13 . VAL . . 99 ?  8.437 16.893 15.188 1.00  96.83 0 B 1
ATOM   3181 H HG21 . VAL . . 99 ?  8.151 19.961 17.092 1.00  96.83 0 B 1
ATOM   3182 H HG22 . VAL . . 99 ?  8.369 18.213 17.127 1.00  96.83 0 B 1
ATOM   3183 H HG23 . VAL . . 99 ?  9.726 19.261 16.653 1.00  96.83 0 B 1
ATOM   3184 N N   . LYS . . 100 ?  9.061 19.746 11.949 1.00  97.75 0 B 1
ATOM   3185 C CA  . LYS . . 100 ?  8.698 19.422 10.562 1.00  97.75 0 B 1
ATOM   3186 C C   . LYS . . 100 ?  8.770 17.917 10.396 1.00  97.75 0 B 1
ATOM   3187 O O   . LYS . . 100 ?  9.836 17.351 10.637 1.00  97.75 0 B 1
ATOM   3188 C CB  . LYS . . 100 ?  9.599 20.149  9.545 1.00  97.75 0 B 1
ATOM   3189 C CG  . LYS . . 100 ?  9.250 19.862  8.063 1.00  97.75 0 B 1
ATOM   3190 C CD  . LYS . . 100 ?  9.939 18.632  7.425 1.00  97.75 0 B 1
ATOM   3191 C CE  . LYS . . 100 ?  9.694 18.630  5.904 1.00  97.75 0 B 1
ATOM   3192 N NZ  . LYS . . 100 ? 10.328 17.493  5.188 1.00  97.75 1 B 1
ATOM   3193 H H   . LYS . . 100 ?  9.933 19.361 12.284 1.00  97.75 0 B 1
ATOM   3194 H HA  . LYS . . 100 ?  7.671 19.739 10.384 1.00  97.75 0 B 1
ATOM   3195 H HB2 . LYS . . 100 ?  9.484 21.220  9.709 1.00  97.75 0 B 1
ATOM   3196 H HB3 . LYS . . 100 ? 10.644 19.897  9.726 1.00  97.75 0 B 1
ATOM   3197 H HG2 . LYS . . 100 ?  8.170 19.768  7.957 1.00  97.75 0 B 1
ATOM   3198 H HG3 . LYS . . 100 ?  9.552 20.737  7.488 1.00  97.75 0 B 1
ATOM   3199 H HD2 . LYS . . 100 ? 11.011 18.679  7.614 1.00  97.75 0 B 1
ATOM   3200 H HD3 . LYS . . 100 ?  9.540 17.710  7.847 1.00  97.75 0 B 1
ATOM   3201 H HE2 . LYS . . 100 ? 10.079 19.564  5.494 1.00  97.75 0 B 1
ATOM   3202 H HE3 . LYS . . 100 ?  8.620 18.610  5.717 1.00  97.75 0 B 1
ATOM   3203 H HZ1 . LYS . . 100 ? 10.403 17.715  4.206 1.00  97.75 0 B 1
ATOM   3204 H HZ2 . LYS . . 100 ? 11.253 17.263  5.523 1.00  97.75 0 B 1
ATOM   3205 H HZ3 . LYS . . 100 ?  9.748 16.665  5.202 1.00  97.75 0 B 1
ATOM   3206 N N   . THR . . 101 ?  7.693 17.307  9.919 1.00  97.07 0 B 1
ATOM   3207 C CA  . THR . . 101 ?  7.665 15.872  9.636 1.00  97.07 0 B 1
ATOM   3208 C C   . THR . . 101 ?  6.870 15.585  8.372 1.00  97.07 0 B 1
ATOM   3209 O O   . THR . . 101 ?  5.877 16.251  8.097 1.00  97.07 0 B 1
ATOM   3210 C CB  . THR . . 101 ?  7.092 15.072 10.816 1.00  97.07 0 B 1
ATOM   3211 C CG2 . THR . . 101 ?  7.422 13.595 10.660 1.00  97.07 0 B 1
ATOM   3212 O OG1 . THR . . 101 ?  7.686 15.459 12.036 1.00  97.07 0 B 1
ATOM   3213 H H   . THR . . 101 ?  6.865 17.853  9.729 1.00  97.07 0 B 1
ATOM   3214 H HA  . THR . . 101 ?  8.687 15.530  9.467 1.00  97.07 0 B 1
ATOM   3215 H HB  . THR . . 101 ?  6.013 15.214 10.881 1.00  97.07 0 B 1
ATOM   3216 H HG1 . THR . . 101 ?  7.083 15.237 12.749 1.00  97.07 0 B 1
ATOM   3217 H HG21 . THR . . 101 ?  8.468 13.468 10.385 1.00  97.07 0 B 1
ATOM   3218 H HG22 . THR . . 101 ?  6.787 13.152  9.894 1.00  97.07 0 B 1
ATOM   3219 H HG23 . THR . . 101 ?  7.263 13.088 11.612 1.00  97.07 0 B 1
ATOM   3220 N N   . ASP . . 102 ?  7.296 14.576  7.616 1.00  97.29 0 B 1
ATOM   3221 C CA  . ASP . . 102 ?  6.549 14.059  6.474 1.00  97.29 0 B 1
ATOM   3222 C C   . ASP . . 102 ?  5.748 12.835  6.931 1.00  97.29 0 B 1
ATOM   3223 O O   . ASP . . 102 ?  6.306 11.772  7.224 1.00  97.29 0 B 1
ATOM   3224 C CB  . ASP . . 102 ?  7.511 13.769  5.313 1.00  97.29 0 B 1
ATOM   3225 C CG  . ASP . . 102 ?  8.277 15.023  4.867 1.00  97.29 0 B 1
ATOM   3226 O OD1 . ASP . . 102 ?  7.751 16.156  4.958 1.00  97.29 0 B 1
ATOM   3227 O OD2 . ASP . . 102 ?  9.466 14.921  4.508 1.00  97.29 -1 B 1
ATOM   3228 H H   . ASP . . 102 ?  8.109 14.051  7.907 1.00  97.29 0 B 1
ATOM   3229 H HA  . ASP . . 102 ?  5.845 14.813  6.124 1.00  97.29 0 B 1
ATOM   3230 H HB2 . ASP . . 102 ?  6.936 13.377  4.473 1.00  97.29 0 B 1
ATOM   3231 H HB3 . ASP . . 102 ?  8.224 13.005  5.622 1.00  97.29 0 B 1
ATOM   3232 N N   . VAL . . 103 ?  4.431 12.999  7.054 1.00  98.02 0 B 1
ATOM   3233 C CA  . VAL . . 103 ?  3.523 11.945  7.517 1.00  98.02 0 B 1
ATOM   3234 C C   . VAL . . 103 ?  3.133 11.081  6.320 1.00  98.02 0 B 1
ATOM   3235 O O   . VAL . . 103 ?  2.605 11.620  5.343 1.00  98.02 0 B 1
ATOM   3236 C CB  . VAL . . 103 ?  2.276 12.525  8.202 1.00  98.02 0 B 1
ATOM   3237 C CG1 . VAL . . 103 ?  1.399 11.412  8.795 1.00  98.02 0 B 1
ATOM   3238 C CG2 . VAL . . 103 ?  2.658 13.467  9.343 1.00  98.02 0 B 1
ATOM   3239 H H   . VAL . . 103 ?  4.031 13.883  6.773 1.00  98.02 0 B 1
ATOM   3240 H HA  . VAL . . 103 ?  4.051 11.350  8.262 1.00  98.02 0 B 1
ATOM   3241 H HB  . VAL . . 103 ?  1.698 13.097  7.478 1.00  98.02 0 B 1
ATOM   3242 H HG11 . VAL . . 103 ?  1.080 10.716  8.018 1.00  98.02 0 B 1
ATOM   3243 H HG12 . VAL . . 103 ?  1.943 10.866  9.565 1.00  98.02 0 B 1
ATOM   3244 H HG13 . VAL . . 103 ?  0.504 11.849  9.237 1.00  98.02 0 B 1
ATOM   3245 H HG21 . VAL . . 103 ?  3.168 14.348  8.954 1.00  98.02 0 B 1
ATOM   3246 H HG22 . VAL . . 103 ?  1.753 13.790  9.857 1.00  98.02 0 B 1
ATOM   3247 H HG23 . VAL . . 103 ?  3.311 12.952 10.049 1.00  98.02 0 B 1
ATOM   3248 N N   . PRO . . 104 ?  3.385  9.761  6.347 1.00  97.51 0 B 1
ATOM   3249 C CA  . PRO . . 104 ?  3.061  8.881  5.231 1.00  97.51 0 B 1
ATOM   3250 C C   . PRO . . 104 ?  1.548  8.721  5.065 1.00  97.51 0 B 1
ATOM   3251 O O   . PRO . . 104 ?  0.781  8.928  6.002 1.00  97.51 0 B 1
ATOM   3252 C CB  . PRO . . 104 ?  3.755  7.555  5.547 1.00  97.51 0 B 1
ATOM   3253 C CG  . PRO . . 104 ?  3.752  7.524  7.073 1.00  97.51 0 B 1
ATOM   3254 C CD  . PRO . . 104 ?  3.942  8.992  7.451 1.00  97.51 0 B 1
ATOM   3255 H HA  . PRO . . 104 ?  3.467  9.282  4.303 1.00  97.51 0 B 1
ATOM   3256 H HB2 . PRO . . 104 ?  3.232  6.698  5.122 1.00  97.51 0 B 1
ATOM   3257 H HB3 . PRO . . 104 ?  4.783  7.588  5.186 1.00  97.51 0 B 1
ATOM   3258 H HG2 . PRO . . 104 ?  2.780  7.174  7.423 1.00  97.51 0 B 1
ATOM   3259 H HG3 . PRO . . 104 ?  4.551  6.898  7.469 1.00  97.51 0 B 1
ATOM   3260 H HD2 . PRO . . 104 ?  5.004  9.216  7.542 1.00  97.51 0 B 1
ATOM   3261 H HD3 . PRO . . 104 ?  3.424  9.204  8.387 1.00  97.51 0 B 1
ATOM   3262 N N   . ASP . . 105 ?  1.129  8.290  3.876 1.00  97.94 0 B 1
ATOM   3263 C CA  . ASP . . 105 ? -0.242  7.849  3.606 1.00  97.94 0 B 1
ATOM   3264 C C   . ASP . . 105 ? -1.346  8.838  4.012 1.00  97.94 0 B 1
ATOM   3265 O O   . ASP . . 105 ? -2.385  8.428  4.534 1.00  97.94 0 B 1
ATOM   3266 C CB  . ASP . . 105 ? -0.471  6.463  4.224 1.00  97.94 0 B 1
ATOM   3267 C CG  . ASP . . 105 ?  0.356  5.353  3.604 1.00  97.94 0 B 1
ATOM   3268 O OD1 . ASP . . 105 ?  0.852  5.545  2.476 1.00  97.94 0 B 1
ATOM   3269 O OD2 . ASP . . 105 ?  0.311  4.257  4.197 1.00  97.94 -1 B 1
ATOM   3270 H H   . ASP . . 105 ?  1.821  8.040  3.185 1.00  97.94 0 B 1
ATOM   3271 H HA  . ASP . . 105 ? -0.324  7.744  2.525 1.00  97.94 0 B 1
ATOM   3272 H HB2 . ASP . . 105 ? -1.511  6.181  4.066 1.00  97.94 0 B 1
ATOM   3273 H HB3 . ASP . . 105 ? -0.294  6.500  5.299 1.00  97.94 0 B 1
ATOM   3274 N N   . MET . . 106 ? -1.128 10.132  3.775 1.00  98.17 0 B 1
ATOM   3275 C CA  . MET . . 106 ? -2.066 11.198  4.145 1.00  98.17 0 B 1
ATOM   3276 C C   . MET . . 106 ? -2.990 11.604  3.001 1.00  98.17 0 B 1
ATOM   3277 O O   . MET . . 106 ? -4.130 11.979  3.248 1.00  98.17 0 B 1
ATOM   3278 C CB  . MET . . 106 ? -1.274 12.411  4.644 1.00  98.17 0 B 1
ATOM   3279 C CG  . MET . . 106 ? -0.821 12.211  6.090 1.00  98.17 0 B 1
ATOM   3280 S SD  . MET . . 106 ? -2.142 12.348  7.328 1.00  98.17 0 B 1
ATOM   3281 C CE  . MET . . 106 ? -2.257 14.150  7.456 1.00  98.17 0 B 1
ATOM   3282 H H   . MET . . 106 ? -0.249 10.391  3.351 1.00  98.17 0 B 1
ATOM   3283 H HA  . MET . . 106 ? -2.711 10.856  4.955 1.00  98.17 0 B 1
ATOM   3284 H HB2 . MET . . 106 ? -1.896 13.305  4.595 1.00  98.17 0 B 1
ATOM   3285 H HB3 . MET . . 106 ? -0.403 12.562  4.008 1.00  98.17 0 B 1
ATOM   3286 H HG2 . MET . . 106 ? -0.067 12.964  6.316 1.00  98.17 0 B 1
ATOM   3287 H HG3 . MET . . 106 ? -0.353 11.230  6.181 1.00  98.17 0 B 1
ATOM   3288 H HE1 . MET . . 106 ? -1.297 14.551  7.779 1.00  98.17 0 B 1
ATOM   3289 H HE2 . MET . . 106 ? -2.521 14.571  6.486 1.00  98.17 0 B 1
ATOM   3290 H HE3 . MET . . 106 ? -3.020 14.418  8.187 1.00  98.17 0 B 1
ATOM   3291 N N   . VAL . . 107 ? -2.531 11.515  1.753 1.00  97.39 0 B 1
ATOM   3292 C CA  . VAL . . 107 ? -3.294 11.958  0.578 1.00  97.39 0 B 1
ATOM   3293 C C   . VAL . . 107 ? -3.586 10.783 -0.329 1.00  97.39 0 B 1
ATOM   3294 O O   . VAL . . 107 ? -2.667 10.067 -0.721 1.00  97.39 0 B 1
ATOM   3295 C CB  . VAL . . 107 ? -2.526 13.042 -0.184 1.00  97.39 0 B 1
ATOM   3296 C CG1 . VAL . . 107 ? -3.208 13.388 -1.514 1.00  97.39 0 B 1
ATOM   3297 C CG2 . VAL . . 107 ? -2.378 14.295  0.667 1.00  97.39 0 B 1
ATOM   3298 H H   . VAL . . 107 ? -1.581 11.201  1.612 1.00  97.39 0 B 1
ATOM   3299 H HA  . VAL . . 107 ? -4.247 12.388  0.888 1.00  97.39 0 B 1
ATOM   3300 H HB  . VAL . . 107 ? -1.519 12.672 -0.375 1.00  97.39 0 B 1
ATOM   3301 H HG11 . VAL . . 107 ? -4.289 13.432 -1.381 1.00  97.39 0 B 1
ATOM   3302 H HG12 . VAL . . 107 ? -2.862 14.352 -1.885 1.00  97.39 0 B 1
ATOM   3303 H HG13 . VAL . . 107 ? -2.981 12.625 -2.259 1.00  97.39 0 B 1
ATOM   3304 H HG21 . VAL . . 107 ? -1.820 14.083  1.578 1.00  97.39 0 B 1
ATOM   3305 H HG22 . VAL . . 107 ? -3.385 14.628  0.916 1.00  97.39 0 B 1
ATOM   3306 H HG23 . VAL . . 107 ? -1.856 15.073  0.108 1.00  97.39 0 B 1
ATOM   3307 N N   . VAL . . 108 ? -4.850 10.594 -0.700 1.00  97.22 0 B 1
ATOM   3308 C CA  . VAL . . 108 ? -5.240  9.563 -1.668 1.00  97.22 0 B 1
ATOM   3309 C C   . VAL . . 108 ? -4.946 10.039 -3.084 1.00  97.22 0 B 1
ATOM   3310 O O   . VAL . . 108 ? -5.417 11.095 -3.510 1.00  97.22 0 B 1
ATOM   3311 C CB  . VAL . . 108 ? -6.712  9.163 -1.485 1.00  97.22 0 B 1
ATOM   3312 C CG1 . VAL . . 108 ? -7.228  8.234 -2.588 1.00  97.22 0 B 1
ATOM   3313 C CG2 . VAL . . 108 ? -6.871  8.422 -0.160 1.00  97.22 0 B 1
ATOM   3314 H H   . VAL . . 108 ? -5.549 11.239 -0.359 1.00  97.22 0 B 1
ATOM   3315 H HA  . VAL . . 108 ? -4.637  8.673 -1.487 1.00  97.22 0 B 1
ATOM   3316 H HB  . VAL . . 108 ? -7.340 10.055 -1.466 1.00  97.22 0 B 1
ATOM   3317 H HG11 . VAL . . 108 ? -7.189  8.731 -3.557 1.00  97.22 0 B 1
ATOM   3318 H HG12 . VAL . . 108 ? -6.630  7.324 -2.628 1.00  97.22 0 B 1
ATOM   3319 H HG13 . VAL . . 108 ? -8.267  7.977 -2.380 1.00  97.22 0 B 1
ATOM   3320 H HG21 . VAL . . 108 ? -7.924  8.220  0.037 1.00  97.22 0 B 1
ATOM   3321 H HG22 . VAL . . 108 ? -6.305  7.490 -0.173 1.00  97.22 0 B 1
ATOM   3322 H HG23 . VAL . . 108 ? -6.471  9.035  0.647 1.00  97.22 0 B 1
ATOM   3323 N N   . GLU . . 109 ? -4.223  9.210 -3.833 1.00  95.82 0 B 1
ATOM   3324 C CA  . GLU . . 109 ? -3.843  9.446 -5.233 1.00  95.82 0 B 1
ATOM   3325 C C   . GLU . . 109 ? -4.604  8.523 -6.190 1.00  95.82 0 B 1
ATOM   3326 O O   . GLU . . 109 ? -4.957  8.914 -7.306 1.00  95.82 0 B 1
ATOM   3327 C CB  . GLU . . 109 ? -2.333  9.207 -5.372 1.00  95.82 0 B 1
ATOM   3328 C CG  . GLU . . 109 ? -1.498 10.306 -4.699 1.00  95.82 0 B 1
ATOM   3329 C CD  . GLU . . 109 ? -1.648 11.654 -5.413 1.00  95.82 0 B 1
ATOM   3330 O OE1 . GLU . . 109 ? -1.894 12.674 -4.730 1.00  95.82 0 B 1
ATOM   3331 O OE2 . GLU . . 109 ? -1.471 11.678 -6.651 1.00  95.82 -1 B 1
ATOM   3332 H H   . GLU . . 109 ? -3.847  8.386 -3.386 1.00  95.82 0 B 1
ATOM   3333 H HA  . GLU . . 109 ? -4.064 10.472 -5.526 1.00  95.82 0 B 1
ATOM   3334 H HB2 . GLU . . 109 ? -2.070  9.153 -6.429 1.00  95.82 0 B 1
ATOM   3335 H HB3 . GLU . . 109 ? -2.079  8.247 -4.921 1.00  95.82 0 B 1
ATOM   3336 H HG2 . GLU . . 109 ? -1.783 10.392 -3.651 1.00  95.82 0 B 1
ATOM   3337 H HG3 . GLU . . 109 ? -0.449 10.008 -4.730 1.00  95.82 0 B 1
ATOM   3338 N N   . ALA . . 110 ? -4.925  7.308 -5.739 1.00  96.13 0 B 1
ATOM   3339 C CA  . ALA . . 110 ? -5.649  6.330 -6.533 1.00  96.13 0 B 1
ATOM   3340 C C   . ALA . . 110 ? -6.603  5.475 -5.696 1.00  96.13 0 B 1
ATOM   3341 O O   . ALA . . 110 ? -6.388  5.277 -4.503 1.00  96.13 0 B 1
ATOM   3342 C CB  . ALA . . 110 ? -4.636  5.487 -7.318 1.00  96.13 0 B 1
ATOM   3343 H H   . ALA . . 110 ? -4.635  7.043 -4.807 1.00  96.13 0 B 1
ATOM   3344 H HA  . ALA . . 110 ? -6.272  6.886 -7.235 1.00  96.13 0 B 1
ATOM   3345 H HB1 . ALA . . 110 ? -3.970  6.136 -7.888 1.00  96.13 0 B 1
ATOM   3346 H HB2 . ALA . . 110 ? -5.143  4.809 -8.004 1.00  96.13 0 B 1
ATOM   3347 H HB3 . ALA . . 110 ? -4.047  4.884 -6.626 1.00  96.13 0 B 1
ATOM   3348 N N   . CYS . . 111 ? -7.651  4.969 -6.346 1.00  96.42 0 B 1
ATOM   3349 C CA  . CYS . . 111 ? -8.678  4.113 -5.760 1.00  96.42 0 B 1
ATOM   3350 C C   . CYS . . 111 ? -8.888  2.841 -6.586 1.00  96.42 0 B 1
ATOM   3351 O O   . CYS . . 111 ? -8.700  2.846 -7.800 1.00  96.42 0 B 1
ATOM   3352 C CB  . CYS . . 111 ? -9.996  4.887 -5.671 1.00  96.42 0 B 1
ATOM   3353 S SG  . CYS . . 111 ? -9.916  6.403 -4.693 1.00  96.42 0 B 1
ATOM   3354 H H   . CYS . . 111 ? -7.700  5.113 -7.344 1.00  96.42 0 B 1
ATOM   3355 H HA  . CYS . . 111 ? -8.369  3.823 -4.755 1.00  96.42 0 B 1
ATOM   3356 H HB2 . CYS . . 111 ? -10.315  5.145 -6.680 1.00  96.42 0 B 1
ATOM   3357 H HB3 . CYS . . 111 ? -10.758  4.238 -5.238 1.00  96.42 0 B 1
ATOM   3358 N N   . GLY . . 112 ? -9.361  1.779 -5.950 1.00  96.70 0 B 1
ATOM   3359 C CA  . GLY . . 112 ? -9.746  0.540 -6.613 1.00  96.70 0 B 1
ATOM   3360 C C   . GLY . . 112 ? -10.715 -0.267 -5.762 1.00  96.70 0 B 1
ATOM   3361 O O   . GLY . . 112 ? -11.006  0.078 -4.619 1.00  96.70 0 B 1
ATOM   3362 H H   . GLY . . 112 ? -9.470  1.821 -4.946 1.00  96.70 0 B 1
ATOM   3363 H HA2 . GLY . . 112 ? -8.864 -0.068 -6.811 1.00  96.70 0 B 1
ATOM   3364 H HA3 . GLY . . 112 ? -10.225  0.762 -7.566 1.00  96.70 0 B 1
ATOM   3365 N N   . CYS . . 113 ? -11.227 -1.342 -6.336 1.00  96.24 0 B 1
ATOM   3366 C CA  . CYS . . 113 ? -12.135 -2.273 -5.698 1.00  96.24 0 B 1
ATOM   3367 C C   . CYS . . 113 ? -11.353 -3.389 -5.009 1.00  96.24 0 B 1
ATOM   3368 O O   . CYS . . 113 ? -10.609 -4.121 -5.664 1.00  96.24 0 B 1
ATOM   3369 C CB  . CYS . . 113 ? -13.097 -2.804 -6.756 1.00  96.24 0 B 1
ATOM   3370 S SG  . CYS . . 113 ? -14.253 -1.535 -7.335 1.00  96.24 0 B 1
ATOM   3371 H H   . CYS . . 113 ? -10.920 -1.561 -7.273 1.00  96.24 0 B 1
ATOM   3372 H HA  . CYS . . 113 ? -12.719 -1.743 -4.947 1.00  96.24 0 B 1
ATOM   3373 H HB2 . CYS . . 113 ? -13.665 -3.634 -6.335 1.00  96.24 0 B 1
ATOM   3374 H HB3 . CYS . . 113 ? -12.519 -3.186 -7.597 1.00  96.24 0 B 1
ATOM   3375 N N   . SER . . 114 ? -11.547 -3.519 -3.698 1.00  94.20 0 B 1
ATOM   3376 C CA  . SER . . 114 ? -10.980 -4.591 -2.875 1.00  94.20 0 B 1
ATOM   3377 C C   . SER . . 114 ? -12.049 -5.489 -2.283 1.00  94.20 0 B 1
ATOM   3378 O O   . SER . . 114 ? -13.196 -5.021 -2.108 1.00  94.20 0 B 1
ATOM   3379 C CB  . SER . . 114 ? -10.094 -4.016 -1.777 1.00  94.20 0 B 1
ATOM   3380 O OG  . SER . . 114 ? -9.499 -5.119 -1.130 1.00  94.20 0 B 1
ATOM   3381 O OXT . SER . . 114 ? -11.657 -6.638 -1.992 1.00  94.20 -1 B 1
ATOM   3382 H H   . SER . . 114 ? -12.193 -2.886 -3.246 1.00  94.20 0 B 1
ATOM   3383 H HA  . SER . . 114 ? -10.362 -5.234 -3.502 1.00  94.20 0 B 1
ATOM   3384 H HB2 . SER . . 114 ? -9.325 -3.374 -2.205 1.00  94.20 0 B 1
ATOM   3385 H HB3 . SER . . 114 ? -10.703 -3.450 -1.074 1.00  94.20 0 B 1
ATOM   3386 H HG  . SER . . 114 ? -10.123 -5.842 -1.229 1.00  94.20 0 B 1
ATOM   3387 N N   . LEU . . 1 ? -0.374  0.651 -27.978 1.00  97.59 0 C 1
ATOM   3388 C CA  . LEU . . 1 ? -1.492 -0.242 -28.341 1.00  97.59 0 C 1
ATOM   3389 C C   . LEU . . 1 ? -2.808  0.467 -28.042 1.00  97.59 0 C 1
ATOM   3390 O O   . LEU . . 1 ? -2.940  0.998 -26.943 1.00  97.59 0 C 1
ATOM   3391 C CB  . LEU . . 1 ? -1.352 -1.527 -27.511 1.00  97.59 0 C 1
ATOM   3392 C CG  . LEU . . 1 ? -2.381 -2.609 -27.830 1.00  97.59 0 C 1
ATOM   3393 C CD1 . LEU . . 1 ? -2.172 -3.162 -29.227 1.00  97.59 0 C 1
ATOM   3394 C CD2 . LEU . . 1 ? -2.232 -3.759 -26.838 1.00  97.59 0 C 1
ATOM   3395 H H   . LEU . . 1 ?  0.505  0.202 -28.194 1.00  97.59 0 C 1
ATOM   3396 H HA  . LEU . . 1 ? -1.458 -0.484 -29.403 1.00  97.59 0 C 1
ATOM   3397 H HB2 . LEU . . 1 ? -0.354 -1.941 -27.656 1.00  97.59 0 C 1
ATOM   3398 H HB3 . LEU . . 1 ? -1.457 -1.279 -26.455 1.00  97.59 0 C 1
ATOM   3399 H HG  . LEU . . 1 ? -3.385 -2.193 -27.751 1.00  97.59 0 C 1
ATOM   3400 H HD11 . LEU . . 1 ? -2.868 -3.994 -29.339 1.00  97.59 0 C 1
ATOM   3401 H HD12 . LEU . . 1 ? -1.155 -3.531 -29.352 1.00  97.59 0 C 1
ATOM   3402 H HD13 . LEU . . 1 ? -2.398 -2.411 -29.983 1.00  97.59 0 C 1
ATOM   3403 H HD21 . LEU . . 1 ? -1.226 -4.177 -26.880 1.00  97.59 0 C 1
ATOM   3404 H HD22 . LEU . . 1 ? -2.953 -4.543 -27.068 1.00  97.59 0 C 1
ATOM   3405 H HD23 . LEU . . 1 ? -2.424 -3.397 -25.828 1.00  97.59 0 C 1
ATOM   3406 H H2  . LEU . . 1 ? -0.448  1.531 -28.466 1.00  97.59 0 C 1
ATOM   3407 H H3  . LEU . . 1 ? -0.405  0.809 -26.980 1.00  97.59 0 C 1
ATOM   3408 N N   . LYS . . 2 ? -3.738  0.533 -28.997 1.00  98.42 0 C 1
ATOM   3409 C CA  . LYS . . 2 ? -5.091  1.083 -28.797 1.00  98.42 0 C 1
ATOM   3410 C C   . LYS . . 2 ? -6.099 -0.043 -28.633 1.00  98.42 0 C 1
ATOM   3411 O O   . LYS . . 2 ? -6.027 -1.028 -29.354 1.00  98.42 0 C 1
ATOM   3412 C CB  . LYS . . 2 ? -5.505  1.970 -29.976 1.00  98.42 0 C 1
ATOM   3413 C CG  . LYS . . 2 ? -4.655  3.240 -30.065 1.00  98.42 0 C 1
ATOM   3414 C CD  . LYS . . 2 ? -5.159  4.122 -31.209 1.00  98.42 0 C 1
ATOM   3415 C CE  . LYS . . 2 ? -4.294  5.381 -31.292 1.00  98.42 0 C 1
ATOM   3416 N NZ  . LYS . . 2 ? -4.769  6.283 -32.366 1.00  98.42 1 C 1
ATOM   3417 H H   . LYS . . 2 ? -3.546  0.086 -29.882 1.00  98.42 0 C 1
ATOM   3418 H HA  . LYS . . 2 ? -5.120  1.680 -27.886 1.00  98.42 0 C 1
ATOM   3419 H HB2 . LYS . . 2 ? -6.549  2.257 -29.844 1.00  98.42 0 C 1
ATOM   3420 H HB3 . LYS . . 2 ? -5.420  1.404 -30.904 1.00  98.42 0 C 1
ATOM   3421 H HG2 . LYS . . 2 ? -4.723  3.788 -29.125 1.00  98.42 0 C 1
ATOM   3422 H HG3 . LYS . . 2 ? -3.613  2.971 -30.248 1.00  98.42 0 C 1
ATOM   3423 H HD2 . LYS . . 2 ? -6.196  4.394 -31.020 1.00  98.42 0 C 1
ATOM   3424 H HD3 . LYS . . 2 ? -5.093  3.563 -32.143 1.00  98.42 0 C 1
ATOM   3425 H HE2 . LYS . . 2 ? -4.323  5.888 -30.327 1.00  98.42 0 C 1
ATOM   3426 H HE3 . LYS . . 2 ? -3.264  5.077 -31.478 1.00  98.42 0 C 1
ATOM   3427 H HZ1 . LYS . . 2 ? -4.739  5.804 -33.255 1.00  98.42 0 C 1
ATOM   3428 H HZ2 . LYS . . 2 ? -4.185  7.106 -32.412 1.00  98.42 0 C 1
ATOM   3429 H HZ3 . LYS . . 2 ? -5.719  6.570 -32.178 1.00  98.42 0 C 1
ATOM   3430 N N   . CYS . . 3 ? -7.058  0.115 -27.733 1.00  98.67 0 C 1
ATOM   3431 C CA  . CYS . . 3 ? -8.044 -0.915 -27.421 1.00  98.67 0 C 1
ATOM   3432 C C   . CYS . . 3 ? -9.444 -0.315 -27.315 1.00  98.67 0 C 1
ATOM   3433 O O   . CYS . . 3 ? -9.601  0.881 -27.064 1.00  98.67 0 C 1
ATOM   3434 C CB  . CYS . . 3 ? -7.644 -1.597 -26.110 1.00  98.67 0 C 1
ATOM   3435 S SG  . CYS . . 3 ? -5.917 -2.130 -26.010 1.00  98.67 0 C 1
ATOM   3436 H H   . CYS . . 3 ? -7.058  0.952 -27.169 1.00  98.67 0 C 1
ATOM   3437 H HA  . CYS . . 3 ? -8.058 -1.671 -28.207 1.00  98.67 0 C 1
ATOM   3438 H HB2 . CYS . . 3 ? -7.823 -0.894 -25.296 1.00  98.67 0 C 1
ATOM   3439 H HB3 . CYS . . 3 ? -8.285 -2.461 -25.941 1.00  98.67 0 C 1
ATOM   3440 N N   . VAL . . 4 ? -10.468 -1.160 -27.457 1.00  98.45 0 C 1
ATOM   3441 C CA  . VAL . . 4 ? -11.837 -0.804 -27.067 1.00  98.45 0 C 1
ATOM   3442 C C   . VAL . . 4 ? -11.916 -0.761 -25.545 1.00  98.45 0 C 1
ATOM   3443 O O   . VAL . . 4 ? -11.442 -1.677 -24.872 1.00  98.45 0 C 1
ATOM   3444 C CB  . VAL . . 4 ? -12.868 -1.799 -27.632 1.00  98.45 0 C 1
ATOM   3445 C CG1 . VAL . . 4 ? -14.302 -1.433 -27.225 1.00  98.45 0 C 1
ATOM   3446 C CG2 . VAL . . 4 ? -12.808 -1.823 -29.163 1.00  98.45 0 C 1
ATOM   3447 H H   . VAL . . 4 ? -10.271 -2.134 -27.636 1.00  98.45 0 C 1
ATOM   3448 H HA  . VAL . . 4 ? -12.072  0.187 -27.454 1.00  98.45 0 C 1
ATOM   3449 H HB  . VAL . . 4 ? -12.653 -2.801 -27.262 1.00  98.45 0 C 1
ATOM   3450 H HG11 . VAL . . 4 ? -14.523 -0.407 -27.517 1.00  98.45 0 C 1
ATOM   3451 H HG12 . VAL . . 4 ? -14.430 -1.533 -26.147 1.00  98.45 0 C 1
ATOM   3452 H HG13 . VAL . . 4 ? -15.013 -2.099 -27.715 1.00  98.45 0 C 1
ATOM   3453 H HG21 . VAL . . 4 ? -12.927 -0.814 -29.557 1.00  98.45 0 C 1
ATOM   3454 H HG22 . VAL . . 4 ? -13.611 -2.450 -29.550 1.00  98.45 0 C 1
ATOM   3455 H HG23 . VAL . . 4 ? -11.854 -2.234 -29.490 1.00  98.45 0 C 1
ATOM   3456 N N   . CYS . . 5 ? -12.550  0.275 -25.011 1.00  96.96 0 C 1
ATOM   3457 C CA  . CYS . . 5 ? -12.816  0.426 -23.591 1.00  96.96 0 C 1
ATOM   3458 C C   . CYS . . 5 ? -14.273  0.838 -23.367 1.00  96.96 0 C 1
ATOM   3459 O O   . CYS . . 5 ? -14.644  1.983 -23.606 1.00  96.96 0 C 1
ATOM   3460 C CB  . CYS . . 5 ? -11.853  1.448 -23.003 1.00  96.96 0 C 1
ATOM   3461 S SG  . CYS . . 5 ? -12.216  1.793 -21.266 1.00  96.96 0 C 1
ATOM   3462 H H   . CYS . . 5 ? -12.915  0.987 -25.627 1.00  96.96 0 C 1
ATOM   3463 H HA  . CYS . . 5 ? -12.637 -0.519 -23.080 1.00  96.96 0 C 1
ATOM   3464 H HB2 . CYS . . 5 ? -10.833  1.075 -23.087 1.00  96.96 0 C 1
ATOM   3465 H HB3 . CYS . . 5 ? -11.931  2.374 -23.574 1.00  96.96 0 C 1
ATOM   3466 N N   . LEU . . 6 ? -15.110 -0.084 -22.885 1.00  94.26 0 C 1
ATOM   3467 C CA  . LEU . . 6 ? -16.555  0.161 -22.750 1.00  94.26 0 C 1
ATOM   3468 C C   . LEU . . 6 ? -16.912  1.172 -21.651 1.00  94.26 0 C 1
ATOM   3469 O O   . LEU . . 6 ? -18.003  1.729 -21.676 1.00  94.26 0 C 1
ATOM   3470 C CB  . LEU . . 6 ? -17.296 -1.167 -22.515 1.00  94.26 0 C 1
ATOM   3471 C CG  . LEU . . 6 ? -17.304 -2.119 -23.722 1.00  94.26 0 C 1
ATOM   3472 C CD1 . LEU . . 6 ? -18.032 -3.412 -23.357 1.00  94.26 0 C 1
ATOM   3473 C CD2 . LEU . . 6 ? -17.980 -1.524 -24.958 1.00  94.26 0 C 1
ATOM   3474 H H   . LEU . . 6 ? -14.726 -0.976 -22.602 1.00  94.26 0 C 1
ATOM   3475 H HA  . LEU . . 6 ? -16.919  0.611 -23.674 1.00  94.26 0 C 1
ATOM   3476 H HB2 . LEU . . 6 ? -18.332 -0.942 -22.260 1.00  94.26 0 C 1
ATOM   3477 H HB3 . LEU . . 6 ? -16.849 -1.673 -21.659 1.00  94.26 0 C 1
ATOM   3478 H HG  . LEU . . 6 ? -16.277 -2.369 -23.985 1.00  94.26 0 C 1
ATOM   3479 H HD11 . LEU . . 6 ? -18.015 -4.106 -24.198 1.00  94.26 0 C 1
ATOM   3480 H HD12 . LEU . . 6 ? -17.548 -3.887 -22.504 1.00  94.26 0 C 1
ATOM   3481 H HD13 . LEU . . 6 ? -19.066 -3.197 -23.091 1.00  94.26 0 C 1
ATOM   3482 H HD21 . LEU . . 6 ? -18.981 -1.176 -24.702 1.00  94.26 0 C 1
ATOM   3483 H HD22 . LEU . . 6 ? -17.399 -0.685 -25.340 1.00  94.26 0 C 1
ATOM   3484 H HD23 . LEU . . 6 ? -18.052 -2.275 -25.745 1.00  94.26 0 C 1
ATOM   3485 N N   . LEU . . 7 ? -16.002  1.416 -20.709 1.00  90.04 0 C 1
ATOM   3486 C CA  . LEU . . 7 ? -16.189  2.380 -19.620 1.00  90.04 0 C 1
ATOM   3487 C C   . LEU . . 7 ? -15.525  3.739 -19.896 1.00  90.04 0 C 1
ATOM   3488 O O   . LEU . . 7 ? -15.590  4.629 -19.054 1.00  90.04 0 C 1
ATOM   3489 C CB  . LEU . . 7 ? -15.686  1.755 -18.309 1.00  90.04 0 C 1
ATOM   3490 C CG  . LEU . . 7 ? -16.419  0.471 -17.888 1.00  90.04 0 C 1
ATOM   3491 C CD1 . LEU . . 7 ? -15.802 -0.043 -16.594 1.00  90.04 0 C 1
ATOM   3492 C CD2 . LEU . . 7 ? -17.915  0.690 -17.648 1.00  90.04 0 C 1
ATOM   3493 H H   . LEU . . 7 ? -15.121  0.925 -20.760 1.00  90.04 0 C 1
ATOM   3494 H HA  . LEU . . 7 ? -17.251  2.601 -19.509 1.00  90.04 0 C 1
ATOM   3495 H HB2 . LEU . . 7 ? -14.621  1.540 -18.411 1.00  90.04 0 C 1
ATOM   3496 H HB3 . LEU . . 7 ? -15.798  2.490 -17.511 1.00  90.04 0 C 1
ATOM   3497 H HG  . LEU . . 7 ? -16.293 -0.297 -18.652 1.00  90.04 0 C 1
ATOM   3498 H HD11 . LEU . . 7 ? -15.872  0.715 -15.814 1.00  90.04 0 C 1
ATOM   3499 H HD12 . LEU . . 7 ? -14.757 -0.303 -16.757 1.00  90.04 0 C 1
ATOM   3500 H HD13 . LEU . . 7 ? -16.348 -0.932 -16.278 1.00  90.04 0 C 1
ATOM   3501 H HD21 . LEU . . 7 ? -18.368 -0.223 -17.260 1.00  90.04 0 C 1
ATOM   3502 H HD22 . LEU . . 7 ? -18.409  0.942 -18.586 1.00  90.04 0 C 1
ATOM   3503 H HD23 . LEU . . 7 ? -18.062  1.500 -16.934 1.00  90.04 0 C 1
ATOM   3504 N N   . CYS . . 8 ? -14.878  3.908 -21.052 1.00  90.82 0 C 1
ATOM   3505 C CA  . CYS . . 8 ? -14.089  5.092 -21.384 1.00  90.82 0 C 1
ATOM   3506 C C   . CYS . . 8 ? -14.883  6.102 -22.234 1.00  90.82 0 C 1
ATOM   3507 O O   . CYS . . 8 ? -14.455  6.457 -23.332 1.00  90.82 0 C 1
ATOM   3508 C CB  . CYS . . 8 ? -12.787  4.653 -22.062 1.00  90.82 0 C 1
ATOM   3509 S SG  . CYS . . 8 ? -11.596  3.707 -21.075 1.00  90.82 0 C 1
ATOM   3510 H H   . CYS . . 8 ? -14.908  3.163 -21.733 1.00  90.82 0 C 1
ATOM   3511 H HA  . CYS . . 8 ? -13.816  5.608 -20.464 1.00  90.82 0 C 1
ATOM   3512 H HB2 . CYS . . 8 ? -13.026  4.108 -22.975 1.00  90.82 0 C 1
ATOM   3513 H HB3 . CYS . . 8 ? -12.263  5.557 -22.373 1.00  90.82 0 C 1
ATOM   3514 N N   . ASP . . 9 ? -16.041  6.558 -21.746 1.00  87.09 0 C 1
ATOM   3515 C CA  . ASP . . 9 ? -16.929  7.481 -22.481 1.00  87.09 0 C 1
ATOM   3516 C C   . ASP . . 9 ? -16.192  8.765 -22.916 1.00  87.09 0 C 1
ATOM   3517 O O   . ASP . . 9 ? -16.129  9.099 -24.102 1.00  87.09 0 C 1
ATOM   3518 C CB  . ASP . . 9 ? -18.151  7.797 -21.596 1.00  87.09 0 C 1
ATOM   3519 C CG  . ASP . . 9 ? -19.291  8.516 -22.333 1.00  87.09 0 C 1
ATOM   3520 O OD1 . ASP . . 9 ? -19.240  8.598 -23.578 1.00  87.09 0 C 1
ATOM   3521 O OD2 . ASP . . 9 ? -20.253  8.916 -21.641 1.00  87.09 -1 C 1
ATOM   3522 H H   . ASP . . 9 ? -16.339  6.243 -20.834 1.00  87.09 0 C 1
ATOM   3523 H HA  . ASP . . 9 ? -17.283  6.985 -23.384 1.00  87.09 0 C 1
ATOM   3524 H HB2 . ASP . . 9 ? -17.833  8.399 -20.745 1.00  87.09 0 C 1
ATOM   3525 H HB3 . ASP . . 9 ? -18.546  6.857 -21.210 1.00  87.09 0 C 1
ATOM   3526 N N   . SER . . 10 ? -15.459  9.390 -21.989 1.00  85.39 0 C 1
ATOM   3527 C CA  . SER . . 10 ? -14.668 10.605 -22.238 1.00  85.39 0 C 1
ATOM   3528 C C   . SER . . 10 ? -13.530 10.455 -23.260 1.00  85.39 0 C 1
ATOM   3529 O O   . SER . . 10 ? -12.966 11.454 -23.706 1.00  85.39 0 C 1
ATOM   3530 C CB  . SER . . 10 ? -14.129 11.149 -20.912 1.00  85.39 0 C 1
ATOM   3531 O OG  . SER . . 10 ? -13.464 10.156 -20.150 1.00  85.39 0 C 1
ATOM   3532 H H   . SER . . 10 ? -15.520  9.070 -21.033 1.00  85.39 0 C 1
ATOM   3533 H HA  . SER . . 10 ? -15.343 11.358 -22.645 1.00  85.39 0 C 1
ATOM   3534 H HB2 . SER . . 10 ? -13.454 11.984 -21.097 1.00  85.39 0 C 1
ATOM   3535 H HB3 . SER . . 10 ? -14.975 11.520 -20.335 1.00  85.39 0 C 1
ATOM   3536 H HG  . SER . . 10 ? -13.760 10.327 -19.253 1.00  85.39 0 C 1
ATOM   3537 N N   . SER . . 11 ? -13.201  9.231 -23.678 1.00  91.50 0 C 1
ATOM   3538 C CA  . SER . . 11 ? -12.215  8.941 -24.733 1.00  91.50 0 C 1
ATOM   3539 C C   . SER . . 11 ? -12.809  8.109 -25.874 1.00  91.50 0 C 1
ATOM   3540 O O   . SER . . 11 ? -12.129  7.271 -26.478 1.00  91.50 0 C 1
ATOM   3541 C CB  . SER . . 11 ? -10.916  8.374 -24.147 1.00  91.50 0 C 1
ATOM   3542 O OG  . SER . . 11 ? -11.186  7.437 -23.139 1.00  91.50 0 C 1
ATOM   3543 H H   . SER . . 11 ? -13.769  8.466 -23.344 1.00  91.50 0 C 1
ATOM   3544 H HA  . SER . . 11 ? -11.941  9.885 -25.206 1.00  91.50 0 C 1
ATOM   3545 H HB2 . SER . . 11 ? -10.305  7.922 -24.927 1.00  91.50 0 C 1
ATOM   3546 H HB3 . SER . . 11 ? -10.353  9.195 -23.703 1.00  91.50 0 C 1
ATOM   3547 H HG  . SER . . 11 ? -11.707  7.883 -22.467 1.00  91.50 0 C 1
ATOM   3548 N N   . ASN . . 12 ? -14.081  8.369 -26.206 1.00  94.18 0 C 1
ATOM   3549 C CA  . ASN . . 12 ? -14.811  7.730 -27.308 1.00  94.18 0 C 1
ATOM   3550 C C   . ASN . . 12 ? -14.772  6.197 -27.233 1.00  94.18 0 C 1
ATOM   3551 O O   . ASN . . 12 ? -14.628  5.519 -28.252 1.00  94.18 0 C 1
ATOM   3552 C CB  . ASN . . 12 ? -14.321  8.274 -28.666 1.00  94.18 0 C 1
ATOM   3553 C CG  . ASN . . 12 ? -14.662  9.728 -28.901 1.00  94.18 0 C 1
ATOM   3554 N ND2 . ASN . . 12 ? -13.806 10.458 -29.577 1.00  94.18 0 C 1
ATOM   3555 O OD1 . ASN . . 12 ? -15.707 10.228 -28.538 1.00  94.18 0 C 1
ATOM   3556 H H   . ASN . . 12 ? -14.610  8.989 -25.610 1.00  94.18 0 C 1
ATOM   3557 H HA  . ASN . . 12 ? -15.860  8.002 -27.193 1.00  94.18 0 C 1
ATOM   3558 H HB2 . ASN . . 12 ? -14.800  7.715 -29.470 1.00  94.18 0 C 1
ATOM   3559 H HB3 . ASN . . 12 ? -13.244  8.124 -28.749 1.00  94.18 0 C 1
ATOM   3560 H HD21 . ASN . . 12 ? -12.913 10.072 -29.847 1.00  94.18 0 C 1
ATOM   3561 H HD22 . ASN . . 12 ? -14.058 11.431 -29.672 1.00  94.18 0 C 1
ATOM   3562 N N   . PHE . . 13 ? -14.867  5.649 -26.022 1.00  95.66 0 C 1
ATOM   3563 C CA  . PHE . . 13 ? -14.814  4.214 -25.749 1.00  95.66 0 C 1
ATOM   3564 C C   . PHE . . 13 ? -13.508  3.545 -26.196 1.00  95.66 0 C 1
ATOM   3565 O O   . PHE . . 13 ? -13.494  2.389 -26.636 1.00  95.66 0 C 1
ATOM   3566 C CB  . PHE . . 13 ? -16.074  3.516 -26.279 1.00  95.66 0 C 1
ATOM   3567 C CG  . PHE . . 13 ? -17.348  4.146 -25.769 1.00  95.66 0 C 1
ATOM   3568 C CD1 . PHE . . 13 ? -17.832  3.790 -24.498 1.00  95.66 0 C 1
ATOM   3569 C CD2 . PHE . . 13 ? -18.009  5.132 -26.525 1.00  95.66 0 C 1
ATOM   3570 C CE1 . PHE . . 13 ? -18.977  4.417 -23.981 1.00  95.66 0 C 1
ATOM   3571 C CE2 . PHE . . 13 ? -19.145  5.771 -26.000 1.00  95.66 0 C 1
ATOM   3572 C CZ  . PHE . . 13 ? -19.628  5.414 -24.729 1.00  95.66 0 C 1
ATOM   3573 H H   . PHE . . 13 ? -14.976  6.265 -25.228 1.00  95.66 0 C 1
ATOM   3574 H HA  . PHE . . 13 ? -14.837  4.127 -24.663 1.00  95.66 0 C 1
ATOM   3575 H HB2 . PHE . . 13 ? -16.058  2.472 -25.969 1.00  95.66 0 C 1
ATOM   3576 H HB3 . PHE . . 13 ? -16.074  3.530 -27.369 1.00  95.66 0 C 1
ATOM   3577 H HD1 . PHE . . 13 ? -17.307  3.058 -23.902 1.00  95.66 0 C 1
ATOM   3578 H HD2 . PHE . . 13 ? -17.623  5.429 -27.489 1.00  95.66 0 C 1
ATOM   3579 H HE1 . PHE . . 13 ? -19.330  4.167 -22.992 1.00  95.66 0 C 1
ATOM   3580 H HE2 . PHE . . 13 ? -19.623  6.572 -26.543 1.00  95.66 0 C 1
ATOM   3581 H HZ  . PHE . . 13 ? -20.465  5.948 -24.306 1.00  95.66 0 C 1
ATOM   3582 N N   . THR . . 14 ? -12.390  4.262 -26.084 1.00  97.63 0 C 1
ATOM   3583 C CA  . THR . . 14 ? -11.057  3.738 -26.393 1.00  97.63 0 C 1
ATOM   3584 C C   . THR . . 14 ? -10.090  3.965 -25.243 1.00  97.63 0 C 1
ATOM   3585 O O   . THR . . 14 ? -10.265  4.864 -24.432 1.00  97.63 0 C 1
ATOM   3586 C CB  . THR . . 14 ? -10.487  4.300 -27.705 1.00  97.63 0 C 1
ATOM   3587 C CG2 . THR . . 14 ? -11.434  4.125 -28.889 1.00  97.63 0 C 1
ATOM   3588 O OG1 . THR . . 14 ? -10.167  5.669 -27.619 1.00  97.63 0 C 1
ATOM   3589 H H   . THR . . 14 ? -12.454  5.204 -25.728 1.00  97.63 0 C 1
ATOM   3590 H HA  . THR . . 14 ? -11.133  2.659 -26.524 1.00  97.63 0 C 1
ATOM   3591 H HB  . THR . . 14 ? -9.570  3.755 -27.930 1.00  97.63 0 C 1
ATOM   3592 H HG1 . THR . . 14 ? -10.906  6.129 -27.213 1.00  97.63 0 C 1
ATOM   3593 H HG21 . THR . . 14 ? -11.813  3.104 -28.915 1.00  97.63 0 C 1
ATOM   3594 H HG22 . THR . . 14 ? -10.902  4.342 -29.816 1.00  97.63 0 C 1
ATOM   3595 H HG23 . THR . . 14 ? -12.275  4.813 -28.799 1.00  97.63 0 C 1
ATOM   3596 N N   . CYS . . 15 ? -9.057  3.135 -25.161 1.00  96.84 0 C 1
ATOM   3597 C CA  . CYS . . 15 ? -7.932  3.352 -24.259 1.00  96.84 0 C 1
ATOM   3598 C C   . CYS . . 15 ? -6.623  3.050 -24.987 1.00  96.84 0 C 1
ATOM   3599 O O   . CYS . . 15 ? -6.603  2.377 -26.023 1.00  96.84 0 C 1
ATOM   3600 C CB  . CYS . . 15 ? -8.114  2.522 -22.980 1.00  96.84 0 C 1
ATOM   3601 S SG  . CYS . . 15 ? -8.183  0.732 -23.240 1.00  96.84 0 C 1
ATOM   3602 H H   . CYS . . 15 ? -8.982  2.386 -25.834 1.00  96.84 0 C 1
ATOM   3603 H HA  . CYS . . 15 ? -7.905  4.402 -23.970 1.00  96.84 0 C 1
ATOM   3604 H HB2 . CYS . . 15 ? -9.050  2.833 -22.515 1.00  96.84 0 C 1
ATOM   3605 H HB3 . CYS . . 15 ? -7.310  2.744 -22.279 1.00  96.84 0 C 1
ATOM   3606 N N   . GLN . . 16 ? -5.523  3.558 -24.442 1.00  97.90 0 C 1
ATOM   3607 C CA  . GLN . . 16 ? -4.181  3.284 -24.931 1.00  97.90 0 C 1
ATOM   3608 C C   . GLN . . 16 ? -3.337  2.697 -23.802 1.00  97.90 0 C 1
ATOM   3609 O O   . GLN . . 16 ? -3.395  3.165 -22.669 1.00  97.90 0 C 1
ATOM   3610 C CB  . GLN . . 16 ? -3.588  4.559 -25.546 1.00  97.90 0 C 1
ATOM   3611 C CG  . GLN . . 16 ? -2.201  4.323 -26.163 1.00  97.90 0 C 1
ATOM   3612 C CD  . GLN . . 16 ? -1.680  5.517 -26.955 1.00  97.90 0 C 1
ATOM   3613 N NE2 . GLN . . 16 ? -0.394  5.577 -27.217 1.00  97.90 0 C 1
ATOM   3614 O OE1 . GLN . . 16 ? -2.404  6.388 -27.405 1.00  97.90 0 C 1
ATOM   3615 H H   . GLN . . 16 ? -5.598  4.073 -23.576 1.00  97.90 0 C 1
ATOM   3616 H HA  . GLN . . 16 ? -4.246  2.534 -25.719 1.00  97.90 0 C 1
ATOM   3617 H HB2 . GLN . . 16 ? -3.514  5.333 -24.782 1.00  97.90 0 C 1
ATOM   3618 H HB3 . GLN . . 16 ? -4.267  4.904 -26.326 1.00  97.90 0 C 1
ATOM   3619 H HG2 . GLN . . 16 ? -1.491  4.093 -25.369 1.00  97.90 0 C 1
ATOM   3620 H HG3 . GLN . . 16 ? -2.246  3.472 -26.844 1.00  97.90 0 C 1
ATOM   3621 H HE21 . GLN . . 16 ? -0.086  6.430 -27.660 1.00  97.90 0 C 1
ATOM   3622 H HE22 . GLN . . 16 ?  0.254  4.967 -26.740 1.00  97.90 0 C 1
ATOM   3623 N N   . THR . . 17 ? -2.552  1.674 -24.121 1.00  97.49 0 C 1
ATOM   3624 C CA  . THR . . 17 ? -1.663  0.988 -23.176 1.00  97.49 0 C 1
ATOM   3625 C C   . THR . . 17 ? -0.380  0.525 -23.864 1.00  97.49 0 C 1
ATOM   3626 O O   . THR . . 17 ? -0.297  0.460 -25.098 1.00  97.49 0 C 1
ATOM   3627 C CB  . THR . . 17 ? -2.406 -0.176 -22.496 1.00  97.49 0 C 1
ATOM   3628 C CG2 . THR . . 17 ? -2.824 -1.286 -23.457 1.00  97.49 0 C 1
ATOM   3629 O OG1 . THR . . 17 ? -1.602 -0.769 -21.504 1.00  97.49 0 C 1
ATOM   3630 H H   . THR . . 17 ? -2.586  1.320 -25.066 1.00  97.49 0 C 1
ATOM   3631 H HA  . THR . . 17 ? -1.375  1.688 -22.392 1.00  97.49 0 C 1
ATOM   3632 H HB  . THR . . 17 ? -3.297  0.231 -22.016 1.00  97.49 0 C 1
ATOM   3633 H HG1 . THR . . 17 ? -2.049 -1.555 -21.184 1.00  97.49 0 C 1
ATOM   3634 H HG21 . THR . . 17 ? -3.445 -0.884 -24.257 1.00  97.49 0 C 1
ATOM   3635 H HG22 . THR . . 17 ? -1.949 -1.775 -23.885 1.00  97.49 0 C 1
ATOM   3636 H HG23 . THR . . 17 ? -3.409 -2.024 -22.906 1.00  97.49 0 C 1
ATOM   3637 N N   . GLU . . 18 ?  0.623  0.210 -23.052 1.00  97.68 0 C 1
ATOM   3638 C CA  . GLU . . 18 ?  1.844 -0.507 -23.441 1.00  97.68 0 C 1
ATOM   3639 C C   . GLU . . 18 ?  1.757 -2.013 -23.141 1.00  97.68 0 C 1
ATOM   3640 O O   . GLU . . 18 ?  2.637 -2.764 -23.544 1.00  97.68 0 C 1
ATOM   3641 C CB  . GLU . . 18 ?  3.054  0.112 -22.729 1.00  97.68 0 C 1
ATOM   3642 C CG  . GLU . . 18 ?  3.250  1.587 -23.110 1.00  97.68 0 C 1
ATOM   3643 C CD  . GLU . . 18 ?  4.557  2.178 -22.562 1.00  97.68 0 C 1
ATOM   3644 O OE1 . GLU . . 18 ?  4.952  3.239 -23.095 1.00  97.68 0 C 1
ATOM   3645 O OE2 . GLU . . 18 ?  5.137  1.584 -21.626 1.00  97.68 -1 C 1
ATOM   3646 H H   . GLU . . 18 ?  0.467  0.331 -22.062 1.00  97.68 0 C 1
ATOM   3647 H HA  . GLU . . 18 ?  2.006 -0.414 -24.515 1.00  97.68 0 C 1
ATOM   3648 H HB2 . GLU . . 18 ?  2.917  0.026 -21.651 1.00  97.68 0 C 1
ATOM   3649 H HB3 . GLU . . 18 ?  3.946 -0.443 -23.016 1.00  97.68 0 C 1
ATOM   3650 H HG2 . GLU . . 18 ?  2.413  2.173 -22.730 1.00  97.68 0 C 1
ATOM   3651 H HG3 . GLU . . 18 ?  3.249  1.666 -24.197 1.00  97.68 0 C 1
ATOM   3652 N N   . GLY . . 19 ?  0.702 -2.451 -22.443 1.00  97.64 0 C 1
ATOM   3653 C CA  . GLY . . 19 ?  0.439 -3.853 -22.136 1.00  97.64 0 C 1
ATOM   3654 C C   . GLY . . 19 ? -0.411 -4.538 -23.207 1.00  97.64 0 C 1
ATOM   3655 O O   . GLY . . 19 ?  0.054 -4.793 -24.315 1.00  97.64 0 C 1
ATOM   3656 H H   . GLY . . 19 ?  0.016 -1.771 -22.147 1.00  97.64 0 C 1
ATOM   3657 H HA2 . GLY . . 19 ? -0.053 -3.932 -21.167 1.00  97.64 0 C 1
ATOM   3658 H HA3 . GLY . . 19 ?  1.387 -4.388 -22.070 1.00  97.64 0 C 1
ATOM   3659 N N   . ALA . . 20 ? -1.665 -4.853 -22.871 1.00  98.45 0 C 1
ATOM   3660 C CA  . ALA . . 20 ? -2.566 -5.615 -23.738 1.00  98.45 0 C 1
ATOM   3661 C C   . ALA . . 20 ? -3.966 -5.005 -23.820 1.00  98.45 0 C 1
ATOM   3662 O O   . ALA . . 20 ? -4.417 -4.291 -22.923 1.00  98.45 0 C 1
ATOM   3663 C CB  . ALA . . 20 ? -2.648 -7.063 -23.244 1.00  98.45 0 C 1
ATOM   3664 H H   . ALA . . 20 ? -2.010 -4.563 -21.967 1.00  98.45 0 C 1
ATOM   3665 H HA  . ALA . . 20 ? -2.162 -5.643 -24.750 1.00  98.45 0 C 1
ATOM   3666 H HB1 . ALA . . 20 ? -1.646 -7.481 -23.146 1.00  98.45 0 C 1
ATOM   3667 H HB2 . ALA . . 20 ? -3.162 -7.100 -22.284 1.00  98.45 0 C 1
ATOM   3668 H HB3 . ALA . . 20 ? -3.205 -7.668 -23.960 1.00  98.45 0 C 1
ATOM   3669 N N   . CYS . . 21 ? -4.685 -5.343 -24.884 1.00  98.66 0 C 1
ATOM   3670 C CA  . CYS . . 21 ? -6.124 -5.171 -24.939 1.00  98.66 0 C 1
ATOM   3671 C C   . CYS . . 21 ? -6.807 -6.364 -24.277 1.00  98.66 0 C 1
ATOM   3672 O O   . CYS . . 21 ? -6.379 -7.502 -24.451 1.00  98.66 0 C 1
ATOM   3673 C CB  . CYS . . 21 ? -6.572 -5.029 -26.390 1.00  98.66 0 C 1
ATOM   3674 S SG  . CYS . . 21 ? -5.836 -3.675 -27.324 1.00  98.66 0 C 1
ATOM   3675 H H   . CYS . . 21 ? -4.270 -5.975 -25.554 1.00  98.66 0 C 1
ATOM   3676 H HA  . CYS . . 21 ? -6.410 -4.272 -24.393 1.00  98.66 0 C 1
ATOM   3677 H HB2 . CYS . . 21 ? -6.358 -5.966 -26.904 1.00  98.66 0 C 1
ATOM   3678 H HB3 . CYS . . 21 ? -7.650 -4.867 -26.390 1.00  98.66 0 C 1
ATOM   3679 N N   . TRP . . 22 ? -7.886 -6.097 -23.550 1.00  98.49 0 C 1
ATOM   3680 C CA  . TRP . . 22 ? -8.567 -7.080 -22.717 1.00  98.49 0 C 1
ATOM   3681 C C   . TRP . . 22 ? -10.063 -7.087 -22.999 1.00  98.49 0 C 1
ATOM   3682 O O   . TRP . . 22 ? -10.681 -6.024 -23.142 1.00  98.49 0 C 1
ATOM   3683 C CB  . TRP . . 22 ? -8.247 -6.732 -21.267 1.00  98.49 0 C 1
ATOM   3684 C CG  . TRP . . 22 ? -8.837 -7.599 -20.206 1.00  98.49 0 C 1
ATOM   3685 C CD1 . TRP . . 22 ? -8.218 -8.655 -19.640 1.00  98.49 0 C 1
ATOM   3686 C CD2 . TRP . . 22 ? -10.112 -7.474 -19.506 1.00  98.49 0 C 1
ATOM   3687 C CE2 . TRP . . 22 ? -10.183 -8.490 -18.507 1.00  98.49 0 C 1
ATOM   3688 C CE3 . TRP . . 22 ? -11.203 -6.588 -19.594 1.00  98.49 0 C 1
ATOM   3689 N NE1 . TRP . . 22 ? -9.008 -9.178 -18.647 1.00  98.49 0 C 1
ATOM   3690 C CZ2 . TRP . . 22 ? -11.263 -8.615 -17.625 1.00  98.49 0 C 1
ATOM   3691 C CZ3 . TRP . . 22 ? -12.295 -6.711 -18.718 1.00  98.49 0 C 1
ATOM   3692 C CH2 . TRP . . 22 ? -12.331 -7.712 -17.732 1.00  98.49 0 C 1
ATOM   3693 H H   . TRP . . 22 ? -8.158 -5.133 -23.422 1.00  98.49 0 C 1
ATOM   3694 H HA  . TRP . . 22 ? -8.180 -8.080 -22.912 1.00  98.49 0 C 1
ATOM   3695 H HB2 . TRP . . 22 ? -8.540 -5.702 -21.064 1.00  98.49 0 C 1
ATOM   3696 H HB3 . TRP . . 22 ? -7.164 -6.804 -21.188 1.00  98.49 0 C 1
ATOM   3697 H HD1 . TRP . . 22 ? -7.232 -9.016 -19.896 1.00  98.49 0 C 1
ATOM   3698 H HE1 . TRP . . 22 ? -8.719 -9.972 -18.095 1.00  98.49 0 C 1
ATOM   3699 H HE3 . TRP . . 22 ? -11.188 -5.809 -20.341 1.00  98.49 0 C 1
ATOM   3700 H HZ2 . TRP . . 22 ? -11.268 -9.396 -16.879 1.00  98.49 0 C 1
ATOM   3701 H HZ3 . TRP . . 22 ? -13.116 -6.014 -18.792 1.00  98.49 0 C 1
ATOM   3702 H HH2 . TRP . . 22 ? -13.174 -7.790 -17.062 1.00  98.49 0 C 1
ATOM   3703 N N   . ALA . . 23 ? -10.634 -8.282 -23.091 1.00  98.42 0 C 1
ATOM   3704 C CA  . ALA . . 23 ? -12.068 -8.515 -23.148 1.00  98.42 0 C 1
ATOM   3705 C C   . ALA . . 23 ? -12.424 -9.664 -22.206 1.00  98.42 0 C 1
ATOM   3706 O O   . ALA . . 23 ? -11.743 -10.686 -22.182 1.00  98.42 0 C 1
ATOM   3707 C CB  . ALA . . 23 ? -12.495 -8.819 -24.590 1.00  98.42 0 C 1
ATOM   3708 H H   . ALA . . 23 ? -10.049 -9.101 -23.016 1.00  98.42 0 C 1
ATOM   3709 H HA  . ALA . . 23 ? -12.596 -7.623 -22.810 1.00  98.42 0 C 1
ATOM   3710 H HB1 . ALA . . 23 ? -12.348 -7.942 -25.220 1.00  98.42 0 C 1
ATOM   3711 H HB2 . ALA . . 23 ? -13.552 -9.086 -24.610 1.00  98.42 0 C 1
ATOM   3712 H HB3 . ALA . . 23 ? -11.911 -9.652 -24.981 1.00  98.42 0 C 1
ATOM   3713 N N   . SER . . 24 ? -13.512 -9.511 -21.460 1.00  97.44 0 C 1
ATOM   3714 C CA  . SER . . 24 ? -14.025 -10.558 -20.586 1.00  97.44 0 C 1
ATOM   3715 C C   . SER . . 24 ? -15.543 -10.571 -20.580 1.00  97.44 0 C 1
ATOM   3716 O O   . SER . . 24 ? -16.188 -9.531 -20.735 1.00  97.44 0 C 1
ATOM   3717 C CB  . SER . . 24 ? -13.488 -10.375 -19.170 1.00  97.44 0 C 1
ATOM   3718 O OG  . SER . . 24 ? -13.816 -11.475 -18.349 1.00  97.44 0 C 1
ATOM   3719 H H   . SER . . 24 ? -14.021 -8.639 -21.497 1.00  97.44 0 C 1
ATOM   3720 H HA  . SER . . 24 ? -13.681 -11.524 -20.957 1.00  97.44 0 C 1
ATOM   3721 H HB2 . SER . . 24 ? -12.403 -10.278 -19.214 1.00  97.44 0 C 1
ATOM   3722 H HB3 . SER . . 24 ? -13.926 -9.474 -18.743 1.00  97.44 0 C 1
ATOM   3723 H HG  . SER . . 24 ? -13.099 -12.111 -18.401 1.00  97.44 0 C 1
ATOM   3724 N N   . VAL . . 25 ? -16.108 -11.757 -20.396 1.00  96.78 0 C 1
ATOM   3725 C CA  . VAL . . 25 ? -17.520 -11.975 -20.099 1.00  96.78 0 C 1
ATOM   3726 C C   . VAL . . 25 ? -17.635 -12.743 -18.789 1.00  96.78 0 C 1
ATOM   3727 O O   . VAL . . 25 ? -16.962 -13.755 -18.603 1.00  96.78 0 C 1
ATOM   3728 C CB  . VAL . . 25 ? -18.245 -12.653 -21.274 1.00  96.78 0 C 1
ATOM   3729 C CG1 . VAL . . 25 ? -17.702 -14.037 -21.635 1.00  96.78 0 C 1
ATOM   3730 C CG2 . VAL . . 25 ? -19.747 -12.765 -21.008 1.00  96.78 0 C 1
ATOM   3731 H H   . VAL . . 25 ? -15.489 -12.546 -20.284 1.00  96.78 0 C 1
ATOM   3732 H HA  . VAL . . 25 ? -17.989 -11.001 -19.955 1.00  96.78 0 C 1
ATOM   3733 H HB  . VAL . . 25 ? -18.109 -12.019 -22.150 1.00  96.78 0 C 1
ATOM   3734 H HG11 . VAL . . 25 ? -17.846 -14.734 -20.810 1.00  96.78 0 C 1
ATOM   3735 H HG12 . VAL . . 25 ? -18.228 -14.417 -22.511 1.00  96.78 0 C 1
ATOM   3736 H HG13 . VAL . . 25 ? -16.640 -13.955 -21.866 1.00  96.78 0 C 1
ATOM   3737 H HG21 . VAL . . 25 ? -20.248 -13.120 -21.908 1.00  96.78 0 C 1
ATOM   3738 H HG22 . VAL . . 25 ? -19.943 -13.468 -20.199 1.00  96.78 0 C 1
ATOM   3739 H HG23 . VAL . . 25 ? -20.149 -11.786 -20.747 1.00  96.78 0 C 1
ATOM   3740 N N   . MET . . 26 ? -18.490 -12.268 -17.883 1.00  93.22 0 C 1
ATOM   3741 C CA  . MET . . 26 ? -18.761 -12.908 -16.595 1.00  93.22 0 C 1
ATOM   3742 C C   . MET . . 26 ? -20.255 -13.165 -16.420 1.00  93.22 0 C 1
ATOM   3743 O O   . MET . . 26 ? -21.084 -12.318 -16.763 1.00  93.22 0 C 1
ATOM   3744 C CB  . MET . . 26 ? -18.211 -12.046 -15.445 1.00  93.22 0 C 1
ATOM   3745 C CG  . MET . . 26 ? -18.441 -12.699 -14.070 1.00  93.22 0 C 1
ATOM   3746 S SD  . MET . . 26 ? -17.852 -11.758 -12.640 1.00  93.22 0 C 1
ATOM   3747 C CE  . MET . . 26 ? -16.051 -11.907 -12.785 1.00  93.22 0 C 1
ATOM   3748 H H   . MET . . 26 ? -18.971 -11.406 -18.096 1.00  93.22 0 C 1
ATOM   3749 H HA  . MET . . 26 ? -18.249 -13.870 -16.560 1.00  93.22 0 C 1
ATOM   3750 H HB2 . MET . . 26 ? -18.704 -11.073 -15.459 1.00  93.22 0 C 1
ATOM   3751 H HB3 . MET . . 26 ? -17.144 -11.888 -15.599 1.00  93.22 0 C 1
ATOM   3752 H HG2 . MET . . 26 ? -17.994 -13.693 -14.049 1.00  93.22 0 C 1
ATOM   3753 H HG3 . MET . . 26 ? -19.514 -12.823 -13.921 1.00  93.22 0 C 1
ATOM   3754 H HE1 . MET . . 26 ? -15.579 -11.240 -12.064 1.00  93.22 0 C 1
ATOM   3755 H HE2 . MET . . 26 ? -15.755 -12.931 -12.554 1.00  93.22 0 C 1
ATOM   3756 H HE3 . MET . . 26 ? -15.723 -11.634 -13.789 1.00  93.22 0 C 1
ATOM   3757 N N   . LEU . . 27 ? -20.602 -14.297 -15.806 1.00  86.36 0 C 1
ATOM   3758 C CA  . LEU . . 27 ? -21.969 -14.565 -15.374 1.00  86.36 0 C 1
ATOM   3759 C C   . LEU . . 27 ? -22.264 -13.832 -14.061 1.00  86.36 0 C 1
ATOM   3760 O O   . LEU . . 27 ? -21.721 -14.161 -13.012 1.00  86.36 0 C 1
ATOM   3761 C CB  . LEU . . 27 ? -22.183 -16.081 -15.225 1.00  86.36 0 C 1
ATOM   3762 C CG  . LEU . . 27 ? -23.665 -16.483 -15.168 1.00  86.36 0 C 1
ATOM   3763 C CD1 . LEU . . 27 ? -24.387 -16.254 -16.502 1.00  86.36 0 C 1
ATOM   3764 C CD2 . LEU . . 27 ? -23.777 -17.964 -14.817 1.00  86.36 0 C 1
ATOM   3765 H H   . LEU . . 27 ? -19.878 -14.961 -15.568 1.00  86.36 0 C 1
ATOM   3766 H HA  . LEU . . 27 ? -22.639 -14.187 -16.146 1.00  86.36 0 C 1
ATOM   3767 H HB2 . LEU . . 27 ? -21.681 -16.419 -14.319 1.00  86.36 0 C 1
ATOM   3768 H HB3 . LEU . . 27 ? -21.717 -16.609 -16.056 1.00  86.36 0 C 1
ATOM   3769 H HG  . LEU . . 27 ? -24.172 -15.907 -14.392 1.00  86.36 0 C 1
ATOM   3770 H HD11 . LEU . . 27 ? -23.854 -16.767 -17.301 1.00  86.36 0 C 1
ATOM   3771 H HD12 . LEU . . 27 ? -24.437 -15.190 -16.738 1.00  86.36 0 C 1
ATOM   3772 H HD13 . LEU . . 27 ? -25.403 -16.646 -16.452 1.00  86.36 0 C 1
ATOM   3773 H HD21 . LEU . . 27 ? -24.824 -18.260 -14.756 1.00  86.36 0 C 1
ATOM   3774 H HD22 . LEU . . 27 ? -23.300 -18.151 -13.856 1.00  86.36 0 C 1
ATOM   3775 H HD23 . LEU . . 27 ? -23.276 -18.563 -15.578 1.00  86.36 0 C 1
ATOM   3776 N N   . THR . . 28 ? -23.160 -12.851 -14.095 1.00  81.88 0 C 1
ATOM   3777 C CA  . THR . . 28 ? -23.619 -12.131 -12.896 1.00  81.88 0 C 1
ATOM   3778 C C   . THR . . 28 ? -25.139 -12.119 -12.848 1.00  81.88 0 C 1
ATOM   3779 O O   . THR . . 28 ? -25.793 -11.637 -13.771 1.00  81.88 0 C 1
ATOM   3780 C CB  . THR . . 28 ? -23.083 -10.688 -12.820 1.00  81.88 0 C 1
ATOM   3781 C CG2 . THR . . 28 ? -22.282 -10.457 -11.543 1.00  81.88 0 C 1
ATOM   3782 O OG1 . THR . . 28 ? -22.240 -10.342 -13.889 1.00  81.88 0 C 1
ATOM   3783 H H   . THR . . 28 ? -23.539 -12.576 -14.990 1.00  81.88 0 C 1
ATOM   3784 H HA  . THR . . 28 ? -23.271 -12.661 -12.010 1.00  81.88 0 C 1
ATOM   3785 H HB  . THR . . 28 ? -23.919 -9.987 -12.820 1.00  81.88 0 C 1
ATOM   3786 H HG1 . THR . . 28 ? -21.756 -11.129 -14.149 1.00  81.88 0 C 1
ATOM   3787 H HG21 . THR . . 28 ? -21.917 -9.431 -11.528 1.00  81.88 0 C 1
ATOM   3788 H HG22 . THR . . 28 ? -21.433 -11.139 -11.508 1.00  81.88 0 C 1
ATOM   3789 H HG23 . THR . . 28 ? -22.919 -10.624 -10.674 1.00  81.88 0 C 1
ATOM   3790 N N   . ASN . . 29 ? -25.732 -12.648 -11.771 1.00  78.22 0 C 1
ATOM   3791 C CA  . ASN . . 29 ? -27.191 -12.773 -11.627 1.00  78.22 0 C 1
ATOM   3792 C C   . ASN . . 29 ? -27.861 -13.448 -12.845 1.00  78.22 0 C 1
ATOM   3793 O O   . ASN . . 29 ? -28.901 -12.997 -13.326 1.00  78.22 0 C 1
ATOM   3794 C CB  . ASN . . 29 ? -27.793 -11.400 -11.264 1.00  78.22 0 C 1
ATOM   3795 C CG  . ASN . . 29 ? -27.317 -10.889 -9.921 1.00  78.22 0 C 1
ATOM   3796 N ND2 . ASN . . 29 ? -27.397 -9.602 -9.680 1.00  78.22 0 C 1
ATOM   3797 O OD1 . ASN . . 29 ? -26.879 -11.628 -9.059 1.00  78.22 0 C 1
ATOM   3798 H H   . ASN . . 29 ? -25.155 -12.985 -11.015 1.00  78.22 0 C 1
ATOM   3799 H HA  . ASN . . 29 ? -27.379 -13.446 -10.790 1.00  78.22 0 C 1
ATOM   3800 H HB2 . ASN . . 29 ? -27.546 -10.675 -12.040 1.00  78.22 0 C 1
ATOM   3801 H HB3 . ASN . . 29 ? -28.879 -11.482 -11.211 1.00  78.22 0 C 1
ATOM   3802 H HD21 . ASN . . 29 ? -27.102 -9.314 -8.758 1.00  78.22 0 C 1
ATOM   3803 H HD22 . ASN . . 29 ? -27.754 -8.963 -10.376 1.00  78.22 0 C 1
ATOM   3804 N N   . GLY . . 30 ? -27.223 -14.497 -13.381 1.00  78.68 0 C 1
ATOM   3805 C CA  . GLY . . 30 ? -27.697 -15.234 -14.559 1.00  78.68 0 C 1
ATOM   3806 C C   . GLY . . 30 ? -27.609 -14.466 -15.883 1.00  78.68 0 C 1
ATOM   3807 O O   . GLY . . 30 ? -28.110 -14.952 -16.893 1.00  78.68 0 C 1
ATOM   3808 H H   . GLY . . 30 ? -26.364 -14.804 -12.948 1.00  78.68 0 C 1
ATOM   3809 H HA2 . GLY . . 30 ? -27.107 -16.145 -14.664 1.00  78.68 0 C 1
ATOM   3810 H HA3 . GLY . . 30 ? -28.738 -15.519 -14.407 1.00  78.68 0 C 1
ATOM   3811 N N   . LYS . . 31 ? -26.998 -13.276 -15.898 1.00  87.66 0 C 1
ATOM   3812 C CA  . LYS . . 31 ? -26.772 -12.478 -17.106 1.00  87.66 0 C 1
ATOM   3813 C C   . LYS . . 31 ? -25.286 -12.411 -17.420 1.00  87.66 0 C 1
ATOM   3814 O O   . LYS . . 31 ? -24.473 -12.190 -16.528 1.00  87.66 0 C 1
ATOM   3815 C CB  . LYS . . 31 ? -27.358 -11.069 -16.941 1.00  87.66 0 C 1
ATOM   3816 C CG  . LYS . . 31 ? -28.887 -11.099 -16.820 1.00  87.66 0 C 1
ATOM   3817 C CD  . LYS . . 31 ? -29.447 -9.674 -16.764 1.00  87.66 0 C 1
ATOM   3818 C CE  . LYS . . 31 ? -30.972 -9.728 -16.657 1.00  87.66 0 C 1
ATOM   3819 N NZ  . LYS . . 31 ? -31.559 -8.365 -16.633 1.00  87.66 1 C 1
ATOM   3820 H H   . LYS . . 31 ? -26.608 -12.920 -15.037 1.00  87.66 0 C 1
ATOM   3821 H HA  . LYS . . 31 ? -27.257 -12.958 -17.955 1.00  87.66 0 C 1
ATOM   3822 H HB2 . LYS . . 31 ? -27.083 -10.479 -17.814 1.00  87.66 0 C 1
ATOM   3823 H HB3 . LYS . . 31 ? -26.927 -10.598 -16.057 1.00  87.66 0 C 1
ATOM   3824 H HG2 . LYS . . 31 ? -29.306 -11.616 -17.683 1.00  87.66 0 C 1
ATOM   3825 H HG3 . LYS . . 31 ? -29.174 -11.632 -15.913 1.00  87.66 0 C 1
ATOM   3826 H HD2 . LYS . . 31 ? -29.158 -9.143 -17.671 1.00  87.66 0 C 1
ATOM   3827 H HD3 . LYS . . 31 ? -29.029 -9.162 -15.897 1.00  87.66 0 C 1
ATOM   3828 H HE2 . LYS . . 31 ? -31.234 -10.272 -15.749 1.00  87.66 0 C 1
ATOM   3829 H HE3 . LYS . . 31 ? -31.358 -10.292 -17.505 1.00  87.66 0 C 1
ATOM   3830 H HZ1 . LYS . . 31 ? -32.565 -8.416 -16.563 1.00  87.66 0 C 1
ATOM   3831 H HZ2 . LYS . . 31 ? -31.318 -7.869 -17.479 1.00  87.66 0 C 1
ATOM   3832 H HZ3 . LYS . . 31 ? -31.202 -7.846 -15.844 1.00  87.66 0 C 1
ATOM   3833 N N   . GLU . . 32 ? -24.953 -12.560 -18.694 1.00  91.73 0 C 1
ATOM   3834 C CA  . GLU . . 32 ? -23.608 -12.292 -19.192 1.00  91.73 0 C 1
ATOM   3835 C C   . GLU . . 32 ? -23.357 -10.778 -19.189 1.00  91.73 0 C 1
ATOM   3836 O O   . GLU . . 32 ? -24.100 -10.012 -19.804 1.00  91.73 0 C 1
ATOM   3837 C CB  . GLU . . 32 ? -23.430 -12.886 -20.598 1.00  91.73 0 C 1
ATOM   3838 C CG  . GLU . . 32 ? -23.415 -14.424 -20.581 1.00  91.73 0 C 1
ATOM   3839 C CD  . GLU . . 32 ? -22.985 -15.049 -21.924 1.00  91.73 0 C 1
ATOM   3840 O OE1 . GLU . . 32 ? -22.497 -16.199 -21.889 1.00  91.73 0 C 1
ATOM   3841 O OE2 . GLU . . 32 ? -23.129 -14.405 -22.991 1.00  91.73 -1 C 1
ATOM   3842 H H   . GLU . . 32 ? -25.670 -12.760 -19.378 1.00  91.73 0 C 1
ATOM   3843 H HA  . GLU . . 32 ? -22.875 -12.760 -18.534 1.00  91.73 0 C 1
ATOM   3844 H HB2 . GLU . . 32 ? -22.484 -12.529 -21.003 1.00  91.73 0 C 1
ATOM   3845 H HB3 . GLU . . 32 ? -24.233 -12.536 -21.247 1.00  91.73 0 C 1
ATOM   3846 H HG2 . GLU . . 32 ? -22.722 -14.745 -19.803 1.00  91.73 0 C 1
ATOM   3847 H HG3 . GLU . . 32 ? -24.408 -14.785 -20.316 1.00  91.73 0 C 1
ATOM   3848 N N   . GLN . . 33 ? -22.323 -10.348 -18.472 1.00  94.26 0 C 1
ATOM   3849 C CA  . GLN . . 33 ? -21.816 -8.978 -18.487 1.00  94.26 0 C 1
ATOM   3850 C C   . GLN . . 33 ? -20.482 -8.974 -19.227 1.00  94.26 0 C 1
ATOM   3851 O O   . GLN . . 33 ? -19.546 -9.648 -18.801 1.00  94.26 0 C 1
ATOM   3852 C CB  . GLN . . 33 ? -21.652 -8.449 -17.053 1.00  94.26 0 C 1
ATOM   3853 C CG  . GLN . . 33 ? -22.983 -8.314 -16.299 1.00  94.26 0 C 1
ATOM   3854 C CD  . GLN . . 33 ? -23.928 -7.280 -16.900 1.00  94.26 0 C 1
ATOM   3855 N NE2 . GLN . . 33 ? -25.222 -7.483 -16.788 1.00  94.26 0 C 1
ATOM   3856 O OE1 . GLN . . 33 ? -23.554 -6.272 -17.470 1.00  94.26 0 C 1
ATOM   3857 H H   . GLN . . 33 ? -21.796 -11.025 -17.939 1.00  94.26 0 C 1
ATOM   3858 H HA  . GLN . . 33 ? -22.506 -8.324 -19.022 1.00  94.26 0 C 1
ATOM   3859 H HB2 . GLN . . 33 ? -21.164 -7.476 -17.086 1.00  94.26 0 C 1
ATOM   3860 H HB3 . GLN . . 33 ? -21.007 -9.128 -16.496 1.00  94.26 0 C 1
ATOM   3861 H HG2 . GLN . . 33 ? -23.478 -9.284 -16.262 1.00  94.26 0 C 1
ATOM   3862 H HG3 . GLN . . 33 ? -22.771 -8.011 -15.274 1.00  94.26 0 C 1
ATOM   3863 H HE21 . GLN . . 33 ? -25.791 -6.804 -17.274 1.00  94.26 0 C 1
ATOM   3864 H HE22 . GLN . . 33 ? -25.545 -8.362 -16.410 1.00  94.26 0 C 1
ATOM   3865 N N   . VAL . . 34 ? -20.405 -8.233 -20.336 1.00  95.79 0 C 1
ATOM   3866 C CA  . VAL . . 34 ? -19.191 -8.107 -21.154 1.00  95.79 0 C 1
ATOM   3867 C C   . VAL . . 34 ? -18.495 -6.795 -20.831 1.00  95.79 0 C 1
ATOM   3868 O O   . VAL . . 34 ? -19.122 -5.737 -20.825 1.00  95.79 0 C 1
ATOM   3869 C CB  . VAL . . 34 ? -19.483 -8.197 -22.663 1.00  95.79 0 C 1
ATOM   3870 C CG1 . VAL . . 34 ? -18.200 -8.080 -23.502 1.00  95.79 0 C 1
ATOM   3871 C CG2 . VAL . . 34 ? -20.157 -9.524 -23.028 1.00  95.79 0 C 1
ATOM   3872 H H   . VAL . . 34 ? -21.205 -7.671 -20.592 1.00  95.79 0 C 1
ATOM   3873 H HA  . VAL . . 34 ? -18.515 -8.925 -20.906 1.00  95.79 0 C 1
ATOM   3874 H HB  . VAL . . 34 ? -20.155 -7.386 -22.946 1.00  95.79 0 C 1
ATOM   3875 H HG11 . VAL . . 34 ? -17.757 -7.090 -23.385 1.00  95.79 0 C 1
ATOM   3876 H HG12 . VAL . . 34 ? -18.433 -8.230 -24.557 1.00  95.79 0 C 1
ATOM   3877 H HG13 . VAL . . 34 ? -17.481 -8.836 -23.185 1.00  95.79 0 C 1
ATOM   3878 H HG21 . VAL . . 34 ? -20.373 -9.555 -24.096 1.00  95.79 0 C 1
ATOM   3879 H HG22 . VAL . . 34 ? -19.500 -10.357 -22.779 1.00  95.79 0 C 1
ATOM   3880 H HG23 . VAL . . 34 ? -21.097 -9.639 -22.488 1.00  95.79 0 C 1
ATOM   3881 N N   . ILE . . 35 ? -17.186 -6.854 -20.616 1.00  96.22 0 C 1
ATOM   3882 C CA  . ILE . . 35 ? -16.345 -5.688 -20.366 1.00  96.22 0 C 1
ATOM   3883 C C   . ILE . . 35 ? -15.148 -5.751 -21.312 1.00  96.22 0 C 1
ATOM   3884 O O   . ILE . . 35 ? -14.606 -6.818 -21.593 1.00  96.22 0 C 1
ATOM   3885 C CB  . ILE . . 35 ? -15.919 -5.621 -18.888 1.00  96.22 0 C 1
ATOM   3886 C CG1 . ILE . . 35 ? -17.117 -5.662 -17.912 1.00  96.22 0 C 1
ATOM   3887 C CG2 . ILE . . 35 ? -15.133 -4.320 -18.600 1.00  96.22 0 C 1
ATOM   3888 C CD1 . ILE . . 35 ? -16.697 -6.316 -16.602 1.00  96.22 0 C 1
ATOM   3889 H H   . ILE . . 35 ? -16.739 -7.760 -20.640 1.00  96.22 0 C 1
ATOM   3890 H HA  . ILE . . 35 ? -16.909 -4.781 -20.582 1.00  96.22 0 C 1
ATOM   3891 H HB  . ILE . . 35 ? -15.284 -6.486 -18.695 1.00  96.22 0 C 1
ATOM   3892 H HG12 . ILE . . 35 ? -17.487 -4.653 -17.725 1.00  96.22 0 C 1
ATOM   3893 H HG13 . ILE . . 35 ? -17.952 -6.248 -18.296 1.00  96.22 0 C 1
ATOM   3894 H HG21 . ILE . . 35 ? -14.799 -4.308 -17.564 1.00  96.22 0 C 1
ATOM   3895 H HG22 . ILE . . 35 ? -14.249 -4.228 -19.231 1.00  96.22 0 C 1
ATOM   3896 H HG23 . ILE . . 35 ? -15.769 -3.451 -18.766 1.00  96.22 0 C 1
ATOM   3897 H HD11 . ILE . . 35 ? -16.696 -7.399 -16.727 1.00  96.22 0 C 1
ATOM   3898 H HD12 . ILE . . 35 ? -17.401 -6.051 -15.813 1.00  96.22 0 C 1
ATOM   3899 H HD13 . ILE . . 35 ? -15.692 -6.012 -16.310 1.00  96.22 0 C 1
ATOM   3900 N N   . LYS . . 36 ? -14.737 -4.588 -21.817 1.00  98.02 0 C 1
ATOM   3901 C CA  . LYS . . 36 ? -13.521 -4.418 -22.617 1.00  98.02 0 C 1
ATOM   3902 C C   . LYS . . 36 ? -12.732 -3.258 -22.037 1.00  98.02 0 C 1
ATOM   3903 O O   . LYS . . 36 ? -13.340 -2.246 -21.681 1.00  98.02 0 C 1
ATOM   3904 C CB  . LYS . . 36 ? -13.845 -4.187 -24.101 1.00  98.02 0 C 1
ATOM   3905 C CG  . LYS . . 36 ? -14.708 -5.300 -24.712 1.00  98.02 0 C 1
ATOM   3906 C CD  . LYS . . 36 ? -15.127 -4.963 -26.146 1.00  98.02 0 C 1
ATOM   3907 C CE  . LYS . . 36 ? -15.839 -6.183 -26.738 1.00  98.02 0 C 1
ATOM   3908 N NZ  . LYS . . 36 ? -16.278 -5.973 -28.140 1.00  98.02 1 C 1
ATOM   3909 H H   . LYS . . 36 ? -15.201 -3.750 -21.499 1.00  98.02 0 C 1
ATOM   3910 H HA  . LYS . . 36 ? -12.911 -5.317 -22.534 1.00  98.02 0 C 1
ATOM   3911 H HB2 . LYS . . 36 ? -12.908 -4.134 -24.656 1.00  98.02 0 C 1
ATOM   3912 H HB3 . LYS . . 36 ? -14.344 -3.224 -24.214 1.00  98.02 0 C 1
ATOM   3913 H HG2 . LYS . . 36 ? -14.136 -6.229 -24.705 1.00  98.02 0 C 1
ATOM   3914 H HG3 . LYS . . 36 ? -15.615 -5.444 -24.124 1.00  98.02 0 C 1
ATOM   3915 H HD2 . LYS . . 36 ? -15.797 -4.103 -26.138 1.00  98.02 0 C 1
ATOM   3916 H HD3 . LYS . . 36 ? -14.242 -4.729 -26.738 1.00  98.02 0 C 1
ATOM   3917 H HE2 . LYS . . 36 ? -16.689 -6.446 -26.111 1.00  98.02 0 C 1
ATOM   3918 H HE3 . LYS . . 36 ? -15.141 -7.020 -26.710 1.00  98.02 0 C 1
ATOM   3919 H HZ1 . LYS . . 36 ? -15.527 -5.611 -28.710 1.00  98.02 0 C 1
ATOM   3920 H HZ2 . LYS . . 36 ? -16.533 -6.872 -28.521 1.00  98.02 0 C 1
ATOM   3921 H HZ3 . LYS . . 36 ? -17.066 -5.345 -28.205 1.00  98.02 0 C 1
ATOM   3922 N N   . SER . . 37 ? -11.422 -3.425 -21.918 1.00  97.45 0 C 1
ATOM   3923 C CA  . SER . . 37 ? -10.516 -2.446 -21.314 1.00  97.45 0 C 1
ATOM   3924 C C   . SER . . 37 ? -9.079 -2.647 -21.813 1.00  97.45 0 C 1
ATOM   3925 O O   . SER . . 37 ? -8.802 -3.502 -22.659 1.00  97.45 0 C 1
ATOM   3926 C CB  . SER . . 37 ? -10.583 -2.567 -19.779 1.00  97.45 0 C 1
ATOM   3927 O OG  . SER . . 37 ? -10.004 -1.425 -19.176 1.00  97.45 0 C 1
ATOM   3928 H H   . SER . . 37 ? -11.010 -4.272 -22.284 1.00  97.45 0 C 1
ATOM   3929 H HA  . SER . . 37 ? -10.831 -1.441 -21.592 1.00  97.45 0 C 1
ATOM   3930 H HB2 . SER . . 37 ? -10.055 -3.465 -19.459 1.00  97.45 0 C 1
ATOM   3931 H HB3 . SER . . 37 ? -11.623 -2.635 -19.460 1.00  97.45 0 C 1
ATOM   3932 H HG  . SER . . 37 ? -9.836 -1.616 -18.250 1.00  97.45 0 C 1
ATOM   3933 N N   . CYS . . 38 ? -8.163 -1.856 -21.270 1.00  97.97 0 C 1
ATOM   3934 C CA  . CYS . . 38 ? -6.726 -2.038 -21.380 1.00  97.97 0 C 1
ATOM   3935 C C   . CYS . . 38 ? -6.191 -2.738 -20.126 1.00  97.97 0 C 1
ATOM   3936 O O   . CYS . . 38 ? -6.689 -2.513 -19.027 1.00  97.97 0 C 1
ATOM   3937 C CB  . CYS . . 38 ? -6.056 -0.670 -21.557 1.00  97.97 0 C 1
ATOM   3938 S SG  . CYS . . 38 ? -6.254  0.092 -23.191 1.00  97.97 0 C 1
ATOM   3939 H H   . CYS . . 38 ? -8.485 -1.253 -20.526 1.00  97.97 0 C 1
ATOM   3940 H HA  . CYS . . 38 ? -6.489 -2.654 -22.247 1.00  97.97 0 C 1
ATOM   3941 H HB2 . CYS . . 38 ? -6.423  0.014 -20.793 1.00  97.97 0 C 1
ATOM   3942 H HB3 . CYS . . 38 ? -4.989 -0.810 -21.380 1.00  97.97 0 C 1
ATOM   3943 N N   . VAL . . 39 ? -5.134 -3.524 -20.299 1.00  97.99 0 C 1
ATOM   3944 C CA  . VAL . . 39 ? -4.271 -4.019 -19.219 1.00  97.99 0 C 1
ATOM   3945 C C   . VAL . . 39 ? -2.952 -3.269 -19.338 1.00  97.99 0 C 1
ATOM   3946 O O   . VAL . . 39 ? -2.361 -3.207 -20.426 1.00  97.99 0 C 1
ATOM   3947 C CB  . VAL . . 39 ? -4.078 -5.544 -19.319 1.00  97.99 0 C 1
ATOM   3948 C CG1 . VAL . . 39 ? -3.187 -6.092 -18.209 1.00  97.99 0 C 1
ATOM   3949 C CG2 . VAL . . 39 ? -5.405 -6.293 -19.175 1.00  97.99 0 C 1
ATOM   3950 H H   . VAL . . 39 ? -4.821 -3.702 -21.242 1.00  97.99 0 C 1
ATOM   3951 H HA  . VAL . . 39 ? -4.714 -3.795 -18.249 1.00  97.99 0 C 1
ATOM   3952 H HB  . VAL . . 39 ? -3.639 -5.785 -20.288 1.00  97.99 0 C 1
ATOM   3953 H HG11 . VAL . . 39 ? -3.127 -7.178 -18.274 1.00  97.99 0 C 1
ATOM   3954 H HG12 . VAL . . 39 ? -3.611 -5.828 -17.240 1.00  97.99 0 C 1
ATOM   3955 H HG13 . VAL . . 39 ? -2.180 -5.679 -18.284 1.00  97.99 0 C 1
ATOM   3956 H HG21 . VAL . . 39 ? -6.209 -5.739 -19.658 1.00  97.99 0 C 1
ATOM   3957 H HG22 . VAL . . 39 ? -5.313 -7.286 -19.615 1.00  97.99 0 C 1
ATOM   3958 H HG23 . VAL . . 39 ? -5.666 -6.404 -18.123 1.00  97.99 0 C 1
ATOM   3959 N N   . SER . . 40 ? -2.513 -2.632 -18.257 1.00  97.03 0 C 1
ATOM   3960 C CA  . SER . . 40 ? -1.217 -1.953 -18.213 1.00  97.03 0 C 1
ATOM   3961 C C   . SER . . 40 ? -0.063 -2.958 -18.178 1.00  97.03 0 C 1
ATOM   3962 O O   . SER . . 40 ? -0.247 -4.136 -17.882 1.00  97.03 0 C 1
ATOM   3963 C CB  . SER . . 40 ? -1.158 -0.979 -17.037 1.00  97.03 0 C 1
ATOM   3964 O OG  . SER . . 40 ? -1.174 -1.677 -15.819 1.00  97.03 0 C 1
ATOM   3965 H H   . SER . . 40 ? -3.034 -2.713 -17.395 1.00  97.03 0 C 1
ATOM   3966 H HA  . SER . . 40 ? -1.104 -1.358 -19.119 1.00  97.03 0 C 1
ATOM   3967 H HB2 . SER . . 40 ? -0.243 -0.391 -17.098 1.00  97.03 0 C 1
ATOM   3968 H HB3 . SER . . 40 ? -2.013 -0.303 -17.079 1.00  97.03 0 C 1
ATOM   3969 H HG  . SER . . 40 ? -2.070 -1.995 -15.689 1.00  97.03 0 C 1
ATOM   3970 N N   . LEU . . 41 ?  1.152 -2.506 -18.488 1.00  96.70 0 C 1
ATOM   3971 C CA  . LEU . . 41 ?  2.321 -3.386 -18.479 1.00  96.70 0 C 1
ATOM   3972 C C   . LEU . . 41 ?  2.581 -4.033 -17.097 1.00  96.70 0 C 1
ATOM   3973 O O   . LEU . . 41 ?  2.809 -5.240 -17.068 1.00  96.70 0 C 1
ATOM   3974 C CB  . LEU . . 41 ?  3.524 -2.622 -19.060 1.00  96.70 0 C 1
ATOM   3975 C CG  . LEU . . 41 ?  4.795 -3.474 -19.209 1.00  96.70 0 C 1
ATOM   3976 C CD1 . LEU . . 41 ?  4.601 -4.607 -20.218 1.00  96.70 0 C 1
ATOM   3977 C CD2 . LEU . . 41 ?  5.941 -2.584 -19.686 1.00  96.70 0 C 1
ATOM   3978 H H   . LEU . . 41 ?  1.278 -1.532 -18.726 1.00  96.70 0 C 1
ATOM   3979 H HA  . LEU . . 41 ?  2.094 -4.210 -19.155 1.00  96.70 0 C 1
ATOM   3980 H HB2 . LEU . . 41 ?  3.251 -2.243 -20.045 1.00  96.70 0 C 1
ATOM   3981 H HB3 . LEU . . 41 ?  3.757 -1.760 -18.435 1.00  96.70 0 C 1
ATOM   3982 H HG  . LEU . . 41 ?  5.072 -3.896 -18.242 1.00  96.70 0 C 1
ATOM   3983 H HD11 . LEU . . 41 ?  5.548 -5.124 -20.375 1.00  96.70 0 C 1
ATOM   3984 H HD12 . LEU . . 41 ?  3.884 -5.332 -19.834 1.00  96.70 0 C 1
ATOM   3985 H HD13 . LEU . . 41 ?  4.249 -4.210 -21.170 1.00  96.70 0 C 1
ATOM   3986 H HD21 . LEU . . 41 ?  6.114 -1.783 -18.968 1.00  96.70 0 C 1
ATOM   3987 H HD22 . LEU . . 41 ?  5.698 -2.145 -20.654 1.00  96.70 0 C 1
ATOM   3988 H HD23 . LEU . . 41 ?  6.852 -3.174 -19.779 1.00  96.70 0 C 1
ATOM   3989 N N   . PRO . . 42 ?  2.481 -3.318 -15.954 1.00  96.03 0 C 1
ATOM   3990 C CA  . PRO . . 42 ?  2.591 -3.948 -14.633 1.00  96.03 0 C 1
ATOM   3991 C C   . PRO . . 42 ?  1.501 -4.990 -14.348 1.00  96.03 0 C 1
ATOM   3992 O O   . PRO . . 42 ?  1.768 -5.994 -13.693 1.00  96.03 0 C 1
ATOM   3993 C CB  . PRO . . 42 ?  2.525 -2.800 -13.620 1.00  96.03 0 C 1
ATOM   3994 C CG  . PRO . . 42 ?  3.006 -1.592 -14.417 1.00  96.03 0 C 1
ATOM   3995 C CD  . PRO . . 42 ?  2.429 -1.870 -15.799 1.00  96.03 0 C 1
ATOM   3996 H HA  . PRO . . 42 ?  3.564 -4.435 -14.559 1.00  96.03 0 C 1
ATOM   3997 H HB2 . PRO . . 42 ?  1.494 -2.633 -13.305 1.00  96.03 0 C 1
ATOM   3998 H HB3 . PRO . . 42 ?  3.159 -2.991 -12.754 1.00  96.03 0 C 1
ATOM   3999 H HG2 . PRO . . 42 ?  4.094 -1.588 -14.464 1.00  96.03 0 C 1
ATOM   4000 H HG3 . PRO . . 42 ?  2.630 -0.656 -14.002 1.00  96.03 0 C 1
ATOM   4001 H HD2 . PRO . . 42 ?  3.017 -1.341 -16.549 1.00  96.03 0 C 1
ATOM   4002 H HD3 . PRO . . 42 ?  1.391 -1.538 -15.831 1.00  96.03 0 C 1
ATOM   4003 N N   . GLU . . 43 ?  0.286 -4.785 -14.864 1.00  96.69 0 C 1
ATOM   4004 C CA  . GLU . . 43 ? -0.840 -5.714 -14.693 1.00  96.69 0 C 1
ATOM   4005 C C   . GLU . . 43 ? -0.712 -6.983 -15.553 1.00  96.69 0 C 1
ATOM   4006 O O   . GLU . . 43 ? -1.394 -7.971 -15.294 1.00  96.69 0 C 1
ATOM   4007 C CB  . GLU . . 43 ? -2.154 -4.999 -15.019 1.00  96.69 0 C 1
ATOM   4008 C CG  . GLU . . 43 ? -2.561 -3.949 -13.981 1.00  96.69 0 C 1
ATOM   4009 C CD  . GLU . . 43 ? -3.743 -3.119 -14.497 1.00  96.69 0 C 1
ATOM   4010 O OE1 . GLU . . 43 ? -4.743 -2.969 -13.764 1.00  96.69 0 C 1
ATOM   4011 O OE2 . GLU . . 43 ? -3.630 -2.601 -15.639 1.00  96.69 -1 C 1
ATOM   4012 H H   . GLU . . 43 ?  0.119 -3.950 -15.408 1.00  96.69 0 C 1
ATOM   4013 H HA  . GLU . . 43 ? -0.888 -6.037 -13.653 1.00  96.69 0 C 1
ATOM   4014 H HB2 . GLU . . 43 ? -2.051 -4.533 -15.999 1.00  96.69 0 C 1
ATOM   4015 H HB3 . GLU . . 43 ? -2.956 -5.734 -15.069 1.00  96.69 0 C 1
ATOM   4016 H HG2 . GLU . . 43 ? -2.827 -4.454 -13.053 1.00  96.69 0 C 1
ATOM   4017 H HG3 . GLU . . 43 ? -1.721 -3.287 -13.771 1.00  96.69 0 C 1
ATOM   4018 N N   . LEU . . 44 ?  0.183 -7.008 -16.546 1.00  95.43 0 C 1
ATOM   4019 C CA  . LEU . . 44 ?  0.472 -8.221 -17.318 1.00  95.43 0 C 1
ATOM   4020 C C   . LEU . . 44 ?  1.342 -9.240 -16.571 1.00  95.43 0 C 1
ATOM   4021 O O   . LEU . . 44 ?  1.646 -10.297 -17.126 1.00  95.43 0 C 1
ATOM   4022 C CB  . LEU . . 44 ?  1.098 -7.853 -18.673 1.00  95.43 0 C 1
ATOM   4023 C CG  . LEU . . 44 ?  0.113 -7.314 -19.717 1.00  95.43 0 C 1
ATOM   4024 C CD1 . LEU . . 44 ?  0.901 -7.020 -20.992 1.00  95.43 0 C 1
ATOM   4025 C CD2 . LEU . . 44 ? -0.975 -8.331 -20.075 1.00  95.43 0 C 1
ATOM   4026 H H   . LEU . . 44 ?  0.716 -6.171 -16.734 1.00  95.43 0 C 1
ATOM   4027 H HA  . LEU . . 44 ? -0.467 -8.747 -17.485 1.00  95.43 0 C 1
ATOM   4028 H HB2 . LEU . . 44 ?  1.560 -8.745 -19.098 1.00  95.43 0 C 1
ATOM   4029 H HB3 . LEU . . 44 ?  1.894 -7.126 -18.515 1.00  95.43 0 C 1
ATOM   4030 H HG  . LEU . . 44 ? -0.346 -6.391 -19.366 1.00  95.43 0 C 1
ATOM   4031 H HD11 . LEU . . 44 ?  1.419 -7.918 -21.327 1.00  95.43 0 C 1
ATOM   4032 H HD12 . LEU . . 44 ?  0.221 -6.695 -21.778 1.00  95.43 0 C 1
ATOM   4033 H HD13 . LEU . . 44 ?  1.639 -6.243 -20.791 1.00  95.43 0 C 1
ATOM   4034 H HD21 . LEU . . 44 ? -1.596 -8.563 -19.211 1.00  95.43 0 C 1
ATOM   4035 H HD22 . LEU . . 44 ? -1.628 -7.917 -20.842 1.00  95.43 0 C 1
ATOM   4036 H HD23 . LEU . . 44 ? -0.525 -9.254 -20.443 1.00  95.43 0 C 1
ATOM   4037 N N   . ASN . . 45 ?  1.747 -8.958 -15.330 1.00  92.36 0 C 1
ATOM   4038 C CA  . ASN . . 45 ?  2.544 -9.881 -14.534 1.00  92.36 0 C 1
ATOM   4039 C C   . ASN . . 45 ?  1.806 -11.223 -14.336 1.00  92.36 0 C 1
ATOM   4040 O O   . ASN . . 45 ?  0.639 -11.245 -13.947 1.00  92.36 0 C 1
ATOM   4041 C CB  . ASN . . 45 ?  2.939 -9.188 -13.221 1.00  92.36 0 C 1
ATOM   4042 C CG  . ASN . . 45 ?  4.070 -9.909 -12.528 1.00  92.36 0 C 1
ATOM   4043 N ND2 . ASN . . 45 ?  4.828 -9.240 -11.693 1.00  92.36 0 C 1
ATOM   4044 O OD1 . ASN . . 45 ?  4.295 -11.080 -12.743 1.00  92.36 0 C 1
ATOM   4045 H H   . ASN . . 45 ?  1.451 -8.087 -14.912 1.00  92.36 0 C 1
ATOM   4046 H HA  . ASN . . 45 ?  3.459 -10.085 -15.091 1.00  92.36 0 C 1
ATOM   4047 H HB2 . ASN . . 45 ?  3.266 -8.170 -13.434 1.00  92.36 0 C 1
ATOM   4048 H HB3 . ASN . . 45 ?  2.084 -9.152 -12.546 1.00  92.36 0 C 1
ATOM   4049 H HD21 . ASN . . 45 ?  5.501 -9.781 -11.169 1.00  92.36 0 C 1
ATOM   4050 H HD22 . ASN . . 45 ?  4.637 -8.269 -11.494 1.00  92.36 0 C 1
ATOM   4051 N N   . ALA . . 46 ?  2.471 -12.326 -14.706 1.00  93.89 0 C 1
ATOM   4052 C CA  . ALA . . 46 ?  1.908 -13.677 -14.841 1.00  93.89 0 C 1
ATOM   4053 C C   . ALA . . 46 ?  0.583 -13.765 -15.627 1.00  93.89 0 C 1
ATOM   4054 O O   . ALA . . 46 ? -0.118 -14.763 -15.543 1.00  93.89 0 C 1
ATOM   4055 C CB  . ALA . . 46 ?  1.855 -14.353 -13.469 1.00  93.89 0 C 1
ATOM   4056 H H   . ALA . . 46 ?  3.458 -12.221 -14.892 1.00  93.89 0 C 1
ATOM   4057 H HA  . ALA . . 46 ?  2.616 -14.251 -15.439 1.00  93.89 0 C 1
ATOM   4058 H HB1 . ALA . . 46 ?  2.839 -14.322 -13.001 1.00  93.89 0 C 1
ATOM   4059 H HB2 . ALA . . 46 ?  1.128 -13.846 -12.835 1.00  93.89 0 C 1
ATOM   4060 H HB3 . ALA . . 46 ?  1.557 -15.396 -13.583 1.00  93.89 0 C 1
ATOM   4061 N N   . GLN . . 47 ?  0.236 -12.714 -16.379 1.00  94.80 0 C 1
ATOM   4062 C CA  . GLN . . 47 ? -1.012 -12.578 -17.122 1.00  94.80 0 C 1
ATOM   4063 C C   . GLN . . 47 ? -2.265 -12.926 -16.301 1.00  94.80 0 C 1
ATOM   4064 O O   . GLN . . 47 ? -3.255 -13.380 -16.865 1.00  94.80 0 C 1
ATOM   4065 C CB  . GLN . . 47 ? -0.913 -13.338 -18.452 1.00  94.80 0 C 1
ATOM   4066 C CG  . GLN . . 47 ?  0.245 -12.840 -19.323 1.00  94.80 0 C 1
ATOM   4067 C CD  . GLN . . 47 ?  0.251 -13.487 -20.702 1.00  94.80 0 C 1
ATOM   4068 N NE2 . GLN . . 47 ?  1.412 -13.728 -21.270 1.00  94.80 0 C 1
ATOM   4069 O OE1 . GLN . . 47 ? -0.760 -13.743 -21.333 1.00  94.80 0 C 1
ATOM   4070 H H   . GLN . . 47 ?  0.868 -11.927 -16.401 1.00  94.80 0 C 1
ATOM   4071 H HA  . GLN . . 47 ? -1.116 -11.520 -17.365 1.00  94.80 0 C 1
ATOM   4072 H HB2 . GLN . . 47 ? -1.834 -13.179 -19.015 1.00  94.80 0 C 1
ATOM   4073 H HB3 . GLN . . 47 ? -0.801 -14.405 -18.265 1.00  94.80 0 C 1
ATOM   4074 H HG2 . GLN . . 47 ?  0.166 -11.760 -19.453 1.00  94.80 0 C 1
ATOM   4075 H HG3 . GLN . . 47 ?  1.190 -13.059 -18.827 1.00  94.80 0 C 1
ATOM   4076 H HE21 . GLN . . 47 ?  2.273 -13.536 -20.778 1.00  94.80 0 C 1
ATOM   4077 H HE22 . GLN . . 47 ?  1.362 -14.144 -22.188 1.00  94.80 0 C 1
ATOM   4078 N N   . VAL . . 48 ? -2.262 -12.666 -14.986 1.00  96.36 0 C 1
ATOM   4079 C CA  . VAL . . 48 ? -3.359 -13.031 -14.063 1.00  96.36 0 C 1
ATOM   4080 C C   . VAL . . 48 ? -4.720 -12.539 -14.569 1.00  96.36 0 C 1
ATOM   4081 O O   . VAL . . 48 ? -5.708 -13.263 -14.517 1.00  96.36 0 C 1
ATOM   4082 C CB  . VAL . . 48 ? -3.079 -12.455 -12.659 1.00  96.36 0 C 1
ATOM   4083 C CG1 . VAL . . 48 ? -4.205 -12.711 -11.650 1.00  96.36 0 C 1
ATOM   4084 C CG2 . VAL . . 48 ? -1.805 -13.059 -12.055 1.00  96.36 0 C 1
ATOM   4085 H H   . VAL . . 48 ? -1.400 -12.325 -14.583 1.00  96.36 0 C 1
ATOM   4086 H HA  . VAL . . 48 ? -3.412 -14.117 -13.990 1.00  96.36 0 C 1
ATOM   4087 H HB  . VAL . . 48 ? -2.945 -11.378 -12.755 1.00  96.36 0 C 1
ATOM   4088 H HG11 . VAL . . 48 ? -3.949 -12.271 -10.686 1.00  96.36 0 C 1
ATOM   4089 H HG12 . VAL . . 48 ? -5.143 -12.271 -11.987 1.00  96.36 0 C 1
ATOM   4090 H HG13 . VAL . . 48 ? -4.324 -13.786 -11.518 1.00  96.36 0 C 1
ATOM   4091 H HG21 . VAL . . 48 ? -0.940 -12.805 -12.667 1.00  96.36 0 C 1
ATOM   4092 H HG22 . VAL . . 48 ? -1.640 -12.657 -11.056 1.00  96.36 0 C 1
ATOM   4093 H HG23 . VAL . . 48 ? -1.892 -14.144 -11.997 1.00  96.36 0 C 1
ATOM   4094 N N   . PHE . . 49 ? -4.770 -11.327 -15.131 1.00  97.22 0 C 1
ATOM   4095 C CA  . PHE . . 49 ? -5.996 -10.764 -15.702 1.00  97.22 0 C 1
ATOM   4096 C C   . PHE . . 49 ? -6.437 -11.407 -17.024 1.00  97.22 0 C 1
ATOM   4097 O O   . PHE . . 49 ? -7.558 -11.164 -17.450 1.00  97.22 0 C 1
ATOM   4098 C CB  . PHE . . 49 ? -5.821 -9.251 -15.892 1.00  97.22 0 C 1
ATOM   4099 C CG  . PHE . . 49 ? -5.806 -8.474 -14.594 1.00  97.22 0 C 1
ATOM   4100 C CD1 . PHE . . 49 ? -7.005 -8.252 -13.892 1.00  97.22 0 C 1
ATOM   4101 C CD2 . PHE . . 49 ? -4.598 -7.967 -14.087 1.00  97.22 0 C 1
ATOM   4102 C CE1 . PHE . . 49 ? -6.993 -7.503 -12.703 1.00  97.22 0 C 1
ATOM   4103 C CE2 . PHE . . 49 ? -4.585 -7.231 -12.890 1.00  97.22 0 C 1
ATOM   4104 C CZ  . PHE . . 49 ? -5.785 -6.994 -12.201 1.00  97.22 0 C 1
ATOM   4105 H H   . PHE . . 49 ? -3.926 -10.773 -15.145 1.00  97.22 0 C 1
ATOM   4106 H HA  . PHE . . 49 ? -6.811 -10.929 -14.997 1.00  97.22 0 C 1
ATOM   4107 H HB2 . PHE . . 49 ? -6.650 -8.868 -16.489 1.00  97.22 0 C 1
ATOM   4108 H HB3 . PHE . . 49 ? -4.907 -9.058 -16.453 1.00  97.22 0 C 1
ATOM   4109 H HD1 . PHE . . 49 ? -7.937 -8.653 -14.261 1.00  97.22 0 C 1
ATOM   4110 H HD2 . PHE . . 49 ? -3.674 -8.146 -14.616 1.00  97.22 0 C 1
ATOM   4111 H HE1 . PHE . . 49 ? -7.913 -7.322 -12.167 1.00  97.22 0 C 1
ATOM   4112 H HE2 . PHE . . 49 ? -3.653 -6.846 -12.503 1.00  97.22 0 C 1
ATOM   4113 H HZ  . PHE . . 49 ? -5.774 -6.421 -11.285 1.00  97.22 0 C 1
ATOM   4114 N N   . CYS . . 50 ? -5.595 -12.182 -17.699 1.00  96.55 0 C 1
ATOM   4115 C CA  . CYS . . 50 ? -5.847 -12.721 -19.037 1.00  96.55 0 C 1
ATOM   4116 C C   . CYS . . 50 ? -6.381 -14.156 -19.039 1.00  96.55 0 C 1
ATOM   4117 O O   . CYS . . 50 ? -6.796 -14.639 -20.091 1.00  96.55 0 C 1
ATOM   4118 C CB  . CYS . . 50 ? -4.548 -12.655 -19.838 1.00  96.55 0 C 1
ATOM   4119 S SG  . CYS . . 50 ? -3.865 -10.986 -20.027 1.00  96.55 0 C 1
ATOM   4120 H H   . CYS . . 50 ? -4.710 -12.416 -17.271 1.00  96.55 0 C 1
ATOM   4121 H HA  . CYS . . 50 ? -6.589 -12.104 -19.542 1.00  96.55 0 C 1
ATOM   4122 H HB2 . CYS . . 50 ? -4.728 -13.071 -20.829 1.00  96.55 0 C 1
ATOM   4123 H HB3 . CYS . . 50 ? -3.824 -13.305 -19.350 1.00  96.55 0 C 1
ATOM   4124 N N   . HIS . . 51 ? -6.383 -14.832 -17.890 1.00  95.46 0 C 1
ATOM   4125 C CA  . HIS . . 51 ? -6.882 -16.196 -17.780 1.00  95.46 0 C 1
ATOM   4126 C C   . HIS . . 51 ? -8.393 -16.218 -17.516 1.00  95.46 0 C 1
ATOM   4127 O O   . HIS . . 51 ? -8.945 -15.412 -16.763 1.00  95.46 0 C 1
ATOM   4128 C CB  . HIS . . 51 ? -6.048 -16.989 -16.763 1.00  95.46 0 C 1
ATOM   4129 C CG  . HIS . . 51 ? -4.655 -17.247 -17.290 1.00  95.46 0 C 1
ATOM   4130 C CD2 . HIS . . 51 ? -3.527 -16.519 -17.024 1.00  95.46 0 C 1
ATOM   4131 N ND1 . HIS . . 51 ? -4.290 -18.240 -18.171 1.00  95.46 0 C 1
ATOM   4132 C CE1 . HIS . . 51 ? -2.979 -18.101 -18.434 1.00  95.46 0 C 1
ATOM   4133 N NE2 . HIS . . 51 ? -2.479 -17.042 -17.786 1.00  95.46 0 C 1
ATOM   4134 H H   . HIS . . 51 ? -6.028 -14.388 -17.056 1.00  95.46 0 C 1
ATOM   4135 H HA  . HIS . . 51 ? -6.727 -16.687 -18.741 1.00  95.46 0 C 1
ATOM   4136 H HB2 . HIS . . 51 ? -6.527 -17.950 -16.575 1.00  95.46 0 C 1
ATOM   4137 H HB3 . HIS . . 51 ? -5.994 -16.446 -15.820 1.00  95.46 0 C 1
ATOM   4138 H HD1 . HIS . . 51 ? -4.834 -19.059 -18.407 1.00  95.46 0 C 1
ATOM   4139 H HD2 . HIS . . 51 ? -3.457 -15.691 -16.334 1.00  95.46 0 C 1
ATOM   4140 H HE1 . HIS . . 51 ? -2.392 -18.781 -19.033 1.00  95.46 0 C 1
ATOM   4141 N N   . SER . . 52 ? -9.074 -17.156 -18.172 1.00  95.47 0 C 1
ATOM   4142 C CA  . SER . . 52 ? -10.476 -17.482 -17.892 1.00  95.47 0 C 1
ATOM   4143 C C   . SER . . 52 ? -10.591 -18.223 -16.554 1.00  95.47 0 C 1
ATOM   4144 O O   . SER . . 52 ? -9.584 -18.638 -15.986 1.00  95.47 0 C 1
ATOM   4145 C CB  . SER . . 52 ? -11.040 -18.312 -19.046 1.00  95.47 0 C 1
ATOM   4146 O OG  . SER . . 52 ? -11.054 -17.533 -20.232 1.00  95.47 0 C 1
ATOM   4147 H H   . SER . . 52 ? -8.537 -17.812 -18.721 1.00  95.47 0 C 1
ATOM   4148 H HA  . SER . . 52 ? -11.055 -16.562 -17.813 1.00  95.47 0 C 1
ATOM   4149 H HB2 . SER . . 52 ? -10.427 -19.201 -19.194 1.00  95.47 0 C 1
ATOM   4150 H HB3 . SER . . 52 ? -12.057 -18.628 -18.815 1.00  95.47 0 C 1
ATOM   4151 H HG  . SER . . 52 ? -10.153 -17.312 -20.478 1.00  95.47 0 C 1
ATOM   4152 N N   . SER . . 53 ? -11.807 -18.400 -16.036 1.00  94.29 0 C 1
ATOM   4153 C CA  . SER . . 53 ? -12.031 -19.137 -14.787 1.00  94.29 0 C 1
ATOM   4154 C C   . SER . . 53 ? -13.300 -19.970 -14.879 1.00  94.29 0 C 1
ATOM   4155 O O   . SER . . 53 ? -14.416 -19.432 -14.929 1.00  94.29 0 C 1
ATOM   4156 C CB  . SER . . 53 ? -12.067 -18.210 -13.568 1.00  94.29 0 C 1
ATOM   4157 O OG  . SER . . 53 ? -12.155 -18.982 -12.389 1.00  94.29 0 C 1
ATOM   4158 H H   . SER . . 53 ? -12.612 -18.161 -16.595 1.00  94.29 0 C 1
ATOM   4159 H HA  . SER . . 53 ? -11.194 -19.823 -14.647 1.00  94.29 0 C 1
ATOM   4160 H HB2 . SER . . 53 ? -11.156 -17.612 -13.541 1.00  94.29 0 C 1
ATOM   4161 H HB3 . SER . . 53 ? -12.933 -17.550 -13.619 1.00  94.29 0 C 1
ATOM   4162 H HG  . SER . . 53 ? -11.489 -19.670 -12.450 1.00  94.29 0 C 1
ATOM   4163 N N   . ASN . . 54 ? -13.099 -21.290 -14.928 1.00  91.84 0 C 1
ATOM   4164 C CA  . ASN . . 54 ? -14.142 -22.297 -15.111 1.00  91.84 0 C 1
ATOM   4165 C C   . ASN . . 54 ? -15.175 -21.866 -16.176 1.00  91.84 0 C 1
ATOM   4166 O O   . ASN . . 54 ? -14.822 -21.364 -17.241 1.00  91.84 0 C 1
ATOM   4167 C CB  . ASN . . 54 ? -14.728 -22.628 -13.721 1.00  91.84 0 C 1
ATOM   4168 C CG  . ASN . . 54 ? -13.712 -23.286 -12.808 1.00  91.84 0 C 1
ATOM   4169 N ND2 . ASN . . 54 ? -13.664 -22.887 -11.565 1.00  91.84 0 C 1
ATOM   4170 O OD1 . ASN . . 54 ? -12.995 -24.182 -13.213 1.00  91.84 0 C 1
ATOM   4171 H H   . ASN . . 54 ? -12.149 -21.620 -14.827 1.00  91.84 0 C 1
ATOM   4172 H HA  . ASN . . 54 ? -13.673 -23.202 -15.498 1.00  91.84 0 C 1
ATOM   4173 H HB2 . ASN . . 54 ? -15.105 -21.718 -13.257 1.00  91.84 0 C 1
ATOM   4174 H HB3 . ASN . . 54 ? -15.546 -23.343 -13.811 1.00  91.84 0 C 1
ATOM   4175 H HD21 . ASN . . 54 ? -14.250 -22.130 -11.243 1.00  91.84 0 C 1
ATOM   4176 H HD22 . ASN . . 54 ? -12.997 -23.306 -10.933 1.00  91.84 0 C 1
ATOM   4177 N N   . ASN . . 55 ? -16.464 -22.032 -15.876 1.00  86.27 0 C 1
ATOM   4178 C CA  . ASN . . 55 ? -17.578 -21.578 -16.714 1.00  86.27 0 C 1
ATOM   4179 C C   . ASN . . 55 ? -18.178 -20.252 -16.216 1.00  86.27 0 C 1
ATOM   4180 O O   . ASN . . 55 ? -19.307 -19.913 -16.569 1.00  86.27 0 C 1
ATOM   4181 C CB  . ASN . . 55 ? -18.620 -22.703 -16.805 1.00  86.27 0 C 1
ATOM   4182 C CG  . ASN . . 55 ? -18.072 -23.964 -17.442 1.00  86.27 0 C 1
ATOM   4183 N ND2 . ASN . . 55 ? -18.525 -25.118 -17.012 1.00  86.27 0 C 1
ATOM   4184 O OD1 . ASN . . 55 ? -17.242 -23.948 -18.332 1.00  86.27 0 C 1
ATOM   4185 H H   . ASN . . 55 ? -16.680 -22.426 -14.971 1.00  86.27 0 C 1
ATOM   4186 H HA  . ASN . . 55 ? -17.207 -21.384 -17.720 1.00  86.27 0 C 1
ATOM   4187 H HB2 . ASN . . 55 ? -19.457 -22.370 -17.420 1.00  86.27 0 C 1
ATOM   4188 H HB3 . ASN . . 55 ? -18.997 -22.926 -15.807 1.00  86.27 0 C 1
ATOM   4189 H HD21 . ASN . . 55 ? -19.179 -25.160 -16.245 1.00  86.27 0 C 1
ATOM   4190 H HD22 . ASN . . 55 ? -18.083 -25.930 -17.420 1.00  86.27 0 C 1
ATOM   4191 N N   . VAL . . 56 ? -17.460 -19.527 -15.354 1.00  88.88 0 C 1
ATOM   4192 C CA  . VAL . . 56 ? -17.959 -18.305 -14.707 1.00  88.88 0 C 1
ATOM   4193 C C   . VAL . . 56 ? -17.457 -17.061 -15.426 1.00  88.88 0 C 1
ATOM   4194 O O   . VAL . . 56 ? -18.214 -16.101 -15.595 1.00  88.88 0 C 1
ATOM   4195 C CB  . VAL . . 56 ? -17.560 -18.278 -13.225 1.00  88.88 0 C 1
ATOM   4196 C CG1 . VAL . . 56 ? -18.153 -17.050 -12.533 1.00  88.88 0 C 1
ATOM   4197 C CG2 . VAL . . 56 ? -18.082 -19.523 -12.498 1.00  88.88 0 C 1
ATOM   4198 H H   . VAL . . 56 ? -16.522 -19.829 -15.136 1.00  88.88 0 C 1
ATOM   4199 H HA  . VAL . . 56 ? -19.047 -18.285 -14.757 1.00  88.88 0 C 1
ATOM   4200 H HB  . VAL . . 56 ? -16.475 -18.246 -13.134 1.00  88.88 0 C 1
ATOM   4201 H HG11 . VAL . . 56 ? -19.236 -17.027 -12.654 1.00  88.88 0 C 1
ATOM   4202 H HG12 . VAL . . 56 ? -17.717 -16.133 -12.929 1.00  88.88 0 C 1
ATOM   4203 H HG13 . VAL . . 56 ? -17.915 -17.111 -11.471 1.00  88.88 0 C 1
ATOM   4204 H HG21 . VAL . . 56 ? -17.575 -20.417 -12.861 1.00  88.88 0 C 1
ATOM   4205 H HG22 . VAL . . 56 ? -17.870 -19.435 -11.431 1.00  88.88 0 C 1
ATOM   4206 H HG23 . VAL . . 56 ? -19.159 -19.623 -12.637 1.00  88.88 0 C 1
ATOM   4207 N N   . THR . . 57 ? -16.205 -17.093 -15.886 1.00  93.36 0 C 1
ATOM   4208 C CA  . THR . . 57 ? -15.601 -16.019 -16.675 1.00  93.36 0 C 1
ATOM   4209 C C   . THR . . 57 ? -14.863 -16.570 -17.879 1.00  93.36 0 C 1
ATOM   4210 O O   . THR . . 57 ? -14.027 -17.463 -17.725 1.00  93.36 0 C 1
ATOM   4211 C CB  . THR . . 57 ? -14.615 -15.166 -15.869 1.00  93.36 0 C 1
ATOM   4212 C CG2 . THR . . 57 ? -15.249 -14.499 -14.665 1.00  93.36 0 C 1
ATOM   4213 O OG1 . THR . . 57 ? -13.558 -15.938 -15.373 1.00  93.36 0 C 1
ATOM   4214 H H   . THR . . 57 ? -15.635 -17.902 -15.679 1.00  93.36 0 C 1
ATOM   4215 H HA  . THR . . 57 ? -16.394 -15.359 -17.027 1.00  93.36 0 C 1
ATOM   4216 H HB  . THR . . 57 ? -14.208 -14.393 -16.522 1.00  93.36 0 C 1
ATOM   4217 H HG1 . THR . . 57 ? -13.402 -16.645 -16.004 1.00  93.36 0 C 1
ATOM   4218 H HG21 . THR . . 57 ? -14.497 -13.876 -14.183 1.00  93.36 0 C 1
ATOM   4219 H HG22 . THR . . 57 ? -16.070 -13.872 -15.013 1.00  93.36 0 C 1
ATOM   4220 H HG23 . THR . . 57 ? -15.609 -15.243 -13.955 1.00  93.36 0 C 1
ATOM   4221 N N   . LYS . . 58 ? -15.086 -15.971 -19.048 1.00  96.16 0 C 1
ATOM   4222 C CA  . LYS . . 58 ? -14.235 -16.161 -20.222 1.00  96.16 0 C 1
ATOM   4223 C C   . LYS . . 58 ? -13.529 -14.851 -20.538 1.00  96.16 0 C 1
ATOM   4224 O O   . LYS . . 58 ? -14.188 -13.843 -20.779 1.00  96.16 0 C 1
ATOM   4225 C CB  . LYS . . 58 ? -15.047 -16.718 -21.397 1.00  96.16 0 C 1
ATOM   4226 C CG  . LYS . . 58 ? -14.133 -16.939 -22.606 1.00  96.16 0 C 1
ATOM   4227 C CD  . LYS . . 58 ? -14.894 -17.464 -23.821 1.00  96.16 0 C 1
ATOM   4228 C CE  . LYS . . 58 ? -13.847 -17.643 -24.922 1.00  96.16 0 C 1
ATOM   4229 N NZ  . LYS . . 58 ? -14.431 -18.030 -26.219 1.00  96.16 1 C 1
ATOM   4230 H H   . LYS . . 58 ? -15.757 -15.216 -19.068 1.00  96.16 0 C 1
ATOM   4231 H HA  . LYS . . 58 ? -13.467 -16.899 -19.989 1.00  96.16 0 C 1
ATOM   4232 H HB2 . LYS . . 58 ? -15.492 -17.669 -21.105 1.00  96.16 0 C 1
ATOM   4233 H HB3 . LYS . . 58 ? -15.846 -16.027 -21.666 1.00  96.16 0 C 1
ATOM   4234 H HG2 . LYS . . 58 ? -13.661 -15.996 -22.886 1.00  96.16 0 C 1
ATOM   4235 H HG3 . LYS . . 58 ? -13.354 -17.650 -22.333 1.00  96.16 0 C 1
ATOM   4236 H HD2 . LYS . . 58 ? -15.374 -18.413 -23.585 1.00  96.16 0 C 1
ATOM   4237 H HD3 . LYS . . 58 ? -15.639 -16.729 -24.125 1.00  96.16 0 C 1
ATOM   4238 H HE2 . LYS . . 58 ? -13.112 -18.381 -24.601 1.00  96.16 0 C 1
ATOM   4239 H HE3 . LYS . . 58 ? -13.306 -16.704 -25.045 1.00  96.16 0 C 1
ATOM   4240 H HZ1 . LYS . . 58 ? -15.131 -17.356 -26.495 1.00  96.16 0 C 1
ATOM   4241 H HZ2 . LYS . . 58 ? -14.817 -18.962 -26.179 1.00  96.16 0 C 1
ATOM   4242 H HZ3 . LYS . . 58 ? -13.684 -17.982 -26.898 1.00  96.16 0 C 1
ATOM   4243 N N   . THR . . 59 ? -12.208 -14.890 -20.561 1.00  96.83 0 C 1
ATOM   4244 C CA  . THR . . 59 ? -11.341 -13.722 -20.703 1.00  96.83 0 C 1
ATOM   4245 C C   . THR . . 59 ? -10.291 -13.977 -21.769 1.00  96.83 0 C 1
ATOM   4246 O O   . THR . . 59 ? -9.760 -15.083 -21.863 1.00  96.83 0 C 1
ATOM   4247 C CB  . THR . . 59 ? -10.666 -13.392 -19.371 1.00  96.83 0 C 1
ATOM   4248 C CG2 . THR . . 59 ? -9.873 -12.098 -19.438 1.00  96.83 0 C 1
ATOM   4249 O OG1 . THR . . 59 ? -11.633 -13.209 -18.356 1.00  96.83 0 C 1
ATOM   4250 H H   . THR . . 59 ? -11.756 -15.783 -20.424 1.00  96.83 0 C 1
ATOM   4251 H HA  . THR . . 59 ? -11.934 -12.860 -21.008 1.00  96.83 0 C 1
ATOM   4252 H HB  . THR . . 59 ? -10.006 -14.209 -19.082 1.00  96.83 0 C 1
ATOM   4253 H HG1 . THR . . 59 ? -11.168 -13.378 -17.534 1.00  96.83 0 C 1
ATOM   4254 H HG21 . THR . . 59 ? -10.444 -11.323 -19.950 1.00  96.83 0 C 1
ATOM   4255 H HG22 . THR . . 59 ? -8.930 -12.264 -19.960 1.00  96.83 0 C 1
ATOM   4256 H HG23 . THR . . 59 ? -9.670 -11.775 -18.418 1.00  96.83 0 C 1
ATOM   4257 N N   . GLU . . 60 ? -10.005 -12.953 -22.566 1.00  95.99 0 C 1
ATOM   4258 C CA  . GLU . . 60 ? -8.995 -12.989 -23.617 1.00  95.99 0 C 1
ATOM   4259 C C   . GLU . . 60 ? -8.179 -11.685 -23.603 1.00  95.99 0 C 1
ATOM   4260 O O   . GLU . . 60 ? -8.728 -10.578 -23.546 1.00  95.99 0 C 1
ATOM   4261 C CB  . GLU . . 60 ? -9.649 -13.244 -24.992 1.00  95.99 0 C 1
ATOM   4262 C CG  . GLU . . 60 ? -10.283 -14.650 -25.097 1.00  95.99 0 C 1
ATOM   4263 C CD  . GLU . . 60 ? -10.898 -14.985 -26.470 1.00  95.99 0 C 1
ATOM   4264 O OE1 . GLU . . 60 ? -11.684 -15.971 -26.532 1.00  95.99 0 C 1
ATOM   4265 O OE2 . GLU . . 60 ? -10.638 -14.246 -27.444 1.00  95.99 -1 C 1
ATOM   4266 H H   . GLU . . 60 ? -10.496 -12.081 -22.433 1.00  95.99 0 C 1
ATOM   4267 H HA  . GLU . . 60 ? -8.307 -13.811 -23.420 1.00  95.99 0 C 1
ATOM   4268 H HB2 . GLU . . 60 ? -8.877 -13.150 -25.756 1.00  95.99 0 C 1
ATOM   4269 H HB3 . GLU . . 60 ? -10.412 -12.487 -25.174 1.00  95.99 0 C 1
ATOM   4270 H HG2 . GLU . . 60 ? -9.520 -15.393 -24.867 1.00  95.99 0 C 1
ATOM   4271 H HG3 . GLU . . 60 ? -11.072 -14.736 -24.349 1.00  95.99 0 C 1
ATOM   4272 N N   . CYS . . 61 ? -6.856 -11.831 -23.676 1.00  97.54 0 C 1
ATOM   4273 C CA  . CYS . . 61 ? -5.912 -10.741 -23.901 1.00  97.54 0 C 1
ATOM   4274 C C   . CYS . . 61 ? -5.328 -10.824 -25.309 1.00  97.54 0 C 1
ATOM   4275 O O   . CYS . . 61 ? -5.109 -11.910 -25.845 1.00  97.54 0 C 1
ATOM   4276 C CB  . CYS . . 61 ? -4.788 -10.775 -22.865 1.00  97.54 0 C 1
ATOM   4277 S SG  . CYS . . 61 ? -5.250 -10.140 -21.242 1.00  97.54 0 C 1
ATOM   4278 H H   . CYS . . 61 ? -6.485 -12.769 -23.733 1.00  97.54 0 C 1
ATOM   4279 H HA  . CYS . . 61 ? -6.433 -9.788 -23.802 1.00  97.54 0 C 1
ATOM   4280 H HB2 . CYS . . 61 ? -4.436 -11.802 -22.762 1.00  97.54 0 C 1
ATOM   4281 H HB3 . CYS . . 61 ? -3.949 -10.177 -23.222 1.00  97.54 0 C 1
ATOM   4282 N N   . CYS . . 62 ? -5.034 -9.673 -25.902 1.00  97.97 0 C 1
ATOM   4283 C CA  . CYS . . 62 ? -4.443 -9.596 -27.231 1.00  97.97 0 C 1
ATOM   4284 C C   . CYS . . 62 ? -3.596 -8.323 -27.403 1.00  97.97 0 C 1
ATOM   4285 O O   . CYS . . 62 ? -3.717 -7.365 -26.638 1.00  97.97 0 C 1
ATOM   4286 C CB  . CYS . . 62 ? -5.585 -9.731 -28.247 1.00  97.97 0 C 1
ATOM   4287 S SG  . CYS . . 62 ? -6.821 -8.427 -28.126 1.00  97.97 0 C 1
ATOM   4288 H H   . CYS . . 62 ? -5.267 -8.811 -25.429 1.00  97.97 0 C 1
ATOM   4289 H HA  . CYS . . 62 ? -3.774 -10.446 -27.362 1.00  97.97 0 C 1
ATOM   4290 H HB2 . CYS . . 62 ? -6.084 -10.684 -28.070 1.00  97.97 0 C 1
ATOM   4291 H HB3 . CYS . . 62 ? -5.181 -9.754 -29.260 1.00  97.97 0 C 1
ATOM   4292 N N   . PHE . . 63 ? -2.712 -8.319 -28.406 1.00  97.08 0 C 1
ATOM   4293 C CA  . PHE . . 63 ? -1.581 -7.379 -28.498 1.00  97.08 0 C 1
ATOM   4294 C C   . PHE . . 63 ? -1.536 -6.579 -29.813 1.00  97.08 0 C 1
ATOM   4295 O O   . PHE . . 63 ? -0.477 -6.103 -30.218 1.00  97.08 0 C 1
ATOM   4296 C CB  . PHE . . 63 ? -0.274 -8.145 -28.236 1.00  97.08 0 C 1
ATOM   4297 C CG  . PHE . . 63 ? -0.240 -8.898 -26.918 1.00  97.08 0 C 1
ATOM   4298 C CD1 . PHE . . 63 ?  0.167 -8.241 -25.740 1.00  97.08 0 C 1
ATOM   4299 C CD2 . PHE . . 63 ? -0.615 -10.255 -26.866 1.00  97.08 0 C 1
ATOM   4300 C CE1 . PHE . . 63 ?  0.207 -8.944 -24.523 1.00  97.08 0 C 1
ATOM   4301 C CE2 . PHE . . 63 ? -0.597 -10.948 -25.643 1.00  97.08 0 C 1
ATOM   4302 C CZ  . PHE . . 63 ? -0.184 -10.293 -24.470 1.00  97.08 0 C 1
ATOM   4303 H H   . PHE . . 63 ? -2.678 -9.136 -28.998 1.00  97.08 0 C 1
ATOM   4304 H HA  . PHE . . 63 ? -1.675 -6.637 -27.706 1.00  97.08 0 C 1
ATOM   4305 H HB2 . PHE . . 63 ? -0.105 -8.849 -29.051 1.00  97.08 0 C 1
ATOM   4306 H HB3 . PHE . . 63 ?  0.556 -7.439 -28.241 1.00  97.08 0 C 1
ATOM   4307 H HD1 . PHE . . 63 ?  0.454 -7.201 -25.766 1.00  97.08 0 C 1
ATOM   4308 H HD2 . PHE . . 63 ? -0.918 -10.773 -27.764 1.00  97.08 0 C 1
ATOM   4309 H HE1 . PHE . . 63 ?  0.533 -8.442 -23.624 1.00  97.08 0 C 1
ATOM   4310 H HE2 . PHE . . 63 ? -0.892 -11.986 -25.600 1.00  97.08 0 C 1
ATOM   4311 H HZ  . PHE . . 63 ? -0.164 -10.827 -23.533 1.00  97.08 0 C 1
ATOM   4312 N N   . THR . . 64 ? -2.670 -6.430 -30.504 1.00  98.07 0 C 1
ATOM   4313 C CA  . THR . . 64 ? -2.798 -5.603 -31.721 1.00  98.07 0 C 1
ATOM   4314 C C   . THR . . 64 ? -3.930 -4.585 -31.587 1.00  98.07 0 C 1
ATOM   4315 O O   . THR . . 64 ? -4.836 -4.751 -30.773 1.00  98.07 0 C 1
ATOM   4316 C CB  . THR . . 64 ? -2.968 -6.455 -32.988 1.00  98.07 0 C 1
ATOM   4317 C CG2 . THR . . 64 ? -1.765 -7.361 -33.246 1.00  98.07 0 C 1
ATOM   4318 O OG1 . THR . . 64 ? -4.081 -7.304 -32.903 1.00  98.07 0 C 1
ATOM   4319 H H   . THR . . 64 ? -3.526 -6.800 -30.116 1.00  98.07 0 C 1
ATOM   4320 H HA  . THR . . 64 ? -1.885 -5.023 -31.848 1.00  98.07 0 C 1
ATOM   4321 H HB  . THR . . 64 ? -3.091 -5.792 -33.843 1.00  98.07 0 C 1
ATOM   4322 H HG1 . THR . . 64 ? -4.150 -7.783 -33.732 1.00  98.07 0 C 1
ATOM   4323 H HG21 . THR . . 64 ? -0.853 -6.765 -33.253 1.00  98.07 0 C 1
ATOM   4324 H HG22 . THR . . 64 ? -1.873 -7.855 -34.212 1.00  98.07 0 C 1
ATOM   4325 H HG23 . THR . . 64 ? -1.687 -8.116 -32.463 1.00  98.07 0 C 1
ATOM   4326 N N   . ASP . . 65 ? -3.867 -3.476 -32.327 1.00  98.48 0 C 1
ATOM   4327 C CA  . ASP . . 65 ? -4.828 -2.383 -32.141 1.00  98.48 0 C 1
ATOM   4328 C C   . ASP . . 65 ? -6.278 -2.861 -32.349 1.00  98.48 0 C 1
ATOM   4329 O O   . ASP . . 65 ? -6.610 -3.488 -33.355 1.00  98.48 0 C 1
ATOM   4330 C CB  . ASP . . 65 ? -4.495 -1.188 -33.054 1.00  98.48 0 C 1
ATOM   4331 C CG  . ASP . . 65 ? -3.389 -0.252 -32.535 1.00  98.48 0 C 1
ATOM   4332 O OD1 . ASP . . 65 ? -2.830 -0.480 -31.434 1.00  98.48 0 C 1
ATOM   4333 O OD2 . ASP . . 65 ? -3.144  0.766 -33.217 1.00  98.48 -1 C 1
ATOM   4334 H H   . ASP . . 65 ? -3.100 -3.334 -32.968 1.00  98.48 0 C 1
ATOM   4335 H HA  . ASP . . 65 ? -4.742 -2.046 -31.108 1.00  98.48 0 C 1
ATOM   4336 H HB2 . ASP . . 65 ? -5.396 -0.584 -33.159 1.00  98.48 0 C 1
ATOM   4337 H HB3 . ASP . . 65 ? -4.228 -1.553 -34.046 1.00  98.48 0 C 1
ATOM   4338 N N   . PHE . . 66 ? -7.144 -2.552 -31.381 1.00  98.43 0 C 1
ATOM   4339 C CA  . PHE . . 66 ? -8.567 -2.904 -31.330 1.00  98.43 0 C 1
ATOM   4340 C C   . PHE . . 66 ? -8.877 -4.407 -31.396 1.00  98.43 0 C 1
ATOM   4341 O O   . PHE . . 66 ? -10.021 -4.789 -31.646 1.00  98.43 0 C 1
ATOM   4342 C CB  . PHE . . 66 ? -9.355 -2.081 -32.360 1.00  98.43 0 C 1
ATOM   4343 C CG  . PHE . . 66 ? -9.186 -0.585 -32.199 1.00  98.43 0 C 1
ATOM   4344 C CD1 . PHE . . 66 ? -9.865  0.082 -31.166 1.00  98.43 0 C 1
ATOM   4345 C CD2 . PHE . . 66 ? -8.344  0.137 -33.065 1.00  98.43 0 C 1
ATOM   4346 C CE1 . PHE . . 66 ? -9.714  1.468 -31.004 1.00  98.43 0 C 1
ATOM   4347 C CE2 . PHE . . 66 ? -8.197  1.527 -32.907 1.00  98.43 0 C 1
ATOM   4348 C CZ  . PHE . . 66 ? -8.887  2.193 -31.879 1.00  98.43 0 C 1
ATOM   4349 H H   . PHE . . 66 ? -6.763 -2.054 -30.590 1.00  98.43 0 C 1
ATOM   4350 H HA  . PHE . . 66 ? -8.920 -2.594 -30.347 1.00  98.43 0 C 1
ATOM   4351 H HB2 . PHE . . 66 ? -9.054 -2.377 -33.365 1.00  98.43 0 C 1
ATOM   4352 H HB3 . PHE . . 66 ? -10.416 -2.309 -32.259 1.00  98.43 0 C 1
ATOM   4353 H HD1 . PHE . . 66 ? -10.506 -0.469 -30.492 1.00  98.43 0 C 1
ATOM   4354 H HD2 . PHE . . 66 ? -7.811 -0.379 -33.850 1.00  98.43 0 C 1
ATOM   4355 H HE1 . PHE . . 66 ? -10.235  1.972 -30.203 1.00  98.43 0 C 1
ATOM   4356 H HE2 . PHE . . 66 ? -7.552  2.074 -33.578 1.00  98.43 0 C 1
ATOM   4357 H HZ  . PHE . . 66 ? -8.783  3.261 -31.754 1.00  98.43 0 C 1
ATOM   4358 N N   . CYS . . 67 ? -7.904 -5.276 -31.111 1.00  98.36 0 C 1
ATOM   4359 C CA  . CYS . . 67 ? -8.092 -6.728 -31.156 1.00  98.36 0 C 1
ATOM   4360 C C   . CYS . . 67 ? -9.121 -7.254 -30.143 1.00  98.36 0 C 1
ATOM   4361 O O   . CYS . . 67 ? -9.721 -8.298 -30.370 1.00  98.36 0 C 1
ATOM   4362 C CB  . CYS . . 67 ? -6.733 -7.380 -30.938 1.00  98.36 0 C 1
ATOM   4363 S SG  . CYS . . 67 ? -5.995 -7.042 -29.324 1.00  98.36 0 C 1
ATOM   4364 H H   . CYS . . 67 ? -6.969 -4.928 -30.955 1.00  98.36 0 C 1
ATOM   4365 H HA  . CYS . . 67 ? -8.445 -7.001 -32.150 1.00  98.36 0 C 1
ATOM   4366 H HB2 . CYS . . 67 ? -6.817 -8.458 -31.077 1.00  98.36 0 C 1
ATOM   4367 H HB3 . CYS . . 67 ? -6.067 -6.982 -31.703 1.00  98.36 0 C 1
ATOM   4368 N N   . ASN . . 68 ? -9.384 -6.520 -29.056 1.00  98.23 0 C 1
ATOM   4369 C CA  . ASN . . 68 ? -10.418 -6.862 -28.078 1.00  98.23 0 C 1
ATOM   4370 C C   . ASN . . 68 ? -11.835 -6.480 -28.543 1.00  98.23 0 C 1
ATOM   4371 O O   . ASN . . 68 ? -12.807 -6.648 -27.799 1.00  98.23 0 C 1
ATOM   4372 C CB  . ASN . . 68 ? -10.067 -6.255 -26.713 1.00  98.23 0 C 1
ATOM   4373 C CG  . ASN . . 68 ? -10.184 -4.741 -26.646 1.00  98.23 0 C 1
ATOM   4374 N ND2 . ASN . . 68 ? -10.293 -4.219 -25.449 1.00  98.23 0 C 1
ATOM   4375 O OD1 . ASN . . 68 ? -10.150 -4.023 -27.639 1.00  98.23 0 C 1
ATOM   4376 H H   . ASN . . 68 ? -8.865 -5.663 -28.926 1.00  98.23 0 C 1
ATOM   4377 H HA  . ASN . . 68 ? -10.418 -7.945 -27.960 1.00  98.23 0 C 1
ATOM   4378 H HB2 . ASN . . 68 ? -9.059 -6.559 -26.429 1.00  98.23 0 C 1
ATOM   4379 H HB3 . ASN . . 68 ? -10.742 -6.674 -25.967 1.00  98.23 0 C 1
ATOM   4380 H HD21 . ASN . . 68 ? -10.474 -3.231 -25.338 1.00  98.23 0 C 1
ATOM   4381 H HD22 . ASN . . 68 ? -10.317 -4.819 -24.637 1.00  98.23 0 C 1
ATOM   4382 N N   . ASN . . 69 ? -11.992 -5.980 -29.774 1.00  97.96 0 C 1
ATOM   4383 C CA  . ASN . . 69 ? -13.296 -5.729 -30.374 1.00  97.96 0 C 1
ATOM   4384 C C   . ASN . . 69 ? -13.983 -7.019 -30.867 1.00  97.96 0 C 1
ATOM   4385 O O   . ASN . . 69 ? -14.446 -7.109 -32.001 1.00  97.96 0 C 1
ATOM   4386 C CB  . ASN . . 69 ? -13.208 -4.648 -31.457 1.00  97.96 0 C 1
ATOM   4387 C CG  . ASN . . 69 ? -14.585 -4.075 -31.740 1.00  97.96 0 C 1
ATOM   4388 N ND2 . ASN . . 69 ? -14.747 -3.397 -32.851 1.00  97.96 0 C 1
ATOM   4389 O OD1 . ASN . . 69 ? -15.515 -4.197 -30.948 1.00  97.96 0 C 1
ATOM   4390 H H   . ASN . . 69 ? -11.175 -5.837 -30.348 1.00  97.96 0 C 1
ATOM   4391 H HA  . ASN . . 69 ? -13.916 -5.327 -29.574 1.00  97.96 0 C 1
ATOM   4392 H HB2 . ASN . . 69 ? -12.552 -3.838 -31.137 1.00  97.96 0 C 1
ATOM   4393 H HB3 . ASN . . 69 ? -12.791 -5.076 -32.370 1.00  97.96 0 C 1
ATOM   4394 H HD21 . ASN . . 69 ? -15.670 -3.031 -33.032 1.00  97.96 0 C 1
ATOM   4395 H HD22 . ASN . . 69 ? -13.983 -3.319 -33.507 1.00  97.96 0 C 1
ATOM   4396 N N   . ILE . . 70 ? -14.050 -8.019 -29.993 1.00  96.83 0 C 1
ATOM   4397 C CA  . ILE . . 70 ? -14.626 -9.342 -30.239 1.00  96.83 0 C 1
ATOM   4398 C C   . ILE . . 70 ? -15.914 -9.535 -29.437 1.00  96.83 0 C 1
ATOM   4399 O O   . ILE . . 70 ? -16.222 -8.752 -28.531 1.00  96.83 0 C 1
ATOM   4400 C CB  . ILE . . 70 ? -13.580 -10.442 -29.944 1.00  96.83 0 C 1
ATOM   4401 C CG1 . ILE . . 70 ? -13.036 -10.347 -28.499 1.00  96.83 0 C 1
ATOM   4402 C CG2 . ILE . . 70 ? -12.462 -10.366 -30.999 1.00  96.83 0 C 1
ATOM   4403 C CD1 . ILE . . 70 ? -12.127 -11.514 -28.113 1.00  96.83 0 C 1
ATOM   4404 H H   . ILE . . 70 ? -13.620 -7.873 -29.091 1.00  96.83 0 C 1
ATOM   4405 H HA  . ILE . . 70 ? -14.899 -9.424 -31.292 1.00  96.83 0 C 1
ATOM   4406 H HB  . ILE . . 70 ? -14.065 -11.412 -30.059 1.00  96.83 0 C 1
ATOM   4407 H HG12 . ILE . . 70 ? -12.472 -9.423 -28.368 1.00  96.83 0 C 1
ATOM   4408 H HG13 . ILE . . 70 ? -13.874 -10.337 -27.802 1.00  96.83 0 C 1
ATOM   4409 H HG21 . ILE . . 70 ? -12.886 -10.422 -32.001 1.00  96.83 0 C 1
ATOM   4410 H HG22 . ILE . . 70 ? -11.771 -11.200 -30.876 1.00  96.83 0 C 1
ATOM   4411 H HG23 . ILE . . 70 ? -11.906 -9.435 -30.900 1.00  96.83 0 C 1
ATOM   4412 H HD11 . ILE . . 70 ? -11.899 -11.458 -27.048 1.00  96.83 0 C 1
ATOM   4413 H HD12 . ILE . . 70 ? -12.625 -12.460 -28.323 1.00  96.83 0 C 1
ATOM   4414 H HD13 . ILE . . 70 ? -11.189 -11.468 -28.667 1.00  96.83 0 C 1
ATOM   4415 N N   . THR . . 71 ? -16.664 -10.580 -29.773 1.00  94.80 0 C 1
ATOM   4416 C CA  . THR . . 71 ? -17.805 -11.050 -28.983 1.00  94.80 0 C 1
ATOM   4417 C C   . THR . . 71 ? -17.391 -12.310 -28.237 1.00  94.80 0 C 1
ATOM   4418 O O   . THR . . 71 ? -16.944 -13.275 -28.853 1.00  94.80 0 C 1
ATOM   4419 C CB  . THR . . 71 ? -19.034 -11.313 -29.861 1.00  94.80 0 C 1
ATOM   4420 C CG2 . THR . . 71 ? -20.263 -11.677 -29.030 1.00  94.80 0 C 1
ATOM   4421 O OG1 . THR . . 71 ? -19.368 -10.143 -30.572 1.00  94.80 0 C 1
ATOM   4422 H H   . THR . . 71 ? -16.346 -11.182 -30.520 1.00  94.80 0 C 1
ATOM   4423 H HA  . THR . . 71 ? -18.087 -10.290 -28.253 1.00  94.80 0 C 1
ATOM   4424 H HB  . THR . . 71 ? -18.821 -12.115 -30.567 1.00  94.80 0 C 1
ATOM   4425 H HG1 . THR . . 71 ? -20.199 -10.317 -31.020 1.00  94.80 0 C 1
ATOM   4426 H HG21 . THR . . 71 ? -20.074 -12.590 -28.464 1.00  94.80 0 C 1
ATOM   4427 H HG22 . THR . . 71 ? -21.115 -11.861 -29.683 1.00  94.80 0 C 1
ATOM   4428 H HG23 . THR . . 71 ? -20.505 -10.874 -28.332 1.00  94.80 0 C 1
ATOM   4429 N N   . LEU . . 72 ? -17.546 -12.295 -26.916 1.00  94.16 0 C 1
ATOM   4430 C CA  . LEU . . 72 ? -17.289 -13.434 -26.043 1.00  94.16 0 C 1
ATOM   4431 C C   . LEU . . 72 ? -18.613 -13.955 -25.483 1.00  94.16 0 C 1
ATOM   4432 O O   . LEU . . 72 ? -19.497 -13.169 -25.155 1.00  94.16 0 C 1
ATOM   4433 C CB  . LEU . . 72 ? -16.330 -13.031 -24.908 1.00  94.16 0 C 1
ATOM   4434 C CG  . LEU . . 72 ? -14.916 -12.627 -25.359 1.00  94.16 0 C 1
ATOM   4435 C CD1 . LEU . . 72 ? -14.120 -12.143 -24.149 1.00  94.16 0 C 1
ATOM   4436 C CD2 . LEU . . 72 ? -14.173 -13.804 -25.985 1.00  94.16 0 C 1
ATOM   4437 H H   . LEU . . 72 ? -17.985 -11.493 -26.485 1.00  94.16 0 C 1
ATOM   4438 H HA  . LEU . . 72 ? -16.835 -14.243 -26.616 1.00  94.16 0 C 1
ATOM   4439 H HB2 . LEU . . 72 ? -16.774 -12.201 -24.359 1.00  94.16 0 C 1
ATOM   4440 H HB3 . LEU . . 72 ? -16.238 -13.872 -24.220 1.00  94.16 0 C 1
ATOM   4441 H HG  . LEU . . 72 ? -14.975 -11.813 -26.081 1.00  94.16 0 C 1
ATOM   4442 H HD11 . LEU . . 72 ? -13.114 -11.857 -24.459 1.00  94.16 0 C 1
ATOM   4443 H HD12 . LEU . . 72 ? -14.038 -12.935 -23.406 1.00  94.16 0 C 1
ATOM   4444 H HD13 . LEU . . 72 ? -14.612 -11.280 -23.698 1.00  94.16 0 C 1
ATOM   4445 H HD21 . LEU . . 72 ? -13.152 -13.501 -26.215 1.00  94.16 0 C 1
ATOM   4446 H HD22 . LEU . . 72 ? -14.127 -14.642 -25.289 1.00  94.16 0 C 1
ATOM   4447 H HD23 . LEU . . 72 ? -14.643 -14.107 -26.921 1.00  94.16 0 C 1
ATOM   4448 N N   . HIS . . 73 ? -18.704 -15.273 -25.345 1.00  92.78 0 C 1
ATOM   4449 C CA  . HIS . . 73 ? -19.802 -15.980 -24.693 1.00  92.78 0 C 1
ATOM   4450 C C   . HIS . . 73 ? -19.226 -17.021 -23.746 1.00  92.78 0 C 1
ATOM   4451 O O   . HIS . . 73 ? -18.138 -17.557 -24.005 1.00  92.78 0 C 1
ATOM   4452 C CB  . HIS . . 73 ? -20.697 -16.651 -25.741 1.00  92.78 0 C 1
ATOM   4453 C CG  . HIS . . 73 ? -21.455 -15.651 -26.565 1.00  92.78 0 C 1
ATOM   4454 C CD2 . HIS . . 73 ? -21.316 -15.409 -27.905 1.00  92.78 0 C 1
ATOM   4455 N ND1 . HIS . . 73 ? -22.391 -14.772 -26.074 1.00  92.78 0 C 1
ATOM   4456 C CE1 . HIS . . 73 ? -22.809 -14.018 -27.104 1.00  92.78 0 C 1
ATOM   4457 N NE2 . HIS . . 73 ? -22.192 -14.373 -28.248 1.00  92.78 0 C 1
ATOM   4458 H H   . HIS . . 73 ? -17.904 -15.839 -25.591 1.00  92.78 0 C 1
ATOM   4459 H HA  . HIS . . 73 ? -20.406 -15.287 -24.107 1.00  92.78 0 C 1
ATOM   4460 H HB2 . HIS . . 73 ? -21.422 -17.284 -25.230 1.00  92.78 0 C 1
ATOM   4461 H HB3 . HIS . . 73 ? -20.092 -17.284 -26.391 1.00  92.78 0 C 1
ATOM   4462 H HD1 . HIS . . 73 ? -22.651 -14.662 -25.105 1.00  92.78 0 C 1
ATOM   4463 H HD2 . HIS . . 73 ? -20.642 -15.922 -28.575 1.00  92.78 0 C 1
ATOM   4464 H HE1 . HIS . . 73 ? -23.531 -13.219 -27.018 1.00  92.78 0 C 1
ATOM   4465 N N   . LEU . . 74 ? -19.945 -17.315 -22.667 1.00  91.96 0 C 1
ATOM   4466 C CA  . LEU . . 74 ? -19.557 -18.383 -21.761 1.00  91.96 0 C 1
ATOM   4467 C C   . LEU . . 74 ? -19.803 -19.754 -22.404 1.00  91.96 0 C 1
ATOM   4468 O O   . LEU . . 74 ? -20.711 -19.905 -23.229 1.00  91.96 0 C 1
ATOM   4469 C CB  . LEU . . 74 ? -20.302 -18.245 -20.429 1.00  91.96 0 C 1
ATOM   4470 C CG  . LEU . . 74 ? -19.882 -16.993 -19.644 1.00  91.96 0 C 1
ATOM   4471 C CD1 . LEU . . 74 ? -20.828 -16.816 -18.469 1.00  91.96 0 C 1
ATOM   4472 C CD2 . LEU . . 74 ? -18.460 -17.103 -19.086 1.00  91.96 0 C 1
ATOM   4473 H H   . LEU . . 74 ? -20.846 -16.882 -22.523 1.00  91.96 0 C 1
ATOM   4474 H HA  . LEU . . 74 ? -18.488 -18.278 -21.575 1.00  91.96 0 C 1
ATOM   4475 H HB2 . LEU . . 74 ? -20.113 -19.125 -19.814 1.00  91.96 0 C 1
ATOM   4476 H HB3 . LEU . . 74 ? -21.372 -18.209 -20.634 1.00  91.96 0 C 1
ATOM   4477 H HG  . LEU . . 74 ? -19.953 -16.107 -20.274 1.00  91.96 0 C 1
ATOM   4478 H HD11 . LEU . . 74 ? -21.852 -16.740 -18.835 1.00  91.96 0 C 1
ATOM   4479 H HD12 . LEU . . 74 ? -20.738 -17.672 -17.800 1.00  91.96 0 C 1
ATOM   4480 H HD13 . LEU . . 74 ? -20.564 -15.898 -17.944 1.00  91.96 0 C 1
ATOM   4481 H HD21 . LEU . . 74 ? -18.366 -17.999 -18.470 1.00  91.96 0 C 1
ATOM   4482 H HD22 . LEU . . 74 ? -18.245 -16.229 -18.473 1.00  91.96 0 C 1
ATOM   4483 H HD23 . LEU . . 74 ? -17.733 -17.139 -19.897 1.00  91.96 0 C 1
ATOM   4484 N N   . PRO . . 75 ? -19.016 -20.776 -22.025 1.00  82.10 0 C 1
ATOM   4485 C CA  . PRO . . 75 ? -19.318 -22.149 -22.397 1.00  82.10 0 C 1
ATOM   4486 C C   . PRO . . 75 ? -20.720 -22.505 -21.894 1.00  82.10 0 C 1
ATOM   4487 O O   . PRO . . 75 ? -20.996 -22.465 -20.693 1.00  82.10 0 C 1
ATOM   4488 C CB  . PRO . . 75 ? -18.228 -23.015 -21.751 1.00  82.10 0 C 1
ATOM   4489 C CG  . PRO . . 75 ? -17.112 -22.030 -21.403 1.00  82.10 0 C 1
ATOM   4490 C CD  . PRO . . 75 ? -17.854 -20.724 -21.153 1.00  82.10 0 C 1
ATOM   4491 H HA  . PRO . . 75 ? -19.270 -22.246 -23.482 1.00  82.10 0 C 1
ATOM   4492 H HB2 . PRO . . 75 ? -18.593 -23.469 -20.831 1.00  82.10 0 C 1
ATOM   4493 H HB3 . PRO . . 75 ? -17.875 -23.789 -22.433 1.00  82.10 0 C 1
ATOM   4494 H HG2 . PRO . . 75 ? -16.450 -21.912 -22.260 1.00  82.10 0 C 1
ATOM   4495 H HG3 . PRO . . 75 ? -16.547 -22.346 -20.526 1.00  82.10 0 C 1
ATOM   4496 H HD2 . PRO . . 75 ? -17.198 -19.885 -21.387 1.00  82.10 0 C 1
ATOM   4497 H HD3 . PRO . . 75 ? -18.179 -20.676 -20.114 1.00  82.10 0 C 1
ATOM   4498 N N   . THR . . 76 ? -21.630 -22.850 -22.802 1.00  70.67 0 C 1
ATOM   4499 C CA  . THR . . 76 ? -22.938 -23.380 -22.420 1.00  70.67 0 C 1
ATOM   4500 C C   . THR . . 76 ? -22.732 -24.705 -21.694 1.00  70.67 0 C 1
ATOM   4501 O O   . THR . . 76 ? -22.118 -25.627 -22.232 1.00  70.67 0 C 1
ATOM   4502 C CB  . THR . . 76 ? -23.866 -23.553 -23.638 1.00  70.67 0 C 1
ATOM   4503 C CG2 . THR . . 76 ? -24.658 -22.275 -23.912 1.00  70.67 0 C 1
ATOM   4504 O OG1 . THR . . 76 ? -23.148 -23.832 -24.823 1.00  70.67 0 C 1
ATOM   4505 H H   . THR . . 76 ? -21.393 -22.848 -23.783 1.00  70.67 0 C 1
ATOM   4506 H HA  . THR . . 76 ? -23.403 -22.682 -21.724 1.00  70.67 0 C 1
ATOM   4507 H HB  . THR . . 76 ? -24.574 -24.358 -23.444 1.00  70.67 0 C 1
ATOM   4508 H HG1 . THR . . 76 ? -23.773 -23.829 -25.552 1.00  70.67 0 C 1
ATOM   4509 H HG21 . THR . . 76 ? -23.971 -21.450 -24.101 1.00  70.67 0 C 1
ATOM   4510 H HG22 . THR . . 76 ? -25.306 -22.414 -24.776 1.00  70.67 0 C 1
ATOM   4511 H HG23 . THR . . 76 ? -25.272 -22.031 -23.045 1.00  70.67 0 C 1
ATOM   4512 N N   . ALA . . 77 ? -23.239 -24.820 -20.461 1.00  55.75 0 C 1
ATOM   4513 C CA  . ALA . . 77 ? -23.239 -26.094 -19.753 1.00  55.75 0 C 1
ATOM   4514 C C   . ALA . . 77 ? -23.936 -27.142 -20.631 1.00  55.75 0 C 1
ATOM   4515 O O   . ALA . . 77 ? -25.107 -26.985 -20.988 1.00  55.75 0 C 1
ATOM   4516 C CB  . ALA . . 77 ? -23.933 -25.934 -18.393 1.00  55.75 0 C 1
ATOM   4517 H H   . ALA . . 77 ? -23.642 -24.009 -20.014 1.00  55.75 0 C 1
ATOM   4518 H HA  . ALA . . 77 ? -22.206 -26.401 -19.585 1.00  55.75 0 C 1
ATOM   4519 H HB1 . ALA . . 77 ? -23.926 -26.888 -17.865 1.00  55.75 0 C 1
ATOM   4520 H HB2 . ALA . . 77 ? -24.965 -25.613 -18.535 1.00  55.75 0 C 1
ATOM   4521 H HB3 . ALA . . 77 ? -23.403 -25.193 -17.794 1.00  55.75 0 C 1
ATOM   4522 N N   . SER . . 78 ? -23.227 -28.210 -21.004 1.00  48.65 0 C 1
ATOM   4523 C CA  . SER . . 78 ? -23.868 -29.327 -21.691 1.00  48.65 0 C 1
ATOM   4524 C C   . SER . . 78 ? -24.929 -29.918 -20.744 1.00  48.65 0 C 1
ATOM   4525 O O   . SER . . 78 ? -24.588 -30.254 -19.606 1.00  48.65 0 C 1
ATOM   4526 C CB  . SER . . 78 ? -22.831 -30.364 -22.159 1.00  48.65 0 C 1
ATOM   4527 O OG  . SER . . 78 ? -23.132 -31.671 -21.706 1.00  48.65 0 C 1
ATOM   4528 H H   . SER . . 78 ? -22.248 -28.259 -20.757 1.00  48.65 0 C 1
ATOM   4529 H HA  . SER . . 78 ? -24.348 -28.921 -22.582 1.00  48.65 0 C 1
ATOM   4530 H HB2 . SER . . 78 ? -22.807 -30.366 -23.249 1.00  48.65 0 C 1
ATOM   4531 H HB3 . SER . . 78 ? -21.840 -30.088 -21.801 1.00  48.65 0 C 1
ATOM   4532 H HG  . SER . . 78 ? -22.919 -31.709 -20.771 1.00  48.65 0 C 1
ATOM   4533 N N   . PRO . . 79 ? -26.189 -30.110 -21.172 1.00  42.30 0 C 1
ATOM   4534 C CA  . PRO . . 79 ? -27.217 -30.733 -20.334 1.00  42.30 0 C 1
ATOM   4535 C C   . PRO . . 79 ? -26.891 -32.188 -19.956 1.00  42.30 0 C 1
ATOM   4536 O O   . PRO . . 79 ? -27.492 -32.721 -19.029 1.00  42.30 0 C 1
ATOM   4537 C CB  . PRO . . 79 ? -28.511 -30.634 -21.148 1.00  42.30 0 C 1
ATOM   4538 C CG  . PRO . . 79 ? -28.033 -30.541 -22.596 1.00  42.30 0 C 1
ATOM   4539 C CD  . PRO . . 79 ? -26.717 -29.778 -22.483 1.00  42.30 0 C 1
ATOM   4540 H HA  . PRO . . 79 ? -27.329 -30.166 -19.410 1.00  42.30 0 C 1
ATOM   4541 H HB2 . PRO . . 79 ? -29.167 -31.491 -20.995 1.00  42.30 0 C 1
ATOM   4542 H HB3 . PRO . . 79 ? -29.031 -29.713 -20.883 1.00  42.30 0 C 1
ATOM   4543 H HG2 . PRO . . 79 ? -27.840 -31.543 -22.980 1.00  42.30 0 C 1
ATOM   4544 H HG3 . PRO . . 79 ? -28.750 -30.018 -23.229 1.00  42.30 0 C 1
ATOM   4545 H HD2 . PRO . . 79 ? -26.044 -30.088 -23.282 1.00  42.30 0 C 1
ATOM   4546 H HD3 . PRO . . 79 ? -26.902 -28.705 -22.536 1.00  42.30 0 C 1
ATOM   4547 N N   . ASN . . 80 ? -25.934 -32.828 -20.638 1.00  36.90 0 C 1
ATOM   4548 C CA  . ASN . . 80 ? -25.490 -34.197 -20.371 1.00  36.90 0 C 1
ATOM   4549 C C   . ASN . . 80 ? -24.458 -34.300 -19.235 1.00  36.90 0 C 1
ATOM   4550 O O   . ASN . . 80 ? -23.730 -35.285 -19.178 1.00  36.90 0 C 1
ATOM   4551 C CB  . ASN . . 80 ? -24.966 -34.832 -21.676 1.00  36.90 0 C 1
ATOM   4552 C CG  . ASN . . 80 ? -26.046 -35.236 -22.653 1.00  36.90 0 C 1
ATOM   4553 N ND2 . ASN . . 80 ? -25.652 -35.646 -23.835 1.00  36.90 0 C 1
ATOM   4554 O OD1 . ASN . . 80 ? -27.235 -35.215 -22.389 1.00  36.90 0 C 1
ATOM   4555 H H   . ASN . . 80 ? -25.440 -32.314 -21.355 1.00  36.90 0 C 1
ATOM   4556 H HA  . ASN . . 80 ? -26.349 -34.776 -20.034 1.00  36.90 0 C 1
ATOM   4557 H HB2 . ASN . . 80 ? -24.269 -34.150 -22.164 1.00  36.90 0 C 1
ATOM   4558 H HB3 . ASN . . 80 ? -24.422 -35.749 -21.447 1.00  36.90 0 C 1
ATOM   4559 H HD21 . ASN . . 80 ? -24.668 -35.692 -24.055 1.00  36.90 0 C 1
ATOM   4560 H HD22 . ASN . . 80 ? -26.380 -35.942 -24.469 1.00  36.90 0 C 1
ATOM   4561 N N   . ALA . . 81 ? -24.354 -33.323 -18.328 1.00  41.02 0 C 1
ATOM   4562 C CA  . ALA . . 81 ? -23.670 -33.586 -17.065 1.00  41.02 0 C 1
ATOM   4563 C C   . ALA . . 81 ? -24.511 -34.626 -16.295 1.00  41.02 0 C 1
ATOM   4564 O O   . ALA . . 81 ? -25.652 -34.318 -15.932 1.00  41.02 0 C 1
ATOM   4565 C CB  . ALA . . 81 ? -23.482 -32.275 -16.295 1.00  41.02 0 C 1
ATOM   4566 H H   . ALA . . 81 ? -24.967 -32.523 -18.387 1.00  41.02 0 C 1
ATOM   4567 H HA  . ALA . . 81 ? -22.679 -33.987 -17.277 1.00  41.02 0 C 1
ATOM   4568 H HB1 . ALA . . 81 ? -22.971 -32.475 -15.354 1.00  41.02 0 C 1
ATOM   4569 H HB2 . ALA . . 81 ? -24.452 -31.823 -16.085 1.00  41.02 0 C 1
ATOM   4570 H HB3 . ALA . . 81 ? -22.883 -31.582 -16.886 1.00  41.02 0 C 1
ATOM   4571 N N   . PRO . . 82 ? -24.031 -35.870 -16.095 1.00  34.04 0 C 1
ATOM   4572 C CA  . PRO . . 82 ? -24.829 -36.894 -15.443 1.00  34.04 0 C 1
ATOM   4573 C C   . PRO . . 82 ? -25.160 -36.417 -14.031 1.00  34.04 0 C 1
ATOM   4574 O O   . PRO . . 82 ? -24.268 -36.149 -13.228 1.00  34.04 0 C 1
ATOM   4575 C CB  . PRO . . 82 ? -23.987 -38.176 -15.472 1.00  34.04 0 C 1
ATOM   4576 C CG  . PRO . . 82 ? -22.551 -37.665 -15.586 1.00  34.04 0 C 1
ATOM   4577 C CD  . PRO . . 82 ? -22.693 -36.370 -16.381 1.00  34.04 0 C 1
ATOM   4578 H HA  . PRO . . 82 ? -25.752 -37.057 -15.999 1.00  34.04 0 C 1
ATOM   4579 H HB2 . PRO . . 82 ? -24.235 -38.750 -16.364 1.00  34.04 0 C 1
ATOM   4580 H HB3 . PRO . . 82 ? -24.130 -38.785 -14.578 1.00  34.04 0 C 1
ATOM   4581 H HG2 . PRO . . 82 ? -22.165 -37.439 -14.593 1.00  34.04 0 C 1
ATOM   4582 H HG3 . PRO . . 82 ? -21.903 -38.381 -16.092 1.00  34.04 0 C 1
ATOM   4583 H HD2 . PRO . . 82 ? -22.597 -36.591 -17.444 1.00  34.04 0 C 1
ATOM   4584 H HD3 . PRO . . 82 ? -21.926 -35.661 -16.071 1.00  34.04 0 C 1
ATOM   4585 N N   . LYS . . 83 ? -26.455 -36.298 -13.721 1.00  36.60 0 C 1
ATOM   4586 C CA  . LYS . . 83 ? -26.895 -36.168 -12.333 1.00  36.60 0 C 1
ATOM   4587 C C   . LYS . . 83 ? -26.367 -37.399 -11.604 1.00  36.60 0 C 1
ATOM   4588 O O   . LYS . . 83 ? -26.813 -38.502 -11.913 1.00  36.60 0 C 1
ATOM   4589 C CB  . LYS . . 83 ? -28.430 -36.106 -12.241 1.00  36.60 0 C 1
ATOM   4590 C CG  . LYS . . 83 ? -29.015 -34.781 -12.749 1.00  36.60 0 C 1
ATOM   4591 C CD  . LYS . . 83 ? -30.542 -34.788 -12.591 1.00  36.60 0 C 1
ATOM   4592 C CE  . LYS . . 83 ? -31.126 -33.444 -13.034 1.00  36.60 0 C 1
ATOM   4593 N NZ  . LYS . . 83 ? -32.600 -33.418 -12.871 1.00  36.60 1 C 1
ATOM   4594 H H   . LYS . . 83 ? -27.136 -36.476 -14.446 1.00  36.60 0 C 1
ATOM   4595 H HA  . LYS . . 83 ? -26.453 -35.280 -11.881 1.00  36.60 0 C 1
ATOM   4596 H HB2 . LYS . . 83 ? -28.859 -36.935 -12.804 1.00  36.60 0 C 1
ATOM   4597 H HB3 . LYS . . 83 ? -28.710 -36.228 -11.195 1.00  36.60 0 C 1
ATOM   4598 H HG2 . LYS . . 83 ? -28.760 -34.646 -13.799 1.00  36.60 0 C 1
ATOM   4599 H HG3 . LYS . . 83 ? -28.594 -33.960 -12.171 1.00  36.60 0 C 1
ATOM   4600 H HD2 . LYS . . 83 ? -30.788 -34.967 -11.544 1.00  36.60 0 C 1
ATOM   4601 H HD3 . LYS . . 83 ? -30.958 -35.593 -13.198 1.00  36.60 0 C 1
ATOM   4602 H HE2 . LYS . . 83 ? -30.853 -33.275 -14.076 1.00  36.60 0 C 1
ATOM   4603 H HE3 . LYS . . 83 ? -30.665 -32.656 -12.440 1.00  36.60 0 C 1
ATOM   4604 H HZ1 . LYS . . 83 ? -32.843 -33.572 -11.903 1.00  36.60 0 C 1
ATOM   4605 H HZ2 . LYS . . 83 ? -33.024 -34.143 -13.432 1.00  36.60 0 C 1
ATOM   4606 H HZ3 . LYS . . 83 ? -32.968 -32.524 -13.160 1.00  36.60 0 C 1
ATOM   4607 N N   . LEU . . 84 ? -25.424 -37.229 -10.675 1.00  33.79 0 C 1
ATOM   4608 C CA  . LEU . . 84 ? -25.119 -38.282 -9.711 1.00  33.79 0 C 1
ATOM   4609 C C   . LEU . . 84 ? -26.449 -38.634 -9.040 1.00  33.79 0 C 1
ATOM   4610 O O   . LEU . . 84 ? -27.094 -37.768 -8.443 1.00  33.79 0 C 1
ATOM   4611 C CB  . LEU . . 84 ? -24.053 -37.808 -8.705 1.00  33.79 0 C 1
ATOM   4612 C CG  . LEU . . 84 ? -22.619 -37.821 -9.270 1.00  33.79 0 C 1
ATOM   4613 C CD1 . LEU . . 84 ? -21.689 -37.014 -8.366 1.00  33.79 0 C 1
ATOM   4614 C CD2 . LEU . . 84 ? -22.061 -39.244 -9.373 1.00  33.79 0 C 1
ATOM   4615 H H   . LEU . . 84 ? -25.020 -36.313 -10.546 1.00  33.79 0 C 1
ATOM   4616 H HA  . LEU . . 84 ? -24.756 -39.164 -10.238 1.00  33.79 0 C 1
ATOM   4617 H HB2 . LEU . . 84 ? -24.308 -36.799 -8.378 1.00  33.79 0 C 1
ATOM   4618 H HB3 . LEU . . 84 ? -24.085 -38.451 -7.825 1.00  33.79 0 C 1
ATOM   4619 H HG  . LEU . . 84 ? -22.614 -37.363 -10.260 1.00  33.79 0 C 1
ATOM   4620 H HD11 . LEU . . 84 ? -20.681 -37.013 -8.778 1.00  33.79 0 C 1
ATOM   4621 H HD12 . LEU . . 84 ? -22.038 -35.983 -8.300 1.00  33.79 0 C 1
ATOM   4622 H HD13 . LEU . . 84 ? -21.666 -37.450 -7.366 1.00  33.79 0 C 1
ATOM   4623 H HD21 . LEU . . 84 ? -21.034 -39.208 -9.738 1.00  33.79 0 C 1
ATOM   4624 H HD22 . LEU . . 84 ? -22.072 -39.723 -8.394 1.00  33.79 0 C 1
ATOM   4625 H HD23 . LEU . . 84 ? -22.654 -39.836 -10.071 1.00  33.79 0 C 1
ATOM   4626 N N   . GLY . . 85 ? -26.916 -39.860 -9.270 1.00  31.73 0 C 1
ATOM   4627 C CA  . GLY . . 85 ? -28.157 -40.341 -8.682 1.00  31.73 0 C 1
ATOM   4628 C C   . GLY . . 85 ? -28.071 -40.280 -7.155 1.00  31.73 0 C 1
ATOM   4629 O O   . GLY . . 85 ? -26.964 -40.271 -6.610 1.00  31.73 0 C 1
ATOM   4630 H H   . GLY . . 85 ? -26.354 -40.503 -9.809 1.00  31.73 0 C 1
ATOM   4631 H HA2 . GLY . . 85 ? -28.977 -39.712 -9.028 1.00  31.73 0 C 1
ATOM   4632 H HA3 . GLY . . 85 ? -28.343 -41.373 -8.980 1.00  31.73 0 C 1
ATOM   4633 N N   . PRO . . 86 ? -29.210 -40.228 -6.450 1.00  32.39 0 C 1
ATOM   4634 C CA  . PRO . . 86 ? -29.195 -40.447 -5.010 1.00  32.39 0 C 1
ATOM   4635 C C   . PRO . . 86 ? -28.483 -41.781 -4.742 1.00  32.39 0 C 1
ATOM   4636 O O   . PRO . . 86 ? -28.800 -42.774 -5.395 1.00  32.39 0 C 1
ATOM   4637 C CB  . PRO . . 86 ? -30.668 -40.457 -4.584 1.00  32.39 0 C 1
ATOM   4638 C CG  . PRO . . 86 ? -31.421 -40.860 -5.853 1.00  32.39 0 C 1
ATOM   4639 C CD  . PRO . . 86 ? -30.561 -40.300 -6.983 1.00  32.39 0 C 1
ATOM   4640 H HA  . PRO . . 86 ? -28.662 -39.641 -4.505 1.00  32.39 0 C 1
ATOM   4641 H HB2 . PRO . . 86 ? -30.963 -39.449 -4.292 1.00  32.39 0 C 1
ATOM   4642 H HB3 . PRO . . 86 ? -30.852 -41.155 -3.768 1.00  32.39 0 C 1
ATOM   4643 H HG2 . PRO . . 86 ? -31.451 -41.947 -5.926 1.00  32.39 0 C 1
ATOM   4644 H HG3 . PRO . . 86 ? -32.431 -40.450 -5.873 1.00  32.39 0 C 1
ATOM   4645 H HD2 . PRO . . 86 ? -30.620 -40.960 -7.847 1.00  32.39 0 C 1
ATOM   4646 H HD3 . PRO . . 86 ? -30.899 -39.297 -7.243 1.00  32.39 0 C 1
ATOM   4647 N N   . MET . . 87 ? -27.500 -41.798 -3.836 1.00  26.49 0 C 1
ATOM   4648 C CA  . MET . . 87 ? -27.059 -43.070 -3.269 1.00  26.49 0 C 1
ATOM   4649 C C   . MET . . 87 ? -28.267 -43.673 -2.555 1.00  26.49 0 C 1
ATOM   4650 O O   . MET . . 87 ? -28.793 -43.067 -1.618 1.00  26.49 0 C 1
ATOM   4651 C CB  . MET . . 87 ? -25.880 -42.906 -2.294 1.00  26.49 0 C 1
ATOM   4652 C CG  . MET . . 87 ? -24.522 -42.831 -3.000 1.00  26.49 0 C 1
ATOM   4653 S SD  . MET . . 87 ? -23.121 -42.866 -1.844 1.00  26.49 0 C 1
ATOM   4654 C CE  . MET . . 87 ? -21.734 -42.923 -3.006 1.00  26.49 0 C 1
ATOM   4655 H H   . MET . . 87 ? -27.263 -40.950 -3.343 1.00  26.49 0 C 1
ATOM   4656 H HA  . MET . . 87 ? -26.762 -43.750 -4.067 1.00  26.49 0 C 1
ATOM   4657 H HB2 . MET . . 87 ? -26.028 -42.024 -1.673 1.00  26.49 0 C 1
ATOM   4658 H HB3 . MET . . 87 ? -25.858 -43.779 -1.641 1.00  26.49 0 C 1
ATOM   4659 H HG2 . MET . . 87 ? -24.478 -41.919 -3.594 1.00  26.49 0 C 1
ATOM   4660 H HG3 . MET . . 87 ? -24.435 -43.688 -3.669 1.00  26.49 0 C 1
ATOM   4661 H HE1 . MET . . 87 ? -20.796 -42.944 -2.450 1.00  26.49 0 C 1
ATOM   4662 H HE2 . MET . . 87 ? -21.810 -43.823 -3.617 1.00  26.49 0 C 1
ATOM   4663 H HE3 . MET . . 87 ? -21.757 -42.043 -3.647 1.00  26.49 0 C 1
ATOM   4664 N N   . GLU . . 88 ? -28.723 -44.811 -3.065 1.00  22.68 0 C 1
ATOM   4665 C CA  . GLU . . 88 ? -29.547 -45.765 -2.328 1.00  22.68 0 C 1
ATOM   4666 C C   . GLU . . 88 ? -28.656 -46.614 -1.415 1.00  22.68 0 C 1
ATOM   4667 O O   . GLU . . 88 ? -27.522 -46.942 -1.844 1.00  22.68 0 C 1
ATOM   4668 C CB  . GLU . . 88 ? -30.379 -46.588 -3.330 1.00  22.68 0 C 1
ATOM   4669 C CG  . GLU . . 88 ? -31.500 -47.407 -2.664 1.00  22.68 0 C 1
ATOM   4670 C CD  . GLU . . 88 ? -32.485 -48.057 -3.664 1.00  22.68 0 C 1
ATOM   4671 O OE1 . GLU . . 88 ? -33.543 -48.549 -3.198 1.00  22.68 0 C 1
ATOM   4672 O OE2 . GLU . . 88 ? -32.220 -48.062 -4.892 1.00  22.68 -1 C 1
ATOM   4673 O OXT . GLU . . 88 ? -29.114 -46.858 -0.278 1.00  22.68 -1 C 1
ATOM   4674 H H   . GLU . . 88 ? -28.221 -45.207 -3.848 1.00  22.68 0 C 1
ATOM   4675 H HA  . GLU . . 88 ? -30.228 -45.226 -1.668 1.00  22.68 0 C 1
ATOM   4676 H HB2 . GLU . . 88 ? -30.842 -45.895 -4.032 1.00  22.68 0 C 1
ATOM   4677 H HB3 . GLU . . 88 ? -29.721 -47.255 -3.889 1.00  22.68 0 C 1
ATOM   4678 H HG2 . GLU . . 88 ? -32.062 -46.744 -2.006 1.00  22.68 0 C 1
ATOM   4679 H HG3 . GLU . . 88 ? -31.052 -48.189 -2.051 1.00  22.68 0 C 1
ATOM   4680 N N   . LEU . . 1 ?  6.592 -0.448 26.956 1.00  97.55 0 D 1
ATOM   4681 C CA  . LEU . . 1 ?  5.469  0.260 27.603 1.00  97.55 0 D 1
ATOM   4682 C C   . LEU . . 1 ?  4.253 -0.658 27.618 1.00  97.55 0 D 1
ATOM   4683 O O   . LEU . . 1 ?  3.942 -1.221 26.573 1.00  97.55 0 D 1
ATOM   4684 C CB  . LEU . . 1 ?  5.203  1.539 26.794 1.00  97.55 0 D 1
ATOM   4685 C CG  . LEU . . 1 ?  4.095  2.434 27.346 1.00  97.55 0 D 1
ATOM   4686 C CD1 . LEU . . 1 ?  4.492  3.033 28.681 1.00  97.55 0 D 1
ATOM   4687 C CD2 . LEU . . 1 ?  3.835  3.576 26.370 1.00  97.55 0 D 1
ATOM   4688 H H   . LEU . . 1 ?  6.776 -1.324 27.423 1.00  97.55 0 D 1
ATOM   4689 H HA  . LEU . . 1 ?  5.723  0.522 28.630 1.00  97.55 0 D 1
ATOM   4690 H HB2 . LEU . . 1 ?  6.123  2.121 26.735 1.00  97.55 0 D 1
ATOM   4691 H HB3 . LEU . . 1 ?  4.919  1.262 25.779 1.00  97.55 0 D 1
ATOM   4692 H HG  . LEU . . 1 ?  3.182  1.851 27.468 1.00  97.55 0 D 1
ATOM   4693 H HD11 . LEU . . 1 ?  5.453  3.544 28.612 1.00  97.55 0 D 1
ATOM   4694 H HD12 . LEU . . 1 ?  3.720  3.758 28.940 1.00  97.55 0 D 1
ATOM   4695 H HD13 . LEU . . 1 ?  4.525  2.265 29.455 1.00  97.55 0 D 1
ATOM   4696 H HD21 . LEU . . 1 ?  4.740  4.162 26.210 1.00  97.55 0 D 1
ATOM   4697 H HD22 . LEU . . 1 ?  3.503  3.171 25.414 1.00  97.55 0 D 1
ATOM   4698 H HD23 . LEU . . 1 ?  3.052  4.228 26.760 1.00  97.55 0 D 1
ATOM   4699 H H2  . LEU . . 1 ?  7.417  0.136 26.967 1.00  97.55 0 D 1
ATOM   4700 H H3  . LEU . . 1 ?  6.345 -0.619 25.992 1.00  97.55 0 D 1
ATOM   4701 N N   . LYS . . 2 ?  3.613 -0.860 28.771 1.00  98.41 0 D 1
ATOM   4702 C CA  . LYS . . 2 ?  2.361 -1.628 28.899 1.00  98.41 0 D 1
ATOM   4703 C C   . LYS . . 2 ?  1.174 -0.685 29.009 1.00  98.41 0 D 1
ATOM   4704 O O   . LYS . . 2 ?  1.259  0.310 29.714 1.00  98.41 0 D 1
ATOM   4705 C CB  . LYS . . 2 ?  2.400 -2.546 30.126 1.00  98.41 0 D 1
ATOM   4706 C CG  . LYS . . 2 ?  3.433 -3.664 29.970 1.00  98.41 0 D 1
ATOM   4707 C CD  . LYS . . 2 ?  3.385 -4.585 31.192 1.00  98.41 0 D 1
ATOM   4708 C CE  . LYS . . 2 ?  4.424 -5.696 31.026 1.00  98.41 0 D 1
ATOM   4709 N NZ  . LYS . . 2 ?  4.389 -6.631 32.174 1.00  98.41 1 D 1
ATOM   4710 H H   . LYS . . 2 ?  3.943 -0.373 29.592 1.00  98.41 0 D 1
ATOM   4711 H HA  . LYS . . 2 ?  2.207 -2.241 28.011 1.00  98.41 0 D 1
ATOM   4712 H HB2 . LYS . . 2 ?  2.627 -1.955 31.013 1.00  98.41 0 D 1
ATOM   4713 H HB3 . LYS . . 2 ?  1.415 -2.995 30.254 1.00  98.41 0 D 1
ATOM   4714 H HG2 . LYS . . 2 ?  3.213 -4.240 29.071 1.00  98.41 0 D 1
ATOM   4715 H HG3 . LYS . . 2 ?  4.432 -3.234 29.883 1.00  98.41 0 D 1
ATOM   4716 H HD2 . LYS . . 2 ?  3.603 -4.001 32.085 1.00  98.41 0 D 1
ATOM   4717 H HD3 . LYS . . 2 ?  2.388 -5.017 31.273 1.00  98.41 0 D 1
ATOM   4718 H HE2 . LYS . . 2 ?  5.409 -5.235 30.941 1.00  98.41 0 D 1
ATOM   4719 H HE3 . LYS . . 2 ?  4.222 -6.227 30.095 1.00  98.41 0 D 1
ATOM   4720 H HZ1 . LYS . . 2 ?  3.477 -7.060 32.240 1.00  98.41 0 D 1
ATOM   4721 H HZ2 . LYS . . 2 ?  5.080 -7.357 32.053 1.00  98.41 0 D 1
ATOM   4722 H HZ3 . LYS . . 2 ?  4.580 -6.131 33.031 1.00  98.41 0 D 1
ATOM   4723 N N   . CYS . . 3 ?  0.065 -1.012 28.365 1.00  98.66 0 D 1
ATOM   4724 C CA  . CYS . . 3 ? -1.120 -0.162 28.327 1.00  98.66 0 D 1
ATOM   4725 C C   . CYS . . 3 ? -2.386 -0.985 28.556 1.00  98.66 0 D 1
ATOM   4726 O O   . CYS . . 3 ? -2.402 -2.197 28.326 1.00  98.66 0 D 1
ATOM   4727 C CB  . CYS . . 3 ? -1.171  0.550 26.973 1.00  98.66 0 D 1
ATOM   4728 S SG  . CYS . . 3 ?  0.369  1.353 26.466 1.00  98.66 0 D 1
ATOM   4729 H H   . CYS . . 3 ?  0.065 -1.849 27.799 1.00  98.66 0 D 1
ATOM   4730 H HA  . CYS . . 3 ? -1.065  0.596 29.109 1.00  98.66 0 D 1
ATOM   4731 H HB2 . CYS . . 3 ? -1.965  1.297 26.986 1.00  98.66 0 D 1
ATOM   4732 H HB3 . CYS . . 3 ? -1.430 -0.187 26.214 1.00  98.66 0 D 1
ATOM   4733 N N   . VAL . . 4 ? -3.467 -0.317 28.962 1.00  98.46 0 D 1
ATOM   4734 C CA  . VAL . . 4 ? -4.812 -0.898 28.912 1.00  98.46 0 D 1
ATOM   4735 C C   . VAL . . 4 ? -5.254 -0.983 27.454 1.00  98.46 0 D 1
ATOM   4736 O O   . VAL . . 4 ? -5.118 -0.012 26.708 1.00  98.46 0 D 1
ATOM   4737 C CB  . VAL . . 4 ? -5.821 -0.074 29.735 1.00  98.46 0 D 1
ATOM   4738 C CG1 . VAL . . 4 ? -7.229 -0.684 29.687 1.00  98.46 0 D 1
ATOM   4739 C CG2 . VAL . . 4 ? -5.390 -0.004 31.203 1.00  98.46 0 D 1
ATOM   4740 H H   . VAL . . 4 ? -3.394  0.680 29.107 1.00  98.46 0 D 1
ATOM   4741 H HA  . VAL . . 4 ? -4.780 -1.908 29.322 1.00  98.46 0 D 1
ATOM   4742 H HB  . VAL . . 4 ? -5.875  0.940 29.340 1.00  98.46 0 D 1
ATOM   4743 H HG11 . VAL . . 4 ? -7.898 -0.135 30.351 1.00  98.46 0 D 1
ATOM   4744 H HG12 . VAL . . 4 ? -7.634 -0.632 28.676 1.00  98.46 0 D 1
ATOM   4745 H HG13 . VAL . . 4 ? -7.195 -1.726 30.004 1.00  98.46 0 D 1
ATOM   4746 H HG21 . VAL . . 4 ? -5.242 -1.009 31.597 1.00  98.46 0 D 1
ATOM   4747 H HG22 . VAL . . 4 ? -6.163  0.495 31.787 1.00  98.46 0 D 1
ATOM   4748 H HG23 . VAL . . 4 ? -4.464  0.566 31.291 1.00  98.46 0 D 1
ATOM   4749 N N   . CYS . . 5 ? -5.815 -2.119 27.066 1.00  96.91 0 D 1
ATOM   4750 C CA  . CYS . . 5 ? -6.395 -2.337 25.751 1.00  96.91 0 D 1
ATOM   4751 C C   . CYS . . 5 ? -7.778 -2.979 25.884 1.00  96.91 0 D 1
ATOM   4752 O O   . CYS . . 5 ? -7.891 -4.166 26.176 1.00  96.91 0 D 1
ATOM   4753 C CB  . CYS . . 5 ? -5.457 -3.201 24.921 1.00  96.91 0 D 1
ATOM   4754 S SG  . CYS . . 5 ? -6.176 -3.634 23.320 1.00  96.91 0 D 1
ATOM   4755 H H   . CYS . . 5 ? -5.895 -2.871 27.734 1.00  96.91 0 D 1
ATOM   4756 H HA  . CYS . . 5 ? -6.500 -1.384 25.232 1.00  96.91 0 D 1
ATOM   4757 H HB2 . CYS . . 5 ? -4.521 -2.667 24.757 1.00  96.91 0 D 1
ATOM   4758 H HB3 . CYS . . 5 ? -5.240 -4.116 25.473 1.00  96.91 0 D 1
ATOM   4759 N N   . LEU . . 6 ? -8.842 -2.208 25.650 1.00  94.21 0 D 1
ATOM   4760 C CA  . LEU . . 6 ? -10.220 -2.683 25.865 1.00  94.21 0 D 1
ATOM   4761 C C   . LEU . . 6 ? -10.667 -3.759 24.865 1.00  94.21 0 D 1
ATOM   4762 O O   . LEU . . 6 ? -11.620 -4.478 25.139 1.00  94.21 0 D 1
ATOM   4763 C CB  . LEU . . 6 ? -11.198 -1.495 25.845 1.00  94.21 0 D 1
ATOM   4764 C CG  . LEU . . 6 ? -11.073 -0.535 27.040 1.00  94.21 0 D 1
ATOM   4765 C CD1 . LEU . . 6 ? -12.082  0.603 26.898 1.00  94.21 0 D 1
ATOM   4766 C CD2 . LEU . . 6 ? -11.310 -1.215 28.391 1.00  94.21 0 D 1
ATOM   4767 H H   . LEU . . 6 ? -8.687 -1.272 25.302 1.00  94.21 0 D 1
ATOM   4768 H HA  . LEU . . 6 ? -10.271 -3.169 26.840 1.00  94.21 0 D 1
ATOM   4769 H HB2 . LEU . . 6 ? -11.055 -0.937 24.920 1.00  94.21 0 D 1
ATOM   4770 H HB3 . LEU . . 6 ? -12.214 -1.888 25.838 1.00  94.21 0 D 1
ATOM   4771 H HG  . LEU . . 6 ? -10.072 -0.104 27.049 1.00  94.21 0 D 1
ATOM   4772 H HD11 . LEU . . 6 ? -13.097  0.204 26.890 1.00  94.21 0 D 1
ATOM   4773 H HD12 . LEU . . 6 ? -11.915  1.137 25.964 1.00  94.21 0 D 1
ATOM   4774 H HD13 . LEU . . 6 ? -11.982  1.305 27.726 1.00  94.21 0 D 1
ATOM   4775 H HD21 . LEU . . 6 ? -12.264 -1.742 28.377 1.00  94.21 0 D 1
ATOM   4776 H HD22 . LEU . . 6 ? -10.512 -1.928 28.601 1.00  94.21 0 D 1
ATOM   4777 H HD23 . LEU . . 6 ? -11.322 -0.473 29.188 1.00  94.21 0 D 1
ATOM   4778 N N   . LEU . . 7 ? -9.983 -3.876 23.726 1.00  89.92 0 D 1
ATOM   4779 C CA  . LEU . . 7 ? -10.272 -4.878 22.696 1.00  89.92 0 D 1
ATOM   4780 C C   . LEU . . 7 ? -9.354 -6.108 22.772 1.00  89.92 0 D 1
ATOM   4781 O O   . LEU . . 7 ? -9.487 -7.016 21.958 1.00  89.92 0 D 1
ATOM   4782 C CB  . LEU . . 7 ? -10.210 -4.204 21.314 1.00  89.92 0 D 1
ATOM   4783 C CG  . LEU . . 7 ? -11.218 -3.061 21.113 1.00  89.92 0 D 1
ATOM   4784 C CD1 . LEU . . 7 ? -11.025 -2.481 19.718 1.00  89.92 0 D 1
ATOM   4785 C CD2 . LEU . . 7 ? -12.674 -3.517 21.239 1.00  89.92 0 D 1
ATOM   4786 H H   . LEU . . 7 ? -9.203 -3.252 23.574 1.00  89.92 0 D 1
ATOM   4787 H HA  . LEU . . 7 ? -11.280 -5.266 22.842 1.00  89.92 0 D 1
ATOM   4788 H HB2 . LEU . . 7 ? -9.201 -3.820 21.160 1.00  89.92 0 D 1
ATOM   4789 H HB3 . LEU . . 7 ? -10.394 -4.962 20.553 1.00  89.92 0 D 1
ATOM   4790 H HG  . LEU . . 7 ? -11.034 -2.269 21.839 1.00  89.92 0 D 1
ATOM   4791 H HD11 . LEU . . 7 ? -11.766 -1.696 19.564 1.00  89.92 0 D 1
ATOM   4792 H HD12 . LEU . . 7 ? -10.026 -2.054 19.627 1.00  89.92 0 D 1
ATOM   4793 H HD13 . LEU . . 7 ? -11.160 -3.255 18.963 1.00  89.92 0 D 1
ATOM   4794 H HD21 . LEU . . 7 ? -12.877 -3.837 22.261 1.00  89.92 0 D 1
ATOM   4795 H HD22 . LEU . . 7 ? -13.345 -2.690 21.002 1.00  89.92 0 D 1
ATOM   4796 H HD23 . LEU . . 7 ? -12.865 -4.346 20.557 1.00  89.92 0 D 1
ATOM   4797 N N   . CYS . . 8 ? -8.423 -6.148 23.726 1.00  90.74 0 D 1
ATOM   4798 C CA  . CYS . . 8 ? -7.399 -7.186 23.828 1.00  90.74 0 D 1
ATOM   4799 C C   . CYS . . 8 ? -7.785 -8.291 24.828 1.00  90.74 0 D 1
ATOM   4800 O O   . CYS . . 8 ? -7.048 -8.548 25.781 1.00  90.74 0 D 1
ATOM   4801 C CB  . CYS . . 8 ? -6.053 -6.534 24.166 1.00  90.74 0 D 1
ATOM   4802 S SG  . CYS . . 8 ? -5.317 -5.422 22.938 1.00  90.74 0 D 1
ATOM   4803 H H   . CYS . . 8 ? -8.397 -5.403 24.408 1.00  90.74 0 D 1
ATOM   4804 H HA  . CYS . . 8 ? -7.285 -7.671 22.858 1.00  90.74 0 D 1
ATOM   4805 H HB2 . CYS . . 8 ? -5.332 -7.338 24.310 1.00  90.74 0 D 1
ATOM   4806 H HB3 . CYS . . 8 ? -6.137 -6.021 25.125 1.00  90.74 0 D 1
ATOM   4807 N N   . ASP . . 9 ? -8.937 -8.937 24.633 1.00  87.04 0 D 1
ATOM   4808 C CA  . ASP . . 9 ? -9.457 -9.974 25.547 1.00  87.04 0 D 1
ATOM   4809 C C   . ASP . . 9 ? -8.438 -11.111 25.767 1.00  87.04 0 D 1
ATOM   4810 O O   . ASP . . 9 ? -8.036 -11.402 26.896 1.00  87.04 0 D 1
ATOM   4811 C CB  . ASP . . 9 ? -10.791 -10.501 24.985 1.00  87.04 0 D 1
ATOM   4812 C CG  . ASP . . 9 ? -11.582 -11.382 25.965 1.00  87.04 0 D 1
ATOM   4813 O OD1 . ASP . . 9 ? -11.228 -11.411 27.162 1.00  87.04 0 D 1
ATOM   4814 O OD2 . ASP . . 9 ? -12.592 -11.966 25.516 1.00  87.04 -1 D 1
ATOM   4815 H H   . ASP . . 9 ? -9.497 -8.695 23.828 1.00  87.04 0 D 1
ATOM   4816 H HA  . ASP . . 9 ? -9.655 -9.520 26.518 1.00  87.04 0 D 1
ATOM   4817 H HB2 . ASP . . 9 ? -10.599 -11.060 24.069 1.00  87.04 0 D 1
ATOM   4818 H HB3 . ASP . . 9 ? -11.418 -9.647 24.727 1.00  87.04 0 D 1
ATOM   4819 N N   . SER . . 10 ? -7.862 -11.633 24.680 1.00  85.47 0 D 1
ATOM   4820 C CA  . SER . . 10 ? -6.848 -12.700 24.710 1.00  85.47 0 D 1
ATOM   4821 C C   . SER . . 10 ? -5.534 -12.345 25.419 1.00  85.47 0 D 1
ATOM   4822 O O   . SER . . 10 ? -4.725 -13.230 25.697 1.00  85.47 0 D 1
ATOM   4823 C CB  . SER . . 10 ? -6.574 -13.193 23.287 1.00  85.47 0 D 1
ATOM   4824 O OG  . SER . . 10 ? -6.310 -12.134 22.384 1.00  85.47 0 D 1
ATOM   4825 H H   . SER . . 10 ? -8.203 -11.350 23.772 1.00  85.47 0 D 1
ATOM   4826 H HA  . SER . . 10 ? -7.274 -13.537 25.264 1.00  85.47 0 D 1
ATOM   4827 H HB2 . SER . . 10 ? -5.738 -13.893 23.287 1.00  85.47 0 D 1
ATOM   4828 H HB3 . SER . . 10 ? -7.459 -13.727 22.945 1.00  85.47 0 D 1
ATOM   4829 H HG  . SER . . 10 ? -6.783 -12.396 21.591 1.00  85.47 0 D 1
ATOM   4830 N N   . SER . . 11 ? -5.314 -11.074 25.767 1.00  91.49 0 D 1
ATOM   4831 C CA  . SER . . 11 ? -4.161 -10.609 26.555 1.00  91.49 0 D 1
ATOM   4832 C C   . SER . . 11 ? -4.585 -9.862 27.824 1.00  91.49 0 D 1
ATOM   4833 O O   . SER . . 11 ? -3.922 -8.915 28.261 1.00  91.49 0 D 1
ATOM   4834 C CB  . SER . . 11 ? -3.153 -9.852 25.681 1.00  91.49 0 D 1
ATOM   4835 O OG  . SER . . 11 ? -3.811 -8.990 24.791 1.00  91.49 0 D 1
ATOM   4836 H H   . SER . . 11 ? -6.063 -10.418 25.597 1.00  91.49 0 D 1
ATOM   4837 H HA  . SER . . 11 ? -3.630 -11.486 26.926 1.00  91.49 0 D 1
ATOM   4838 H HB2 . SER . . 11 ? -2.590 -10.579 25.096 1.00  91.49 0 D 1
ATOM   4839 H HB3 . SER . . 11 ? -2.452 -9.289 26.296 1.00  91.49 0 D 1
ATOM   4840 H HG  . SER . . 11 ? -4.405 -9.528 24.262 1.00  91.49 0 D 1
ATOM   4841 N N   . ASN . . 12 ? -5.680 -10.318 28.450 1.00  94.08 0 D 1
ATOM   4842 C CA  . ASN . . 12 ? -6.215 -9.782 29.706 1.00  94.08 0 D 1
ATOM   4843 C C   . ASN . . 12 ? -6.445 -8.264 29.653 1.00  94.08 0 D 1
ATOM   4844 O O   . ASN . . 12 ? -6.170 -7.550 30.618 1.00  94.08 0 D 1
ATOM   4845 C CB  . ASN . . 12 ? -5.330 -10.210 30.896 1.00  94.08 0 D 1
ATOM   4846 C CG  . ASN . . 12 ? -5.370 -11.693 31.184 1.00  94.08 0 D 1
ATOM   4847 N ND2 . ASN . . 12 ? -4.273 -12.262 31.629 1.00  94.08 0 D 1
ATOM   4848 O OD1 . ASN . . 12 ? -6.377 -12.362 31.071 1.00  94.08 0 D 1
ATOM   4849 H H   . ASN . . 12 ? -6.231 -11.027 27.987 1.00  94.08 0 D 1
ATOM   4850 H HA  . ASN . . 12 ? -7.203 -10.222 29.845 1.00  94.08 0 D 1
ATOM   4851 H HB2 . ASN . . 12 ? -5.682 -9.715 31.802 1.00  94.08 0 D 1
ATOM   4852 H HB3 . ASN . . 12 ? -4.303 -9.891 30.718 1.00  94.08 0 D 1
ATOM   4853 H HD21 . ASN . . 12 ? -3.416 -11.733 31.689 1.00  94.08 0 D 1
ATOM   4854 H HD22 . ASN . . 12 ? -4.338 -13.261 31.766 1.00  94.08 0 D 1
ATOM   4855 N N   . PHE . . 13 ? -6.918 -7.766 28.510 1.00  95.62 0 D 1
ATOM   4856 C CA  . PHE . . 13 ? -7.164 -6.346 28.260 1.00  95.62 0 D 1
ATOM   4857 C C   . PHE . . 13 ? -5.915 -5.467 28.392 1.00  95.62 0 D 1
ATOM   4858 O O   . PHE . . 13 ? -5.981 -4.316 28.838 1.00  95.62 0 D 1
ATOM   4859 C CB  . PHE . . 13 ? -8.352 -5.847 29.093 1.00  95.62 0 D 1
ATOM   4860 C CG  . PHE . . 13 ? -9.595 -6.680 28.893 1.00  95.62 0 D 1
ATOM   4861 C CD1 . PHE . . 13 ? -10.422 -6.431 27.785 1.00  95.62 0 D 1
ATOM   4862 C CD2 . PHE . . 13 ? -9.888 -7.743 29.769 1.00  95.62 0 D 1
ATOM   4863 C CE1 . PHE . . 13 ? -11.544 -7.241 27.550 1.00  95.62 0 D 1
ATOM   4864 C CE2 . PHE . . 13 ? -11.001 -8.564 29.522 1.00  95.62 0 D 1
ATOM   4865 C CZ  . PHE . . 13 ? -11.827 -8.313 28.413 1.00  95.62 0 D 1
ATOM   4866 H H   . PHE . . 13 ? -7.116 -8.407 27.755 1.00  95.62 0 D 1
ATOM   4867 H HA  . PHE . . 13 ? -7.462 -6.285 27.214 1.00  95.62 0 D 1
ATOM   4868 H HB2 . PHE . . 13 ? -8.086 -5.839 30.149 1.00  95.62 0 D 1
ATOM   4869 H HB3 . PHE . . 13 ? -8.578 -4.820 28.807 1.00  95.62 0 D 1
ATOM   4870 H HD1 . PHE . . 13 ? -10.181 -5.637 27.094 1.00  95.62 0 D 1
ATOM   4871 H HD2 . PHE . . 13 ? -9.237 -7.957 30.604 1.00  95.62 0 D 1
ATOM   4872 H HE1 . PHE . . 13 ? -12.161 -7.069 26.681 1.00  95.62 0 D 1
ATOM   4873 H HE2 . PHE . . 13 ? -11.199 -9.421 30.148 1.00  95.62 0 D 1
ATOM   4874 H HZ  . PHE . . 13 ? -12.647 -8.981 28.195 1.00  95.62 0 D 1
ATOM   4875 N N   . THR . . 14 ? -4.758 -5.997 27.998 1.00  97.63 0 D 1
ATOM   4876 C CA  . THR . . 14 ? -3.493 -5.260 27.984 1.00  97.63 0 D 1
ATOM   4877 C C   . THR . . 14 ? -2.816 -5.350 26.626 1.00  97.63 0 D 1
ATOM   4878 O O   . THR . . 14 ? -3.039 -6.283 25.866 1.00  97.63 0 D 1
ATOM   4879 C CB  . THR . . 14 ? -2.535 -5.695 29.104 1.00  97.63 0 D 1
ATOM   4880 C CG2 . THR . . 14 ? -3.181 -5.655 30.487 1.00  97.63 0 D 1
ATOM   4881 O OG1 . THR . . 14 ? -2.030 -6.995 28.914 1.00  97.63 0 D 1
ATOM   4882 H H   . THR . . 14 ? -4.753 -6.945 27.648 1.00  97.63 0 D 1
ATOM   4883 H HA  . THR . . 14 ? -3.707 -4.204 28.151 1.00  97.63 0 D 1
ATOM   4884 H HB  . THR . . 14 ? -1.692 -5.005 29.110 1.00  97.63 0 D 1
ATOM   4885 H HG1 . THR . . 14 ? -2.760 -7.577 28.692 1.00  97.63 0 D 1
ATOM   4886 H HG21 . THR . . 14 ? -2.411 -5.765 31.251 1.00  97.63 0 D 1
ATOM   4887 H HG22 . THR . . 14 ? -3.895 -6.473 30.591 1.00  97.63 0 D 1
ATOM   4888 H HG23 . THR . . 14 ? -3.704 -4.709 30.626 1.00  97.63 0 D 1
ATOM   4889 N N   . CYS . . 15 ? -1.984 -4.368 26.307 1.00  96.80 0 D 1
ATOM   4890 C CA  . CYS . . 15 ? -1.097 -4.419 25.153 1.00  96.80 0 D 1
ATOM   4891 C C   . CYS . . 15 ?  0.284 -3.897 25.542 1.00  96.80 0 D 1
ATOM   4892 O O   . CYS . . 15 ?  0.450 -3.208 26.555 1.00  96.80 0 D 1
ATOM   4893 C CB  . CYS . . 15 ? -1.720 -3.655 23.975 1.00  96.80 0 D 1
ATOM   4894 S SG  . CYS . . 15 ? -2.011 -1.896 24.282 1.00  96.80 0 D 1
ATOM   4895 H H   . CYS . . 15 ? -1.867 -3.603 26.956 1.00  96.80 0 D 1
ATOM   4896 H HA  . CYS . . 15 ? -0.973 -5.457 24.844 1.00  96.80 0 D 1
ATOM   4897 H HB2 . CYS . . 15 ? -2.677 -4.123 23.747 1.00  96.80 0 D 1
ATOM   4898 H HB3 . CYS . . 15 ? -1.087 -3.759 23.093 1.00  96.80 0 D 1
ATOM   4899 N N   . GLN . . 16 ?  1.282 -4.232 24.733 1.00  97.89 0 D 1
ATOM   4900 C CA  . GLN . . 16 ?  2.640 -3.735 24.883 1.00  97.89 0 D 1
ATOM   4901 C C   . GLN . . 16 ?  3.070 -3.041 23.594 1.00  97.89 0 D 1
ATOM   4902 O O   . GLN . . 16 ?  2.809 -3.532 22.501 1.00  97.89 0 D 1
ATOM   4903 C CB  . GLN . . 16 ?  3.565 -4.887 25.304 1.00  97.89 0 D 1
ATOM   4904 C CG  . GLN . . 16 ?  5.003 -4.416 25.569 1.00  97.89 0 D 1
ATOM   4905 C CD  . GLN . . 16 ?  5.889 -5.496 26.179 1.00  97.89 0 D 1
ATOM   4906 N NE2 . GLN . . 16 ?  7.193 -5.343 26.108 1.00  97.89 0 D 1
ATOM   4907 O OE1 . GLN . . 16 ?  5.450 -6.461 26.779 1.00  97.89 0 D 1
ATOM   4908 H H   . GLN . . 16 ?  1.080 -4.766 23.900 1.00  97.89 0 D 1
ATOM   4909 H HA  . GLN . . 16 ?  2.653 -2.992 25.681 1.00  97.89 0 D 1
ATOM   4910 H HB2 . GLN . . 16 ?  3.574 -5.652 24.528 1.00  97.89 0 D 1
ATOM   4911 H HB3 . GLN . . 16 ?  3.162 -5.325 26.217 1.00  97.89 0 D 1
ATOM   4912 H HG2 . GLN . . 16 ?  5.448 -4.089 24.629 1.00  97.89 0 D 1
ATOM   4913 H HG3 . GLN . . 16 ?  4.987 -3.573 26.258 1.00  97.89 0 D 1
ATOM   4914 H HE21 . GLN . . 16 ?  7.593 -4.646 25.497 1.00  97.89 0 D 1
ATOM   4915 H HE22 . GLN . . 16 ?  7.739 -6.124 26.446 1.00  97.89 0 D 1
ATOM   4916 N N   . THR . . 17 ?  3.731 -1.895 23.730 1.00  97.46 0 D 1
ATOM   4917 C CA  . THR . . 17 ?  4.234 -1.093 22.611 1.00  97.46 0 D 1
ATOM   4918 C C   . THR . . 17 ?  5.554 -0.416 22.971 1.00  97.46 0 D 1
ATOM   4919 O O   . THR . . 17 ?  5.927 -0.313 24.148 1.00  97.46 0 D 1
ATOM   4920 C CB  . THR . . 17 ?  3.168 -0.078 22.162 1.00  97.46 0 D 1
ATOM   4921 C CG2 . THR . . 17 ?  2.825  0.965 23.223 1.00  97.46 0 D 1
ATOM   4922 O OG1 . THR . . 17 ?  3.596  0.622 21.018 1.00  97.46 0 D 1
ATOM   4923 H H   . THR . . 17 ?  3.875 -1.534 24.663 1.00  97.46 0 D 1
ATOM   4924 H HA  . THR . . 17 ?  4.426 -1.752 21.763 1.00  97.46 0 D 1
ATOM   4925 H HB  . THR . . 17 ?  2.265 -0.633 21.904 1.00  97.46 0 D 1
ATOM   4926 H HG1 . THR . . 17 ?  2.961  1.317 20.834 1.00  97.46 0 D 1
ATOM   4927 H HG21 . THR . . 17 ?  2.493  0.479 24.141 1.00  97.46 0 D 1
ATOM   4928 H HG22 . THR . . 17 ?  3.689  1.593 23.438 1.00  97.46 0 D 1
ATOM   4929 H HG23 . THR . . 17 ?  2.013  1.590 22.853 1.00  97.46 0 D 1
ATOM   4930 N N   . GLU . . 18 ?  6.261  0.041 21.943 1.00  97.64 0 D 1
ATOM   4931 C CA  . GLU . . 18 ?  7.407  0.954 22.035 1.00  97.64 0 D 1
ATOM   4932 C C   . GLU . . 18 ?  7.006  2.420 21.795 1.00  97.64 0 D 1
ATOM   4933 O O   . GLU . . 18 ?  7.824  3.313 21.986 1.00  97.64 0 D 1
ATOM   4934 C CB  . GLU . . 18 ?  8.488  0.524 21.034 1.00  97.64 0 D 1
ATOM   4935 C CG  . GLU . . 18 ?  9.011 -0.889 21.330 1.00  97.64 0 D 1
ATOM   4936 C CD  . GLU . . 18 ? 10.215 -1.277 20.461 1.00  97.64 0 D 1
ATOM   4937 O OE1 . GLU . . 18 ? 10.888 -2.258 20.850 1.00  97.64 0 D 1
ATOM   4938 O OE2 . GLU . . 18 ? 10.447 -0.610 19.427 1.00  97.64 -1 D 1
ATOM   4939 H H   . GLU . . 18 ?  5.889 -0.125 21.019 1.00  97.64 0 D 1
ATOM   4940 H HA  . GLU . . 18 ?  7.840  0.911 23.034 1.00  97.64 0 D 1
ATOM   4941 H HB2 . GLU . . 18 ?  8.076  0.561 20.025 1.00  97.64 0 D 1
ATOM   4942 H HB3 . GLU . . 18 ?  9.320  1.225 21.101 1.00  97.64 0 D 1
ATOM   4943 H HG2 . GLU . . 18 ?  8.213 -1.613 21.167 1.00  97.64 0 D 1
ATOM   4944 H HG3 . GLU . . 18 ?  9.299 -0.937 22.380 1.00  97.64 0 D 1
ATOM   4945 N N   . GLY . . 19 ?  5.756  2.667 21.387 1.00  97.60 0 D 1
ATOM   4946 C CA  . GLY . . 19 ?  5.204  4.002 21.180 1.00  97.60 0 D 1
ATOM   4947 C C   . GLY . . 19 ?  4.542  4.564 22.440 1.00  97.60 0 D 1
ATOM   4948 O O   . GLY . . 19 ?  5.219  4.918 23.404 1.00  97.60 0 D 1
ATOM   4949 H H   . GLY . . 19 ?  5.136  1.881 21.254 1.00  97.60 0 D 1
ATOM   4950 H HA2 . GLY . . 19 ?  4.482  3.982 20.362 1.00  97.60 0 D 1
ATOM   4951 H HA3 . GLY . . 19 ?  6.008  4.682 20.896 1.00  97.60 0 D 1
ATOM   4952 N N   . ALA . . 20 ?  3.211  4.663 22.431 1.00  98.45 0 D 1
ATOM   4953 C CA  . ALA . . 20 ?  2.439  5.288 23.507 1.00  98.45 0 D 1
ATOM   4954 C C   . ALA . . 20 ?  1.222  4.457 23.919 1.00  98.45 0 D 1
ATOM   4955 O O   . ALA . . 20 ?  0.685  3.663 23.147 1.00  98.45 0 D 1
ATOM   4956 C CB  . ALA . . 20 ?  2.001  6.691 23.077 1.00  98.45 0 D 1
ATOM   4957 H H   . ALA . . 20 ?  2.706  4.300 21.636 1.00  98.45 0 D 1
ATOM   4958 H HA  . ALA . . 20 ?  3.070  5.403 24.388 1.00  98.45 0 D 1
ATOM   4959 H HB1 . ALA . . 20 ?  1.547  7.212 23.921 1.00  98.45 0 D 1
ATOM   4960 H HB2 . ALA . . 20 ?  1.264  6.622 22.277 1.00  98.45 0 D 1
ATOM   4961 H HB3 . ALA . . 20 ?  2.865  7.264 22.741 1.00  98.45 0 D 1
ATOM   4962 N N   . CYS . . 21 ?  0.746  4.692 25.136 1.00  98.66 0 D 1
ATOM   4963 C CA  . CYS . . 21 ? -0.588  4.290 25.542 1.00  98.66 0 D 1
ATOM   4964 C C   . CYS . . 21 ? -1.597  5.341 25.090 1.00  98.66 0 D 1
ATOM   4965 O O   . CYS . . 21 ? -1.328  6.537 25.176 1.00  98.66 0 D 1
ATOM   4966 C CB  . CYS . . 21 ? -0.634  4.112 27.055 1.00  98.66 0 D 1
ATOM   4967 S SG  . CYS . . 21 ?  0.518  2.914 27.753 1.00  98.66 0 D 1
ATOM   4968 H H   . CYS . . 21 ?  1.204  5.396 25.696 1.00  98.66 0 D 1
ATOM   4969 H HA  . CYS . . 21 ? -0.850  3.344 25.068 1.00  98.66 0 D 1
ATOM   4970 H HB2 . CYS . . 21 ? -0.450  5.083 27.514 1.00  98.66 0 D 1
ATOM   4971 H HB3 . CYS . . 21 ? -1.638  3.784 27.322 1.00  98.66 0 D 1
ATOM   4972 N N   . TRP . . 22 ? -2.763  4.887 24.644 1.00  98.48 0 D 1
ATOM   4973 C CA  . TRP . . 22 ? -3.777  5.730 24.024 1.00  98.48 0 D 1
ATOM   4974 C C   . TRP . . 22 ? -5.140  5.501 24.661 1.00  98.48 0 D 1
ATOM   4975 O O   . TRP . . 22 ? -5.525  4.355 24.931 1.00  98.48 0 D 1
ATOM   4976 C CB  . TRP . . 22 ? -3.770  5.409 22.533 1.00  98.48 0 D 1
ATOM   4977 C CG  . TRP . . 22 ? -4.737  6.149 21.670 1.00  98.48 0 D 1
ATOM   4978 C CD1 . TRP . . 22 ? -4.461  7.288 21.005 1.00  98.48 0 D 1
ATOM   4979 C CD2 . TRP . . 22 ? -6.104  5.800 21.296 1.00  98.48 0 D 1
ATOM   4980 C CE2 . TRP . . 22 ? -6.588  6.779 20.380 1.00  98.48 0 D 1
ATOM   4981 C CE3 . TRP . . 22 ? -6.975  4.739 21.615 1.00  98.48 0 D 1
ATOM   4982 N NE1 . TRP . . 22 ? -5.546  7.658 20.250 1.00  98.48 0 D 1
ATOM   4983 C CZ2 . TRP . . 22 ? -7.857  6.713 19.794 1.00  98.48 0 D 1
ATOM   4984 C CZ3 . TRP . . 22 ? -8.253  4.663 21.030 1.00  98.48 0 D 1
ATOM   4985 C CH2 . TRP . . 22 ? -8.697  5.639 20.121 1.00  98.48 0 D 1
ATOM   4986 H H   . TRP . . 22 ? -2.897  3.889 24.568 1.00  98.48 0 D 1
ATOM   4987 H HA  . TRP . . 22 ? -3.521  6.782 24.139 1.00  98.48 0 D 1
ATOM   4988 H HB2 . TRP . . 22 ? -3.932  4.341 22.386 1.00  98.48 0 D 1
ATOM   4989 H HB3 . TRP . . 22 ? -2.765  5.654 22.190 1.00  98.48 0 D 1
ATOM   4990 H HD1 . TRP . . 22 ? -3.519  7.815 21.027 1.00  98.48 0 D 1
ATOM   4991 H HE1 . TRP . . 22 ? -5.536  8.481 19.666 1.00  98.48 0 D 1
ATOM   4992 H HE3 . TRP . . 22 ? -6.643  3.976 22.303 1.00  98.48 0 D 1
ATOM   4993 H HZ2 . TRP . . 22 ? -8.176  7.475 19.098 1.00  98.48 0 D 1
ATOM   4994 H HZ3 . TRP . . 22 ? -8.896  3.829 21.267 1.00  98.48 0 D 1
ATOM   4995 H HH2 . TRP . . 22 ? -9.677  5.562 19.675 1.00  98.48 0 D 1
ATOM   4996 N N   . ALA . . 23 ? -5.858  6.589 24.913 1.00  98.40 0 D 1
ATOM   4997 C CA  . ALA . . 23 ? -7.255  6.588 25.319 1.00  98.40 0 D 1
ATOM   4998 C C   . ALA . . 23 ? -8.010  7.644 24.512 1.00  98.40 0 D 1
ATOM   4999 O O   . ALA . . 23 ? -7.532  8.765 24.349 1.00  98.40 0 D 1
ATOM   5000 C CB  . ALA . . 23 ? -7.361  6.852 26.827 1.00  98.40 0 D 1
ATOM   5001 H H   . ALA . . 23 ? -5.448  7.491 24.716 1.00  98.40 0 D 1
ATOM   5002 H HA  . ALA . . 23 ? -7.695  5.616 25.102 1.00  98.40 0 D 1
ATOM   5003 H HB1 . ALA . . 23 ? -8.410  6.951 27.107 1.00  98.40 0 D 1
ATOM   5004 H HB2 . ALA . . 23 ? -6.837  7.774 27.078 1.00  98.40 0 D 1
ATOM   5005 H HB3 . ALA . . 23 ? -6.930  6.021 27.385 1.00  98.40 0 D 1
ATOM   5006 N N   . SER . . 24 ? -9.206  7.301 24.046 1.00  97.39 0 D 1
ATOM   5007 C CA  . SER . . 24 ? -10.091  8.238 23.363 1.00  97.39 0 D 1
ATOM   5008 C C   . SER . . 24 ? -11.540  8.002 23.755 1.00  97.39 0 D 1
ATOM   5009 O O   . SER . . 24 ? -11.947  6.872 24.039 1.00  97.39 0 D 1
ATOM   5010 C CB  . SER . . 24 ? -9.918  8.127 21.848 1.00  97.39 0 D 1
ATOM   5011 O OG  . SER . . 24 ? -10.662  9.105 21.155 1.00  97.39 0 D 1
ATOM   5012 H H   . SER . . 24 ? -9.538  6.357 24.183 1.00  97.39 0 D 1
ATOM   5013 H HA  . SER . . 24 ? -9.823  9.251 23.662 1.00  97.39 0 D 1
ATOM   5014 H HB2 . SER . . 24 ? -10.256  7.141 21.528 1.00  97.39 0 D 1
ATOM   5015 H HB3 . SER . . 24 ? -8.864  8.260 21.605 1.00  97.39 0 D 1
ATOM   5016 H HG  . SER . . 24 ? -10.086  9.857 21.004 1.00  97.39 0 D 1
ATOM   5017 N N   . VAL . . 25 ? -12.316  9.078 23.764 1.00  96.75 0 D 1
ATOM   5018 C CA  . VAL . . 25 ? -13.774  9.060 23.811 1.00  96.75 0 D 1
ATOM   5019 C C   . VAL . . 25 ? -14.308  9.762 22.567 1.00  96.75 0 D 1
ATOM   5020 O O   . VAL . . 25 ? -13.857 10.855 22.228 1.00  96.75 0 D 1
ATOM   5021 C CB  . VAL . . 25 ? -14.312  9.656 25.126 1.00  96.75 0 D 1
ATOM   5022 C CG1 . VAL . . 25 ? -13.926 11.117 25.354 1.00  96.75 0 D 1
ATOM   5023 C CG2 . VAL . . 25 ? -15.833  9.526 25.212 1.00  96.75 0 D 1
ATOM   5024 H H   . VAL . . 25 ? -11.878  9.956 23.523 1.00  96.75 0 D 1
ATOM   5025 H HA  . VAL . . 25 ? -14.104  8.021 23.776 1.00  96.75 0 D 1
ATOM   5026 H HB  . VAL . . 25 ? -13.883  9.081 25.947 1.00  96.75 0 D 1
ATOM   5027 H HG11 . VAL . . 25 ? -14.305 11.448 26.322 1.00  96.75 0 D 1
ATOM   5028 H HG12 . VAL . . 25 ? -14.348 11.754 24.578 1.00  96.75 0 D 1
ATOM   5029 H HG13 . VAL . . 25 ? -12.839 11.203 25.349 1.00  96.75 0 D 1
ATOM   5030 H HG21 . VAL . . 25 ? -16.316 10.156 24.465 1.00  96.75 0 D 1
ATOM   5031 H HG22 . VAL . . 25 ? -16.125  8.488 25.056 1.00  96.75 0 D 1
ATOM   5032 H HG23 . VAL . . 25 ? -16.169  9.840 26.201 1.00  96.75 0 D 1
ATOM   5033 N N   . MET . . 26 ? -15.272  9.142 21.892 1.00  93.12 0 D 1
ATOM   5034 C CA  . MET . . 26 ? -15.949  9.707 20.723 1.00  93.12 0 D 1
ATOM   5035 C C   . MET . . 26 ? -17.461  9.722 20.931 1.00  93.12 0 D 1
ATOM   5036 O O   . MET . . 26 ? -18.028  8.782 21.492 1.00  93.12 0 D 1
ATOM   5037 C CB  . MET . . 26 ? -15.567  8.922 19.457 1.00  93.12 0 D 1
ATOM   5038 C CG  . MET . . 26 ? -16.216  9.510 18.191 1.00  93.12 0 D 1
ATOM   5039 S SD  . MET . . 26 ? -15.851  8.648 16.641 1.00  93.12 0 D 1
ATOM   5040 C CE  . MET . . 26 ? -14.112  9.072 16.357 1.00  93.12 0 D 1
ATOM   5041 H H   . MET . . 26 ? -15.558  8.226 22.208 1.00  93.12 0 D 1
ATOM   5042 H HA  . MET . . 26 ? -15.621 10.738 20.587 1.00  93.12 0 D 1
ATOM   5043 H HB2 . MET . . 26 ? -15.885  7.886 19.568 1.00  93.12 0 D 1
ATOM   5044 H HB3 . MET . . 26 ? -14.482  8.935 19.348 1.00  93.12 0 D 1
ATOM   5045 H HG2 . MET . . 26 ? -15.942 10.559 18.085 1.00  93.12 0 D 1
ATOM   5046 H HG3 . MET . . 26 ? -17.299  9.466 18.309 1.00  93.12 0 D 1
ATOM   5047 H HE1 . MET . . 26 ? -13.518  8.869 17.247 1.00  93.12 0 D 1
ATOM   5048 H HE2 . MET . . 26 ? -13.730  8.473 15.531 1.00  93.12 0 D 1
ATOM   5049 H HE3 . MET . . 26 ? -14.039 10.125 16.083 1.00  93.12 0 D 1
ATOM   5050 N N   . LEU . . 27 ? -18.129 10.757 20.422 1.00  86.31 0 D 1
ATOM   5051 C CA  . LEU . . 27 ? -19.585 10.785 20.345 1.00  86.31 0 D 1
ATOM   5052 C C   . LEU . . 27 ? -20.064  9.972 19.138 1.00  86.31 0 D 1
ATOM   5053 O O   . LEU . . 27 ? -19.807 10.328 17.991 1.00  86.31 0 D 1
ATOM   5054 C CB  . LEU . . 27 ? -20.079 12.239 20.267 1.00  86.31 0 D 1
ATOM   5055 C CG  . LEU . . 27 ? -21.574 12.394 20.589 1.00  86.31 0 D 1
ATOM   5056 C CD1 . LEU . . 27 ? -21.894 12.098 22.059 1.00  86.31 0 D 1
ATOM   5057 C CD2 . LEU . . 27 ? -22.012 13.827 20.291 1.00  86.31 0 D 1
ATOM   5058 H H   . LEU . . 27 ? -17.606 11.514 20.004 1.00  86.31 0 D 1
ATOM   5059 H HA  . LEU . . 27 ? -19.973 10.325 21.255 1.00  86.31 0 D 1
ATOM   5060 H HB2 . LEU . . 27 ? -19.513 12.864 20.957 1.00  86.31 0 D 1
ATOM   5061 H HB3 . LEU . . 27 ? -19.882 12.623 19.266 1.00  86.31 0 D 1
ATOM   5062 H HG  . LEU . . 27 ? -22.155 11.720 19.960 1.00  86.31 0 D 1
ATOM   5063 H HD11 . LEU . . 27 ? -22.942 12.310 22.266 1.00  86.31 0 D 1
ATOM   5064 H HD12 . LEU . . 27 ? -21.278 12.724 22.704 1.00  86.31 0 D 1
ATOM   5065 H HD13 . LEU . . 27 ? -21.700 11.051 22.294 1.00  86.31 0 D 1
ATOM   5066 H HD21 . LEU . . 27 ? -21.828 14.056 19.241 1.00  86.31 0 D 1
ATOM   5067 H HD22 . LEU . . 27 ? -21.442 14.523 20.906 1.00  86.31 0 D 1
ATOM   5068 H HD23 . LEU . . 27 ? -23.075 13.947 20.500 1.00  86.31 0 D 1
ATOM   5069 N N   . THR . . 28 ? -20.799  8.888 19.368 1.00  81.90 0 D 1
ATOM   5070 C CA  . THR . . 28 ? -21.399  8.083 18.293 1.00  81.90 0 D 1
ATOM   5071 C C   . THR . . 28 ? -22.861  7.805 18.606 1.00  81.90 0 D 1
ATOM   5072 O O   . THR . . 28 ? -23.180  7.226 19.643 1.00  81.90 0 D 1
ATOM   5073 C CB  . THR . . 28 ? -20.655  6.757 18.068 1.00  81.90 0 D 1
ATOM   5074 C CG2 . THR . . 28 ? -20.763  6.310 16.612 1.00  81.90 0 D 1
ATOM   5075 O OG1 . THR . . 28 ? -19.284  6.854 18.344 1.00  81.90 0 D 1
ATOM   5076 H H   . THR . . 28 ? -20.905  8.573 20.322 1.00  81.90 0 D 1
ATOM   5077 H HA  . THR . . 28 ? -21.358  8.649 17.362 1.00  81.90 0 D 1
ATOM   5078 H HB  . THR . . 28 ? -21.070  5.983 18.714 1.00  81.90 0 D 1
ATOM   5079 H HG1 . THR . . 28 ? -18.996  7.745 18.131 1.00  81.90 0 D 1
ATOM   5080 H HG21 . THR . . 28 ? -20.217  5.376 16.479 1.00  81.90 0 D 1
ATOM   5081 H HG22 . THR . . 28 ? -20.335  7.071 15.959 1.00  81.90 0 D 1
ATOM   5082 H HG23 . THR . . 28 ? -21.808  6.152 16.347 1.00  81.90 0 D 1
ATOM   5083 N N   . ASN . . 29 ? -23.775  8.213 17.720 1.00  78.16 0 D 1
ATOM   5084 C CA  . ASN . . 29 ? -25.226  8.096 17.936 1.00  78.16 0 D 1
ATOM   5085 C C   . ASN . . 29 ? -25.677  8.673 19.296 1.00  78.16 0 D 1
ATOM   5086 O O   . ASN . . 29 ? -26.476  8.065 20.008 1.00  78.16 0 D 1
ATOM   5087 C CB  . ASN . . 29 ? -25.673  6.638 17.704 1.00  78.16 0 D 1
ATOM   5088 C CG  . ASN . . 29 ? -25.427  6.165 16.285 1.00  78.16 0 D 1
ATOM   5089 N ND2 . ASN . . 29 ? -25.300  4.877 16.075 1.00  78.16 0 D 1
ATOM   5090 O OD1 . ASN . . 29 ? -25.355  6.934 15.347 1.00  78.16 0 D 1
ATOM   5091 H H   . ASN . . 29 ? -23.461  8.642 16.862 1.00  78.16 0 D 1
ATOM   5092 H HA  . ASN . . 29 ? -25.717  8.711 17.181 1.00  78.16 0 D 1
ATOM   5093 H HB2 . ASN . . 29 ? -25.154  5.982 18.402 1.00  78.16 0 D 1
ATOM   5094 H HB3 . ASN . . 29 ? -26.742  6.556 17.890 1.00  78.16 0 D 1
ATOM   5095 H HD21 . ASN . . 29 ? -25.157  4.607 15.111 1.00  78.16 0 D 1
ATOM   5096 H HD22 . ASN . . 29 ? -25.358  4.216 16.836 1.00  78.16 0 D 1
ATOM   5097 N N   . GLY . . 30 ? -25.108  9.821 19.684 1.00  78.62 0 D 1
ATOM   5098 C CA  . GLY . . 30 ? -25.396 10.493 20.957 1.00  78.62 0 D 1
ATOM   5099 C C   . GLY . . 30 ? -24.863  9.780 22.205 1.00  78.62 0 D 1
ATOM   5100 O O   . GLY . . 30 ? -25.180 10.196 23.314 1.00  78.62 0 D 1
ATOM   5101 H H   . GLY . . 30 ? -24.445 10.260 19.061 1.00  78.62 0 D 1
ATOM   5102 H HA2 . GLY . . 30 ? -24.957 11.491 20.934 1.00  78.62 0 D 1
ATOM   5103 H HA3 . GLY . . 30 ? -26.475 10.598 21.069 1.00  78.62 0 D 1
ATOM   5104 N N   . LYS . . 31 ? -24.074  8.711 22.047 1.00  87.65 0 D 1
ATOM   5105 C CA  . LYS . . 31 ? -23.433  7.990 23.151 1.00  87.65 0 D 1
ATOM   5106 C C   . LYS . . 31 ? -21.927  8.170 23.094 1.00  87.65 0 D 1
ATOM   5107 O O   . LYS . . 31 ? -21.331  8.048 22.027 1.00  87.65 0 D 1
ATOM   5108 C CB  . LYS . . 31 ? -23.803  6.501 23.110 1.00  87.65 0 D 1
ATOM   5109 C CG  . LYS . . 31 ? -25.299  6.281 23.373 1.00  87.65 0 D 1
ATOM   5110 C CD  . LYS . . 31 ? -25.615  4.784 23.423 1.00  87.65 0 D 1
ATOM   5111 C CE  . LYS . . 31 ? -27.106  4.589 23.708 1.00  87.65 0 D 1
ATOM   5112 N NZ  . LYS . . 31 ? -27.450  3.150 23.804 1.00  87.65 1 D 1
ATOM   5113 H H   . LYS . . 31 ? -23.854  8.403 21.112 1.00  87.65 0 D 1
ATOM   5114 H HA  . LYS . . 31 ? -23.769  8.404 24.101 1.00  87.65 0 D 1
ATOM   5115 H HB2 . LYS . . 31 ? -23.229  5.982 23.876 1.00  87.65 0 D 1
ATOM   5116 H HB3 . LYS . . 31 ? -23.535  6.087 22.138 1.00  87.65 0 D 1
ATOM   5117 H HG2 . LYS . . 31 ? -25.567  6.739 24.325 1.00  87.65 0 D 1
ATOM   5118 H HG3 . LYS . . 31 ? -25.884  6.745 22.579 1.00  87.65 0 D 1
ATOM   5119 H HD2 . LYS . . 31 ? -25.024  4.322 24.213 1.00  87.65 0 D 1
ATOM   5120 H HD3 . LYS . . 31 ? -25.357  4.333 22.465 1.00  87.65 0 D 1
ATOM   5121 H HE2 . LYS . . 31 ? -27.348  5.100 24.640 1.00  87.65 0 D 1
ATOM   5122 H HE3 . LYS . . 31 ? -27.675  5.068 22.910 1.00  87.65 0 D 1
ATOM   5123 H HZ1 . LYS . . 31 ? -27.231  2.680 22.937 1.00  87.65 0 D 1
ATOM   5124 H HZ2 . LYS . . 31 ? -28.435  3.034 23.997 1.00  87.65 0 D 1
ATOM   5125 H HZ3 . LYS . . 31 ? -26.922  2.716 24.547 1.00  87.65 0 D 1
ATOM   5126 N N   . GLU . . 32 ? -21.323  8.410 24.248 1.00  91.65 0 D 1
ATOM   5127 C CA  . GLU . . 32 ? -19.872  8.370 24.398 1.00  91.65 0 D 1
ATOM   5128 C C   . GLU . . 32 ? -19.388  6.917 24.302 1.00  91.65 0 D 1
ATOM   5129 O O   . GLU . . 32 ? -19.832  6.049 25.056 1.00  91.65 0 D 1
ATOM   5130 C CB  . GLU . . 32 ? -19.456  9.014 25.732 1.00  91.65 0 D 1
ATOM   5131 C CG  . GLU . . 32 ? -19.698 10.532 25.741 1.00  91.65 0 D 1
ATOM   5132 C CD  . GLU . . 32 ? -19.053 11.250 26.945 1.00  91.65 0 D 1
ATOM   5133 O OE1 . GLU . . 32 ? -18.776 12.460 26.809 1.00  91.65 0 D 1
ATOM   5134 O OE2 . GLU . . 32 ? -18.825 10.614 28.003 1.00  91.65 -1 D 1
ATOM   5135 H H   . GLU . . 32 ? -21.873  8.520 25.088 1.00  91.65 0 D 1
ATOM   5136 H HA  . GLU . . 32 ? -19.407  8.940 23.594 1.00  91.65 0 D 1
ATOM   5137 H HB2 . GLU . . 32 ? -20.009  8.551 26.549 1.00  91.65 0 D 1
ATOM   5138 H HB3 . GLU . . 32 ? -18.394  8.824 25.886 1.00  91.65 0 D 1
ATOM   5139 H HG2 . GLU . . 32 ? -20.771 10.721 25.742 1.00  91.65 0 D 1
ATOM   5140 H HG3 . GLU . . 32 ? -19.285 10.946 24.821 1.00  91.65 0 D 1
ATOM   5141 N N   . GLN . . 33 ? -18.498  6.649 23.350 1.00  94.15 0 D 1
ATOM   5142 C CA  . GLN . . 33 ? -17.792  5.380 23.203 1.00  94.15 0 D 1
ATOM   5143 C C   . GLN . . 33 ? -16.335  5.600 23.599 1.00  94.15 0 D 1
ATOM   5144 O O   . GLN . . 33 ? -15.651  6.411 22.978 1.00  94.15 0 D 1
ATOM   5145 C CB  . GLN . . 33 ? -17.899  4.875 21.754 1.00  94.15 0 D 1
ATOM   5146 C CG  . GLN . . 33 ? -19.333  4.527 21.334 1.00  94.15 0 D 1
ATOM   5147 C CD  . GLN . . 33 ? -19.930  3.360 22.114 1.00  94.15 0 D 1
ATOM   5148 N NE2 . GLN . . 33 ? -21.229  3.347 22.321 1.00  94.15 0 D 1
ATOM   5149 O OE1 . GLN . . 33 ? -19.275  2.431 22.549 1.00  94.15 0 D 1
ATOM   5150 H H   . GLN . . 33 ? -18.228  7.398 22.727 1.00  94.15 0 D 1
ATOM   5151 H HA  . GLN . . 33 ? -18.220  4.628 23.866 1.00  94.15 0 D 1
ATOM   5152 H HB2 . GLN . . 33 ? -17.271  3.992 21.635 1.00  94.15 0 D 1
ATOM   5153 H HB3 . GLN . . 33 ? -17.519  5.645 21.081 1.00  94.15 0 D 1
ATOM   5154 H HG2 . GLN . . 33 ? -19.967  5.406 21.448 1.00  94.15 0 D 1
ATOM   5155 H HG3 . GLN . . 33 ? -19.332  4.259 20.278 1.00  94.15 0 D 1
ATOM   5156 H HE21 . GLN . . 33 ? -21.543  2.593 22.916 1.00  94.15 0 D 1
ATOM   5157 H HE22 . GLN . . 33 ? -21.769  4.161 22.065 1.00  94.15 0 D 1
ATOM   5158 N N   . VAL . . 34 ? -15.873  4.895 24.634 1.00  95.70 0 D 1
ATOM   5159 C CA  . VAL . . 34 ? -14.493  4.983 25.131 1.00  95.70 0 D 1
ATOM   5160 C C   . VAL . . 34 ? -13.692  3.797 24.622 1.00  95.70 0 D 1
ATOM   5161 O O   . VAL . . 34 ? -14.121  2.650 24.744 1.00  95.70 0 D 1
ATOM   5162 C CB  . VAL . . 34 ? -14.423  5.059 26.668 1.00  95.70 0 D 1
ATOM   5163 C CG1 . VAL . . 34 ? -12.973  5.170 27.170 1.00  95.70 0 D 1
ATOM   5164 C CG2 . VAL . . 34 ? -15.194  6.271 27.204 1.00  95.70 0 D 1
ATOM   5165 H H   . VAL . . 34 ? -16.484  4.213 25.060 1.00  95.70 0 D 1
ATOM   5166 H HA  . VAL . . 34 ? -14.039  5.895 24.743 1.00  95.70 0 D 1
ATOM   5167 H HB  . VAL . . 34 ? -14.868  4.158 27.092 1.00  95.70 0 D 1
ATOM   5168 H HG11 . VAL . . 34 ? -12.484  6.025 26.703 1.00  95.70 0 D 1
ATOM   5169 H HG12 . VAL . . 34 ? -12.967  5.302 28.252 1.00  95.70 0 D 1
ATOM   5170 H HG13 . VAL . . 34 ? -12.419  4.262 26.931 1.00  95.70 0 D 1
ATOM   5171 H HG21 . VAL . . 34 ? -16.243  6.219 26.913 1.00  95.70 0 D 1
ATOM   5172 H HG22 . VAL . . 34 ? -14.762  7.191 26.809 1.00  95.70 0 D 1
ATOM   5173 H HG23 . VAL . . 34 ? -15.143  6.298 28.292 1.00  95.70 0 D 1
ATOM   5174 N N   . ILE . . 35 ? -12.502  4.066 24.096 1.00  96.11 0 D 1
ATOM   5175 C CA  . ILE . . 35 ? -11.570  3.049 23.617 1.00  96.11 0 D 1
ATOM   5176 C C   . ILE . . 35 ? -10.204  3.323 24.238 1.00  96.11 0 D 1
ATOM   5177 O O   . ILE . . 35 ? -9.792  4.470 24.408 1.00  96.11 0 D 1
ATOM   5178 C CB  . ILE . . 35 ? -11.514  3.029 22.078 1.00  96.11 0 D 1
ATOM   5179 C CG1 . ILE . . 35 ? -12.906  2.869 21.424 1.00  96.11 0 D 1
ATOM   5180 C CG2 . ILE . . 35 ? -10.633  1.862 21.575 1.00  96.11 0 D 1
ATOM   5181 C CD1 . ILE . . 35 ? -12.930  3.568 20.071 1.00  96.11 0 D 1
ATOM   5182 H H   . ILE . . 35 ? -12.214  5.032 24.036 1.00  96.11 0 D 1
ATOM   5183 H HA  . ILE . . 35 ? -11.908  2.065 23.942 1.00  96.11 0 D 1
ATOM   5184 H HB  . ILE . . 35 ? -11.084  3.978 21.757 1.00  96.11 0 D 1
ATOM   5185 H HG12 . ILE . . 35 ? -13.149  1.813 21.303 1.00  96.11 0 D 1
ATOM   5186 H HG13 . ILE . . 35 ? -13.704  3.317 22.016 1.00  96.11 0 D 1
ATOM   5187 H HG21 . ILE . . 35 ? -10.566  1.884 20.487 1.00  96.11 0 D 1
ATOM   5188 H HG22 . ILE . . 35 ? -9.616  1.919 21.966 1.00  96.11 0 D 1
ATOM   5189 H HG23 . ILE . . 35 ? -11.064  0.907 21.873 1.00  96.11 0 D 1
ATOM   5190 H HD11 . ILE . . 35 ? -13.764  3.196 19.477 1.00  96.11 0 D 1
ATOM   5191 H HD12 . ILE . . 35 ? -13.055  4.641 20.224 1.00  96.11 0 D 1
ATOM   5192 H HD13 . ILE . . 35 ? -11.997  3.415 19.529 1.00  96.11 0 D 1
ATOM   5193 N N   . LYS . . 36 ? -9.495  2.252 24.592 1.00  97.99 0 D 1
ATOM   5194 C CA  . LYS . . 36 ? -8.110  2.300 25.069 1.00  97.99 0 D 1
ATOM   5195 C C   . LYS . . 36 ? -7.307  1.271 24.296 1.00  97.99 0 D 1
ATOM   5196 O O   . LYS . . 36 ? -7.809  0.164 24.084 1.00  97.99 0 D 1
ATOM   5197 C CB  . LYS . . 36 ? -8.020  2.054 26.581 1.00  97.99 0 D 1
ATOM   5198 C CG  . LYS . . 36 ? -8.930  2.986 27.395 1.00  97.99 0 D 1
ATOM   5199 C CD  . LYS . . 36 ? -8.874  2.645 28.886 1.00  97.99 0 D 1
ATOM   5200 C CE  . LYS . . 36 ? -9.709  3.675 29.648 1.00  97.99 0 D 1
ATOM   5201 N NZ  . LYS . . 36 ? -9.496  3.590 31.109 1.00  97.99 1 D 1
ATOM   5202 H H   . LYS . . 36 ? -9.877  1.343 24.372 1.00  97.99 0 D 1
ATOM   5203 H HA  . LYS . . 36 ? -7.695  3.284 24.854 1.00  97.99 0 D 1
ATOM   5204 H HB2 . LYS . . 36 ? -8.269  1.014 26.792 1.00  97.99 0 D 1
ATOM   5205 H HB3 . LYS . . 36 ? -6.989  2.212 26.897 1.00  97.99 0 D 1
ATOM   5206 H HG2 . LYS . . 36 ? -8.606  4.016 27.241 1.00  97.99 0 D 1
ATOM   5207 H HG3 . LYS . . 36 ? -9.965  2.888 27.067 1.00  97.99 0 D 1
ATOM   5208 H HD2 . LYS . . 36 ? -9.274  1.645 29.051 1.00  97.99 0 D 1
ATOM   5209 H HD3 . LYS . . 36 ? -7.836  2.677 29.219 1.00  97.99 0 D 1
ATOM   5210 H HE2 . LYS . . 36 ? -9.412  4.667 29.311 1.00  97.99 0 D 1
ATOM   5211 H HE3 . LYS . . 36 ? -10.764  3.544 29.403 1.00  97.99 0 D 1
ATOM   5212 H HZ1 . LYS . . 36 ? -9.931  4.389 31.546 1.00  97.99 0 D 1
ATOM   5213 H HZ2 . LYS . . 36 ? -8.508  3.678 31.301 1.00  97.99 0 D 1
ATOM   5214 H HZ3 . LYS . . 36 ? -9.840  2.733 31.518 1.00  97.99 0 D 1
ATOM   5215 N N   . SER . . 37 ? -6.111  1.647 23.865 1.00  97.44 0 D 1
ATOM   5216 C CA  . SER . . 37 ? -5.234  0.818 23.040 1.00  97.44 0 D 1
ATOM   5217 C C   . SER . . 37 ? -3.770  1.258 23.182 1.00  97.44 0 D 1
ATOM   5218 O O   . SER . . 37 ? -3.439  2.161 23.957 1.00  97.44 0 D 1
ATOM   5219 C CB  . SER . . 37 ? -5.688  0.899 21.570 1.00  97.44 0 D 1
ATOM   5220 O OG  . SER . . 37 ? -5.097 -0.143 20.818 1.00  97.44 0 D 1
ATOM   5221 H H   . SER . . 37 ? -5.768  2.558 24.135 1.00  97.44 0 D 1
ATOM   5222 H HA  . SER . . 37 ? -5.305 -0.222 23.362 1.00  97.44 0 D 1
ATOM   5223 H HB2 . SER . . 37 ? -6.771  0.792 21.512 1.00  97.44 0 D 1
ATOM   5224 H HB3 . SER . . 37 ? -5.406  1.865 21.151 1.00  97.44 0 D 1
ATOM   5225 H HG  . SER . . 37 ? -5.193  0.055 19.884 1.00  97.44 0 D 1
ATOM   5226 N N   . CYS . . 38 ? -2.899  0.614 22.418 1.00  97.96 0 D 1
ATOM   5227 C CA  . CYS . . 38 ? -1.528  1.031 22.178 1.00  97.96 0 D 1
ATOM   5228 C C   . CYS . . 38 ? -1.440  1.782 20.845 1.00  97.96 0 D 1
ATOM   5229 O O   . CYS . . 38 ? -2.143  1.449 19.896 1.00  97.96 0 D 1
ATOM   5230 C CB  . CYS . . 38 ? -0.620 -0.204 22.157 1.00  97.96 0 D 1
ATOM   5231 S SG  . CYS . . 38 ? -0.283 -0.954 23.774 1.00  97.96 0 D 1
ATOM   5232 H H   . CYS . . 38 ? -3.290 -0.044 21.759 1.00  97.96 0 D 1
ATOM   5233 H HA  . CYS . . 38 ? -1.191  1.696 22.973 1.00  97.96 0 D 1
ATOM   5234 H HB2 . CYS . . 38 ?  0.331  0.104 21.724 1.00  97.96 0 D 1
ATOM   5235 H HB3 . CYS . . 38 ? -1.050 -0.955 21.494 1.00  97.96 0 D 1
ATOM   5236 N N   . VAL . . 39 ? -0.521  2.740 20.769 1.00  97.98 0 D 1
ATOM   5237 C CA  . VAL . . 39 ? -0.044  3.343 19.520 1.00  97.98 0 D 1
ATOM   5238 C C   . VAL . . 39 ?  1.369  2.820 19.296 1.00  97.98 0 D 1
ATOM   5239 O O   . VAL . . 39 ?  2.211  2.881 20.203 1.00  97.98 0 D 1
ATOM   5240 C CB  . VAL . . 39 ? -0.086  4.880 19.596 1.00  97.98 0 D 1
ATOM   5241 C CG1 . VAL . . 39 ?  0.415  5.540 18.314 1.00  97.98 0 D 1
ATOM   5242 C CG2 . VAL . . 39 ? -1.515  5.396 19.784 1.00  97.98 0 D 1
ATOM   5243 H H   . VAL . . 39 ? -0.023  2.990 21.610 1.00  97.98 0 D 1
ATOM   5244 H HA  . VAL . . 39 ? -0.667  3.027 18.683 1.00  97.98 0 D 1
ATOM   5245 H HB  . VAL . . 39 ?  0.524  5.213 20.436 1.00  97.98 0 D 1
ATOM   5246 H HG11 . VAL . . 39 ?  1.463  5.298 18.142 1.00  97.98 0 D 1
ATOM   5247 H HG12 . VAL . . 39 ? -0.178  5.189 17.470 1.00  97.98 0 D 1
ATOM   5248 H HG13 . VAL . . 39 ?  0.310  6.623 18.382 1.00  97.98 0 D 1
ATOM   5249 H HG21 . VAL . . 39 ? -1.489  6.403 20.198 1.00  97.98 0 D 1
ATOM   5250 H HG22 . VAL . . 39 ? -2.034  5.429 18.825 1.00  97.98 0 D 1
ATOM   5251 H HG23 . VAL . . 39 ? -2.077  4.731 20.439 1.00  97.98 0 D 1
ATOM   5252 N N   . SER . . 40 ?  1.626  2.238 18.129 1.00  97.00 0 D 1
ATOM   5253 C CA  . SER . . 40 ?  2.965  1.777 17.757 1.00  97.00 0 D 1
ATOM   5254 C C   . SER . . 40 ?  3.896  2.954 17.458 1.00  97.00 0 D 1
ATOM   5255 O O   . SER . . 40 ?  3.458  4.082 17.240 1.00  97.00 0 D 1
ATOM   5256 C CB  . SER . . 40 ?  2.892  0.801 16.583 1.00  97.00 0 D 1
ATOM   5257 O OG  . SER . . 40 ?  2.471  1.462 15.420 1.00  97.00 0 D 1
ATOM   5258 H H   . SER . . 40 ?  0.905  2.214 17.424 1.00  97.00 0 D 1
ATOM   5259 H HA  . SER . . 40 ?  3.391  1.227 18.596 1.00  97.00 0 D 1
ATOM   5260 H HB2 . SER . . 40 ?  2.192 -0.002 16.818 1.00  97.00 0 D 1
ATOM   5261 H HB3 . SER . . 40 ?  3.878  0.368 16.408 1.00  97.00 0 D 1
ATOM   5262 H HG  . SER . . 40 ?  1.530  1.625 15.515 1.00  97.00 0 D 1
ATOM   5263 N N   . LEU . . 41 ?  5.208  2.711 17.450 1.00  96.71 0 D 1
ATOM   5264 C CA  . LEU . . 41 ?  6.180  3.767 17.170 1.00  96.71 0 D 1
ATOM   5265 C C   . LEU . . 41 ?  5.982  4.416 15.778 1.00  96.71 0 D 1
ATOM   5266 O O   . LEU . . 41 ?  5.995  5.644 15.717 1.00  96.71 0 D 1
ATOM   5267 C CB  . LEU . . 41 ?  7.597  3.220 17.422 1.00  96.71 0 D 1
ATOM   5268 C CG  . LEU . . 41 ?  8.709  4.268 17.261 1.00  96.71 0 D 1
ATOM   5269 C CD1 . LEU . . 41 ?  8.593  5.379 18.306 1.00  96.71 0 D 1
ATOM   5270 C CD2 . LEU . . 41 ? 10.066  3.585 17.419 1.00  96.71 0 D 1
ATOM   5271 H H   . LEU . . 41 ?  5.543  1.775 17.630 1.00  96.71 0 D 1
ATOM   5272 H HA  . LEU . . 41 ?  5.998  4.558 17.896 1.00  96.71 0 D 1
ATOM   5273 H HB2 . LEU . . 41 ?  7.643  2.828 18.438 1.00  96.71 0 D 1
ATOM   5274 H HB3 . LEU . . 41 ?  7.803  2.391 16.746 1.00  96.71 0 D 1
ATOM   5275 H HG  . LEU . . 41 ?  8.663  4.705 16.263 1.00  96.71 0 D 1
ATOM   5276 H HD11 . LEU . . 41 ?  9.455  6.042 18.234 1.00  96.71 0 D 1
ATOM   5277 H HD12 . LEU . . 41 ?  8.552  4.953 19.308 1.00  96.71 0 D 1
ATOM   5278 H HD13 . LEU . . 41 ?  7.698  5.974 18.121 1.00  96.71 0 D 1
ATOM   5279 H HD21 . LEU . . 41 ? 10.865  4.315 17.284 1.00  96.71 0 D 1
ATOM   5280 H HD22 . LEU . . 41 ? 10.150  3.140 18.410 1.00  96.71 0 D 1
ATOM   5281 H HD23 . LEU . . 41 ? 10.178  2.801 16.669 1.00  96.71 0 D 1
ATOM   5282 N N   . PRO . . 42 ?  5.725  3.670 14.680 1.00  95.98 0 D 1
ATOM   5283 C CA  . PRO . . 42 ?  5.405  4.280 13.386 1.00  95.98 0 D 1
ATOM   5284 C C   . PRO . . 42 ?  4.125  5.129 13.397 1.00  95.98 0 D 1
ATOM   5285 O O   . PRO . . 42 ?  4.058  6.146 12.714 1.00  95.98 0 D 1
ATOM   5286 C CB  . PRO . . 42 ?  5.272  3.112 12.402 1.00  95.98 0 D 1
ATOM   5287 C CG  . PRO . . 42 ?  6.126  2.015 13.029 1.00  95.98 0 D 1
ATOM   5288 C CD  . PRO . . 42 ?  5.875  2.230 14.516 1.00  95.98 0 D 1
ATOM   5289 H HA  . PRO . . 42 ?  6.238  4.913 13.081 1.00  95.98 0 D 1
ATOM   5290 H HB2 . PRO . . 42 ?  4.237  2.773 12.352 1.00  95.98 0 D 1
ATOM   5291 H HB3 . PRO . . 42 ?  5.632  3.381 11.407 1.00  95.98 0 D 1
ATOM   5292 H HG2 . PRO . . 42 ?  7.177  2.190 12.802 1.00  95.98 0 D 1
ATOM   5293 H HG3 . PRO . . 42 ?  5.816  1.023 12.703 1.00  95.98 0 D 1
ATOM   5294 H HD2 . PRO . . 42 ?  6.714  1.823 15.082 1.00  95.98 0 D 1
ATOM   5295 H HD3 . PRO . . 42 ?  4.949  1.732 14.801 1.00  95.98 0 D 1
ATOM   5296 N N   . GLU . . 43 ?  3.124  4.744 14.192 1.00  96.65 0 D 1
ATOM   5297 C CA  . GLU . . 43 ?  1.856  5.475 14.321 1.00  96.65 0 D 1
ATOM   5298 C C   . GLU . . 43 ?  1.983  6.764 15.149 1.00  96.65 0 D 1
ATOM   5299 O O   . GLU . . 43 ?  1.109  7.625 15.083 1.00  96.65 0 D 1
ATOM   5300 C CB  . GLU . . 43 ?  0.797  4.564 14.944 1.00  96.65 0 D 1
ATOM   5301 C CG  . GLU . . 43 ?  0.326  3.438 14.014 1.00  96.65 0 D 1
ATOM   5302 C CD  . GLU . . 43 ? -0.541  2.437 14.786 1.00  96.65 0 D 1
ATOM   5303 O OE1 . GLU . . 43 ? -1.647  2.108 14.311 1.00  96.65 0 D 1
ATOM   5304 O OE2 . GLU . . 43 ? -0.070  1.970 15.856 1.00  96.65 -1 D 1
ATOM   5305 H H   . GLU . . 43 ?  3.232  3.905 14.746 1.00  96.65 0 D 1
ATOM   5306 H HA  . GLU . . 43 ?  1.503  5.765 13.331 1.00  96.65 0 D 1
ATOM   5307 H HB2 . GLU . . 43 ?  1.209  4.141 15.860 1.00  96.65 0 D 1
ATOM   5308 H HB3 . GLU . . 43 ? -0.079  5.159 15.202 1.00  96.65 0 D 1
ATOM   5309 H HG2 . GLU . . 43 ? -0.236  3.875 13.190 1.00  96.65 0 D 1
ATOM   5310 H HG3 . GLU . . 43 ?  1.187  2.919 13.593 1.00  96.65 0 D 1
ATOM   5311 N N   . LEU . . 44 ?  3.076  6.954 15.894 1.00  95.35 0 D 1
ATOM   5312 C CA  . LEU . . 44 ?  3.347  8.212 16.598 1.00  95.35 0 D 1
ATOM   5313 C C   . LEU . . 44 ?  3.833  9.343 15.681 1.00  95.35 0 D 1
ATOM   5314 O O   . LEU . . 44 ?  4.089 10.447 16.168 1.00  95.35 0 D 1
ATOM   5315 C CB  . LEU . . 44 ?  4.337  7.978 17.751 1.00  95.35 0 D 1
ATOM   5316 C CG  . LEU . . 44 ?  3.740  7.308 18.992 1.00  95.35 0 D 1
ATOM   5317 C CD1 . LEU . . 44 ?  4.854  7.172 20.027 1.00  95.35 0 D 1
ATOM   5318 C CD2 . LEU . . 44 ?  2.624  8.142 19.629 1.00  95.35 0 D 1
ATOM   5319 H H   . LEU . . 44 ?  3.766  6.217 15.932 1.00  95.35 0 D 1
ATOM   5320 H HA  . LEU . . 44 ?  2.404  8.583 17.000 1.00  95.35 0 D 1
ATOM   5321 H HB2 . LEU . . 44 ?  4.738  8.941 18.067 1.00  95.35 0 D 1
ATOM   5322 H HB3 . LEU . . 44 ?  5.177  7.387 17.386 1.00  95.35 0 D 1
ATOM   5323 H HG  . LEU . . 44 ?  3.365  6.314 18.747 1.00  95.35 0 D 1
ATOM   5324 H HD11 . LEU . . 44 ?  5.636  6.520 19.634 1.00  95.35 0 D 1
ATOM   5325 H HD12 . LEU . . 44 ?  5.287  8.149 20.241 1.00  95.35 0 D 1
ATOM   5326 H HD13 . LEU . . 44 ?  4.452  6.759 20.952 1.00  95.35 0 D 1
ATOM   5327 H HD21 . LEU . . 44 ?  2.249  7.636 20.518 1.00  95.35 0 D 1
ATOM   5328 H HD22 . LEU . . 44 ?  1.783  8.259 18.946 1.00  95.35 0 D 1
ATOM   5329 H HD23 . LEU . . 44 ?  2.997  9.129 19.902 1.00  95.35 0 D 1
ATOM   5330 N N   . ASN . . 45 ?  3.963  9.104 14.376 1.00  92.17 0 D 1
ATOM   5331 C CA  . ASN . . 45 ?  4.383 10.128 13.427 1.00  92.17 0 D 1
ATOM   5332 C C   . ASN . . 45 ?  3.412 11.328 13.443 1.00  92.17 0 D 1
ATOM   5333 O O   . ASN . . 45 ?  2.197 11.151 13.347 1.00  92.17 0 D 1
ATOM   5334 C CB  . ASN . . 45 ?  4.553  9.480 12.045 1.00  92.17 0 D 1
ATOM   5335 C CG  . ASN . . 45 ?  5.346 10.362 11.109 1.00  92.17 0 D 1
ATOM   5336 N ND2 . ASN . . 45 ?  5.971  9.809 10.098 1.00  92.17 0 D 1
ATOM   5337 O OD1 . ASN . . 45 ?  5.422 11.558 11.286 1.00  92.17 0 D 1
ATOM   5338 H H   . ASN . . 45 ?  3.716  8.190 14.023 1.00  92.17 0 D 1
ATOM   5339 H HA  . ASN . . 45 ?  5.361 10.488 13.748 1.00  92.17 0 D 1
ATOM   5340 H HB2 . ASN . . 45 ?  3.576  9.290 11.598 1.00  92.17 0 D 1
ATOM   5341 H HB3 . ASN . . 45 ?  5.084  8.535 12.151 1.00  92.17 0 D 1
ATOM   5342 H HD21 . ASN . . 45 ?  6.399 10.441  9.436 1.00  92.17 0 D 1
ATOM   5343 H HD22 . ASN . . 45 ?  5.898  8.816  9.933 1.00  92.17 0 D 1
ATOM   5344 N N   . ALA . . 46 ?  3.957 12.532 13.666 1.00  93.71 0 D 1
ATOM   5345 C CA  . ALA . . 46 ?  3.229 13.773 13.960 1.00  93.71 0 D 1
ATOM   5346 C C   . ALA . . 46 ?  2.141 13.660 15.047 1.00  93.71 0 D 1
ATOM   5347 O O   . ALA . . 46 ?  1.287 14.529 15.160 1.00  93.71 0 D 1
ATOM   5348 C CB  . ALA . . 46 ?  2.729 14.400 12.655 1.00  93.71 0 D 1
ATOM   5349 H H   . ALA . . 46 ?  4.963 12.593 13.611 1.00  93.71 0 D 1
ATOM   5350 H HA  . ALA . . 46 ?  3.956 14.471 14.375 1.00  93.71 0 D 1
ATOM   5351 H HB1 . ALA . . 46 ?  1.965 13.762 12.210 1.00  93.71 0 D 1
ATOM   5352 H HB2 . ALA . . 46 ?  2.297 15.379 12.857 1.00  93.71 0 D 1
ATOM   5353 H HB3 . ALA . . 46 ?  3.559 14.521 11.960 1.00  93.71 0 D 1
ATOM   5354 N N   . GLN . . 47 ?  2.161 12.581 15.838 1.00  94.68 0 D 1
ATOM   5355 C CA  . GLN . . 47 ?  1.172 12.256 16.860 1.00  94.68 0 D 1
ATOM   5356 C C   . GLN . . 47 ? -0.284 12.383 16.378 1.00  94.68 0 D 1
ATOM   5357 O O   . GLN . . 47 ? -1.164 12.684 17.176 1.00  94.68 0 D 1
ATOM   5358 C CB  . GLN . . 47 ?  1.469 13.043 18.144 1.00  94.68 0 D 1
ATOM   5359 C CG  . GLN . . 47 ?  2.870 12.757 18.693 1.00  94.68 0 D 1
ATOM   5360 C CD  . GLN . . 47 ?  3.106 13.412 20.046 1.00  94.68 0 D 1
ATOM   5361 N NE2 . GLN . . 47 ?  4.314 13.848 20.322 1.00  94.68 0 D 1
ATOM   5362 O OE1 . GLN . . 47 ?  2.251 13.505 20.910 1.00  94.68 0 D 1
ATOM   5363 H H   . GLN . . 47 ?  2.899 11.908 15.690 1.00  94.68 0 D 1
ATOM   5364 H HA  . GLN . . 47 ?  1.302 11.200 17.096 1.00  94.68 0 D 1
ATOM   5365 H HB2 . GLN . . 47 ?  1.356 14.113 17.961 1.00  94.68 0 D 1
ATOM   5366 H HB3 . GLN . . 47 ?  0.753 12.743 18.909 1.00  94.68 0 D 1
ATOM   5367 H HG2 . GLN . . 47 ?  3.003 11.681 18.806 1.00  94.68 0 D 1
ATOM   5368 H HG3 . GLN . . 47 ?  3.615 13.125 17.987 1.00  94.68 0 D 1
ATOM   5369 H HE21 . GLN . . 47 ?  4.424 14.259 21.238 1.00  94.68 0 D 1
ATOM   5370 H HE22 . GLN . . 47 ?  5.049 13.792 19.631 1.00  94.68 0 D 1
ATOM   5371 N N   . VAL . . 48 ? -0.561 12.098 15.098 1.00  96.26 0 D 1
ATOM   5372 C CA  . VAL . . 48 ? -1.895 12.263 14.481 1.00  96.26 0 D 1
ATOM   5373 C C   . VAL . . 48 ? -2.993 11.570 15.298 1.00  96.26 0 D 1
ATOM   5374 O O   . VAL . . 48 ? -4.070 12.125 15.500 1.00  96.26 0 D 1
ATOM   5375 C CB  . VAL . . 48 ? -1.882 11.712 13.041 1.00  96.26 0 D 1
ATOM   5376 C CG1 . VAL . . 48 ? -3.246 11.768 12.343 1.00  96.26 0 D 1
ATOM   5377 C CG2 . VAL . . 48 ? -0.907 12.494 12.154 1.00  96.26 0 D 1
ATOM   5378 H H   . VAL . . 48 ?  0.217 11.890 14.489 1.00  96.26 0 D 1
ATOM   5379 H HA  . VAL . . 48 ? -2.139 13.325 14.446 1.00  96.26 0 D 1
ATOM   5380 H HB  . VAL . . 48 ? -1.563 10.670 13.080 1.00  96.26 0 D 1
ATOM   5381 H HG11 . VAL . . 48 ? -3.556 12.809 12.255 1.00  96.26 0 D 1
ATOM   5382 H HG12 . VAL . . 48 ? -3.996 11.202 12.895 1.00  96.26 0 D 1
ATOM   5383 H HG13 . VAL . . 48 ? -3.170 11.345 11.342 1.00  96.26 0 D 1
ATOM   5384 H HG21 . VAL . . 48 ? -0.934 12.106 11.135 1.00  96.26 0 D 1
ATOM   5385 H HG22 . VAL . . 48 ?  0.112 12.388 12.527 1.00  96.26 0 D 1
ATOM   5386 H HG23 . VAL . . 48 ? -1.172 13.551 12.142 1.00  96.26 0 D 1
ATOM   5387 N N   . PHE . . 49 ? -2.708 10.380 15.835 1.00  97.13 0 D 1
ATOM   5388 C CA  . PHE . . 49 ? -3.647  9.639 16.680 1.00  97.13 0 D 1
ATOM   5389 C C   . PHE . . 49 ? -3.847 10.231 18.080 1.00  97.13 0 D 1
ATOM   5390 O O   . PHE . . 49 ? -4.774  9.821 18.765 1.00  97.13 0 D 1
ATOM   5391 C CB  . PHE . . 49 ? -3.188  8.180 16.792 1.00  97.13 0 D 1
ATOM   5392 C CG  . PHE . . 49 ? -3.364  7.388 15.516 1.00  97.13 0 D 1
ATOM   5393 C CD1 . PHE . . 49 ? -4.645  6.952 15.130 1.00  97.13 0 D 1
ATOM   5394 C CD2 . PHE . . 49 ? -2.253  7.080 14.713 1.00  97.13 0 D 1
ATOM   5395 C CE1 . PHE . . 49 ? -4.804  6.189 13.960 1.00  97.13 0 D 1
ATOM   5396 C CE2 . PHE . . 49 ? -2.413  6.327 13.537 1.00  97.13 0 D 1
ATOM   5397 C CZ  . PHE . . 49 ? -3.689  5.876 13.164 1.00  97.13 0 D 1
ATOM   5398 H H   . PHE . . 49 ? -1.808  9.970 15.631 1.00  97.13 0 D 1
ATOM   5399 H HA  . PHE . . 49 ? -4.627  9.654 16.201 1.00  97.13 0 D 1
ATOM   5400 H HB2 . PHE . . 49 ? -2.146  8.149 17.109 1.00  97.13 0 D 1
ATOM   5401 H HB3 . PHE . . 49 ? -3.773  7.680 17.566 1.00  97.13 0 D 1
ATOM   5402 H HD1 . PHE . . 49 ? -5.510  7.197 15.728 1.00  97.13 0 D 1
ATOM   5403 H HD2 . PHE . . 49 ? -1.270  7.422 14.999 1.00  97.13 0 D 1
ATOM   5404 H HE1 . PHE . . 49 ? -5.784  5.840 13.669 1.00  97.13 0 D 1
ATOM   5405 H HE2 . PHE . . 49 ? -1.556  6.092 12.925 1.00  97.13 0 D 1
ATOM   5406 H HZ  . PHE . . 49 ? -3.811  5.288 12.267 1.00  97.13 0 D 1
ATOM   5407 N N   . CYS . . 50 ? -3.000 11.145 18.543 1.00  96.51 0 D 1
ATOM   5408 C CA  . CYS . . 50 ? -2.998 11.667 19.911 1.00  96.51 0 D 1
ATOM   5409 C C   . CYS . . 50 ? -3.741 12.995 20.072 1.00  96.51 0 D 1
ATOM   5410 O O   . CYS . . 50 ? -3.958 13.428 21.203 1.00  96.51 0 D 1
ATOM   5411 C CB  . CYS . . 50 ? -1.550 11.831 20.363 1.00  96.51 0 D 1
ATOM   5412 S SG  . CYS . . 50 ? -0.575 10.302 20.339 1.00  96.51 0 D 1
ATOM   5413 H H   . CYS . . 50 ? -2.297 11.508 17.915 1.00  96.51 0 D 1
ATOM   5414 H HA  . CYS . . 50 ? -3.482 10.949 20.574 1.00  96.51 0 D 1
ATOM   5415 H HB2 . CYS . . 50 ? -1.542 12.231 21.377 1.00  96.51 0 D 1
ATOM   5416 H HB3 . CYS . . 50 ? -1.087 12.583 19.724 1.00  96.51 0 D 1
ATOM   5417 N N   . HIS . . 51 ? -4.130 13.639 18.971 1.00  95.42 0 D 1
ATOM   5418 C CA  . HIS . . 51 ? -4.855 14.901 19.012 1.00  95.42 0 D 1
ATOM   5419 C C   . HIS . . 51 ? -6.366 14.667 19.117 1.00  95.42 0 D 1
ATOM   5420 O O   . HIS . . 51 ? -6.944 13.784 18.481 1.00  95.42 0 D 1
ATOM   5421 C CB  . HIS . . 51 ? -4.431 15.799 17.840 1.00  95.42 0 D 1
ATOM   5422 C CG  . HIS . . 51 ? -3.013 16.287 18.018 1.00  95.42 0 D 1
ATOM   5423 C CD2 . HIS . . 51 ? -1.881 15.746 17.471 1.00  95.42 0 D 1
ATOM   5424 N ND1 . HIS . . 51 ? -2.609 17.345 18.804 1.00  95.42 0 D 1
ATOM   5425 C CE1 . HIS . . 51 ? -1.270 17.425 18.738 1.00  95.42 0 D 1
ATOM   5426 N NE2 . HIS . . 51 ? -0.778 16.449 17.965 1.00  95.42 0 D 1
ATOM   5427 H H   . HIS . . 51 ? -3.923 13.239 18.067 1.00  95.42 0 D 1
ATOM   5428 H HA  . HIS . . 51 ? -4.556 15.431 19.917 1.00  95.42 0 D 1
ATOM   5429 H HB2 . HIS . . 51 ? -4.520 15.253 16.902 1.00  95.42 0 D 1
ATOM   5430 H HB3 . HIS . . 51 ? -5.090 16.666 17.794 1.00  95.42 0 D 1
ATOM   5431 H HD1 . HIS . . 51 ? -3.204 18.069 19.182 1.00  95.42 0 D 1
ATOM   5432 H HD2 . HIS . . 51 ? -1.848 14.927 16.769 1.00  95.42 0 D 1
ATOM   5433 H HE1 . HIS . . 51 ? -0.671 18.202 19.190 1.00  95.42 0 D 1
ATOM   5434 N N   . SER . . 52 ? -7.012 15.473 19.958 1.00  95.41 0 D 1
ATOM   5435 C CA  . SER . . 52 ? -8.474 15.556 20.031 1.00  95.41 0 D 1
ATOM   5436 C C   . SER . . 52 ? -9.026 16.257 18.785 1.00  95.41 0 D 1
ATOM   5437 O O   . SER . . 52 ? -8.272 16.892 18.049 1.00  95.41 0 D 1
ATOM   5438 C CB  . SER . . 52 ? -8.874 16.306 21.305 1.00  95.41 0 D 1
ATOM   5439 O OG  . SER . . 52 ? -8.443 15.581 22.448 1.00  95.41 0 D 1
ATOM   5440 H H   . SER . . 52 ? -6.475 16.208 20.395 1.00  95.41 0 D 1
ATOM   5441 H HA  . SER . . 52 ? -8.900 14.553 20.070 1.00  95.41 0 D 1
ATOM   5442 H HB2 . SER . . 52 ? -9.957 16.423 21.341 1.00  95.41 0 D 1
ATOM   5443 H HB3 . SER . . 52 ? -8.418 17.296 21.305 1.00  95.41 0 D 1
ATOM   5444 H HG  . SER . . 52 ? -7.486 15.514 22.440 1.00  95.41 0 D 1
ATOM   5445 N N   . SER . . 53 ? -10.331 16.165 18.535 1.00  94.25 0 D 1
ATOM   5446 C CA  . SER . . 53 ? -10.969 16.877 17.421 1.00  94.25 0 D 1
ATOM   5447 C C   . SER . . 53 ? -12.299 17.484 17.846 1.00  94.25 0 D 1
ATOM   5448 O O   . SER . . 53 ? -13.270 16.764 18.125 1.00  94.25 0 D 1
ATOM   5449 C CB  . SER . . 53 ? -11.130 15.971 16.197 1.00  94.25 0 D 1
ATOM   5450 O OG  . SER . . 53 ? -11.678 16.708 15.127 1.00  94.25 0 D 1
ATOM   5451 H H   . SER . . 53 ? -10.916 15.643 19.171 1.00  94.25 0 D 1
ATOM   5452 H HA  . SER . . 53 ? -10.316 17.698 17.127 1.00  94.25 0 D 1
ATOM   5453 H HB2 . SER . . 53 ? -11.799 15.141 16.422 1.00  94.25 0 D 1
ATOM   5454 H HB3 . SER . . 53 ? -10.154 15.583 15.907 1.00  94.25 0 D 1
ATOM   5455 H HG  . SER . . 53 ? -11.152 17.507 15.042 1.00  94.25 0 D 1
ATOM   5456 N N   . ASN . . 54 ? -12.312 18.821 17.887 1.00  91.79 0 D 1
ATOM   5457 C CA  . ASN . . 54 ? -13.428 19.652 18.334 1.00  91.79 0 D 1
ATOM   5458 C C   . ASN . . 54 ? -14.094 19.083 19.606 1.00  91.79 0 D 1
ATOM   5459 O O   . ASN . . 54 ? -13.423 18.652 20.539 1.00  91.79 0 D 1
ATOM   5460 C CB  . ASN . . 54 ? -14.377 19.866 17.134 1.00  91.79 0 D 1
ATOM   5461 C CG  . ASN . . 54 ? -13.734 20.671 16.023 1.00  91.79 0 D 1
ATOM   5462 N ND2 . ASN . . 54 ? -13.930 20.271 14.794 1.00  91.79 0 D 1
ATOM   5463 O OD1 . ASN . . 54 ? -13.095 21.678 16.267 1.00  91.79 0 D 1
ATOM   5464 H H   . ASN . . 54 ? -11.474 19.300 17.590 1.00  91.79 0 D 1
ATOM   5465 H HA  . ASN . . 54 ? -13.029 20.626 18.620 1.00  91.79 0 D 1
ATOM   5466 H HB2 . ASN . . 54 ? -14.702 18.899 16.750 1.00  91.79 0 D 1
ATOM   5467 H HB3 . ASN . . 54 ? -15.254 20.437 17.437 1.00  91.79 0 D 1
ATOM   5468 H HD21 . ASN . . 54 ? -14.450 19.428 14.602 1.00  91.79 0 D 1
ATOM   5469 H HD22 . ASN . . 54 ? -13.515 20.788 14.031 1.00  91.79 0 D 1
ATOM   5470 N N   . ASN . . 55 ? -15.429 19.055 19.637 1.00  85.98 0 D 1
ATOM   5471 C CA  . ASN . . 55 ? -16.221 18.448 20.711 1.00  85.98 0 D 1
ATOM   5472 C C   . ASN . . 55 ? -16.707 17.035 20.350 1.00  85.98 0 D 1
[truncated: 250,206 more chars]
