# Supplementary material for: Activin E is a transforming growth factor β ligand that signals specifically through activin receptor-like kinase 7
Source: Biochem J. 2024 Apr 10;481(7):547–64. doi: 10.1042/BCJ20230404 (PMC11088876; doi:10.1042/BCJ20230404)
Supplement: Supplementary Material 3 [file BCJ-481-547-s4.pdf]

# generated by PyMOL 2.5.5
#
data_actC
_entry.id actC
#
loop_
_atom_site.group_PDB
_atom_site.id
_atom_site.type_symbol
_atom_site.label_atom_id
_atom_site.label_alt_id
_atom_site.label_comp_id
_atom_site.label_asym_id
_atom_site.label_entity_id
_atom_site.label_seq_id
_atom_site.pdbx_PDB_ins_code
_atom_site.Cartn_x
_atom_site.Cartn_y
_atom_site.Cartn_z
_atom_site.occupancy
_atom_site.B_iso_or_equiv
_atom_site.pdbx_formal_charge
_atom_site.auth_asym_id
_atom_site.pdbx_PDB_model_num
ATOM   1   N N   . GLY . . 1 ?  4.881 -5.197 13.096 1.00  51.46 0 G 1
ATOM   2   C CA  . GLY . . 1 ?  6.223 -5.233 12.478 1.00  51.46 0 G 1
ATOM   3   C C   . GLY . . 1 ?  7.276 -5.282 13.564 1.00  51.46 0 G 1
ATOM   4   O O   . GLY . . 1 ?  6.915 -5.239 14.732 1.00  51.46 0 G 1
ATOM   5   H H   . GLY . . 1 ?  4.160 -5.145 12.391 1.00  51.46 0 G 1
ATOM   6   H HA2 . GLY . . 1 ?  6.324 -6.115 11.845 1.00  51.46 0 G 1
ATOM   7   H HA3 . GLY . . 1 ?  6.379 -4.333 11.883 1.00  51.46 0 G 1
ATOM   8   H H2  . GLY . . 1 ?  4.815 -4.392 13.702 1.00  51.46 0 G 1
ATOM   9   H H3  . GLY . . 1 ?  4.748 -6.021 13.667 1.00  51.46 0 G 1
ATOM   10  N N   . ILE . . 2 ?  8.551 -5.393 13.199 1.00  67.12 0 G 1
ATOM   11  C CA  . ILE . . 2 ?  9.646 -5.322 14.174 1.00  67.12 0 G 1
ATOM   12  C C   . ILE . . 2 ?  9.831 -3.854 14.556 1.00  67.12 0 G 1
ATOM   13  O O   . ILE . . 2 ? 10.116 -3.039 13.685 1.00  67.12 0 G 1
ATOM   14  C CB  . ILE . . 2 ? 10.940 -5.945 13.593 1.00  67.12 0 G 1
ATOM   15  C CG1 . ILE . . 2 ? 10.686 -7.416 13.186 1.00  67.12 0 G 1
ATOM   16  C CG2 . ILE . . 2 ? 12.095 -5.854 14.609 1.00  67.12 0 G 1
ATOM   17  C CD1 . ILE . . 2 ? 11.885 -8.101 12.526 1.00  67.12 0 G 1
ATOM   18  H H   . ILE . . 2 ?  8.802 -5.430 12.220 1.00  67.12 0 G 1
ATOM   19  H HA  . ILE . . 2 ?  9.374 -5.880 15.070 1.00  67.12 0 G 1
ATOM   20  H HB  . ILE . . 2 ? 11.223 -5.384 12.702 1.00  67.12 0 G 1
ATOM   21  H HG12 . ILE . . 2 ? 10.394 -7.990 14.064 1.00  67.12 0 G 1
ATOM   22  H HG13 . ILE . . 2 ?  9.868 -7.460 12.467 1.00  67.12 0 G 1
ATOM   23  H HG21 . ILE . . 2 ? 11.884 -6.468 15.485 1.00  67.12 0 G 1
ATOM   24  H HG22 . ILE . . 2 ? 12.248 -4.822 14.927 1.00  67.12 0 G 1
ATOM   25  H HG23 . ILE . . 2 ? 13.026 -6.184 14.149 1.00  67.12 0 G 1
ATOM   26  H HD11 . ILE . . 2 ? 12.229 -7.512 11.677 1.00  67.12 0 G 1
ATOM   27  H HD12 . ILE . . 2 ? 12.699 -8.226 13.240 1.00  67.12 0 G 1
ATOM   28  H HD13 . ILE . . 2 ? 11.578 -9.090 12.185 1.00  67.12 0 G 1
ATOM   29  N N   . ASP . . 3 ?  9.658 -3.505 15.826 1.00  79.56 0 G 1
ATOM   30  C CA  . ASP . . 3 ? 10.025 -2.177 16.323 1.00  79.56 0 G 1
ATOM   31  C C   . ASP . . 3 ? 11.523 -2.124 16.602 1.00  79.56 0 G 1
ATOM   32  O O   . ASP . . 3 ? 12.131 -3.124 16.993 1.00  79.56 0 G 1
ATOM   33  C CB  . ASP . . 3 ?  9.208 -1.809 17.565 1.00  79.56 0 G 1
ATOM   34  C CG  . ASP . . 3 ?  7.745 -1.545 17.214 1.00  79.56 0 G 1
ATOM   35  O OD1 . ASP . . 3 ?  7.479 -0.891 16.179 1.00  79.56 0 G 1
ATOM   36  O OD2 . ASP . . 3 ?  6.866 -1.968 17.988 1.00  79.56 -1 G 1
ATOM   37  H H   . ASP . . 3 ?  9.371 -4.198 16.502 1.00  79.56 0 G 1
ATOM   38  H HA  . ASP . . 3 ?  9.811 -1.432 15.557 1.00  79.56 0 G 1
ATOM   39  H HB2 . ASP . . 3 ?  9.284 -2.609 18.301 1.00  79.56 0 G 1
ATOM   40  H HB3 . ASP . . 3 ?  9.623 -0.902 18.004 1.00  79.56 0 G 1
ATOM   41  N N   . CYS . . 4 ? 12.133 -0.959 16.384 1.00  81.40 0 G 1
ATOM   42  C CA  . CYS . . 4 ? 13.557 -0.775 16.617 1.00  81.40 0 G 1
ATOM   43  C C   . CYS . . 4 ? 13.856 -0.845 18.123 1.00  81.40 0 G 1
ATOM   44  O O   . CYS . . 4 ? 13.835  0.154 18.837 1.00  81.40 0 G 1
ATOM   45  C CB  . CYS . . 4 ? 14.035  0.525 15.958 1.00  81.40 0 G 1
ATOM   46  S SG  . CYS . . 4 ? 13.865  0.613 14.151 1.00  81.40 0 G 1
ATOM   47  H H   . CYS . . 4 ? 11.595 -0.178 16.036 1.00  81.40 0 G 1
ATOM   48  H HA  . CYS . . 4 ? 14.093 -1.599 16.144 1.00  81.40 0 G 1
ATOM   49  H HB2 . CYS . . 4 ? 13.493  1.363 16.396 1.00  81.40 0 G 1
ATOM   50  H HB3 . CYS . . 4 ? 15.090  0.661 16.200 1.00  81.40 0 G 1
ATOM   51  N N   . GLN . . 5 ? 14.128 -2.057 18.607 1.00  70.73 0 G 1
ATOM   52  C CA  . GLN . . 5 ? 14.522 -2.354 19.979 1.00  70.73 0 G 1
ATOM   53  C C   . GLN . . 5 ? 15.907 -3.013 20.013 1.00  70.73 0 G 1
ATOM   54  O O   . GLN . . 5 ? 16.406 -3.534 19.012 1.00  70.73 0 G 1
ATOM   55  C CB  . GLN . . 5 ? 13.462 -3.229 20.668 1.00  70.73 0 G 1
ATOM   56  C CG  . GLN . . 5 ? 12.108 -2.514 20.822 1.00  70.73 0 G 1
ATOM   57  C CD  . GLN . . 5 ? 11.099 -3.308 21.651 1.00  70.73 0 G 1
ATOM   58  N NE2 . GLN . . 5 ?  9.896 -2.800 21.812 1.00  70.73 0 G 1
ATOM   59  O OE1 . GLN . . 5 ? 11.363 -4.380 22.177 1.00  70.73 0 G 1
ATOM   60  H H   . GLN . . 5 ? 13.981 -2.840 17.985 1.00  70.73 0 G 1
ATOM   61  H HA  . GLN . . 5 ? 14.596 -1.421 20.539 1.00  70.73 0 G 1
ATOM   62  H HB2 . GLN . . 5 ? 13.323 -4.148 20.100 1.00  70.73 0 G 1
ATOM   63  H HB3 . GLN . . 5 ? 13.825 -3.492 21.663 1.00  70.73 0 G 1
ATOM   64  H HG2 . GLN . . 5 ? 12.261 -1.548 21.303 1.00  70.73 0 G 1
ATOM   65  H HG3 . GLN . . 5 ? 11.677 -2.338 19.837 1.00  70.73 0 G 1
ATOM   66  H HE21 . GLN . . 5 ?  9.229 -3.365 22.317 1.00  70.73 0 G 1
ATOM   67  H HE22 . GLN . . 5 ?  9.626 -1.952 21.336 1.00  70.73 0 G 1
ATOM   68  N N   . GLY . . 6 ? 16.559 -2.944 21.176 1.00  61.12 0 G 1
ATOM   69  C CA  . GLY . . 6 ? 17.731 -3.770 21.496 1.00  61.12 0 G 1
ATOM   70  C C   . GLY . . 6 ? 19.015 -3.501 20.699 1.00  61.12 0 G 1
ATOM   71  O O   . GLY . . 6 ? 20.017 -4.176 20.907 1.00  61.12 0 G 1
ATOM   72  H H   . GLY . . 6 ? 16.083 -2.496 21.947 1.00  61.12 0 G 1
ATOM   73  H HA2 . GLY . . 6 ? 17.967 -3.654 22.554 1.00  61.12 0 G 1
ATOM   74  H HA3 . GLY . . 6 ? 17.467 -4.815 21.329 1.00  61.12 0 G 1
ATOM   75  N N   . GLY . . 7 ? 19.038 -2.504 19.809 1.00  64.80 0 G 1
ATOM   76  C CA  . GLY . . 7 ? 20.194 -2.251 18.941 1.00  64.80 0 G 1
ATOM   77  C C   . GLY . . 7 ? 20.267 -3.174 17.722 1.00  64.80 0 G 1
ATOM   78  O O   . GLY . . 7 ? 21.317 -3.239 17.071 1.00  64.80 0 G 1
ATOM   79  H H   . GLY . . 7 ? 18.169 -2.027 19.620 1.00  64.80 0 G 1
ATOM   80  H HA2 . GLY . . 7 ? 21.116 -2.366 19.513 1.00  64.80 0 G 1
ATOM   81  H HA3 . GLY . . 7 ? 20.135 -1.225 18.577 1.00  64.80 0 G 1
ATOM   82  N N   . SER . . 8 ? 19.171 -3.864 17.385 1.00  69.06 0 G 1
ATOM   83  C CA  . SER . . 8 ? 19.060 -4.556 16.103 1.00  69.06 0 G 1
ATOM   84  C C   . SER . . 8 ? 19.313 -3.576 14.954 1.00  69.06 0 G 1
ATOM   85  O O   . SER . . 8 ? 18.792 -2.463 14.927 1.00  69.06 0 G 1
ATOM   86  C CB  . SER . . 8 ? 17.688 -5.211 15.940 1.00  69.06 0 G 1
ATOM   87  O OG  . SER . . 8 ? 17.640 -5.882 14.690 1.00  69.06 0 G 1
ATOM   88  H H   . SER . . 8 ? 18.350 -3.802 17.971 1.00  69.06 0 G 1
ATOM   89  H HA  . SER . . 8 ? 19.812 -5.344 16.075 1.00  69.06 0 G 1
ATOM   90  H HB2 . SER . . 8 ? 16.911 -4.448 15.978 1.00  69.06 0 G 1
ATOM   91  H HB3 . SER . . 8 ? 17.527 -5.925 16.748 1.00  69.06 0 G 1
ATOM   92  H HG  . SER . . 8 ? 16.764 -6.271 14.633 1.00  69.06 0 G 1
ATOM   93  N N   . ARG . . 9 ? 20.148 -3.995 13.999 1.00  84.90 0 G 1
ATOM   94  C CA  . ARG . . 9 ? 20.439 -3.239 12.767 1.00  84.90 0 G 1
ATOM   95  C C   . ARG . . 9 ? 19.587 -3.701 11.587 1.00  84.90 0 G 1
ATOM   96  O O   . ARG . . 9 ? 19.821 -3.250 10.465 1.00  84.90 0 G 1
ATOM   97  C CB  . ARG . . 9 ? 21.937 -3.311 12.438 1.00  84.90 0 G 1
ATOM   98  C CG  . ARG . . 9 ? 22.799 -2.643 13.514 1.00  84.90 0 G 1
ATOM   99  C CD  . ARG . . 9 ? 24.263 -2.669 13.072 1.00  84.90 0 G 1
ATOM   100 N NE  . ARG . . 9 ? 25.130 -2.030 14.075 1.00  84.90 0 G 1
ATOM   101 C CZ  . ARG . . 9 ? 26.429 -1.828 13.967 1.00  84.90 0 G 1
ATOM   102 N NH1 . ARG . . 9 ? 27.099 -2.213 12.915 1.00  84.90 1 G 1
ATOM   103 N NH2 . ARG . . 9 ? 27.083 -1.231 14.923 1.00  84.90 0 G 1
ATOM   104 H H   . ARG . . 9 ? 20.521 -4.927 14.106 1.00  84.90 0 G 1
ATOM   105 H HA  . ARG . . 9 ? 20.161 -2.197 12.920 1.00  84.90 0 G 1
ATOM   106 H HB2 . ARG . . 9 ? 22.233 -4.355 12.326 1.00  84.90 0 G 1
ATOM   107 H HB3 . ARG . . 9 ? 22.117 -2.801 11.492 1.00  84.90 0 G 1
ATOM   108 H HG2 . ARG . . 9 ? 22.475 -1.610 13.649 1.00  84.90 0 G 1
ATOM   109 H HG3 . ARG . . 9 ? 22.695 -3.176 14.459 1.00  84.90 0 G 1
ATOM   110 H HD2 . ARG . . 9 ? 24.347 -2.139 12.123 1.00  84.90 0 G 1
ATOM   111 H HD3 . ARG . . 9 ? 24.566 -3.705 12.932 1.00  84.90 0 G 1
ATOM   112 H HE  . ARG . . 9 ? 24.673 -1.729 14.924 1.00  84.90 0 G 1
ATOM   113 H HH11 . ARG . . 9 ? 28.092 -2.050 12.842 1.00  84.90 0 G 1
ATOM   114 H HH12 . ARG . . 9 ? 26.589 -2.679 12.178 1.00  84.90 0 G 1
ATOM   115 H HH21 . ARG . . 9 ? 28.076 -1.065 14.845 1.00  84.90 0 G 1
ATOM   116 H HH22 . ARG . . 9 ? 26.581 -0.921 15.742 1.00  84.90 0 G 1
ATOM   117 N N   . MET . . 10 ? 18.685 -4.652 11.813 1.00  90.14 0 G 1
ATOM   118 C CA  . MET . . 10 ? 17.796 -5.185 10.782 1.00  90.14 0 G 1
ATOM   119 C C   . MET . . 10 ? 16.590 -4.274 10.594 1.00  90.14 0 G 1
ATOM   120 O O   . MET . . 10 ? 16.345 -3.401 11.421 1.00  90.14 0 G 1
ATOM   121 C CB  . MET . . 10 ? 17.376 -6.621 11.125 1.00  90.14 0 G 1
ATOM   122 C CG  . MET . . 10 ? 18.577 -7.571 11.187 1.00  90.14 0 G 1
ATOM   123 S SD  . MET . . 10 ? 19.583 -7.619  9.671 1.00  90.14 0 G 1
ATOM   124 C CE  . MET . . 10 ? 21.073 -6.728 10.185 1.00  90.14 0 G 1
ATOM   125 H H   . MET . . 10 ? 18.472 -4.886 12.772 1.00  90.14 0 G 1
ATOM   126 H HA  . MET . . 10 ? 18.323 -5.205  9.828 1.00  90.14 0 G 1
ATOM   127 H HB2 . MET . . 10 ? 16.853 -6.634 12.082 1.00  90.14 0 G 1
ATOM   128 H HB3 . MET . . 10 ? 16.693 -6.987 10.358 1.00  90.14 0 G 1
ATOM   129 H HG2 . MET . . 10 ? 19.210 -7.301 12.033 1.00  90.14 0 G 1
ATOM   130 H HG3 . MET . . 10 ? 18.196 -8.575 11.372 1.00  90.14 0 G 1
ATOM   131 H HE1 . MET . . 10 ? 20.831 -5.686 10.389 1.00  90.14 0 G 1
ATOM   132 H HE2 . MET . . 10 ? 21.809 -6.765  9.381 1.00  90.14 0 G 1
ATOM   133 H HE3 . MET . . 10 ? 21.490 -7.195 11.077 1.00  90.14 0 G 1
ATOM   134 N N   . CYS . . 11 ? 15.875 -4.462  9.487 1.00  94.16 0 G 1
ATOM   135 C CA  . CYS . . 11 ? 14.683 -3.685  9.179 1.00  94.16 0 G 1
ATOM   136 C C   . CYS . . 11 ? 13.698 -3.634 10.354 1.00  94.16 0 G 1
ATOM   137 O O   . CYS . . 11 ? 13.238 -4.670 10.837 1.00  94.16 0 G 1
ATOM   138 C CB  . CYS . . 11 ? 14.010 -4.276  7.942 1.00  94.16 0 G 1
ATOM   139 S SG  . CYS . . 11 ? 12.504 -3.415  7.425 1.00  94.16 0 G 1
ATOM   140 H H   . CYS . . 11 ? 16.176 -5.159  8.821 1.00  94.16 0 G 1
ATOM   141 H HA  . CYS . . 11 ? 15.000 -2.668  8.945 1.00  94.16 0 G 1
ATOM   142 H HB2 . CYS . . 11 ? 13.753 -5.317  8.137 1.00  94.16 0 G 1
ATOM   143 H HB3 . CYS . . 11 ? 14.723 -4.245  7.118 1.00  94.16 0 G 1
ATOM   144 N N   . CYS . . 12 ? 13.384 -2.421 10.797 1.00  93.40 0 G 1
ATOM   145 C CA  . CYS . . 12 ? 12.476 -2.152 11.893 1.00  93.40 0 G 1
ATOM   146 C C   . CYS . . 12 ? 11.782 -0.794 11.727 1.00  93.40 0 G 1
ATOM   147 O O   . CYS . . 12 ? 12.200  0.059 10.938 1.00  93.40 0 G 1
ATOM   148 C CB  . CYS . . 12 ? 13.251 -2.259 13.216 1.00  93.40 0 G 1
ATOM   149 S SG  . CYS . . 12 ? 14.653 -1.120 13.428 1.00  93.40 0 G 1
ATOM   150 H H   . CYS . . 12 ? 13.858 -1.622 10.398 1.00  93.40 0 G 1
ATOM   151 H HA  . CYS . . 12 ? 11.703 -2.921 11.884 1.00  93.40 0 G 1
ATOM   152 H HB2 . CYS . . 12 ? 12.557 -2.123 14.047 1.00  93.40 0 G 1
ATOM   153 H HB3 . CYS . . 12 ? 13.642 -3.274 13.286 1.00  93.40 0 G 1
ATOM   154 N N   . ARG . . 13 ? 10.696 -0.604 12.478 1.00  94.72 0 G 1
ATOM   155 C CA  . ARG . . 13 ?  9.969  0.657 12.595 1.00  94.72 0 G 1
ATOM   156 C C   . ARG . . 13 ? 10.599  1.509 13.690 1.00  94.72 0 G 1
ATOM   157 O O   . ARG . . 13 ? 10.694  1.084 14.841 1.00  94.72 0 G 1
ATOM   158 C CB  . ARG . . 13 ?  8.490  0.366 12.874 1.00  94.72 0 G 1
ATOM   159 C CG  . ARG . . 13 ?  7.644  1.650 12.864 1.00  94.72 0 G 1
ATOM   160 C CD  . ARG . . 13 ?  6.182  1.362 13.213 1.00  94.72 0 G 1
ATOM   161 N NE  . ARG . . 13 ?  6.040  0.886 14.601 1.00  94.72 0 G 1
ATOM   162 C CZ  . ARG . . 13 ?  5.328  1.407 15.581 1.00  94.72 0 G 1
ATOM   163 N NH1 . ARG . . 13 ?  4.556  2.445 15.432 1.00  94.72 1 G 1
ATOM   164 N NH2 . ARG . . 13 ?  5.417  0.879 16.763 1.00  94.72 0 G 1
ATOM   165 H H   . ARG . . 13 ? 10.417 -1.362 13.084 1.00  94.72 0 G 1
ATOM   166 H HA  . ARG . . 13 ? 10.046  1.203 11.655 1.00  94.72 0 G 1
ATOM   167 H HB2 . ARG . . 13 ?  8.102 -0.316 12.117 1.00  94.72 0 G 1
ATOM   168 H HB3 . ARG . . 13 ?  8.408 -0.124 13.844 1.00  94.72 0 G 1
ATOM   169 H HG2 . ARG . . 13 ?  7.692  2.099 11.872 1.00  94.72 0 G 1
ATOM   170 H HG3 . ARG . . 13 ?  8.036  2.364 13.588 1.00  94.72 0 G 1
ATOM   171 H HD2 . ARG . . 13 ?  5.615  2.282 13.072 1.00  94.72 0 G 1
ATOM   172 H HD3 . ARG . . 13 ?  5.789  0.610 12.528 1.00  94.72 0 G 1
ATOM   173 H HE  . ARG . . 13 ?  6.619  0.118 14.909 1.00  94.72 0 G 1
ATOM   174 H HH11 . ARG . . 13 ?  4.068  2.814 16.235 1.00  94.72 0 G 1
ATOM   175 H HH12 . ARG . . 13 ?  4.477  2.891 14.529 1.00  94.72 0 G 1
ATOM   176 H HH21 . ARG . . 13 ?  6.039  0.090 16.869 1.00  94.72 0 G 1
ATOM   177 H HH22 . ARG . . 13 ?  5.059  1.341 17.586 1.00  94.72 0 G 1
ATOM   178 N N   . GLN . . 14 ? 11.001  2.717 13.323 1.00  92.90 0 G 1
ATOM   179 C CA  . GLN . . 14 ? 11.469  3.742 14.239 1.00  92.90 0 G 1
ATOM   180 C C   . GLN . . 14 ? 10.320  4.704 14.536 1.00  92.90 0 G 1
ATOM   181 O O   . GLN . . 14 ?  9.731  5.276 13.615 1.00  92.90 0 G 1
ATOM   182 C CB  . GLN . . 14 ? 12.685  4.444 13.613 1.00  92.90 0 G 1
ATOM   183 C CG  . GLN . . 14 ? 13.294  5.532 14.507 1.00  92.90 0 G 1
ATOM   184 C CD  . GLN . . 14 ? 13.730  4.997 15.865 1.00  92.90 0 G 1
ATOM   185 N NE2 . GLN . . 14 ? 13.165  5.503 16.941 1.00  92.90 0 G 1
ATOM   186 O OE1 . GLN . . 14 ? 14.564  4.113 15.972 1.00  92.90 0 G 1
ATOM   187 H H   . GLN . . 14 ? 10.864  2.986 12.359 1.00  92.90 0 G 1
ATOM   188 H HA  . GLN . . 14 ? 11.785  3.273 15.171 1.00  92.90 0 G 1
ATOM   189 H HB2 . GLN . . 14 ? 12.389  4.896 12.667 1.00  92.90 0 G 1
ATOM   190 H HB3 . GLN . . 14 ? 13.452  3.698 13.405 1.00  92.90 0 G 1
ATOM   191 H HG2 . GLN . . 14 ? 12.576  6.341 14.635 1.00  92.90 0 G 1
ATOM   192 H HG3 . GLN . . 14 ? 14.173  5.946 14.010 1.00  92.90 0 G 1
ATOM   193 H HE21 . GLN . . 14 ? 13.423  5.105 17.832 1.00  92.90 0 G 1
ATOM   194 H HE22 . GLN . . 14 ? 12.460  6.220 16.853 1.00  92.90 0 G 1
ATOM   195 N N   . GLU . . 15 ? 10.016  4.894 15.818 1.00  93.73 0 G 1
ATOM   196 C CA  . GLU . . 15 ?  9.069  5.920 16.248 1.00  93.73 0 G 1
ATOM   197 C C   . GLU . . 15 ?  9.627  7.310 15.944 1.00  93.73 0 G 1
ATOM   198 O O   . GLU . . 15 ? 10.809  7.585 16.192 1.00  93.73 0 G 1
ATOM   199 C CB  . GLU . . 15 ?  8.723  5.788 17.734 1.00  93.73 0 G 1
ATOM   200 C CG  . GLU . . 15 ?  7.977  4.477 18.021 1.00  93.73 0 G 1
ATOM   201 C CD  . GLU . . 15 ?  7.492  4.374 19.474 1.00  93.73 0 G 1
ATOM   202 O OE1 . GLU . . 15 ?  6.495  3.646 19.680 1.00  93.73 0 G 1
ATOM   203 O OE2 . GLU . . 15 ?  8.135  4.987 20.357 1.00  93.73 -1 G 1
ATOM   204 H H   . GLU . . 15 ? 10.495  4.366 16.533 1.00  93.73 0 G 1
ATOM   205 H HA  . GLU . . 15 ?  8.147  5.794 15.681 1.00  93.73 0 G 1
ATOM   206 H HB2 . GLU . . 15 ?  8.084  6.625 18.018 1.00  93.73 0 G 1
ATOM   207 H HB3 . GLU . . 15 ?  9.641  5.829 18.320 1.00  93.73 0 G 1
ATOM   208 H HG2 . GLU . . 15 ?  8.638  3.637 17.809 1.00  93.73 0 G 1
ATOM   209 H HG3 . GLU . . 15 ?  7.121  4.410 17.349 1.00  93.73 0 G 1
ATOM   210 N N   . PHE . . 16 ?  8.781  8.168 15.378 1.00  95.47 0 G 1
ATOM   211 C CA  . PHE . . 16 ?  9.143  9.531 15.006 1.00  95.47 0 G 1
ATOM   212 C C   . PHE . . 16 ?  7.905 10.423 14.989 1.00  95.47 0 G 1
ATOM   213 O O   . PHE . . 16 ?  6.926 10.112 14.306 1.00  95.47 0 G 1
ATOM   214 C CB  . PHE . . 16 ?  9.831  9.530 13.634 1.00  95.47 0 G 1
ATOM   215 C CG  . PHE . . 16 ? 10.369 10.891 13.233 1.00  95.47 0 G 1
ATOM   216 C CD1 . PHE . . 16 ?  9.617 11.729 12.391 1.00  95.47 0 G 1
ATOM   217 C CD2 . PHE . . 16 ? 11.597 11.344 13.752 1.00  95.47 0 G 1
ATOM   218 C CE1 . PHE . . 16 ? 10.080 13.020 12.083 1.00  95.47 0 G 1
ATOM   219 C CE2 . PHE . . 16 ? 12.064 12.633 13.433 1.00  95.47 0 G 1
ATOM   220 C CZ  . PHE . . 16 ? 11.301 13.475 12.606 1.00  95.47 0 G 1
ATOM   221 H H   . PHE . . 16 ?  7.826  7.875 15.230 1.00  95.47 0 G 1
ATOM   222 H HA  . PHE . . 16 ?  9.844  9.922 15.743 1.00  95.47 0 G 1
ATOM   223 H HB2 . PHE . . 16 ? 10.658  8.822 13.665 1.00  95.47 0 G 1
ATOM   224 H HB3 . PHE . . 16 ?  9.128  9.185 12.877 1.00  95.47 0 G 1
ATOM   225 H HD1 . PHE . . 16 ?  8.659 11.405 12.012 1.00  95.47 0 G 1
ATOM   226 H HD2 . PHE . . 16 ? 12.165 10.715 14.422 1.00  95.47 0 G 1
ATOM   227 H HE1 . PHE . . 16 ?  9.471 13.686 11.491 1.00  95.47 0 G 1
ATOM   228 H HE2 . PHE . . 16 ? 12.983 13.003 13.865 1.00  95.47 0 G 1
ATOM   229 H HZ  . PHE . . 16 ? 11.621 14.487 12.410 1.00  95.47 0 G 1
ATOM   230 N N   . PHE . . 17 ?  7.971 11.528 15.727 1.00  97.22 0 G 1
ATOM   231 C CA  . PHE . . 17 ?  6.961 12.578 15.731 1.00  97.22 0 G 1
ATOM   232 C C   . PHE . . 17 ?  7.391 13.706 14.795 1.00  97.22 0 G 1
ATOM   233 O O   . PHE . . 17 ?  8.538 14.141 14.855 1.00  97.22 0 G 1
ATOM   234 C CB  . PHE . . 17 ?  6.746 13.076 17.164 1.00  97.22 0 G 1
ATOM   235 C CG  . PHE . . 17 ?  5.666 14.134 17.280 1.00  97.22 0 G 1
ATOM   236 C CD1 . PHE . . 17 ?  5.999 15.499 17.185 1.00  97.22 0 G 1
ATOM   237 C CD2 . PHE . . 17 ?  4.324 13.753 17.470 1.00  97.22 0 G 1
ATOM   238 C CE1 . PHE . . 17 ?  4.994 16.477 17.290 1.00  97.22 0 G 1
ATOM   239 C CE2 . PHE . . 17 ?  3.320 14.733 17.568 1.00  97.22 0 G 1
ATOM   240 C CZ  . PHE . . 17 ?  3.657 16.094 17.487 1.00  97.22 0 G 1
ATOM   241 H H   . PHE . . 17 ?  8.843 11.750 16.188 1.00  97.22 0 G 1
ATOM   242 H HA  . PHE . . 17 ?  6.014 12.179 15.369 1.00  97.22 0 G 1
ATOM   243 H HB2 . PHE . . 17 ?  6.472 12.229 17.793 1.00  97.22 0 G 1
ATOM   244 H HB3 . PHE . . 17 ?  7.681 13.483 17.546 1.00  97.22 0 G 1
ATOM   245 H HD1 . PHE . . 17 ?  7.022 15.803 17.026 1.00  97.22 0 G 1
ATOM   246 H HD2 . PHE . . 17 ?  4.063 12.707 17.546 1.00  97.22 0 G 1
ATOM   247 H HE1 . PHE . . 17 ?  5.246 17.524 17.220 1.00  97.22 0 G 1
ATOM   248 H HE2 . PHE . . 17 ?  2.288 14.452 17.707 1.00  97.22 0 G 1
ATOM   249 H HZ  . PHE . . 17 ?  2.890 16.849 17.573 1.00  97.22 0 G 1
ATOM   250 N N   . VAL . . 18 ?  6.468 14.174 13.958 1.00  96.51 0 G 1
ATOM   251 C CA  . VAL . . 18 ?  6.647 15.360 13.119 1.00  96.51 0 G 1
ATOM   252 C C   . VAL . . 18 ?  5.729 16.468 13.612 1.00  96.51 0 G 1
ATOM   253 O O   . VAL . . 18 ?  4.517 16.280 13.670 1.00  96.51 0 G 1
ATOM   254 C CB  . VAL . . 18 ?  6.434 15.044 11.625 1.00  96.51 0 G 1
ATOM   255 C CG1 . VAL . . 18 ?  5.127 14.313 11.292 1.00  96.51 0 G 1
ATOM   256 C CG2 . VAL . . 18 ?  6.489 16.317 10.772 1.00  96.51 0 G 1
ATOM   257 H H   . VAL . . 18 ?  5.538 13.785 14.003 1.00  96.51 0 G 1
ATOM   258 H HA  . VAL . . 18 ?  7.670 15.721 13.219 1.00  96.51 0 G 1
ATOM   259 H HB  . VAL . . 18 ?  7.253 14.395 11.319 1.00  96.51 0 G 1
ATOM   260 H HG11 . VAL . . 18 ?  4.267 14.929 11.561 1.00  96.51 0 G 1
ATOM   261 H HG12 . VAL . . 18 ?  5.073 13.368 11.831 1.00  96.51 0 G 1
ATOM   262 H HG13 . VAL . . 18 ?  5.086 14.104 10.224 1.00  96.51 0 G 1
ATOM   263 H HG21 . VAL . . 18 ?  6.583 16.060  9.716 1.00  96.51 0 G 1
ATOM   264 H HG22 . VAL . . 18 ?  5.579 16.903 10.907 1.00  96.51 0 G 1
ATOM   265 H HG23 . VAL . . 18 ?  7.333 16.933 11.082 1.00  96.51 0 G 1
ATOM   266 N N   . ASP . . 19 ?  6.306 17.624 13.933 1.00  97.36 0 G 1
ATOM   267 C CA  . ASP . . 19 ?  5.566 18.875 14.117 1.00  97.36 0 G 1
ATOM   268 C C   . ASP . . 19 ?  5.383 19.538 12.742 1.00  97.36 0 G 1
ATOM   269 O O   . ASP . . 19 ?  6.343 19.705 11.983 1.00  97.36 0 G 1
ATOM   270 C CB  . ASP . . 19 ?  6.315 19.754 15.139 1.00  97.36 0 G 1
ATOM   271 C CG  . ASP . . 19 ?  5.616 21.077 15.494 1.00  97.36 0 G 1
ATOM   272 O OD1 . ASP . . 19 ?  4.972 21.667 14.602 1.00  97.36 0 G 1
ATOM   273 O OD2 . ASP . . 19 ?  5.791 21.568 16.630 1.00  97.36 -1 G 1
ATOM   274 H H   . ASP . . 19 ?  7.311 17.697 13.870 1.00  97.36 0 G 1
ATOM   275 H HA  . ASP . . 19 ?  4.579 18.663 14.529 1.00  97.36 0 G 1
ATOM   276 H HB2 . ASP . . 19 ?  7.308 19.981 14.751 1.00  97.36 0 G 1
ATOM   277 H HB3 . ASP . . 19 ?  6.449 19.179 16.055 1.00  97.36 0 G 1
ATOM   278 N N   . PHE . . 20 ?  4.157 19.933 12.391 1.00  97.84 0 G 1
ATOM   279 C CA  . PHE . . 20 ?  3.891 20.569 11.100 1.00  97.84 0 G 1
ATOM   280 C C   . PHE . . 20 ?  4.593 21.926 10.938 1.00  97.84 0 G 1
ATOM   281 O O   . PHE . . 20 ?  4.809 22.370  9.807 1.00  97.84 0 G 1
ATOM   282 C CB  . PHE . . 20 ?  2.377 20.676 10.868 1.00  97.84 0 G 1
ATOM   283 C CG  . PHE . . 20 ?  1.700 19.351 10.568 1.00  97.84 0 G 1
ATOM   284 C CD1 . PHE . . 20 ?  2.125 18.567  9.478 1.00  97.84 0 G 1
ATOM   285 C CD2 . PHE . . 20 ?  0.613 18.917 11.344 1.00  97.84 0 G 1
ATOM   286 C CE1 . PHE . . 20 ?  1.479 17.355  9.174 1.00  97.84 0 G 1
ATOM   287 C CE2 . PHE . . 20 ? -0.033 17.704 11.048 1.00  97.84 0 G 1
ATOM   288 C CZ  . PHE . . 20 ?  0.397 16.921  9.963 1.00  97.84 0 G 1
ATOM   289 H H   . PHE . . 20 ?  3.410 19.876 13.068 1.00  97.84 0 G 1
ATOM   290 H HA  . PHE . . 20 ?  4.309 19.926 10.325 1.00  97.84 0 G 1
ATOM   291 H HB2 . PHE . . 20 ?  2.196 21.334 10.018 1.00  97.84 0 G 1
ATOM   292 H HB3 . PHE . . 20 ?  1.915 21.146 11.736 1.00  97.84 0 G 1
ATOM   293 H HD1 . PHE . . 20 ?  2.946 18.907  8.864 1.00  97.84 0 G 1
ATOM   294 H HD2 . PHE . . 20 ?  0.260 19.525 12.164 1.00  97.84 0 G 1
ATOM   295 H HE1 . PHE . . 20 ?  1.808 16.760  8.335 1.00  97.84 0 G 1
ATOM   296 H HE2 . PHE . . 20 ? -0.870 17.392 11.654 1.00  97.84 0 G 1
ATOM   297 H HZ  . PHE . . 20 ? -0.106 15.993  9.735 1.00  97.84 0 G 1
ATOM   298 N N   . ARG . . 21 ?  5.033 22.576 12.021 1.00  96.86 0 G 1
ATOM   299 C CA  . ARG . . 21 ?  5.916 23.752 11.977 1.00  96.86 0 G 1
ATOM   300 C C   . ARG . . 21 ?  7.272 23.430 11.354 1.00  96.86 0 G 1
ATOM   301 O O   . ARG . . 21 ?  7.790 24.268 10.621 1.00  96.86 0 G 1
ATOM   302 C CB  . ARG . . 21 ?  6.108 24.344 13.387 1.00  96.86 0 G 1
ATOM   303 C CG  . ARG . . 21 ?  4.811 24.896 13.999 1.00  96.86 0 G 1
ATOM   304 C CD  . ARG . . 21 ?  5.033 25.345 15.447 1.00  96.86 0 G 1
ATOM   305 N NE  . ARG . . 21 ?  3.775 25.822 16.066 1.00  96.86 0 G 1
ATOM   306 C CZ  . ARG . . 21 ?  3.256 25.414 17.216 1.00  96.86 0 G 1
ATOM   307 N NH1 . ARG . . 21 ?  3.870 24.591 18.014 1.00  96.86 1 G 1
ATOM   308 N NH2 . ARG . . 21 ?  2.063 25.796 17.574 1.00  96.86 0 G 1
ATOM   309 H H   . ARG . . 21 ?  4.844 22.161 12.923 1.00  96.86 0 G 1
ATOM   310 H HA  . ARG . . 21 ?  5.460 24.514 11.345 1.00  96.86 0 G 1
ATOM   311 H HB2 . ARG . . 21 ?  6.829 25.160 13.326 1.00  96.86 0 G 1
ATOM   312 H HB3 . ARG . . 21 ?  6.529 23.581 14.041 1.00  96.86 0 G 1
ATOM   313 H HG2 . ARG . . 21 ?  4.471 25.750 13.411 1.00  96.86 0 G 1
ATOM   314 H HG3 . ARG . . 21 ?  4.039 24.125 13.990 1.00  96.86 0 G 1
ATOM   315 H HD2 . ARG . . 21 ?  5.774 26.144 15.467 1.00  96.86 0 G 1
ATOM   316 H HD3 . ARG . . 21 ?  5.432 24.494 15.997 1.00  96.86 0 G 1
ATOM   317 H HE  . ARG . . 21 ?  3.181 26.413 15.501 1.00  96.86 0 G 1
ATOM   318 H HH11 . ARG . . 21 ?  3.310 24.185 18.750 1.00  96.86 0 G 1
ATOM   319 H HH12 . ARG . . 21 ?  4.608 24.015 17.636 1.00  96.86 0 G 1
ATOM   320 H HH21 . ARG . . 21 ?  1.472 26.309 16.934 1.00  96.86 0 G 1
ATOM   321 H HH22 . ARG . . 21 ?  1.537 25.199 18.196 1.00  96.86 0 G 1
ATOM   322 N N   . GLU . . 22 ?  7.816 22.225 11.550 1.00  94.76 0 G 1
ATOM   323 C CA  . GLU . . 22 ?  9.124 21.832 10.993 1.00  94.76 0 G 1
ATOM   324 C C   . GLU . . 22 ?  9.127 21.803  9.461 1.00  94.76 0 G 1
ATOM   325 O O   . GLU . . 22 ? 10.143 22.113  8.838 1.00  94.76 0 G 1
ATOM   326 C CB  . GLU . . 22 ?  9.564 20.452 11.504 1.00  94.76 0 G 1
ATOM   327 C CG  . GLU . . 22 ?  9.888 20.445 13.002 1.00  94.76 0 G 1
ATOM   328 C CD  . GLU . . 22 ? 10.417 19.087 13.496 1.00  94.76 0 G 1
ATOM   329 O OE1 . GLU . . 22 ? 10.769 19.015 14.695 1.00  94.76 0 G 1
ATOM   330 O OE2 . GLU . . 22 ? 10.538 18.146 12.674 1.00  94.76 -1 G 1
ATOM   331 H H   . GLU . . 22 ?  7.308 21.546 12.099 1.00  94.76 0 G 1
ATOM   332 H HA  . GLU . . 22 ?  9.874 22.562 11.298 1.00  94.76 0 G 1
ATOM   333 H HB2 . GLU . . 22 ?  8.794 19.713 11.280 1.00  94.76 0 G 1
ATOM   334 H HB3 . GLU . . 22 ? 10.467 20.170 10.962 1.00  94.76 0 G 1
ATOM   335 H HG2 . GLU . . 22 ? 10.644 21.207 13.190 1.00  94.76 0 G 1
ATOM   336 H HG3 . GLU . . 22 ?  8.995 20.721 13.562 1.00  94.76 0 G 1
ATOM   337 N N   . ILE . . 23 ?  7.985 21.493  8.845 1.00  95.73 0 G 1
ATOM   338 C CA  . ILE . . 23 ?  7.808 21.501  7.385 1.00  95.73 0 G 1
ATOM   339 C C   . ILE . . 23 ?  7.015 22.711  6.874 1.00  95.73 0 G 1
ATOM   340 O O   . ILE . . 23 ?  6.748 22.802  5.675 1.00  95.73 0 G 1
ATOM   341 C CB  . ILE . . 23 ?  7.247 20.157  6.876 1.00  95.73 0 G 1
ATOM   342 C CG1 . ILE . . 23 ?  5.832 19.877  7.423 1.00  95.73 0 G 1
ATOM   343 C CG2 . ILE . . 23 ?  8.234 19.022  7.207 1.00  95.73 0 G 1
ATOM   344 C CD1 . ILE . . 23 ?  5.202 18.633  6.787 1.00  95.73 0 G 1
ATOM   345 H H   . ILE . . 23 ?  7.202 21.226  9.427 1.00  95.73 0 G 1
ATOM   346 H HA  . ILE . . 23 ?  8.792 21.608  6.928 1.00  95.73 0 G 1
ATOM   347 H HB  . ILE . . 23 ?  7.183 20.216  5.790 1.00  95.73 0 G 1
ATOM   348 H HG12 . ILE . . 23 ?  5.188 20.728  7.203 1.00  95.73 0 G 1
ATOM   349 H HG13 . ILE . . 23 ?  5.868 19.742  8.504 1.00  95.73 0 G 1
ATOM   350 H HG21 . ILE . . 23 ?  8.219 18.817  8.278 1.00  95.73 0 G 1
ATOM   351 H HG22 . ILE . . 23 ?  7.958 18.116  6.668 1.00  95.73 0 G 1
ATOM   352 H HG23 . ILE . . 23 ?  9.244 19.307  6.914 1.00  95.73 0 G 1
ATOM   353 H HD11 . ILE . . 23 ?  4.160 18.550  7.093 1.00  95.73 0 G 1
ATOM   354 H HD12 . ILE . . 23 ?  5.730 17.738  7.116 1.00  95.73 0 G 1
ATOM   355 H HD13 . ILE . . 23 ?  5.243 18.706  5.700 1.00  95.73 0 G 1
ATOM   356 N N   . GLY . . 24 ?  6.666 23.658  7.748 1.00  97.17 0 G 1
ATOM   357 C CA  . GLY . . 24 ?  5.973 24.889  7.369 1.00  97.17 0 G 1
ATOM   358 C C   . GLY . . 24 ?  4.516 24.690  6.945 1.00  97.17 0 G 1
ATOM   359 O O   . GLY . . 24 ?  4.071 25.379  6.039 1.00  97.17 0 G 1
ATOM   360 H H   . GLY . . 24 ?  6.945 23.544  8.711 1.00  97.17 0 G 1
ATOM   361 H HA2 . GLY . . 24 ?  6.504 25.360  6.541 1.00  97.17 0 G 1
ATOM   362 H HA3 . GLY . . 24 ?  5.993 25.574  8.217 1.00  97.17 0 G 1
ATOM   363 N N   . TRP . . 25 ?  3.801 23.737  7.552 1.00  97.74 0 G 1
ATOM   364 C CA  . TRP . . 25 ?  2.390 23.410  7.266 1.00  97.74 0 G 1
ATOM   365 C C   . TRP . . 25 ?  1.403 23.844  8.359 1.00  97.74 0 G 1
ATOM   366 O O   . TRP . . 25 ?  0.199 23.637  8.239 1.00  97.74 0 G 1
ATOM   367 C CB  . TRP . . 25 ?  2.280 21.906  6.984 1.00  97.74 0 G 1
ATOM   368 C CG  . TRP . . 25 ?  2.741 21.451  5.636 1.00  97.74 0 G 1
ATOM   369 C CD1 . TRP . . 25 ?  3.391 22.195  4.712 1.00  97.74 0 G 1
ATOM   370 C CD2 . TRP . . 25 ?  2.523 20.150  5.014 1.00  97.74 0 G 1
ATOM   371 C CE2 . TRP . . 25 ?  3.046 20.197  3.688 1.00  97.74 0 G 1
ATOM   372 C CE3 . TRP . . 25 ?  1.912 18.947  5.428 1.00  97.74 0 G 1
ATOM   373 N NE1 . TRP . . 25 ?  3.575 21.461  3.565 1.00  97.74 0 G 1
ATOM   374 C CZ2 . TRP . . 25 ?  2.950 19.115  2.810 1.00  97.74 0 G 1
ATOM   375 C CZ3 . TRP . . 25 ?  1.847 17.837  4.564 1.00  97.74 0 G 1
ATOM   376 C CH2 . TRP . . 25 ?  2.381 17.918  3.264 1.00  97.74 0 G 1
ATOM   377 H H   . TRP . . 25 ?  4.272 23.165  8.239 1.00  97.74 0 G 1
ATOM   378 H HA  . TRP . . 25 ?  2.066 23.952  6.377 1.00  97.74 0 G 1
ATOM   379 H HB2 . TRP . . 25 ?  2.828 21.353  7.747 1.00  97.74 0 G 1
ATOM   380 H HB3 . TRP . . 25 ?  1.234 21.612  7.065 1.00  97.74 0 G 1
ATOM   381 H HD1 . TRP . . 25 ?  3.686 23.227  4.826 1.00  97.74 0 G 1
ATOM   382 H HE1 . TRP . . 25 ?  3.990 21.866  2.739 1.00  97.74 0 G 1
ATOM   383 H HE3 . TRP . . 25 ?  1.496 18.883  6.423 1.00  97.74 0 G 1
ATOM   384 H HZ2 . TRP . . 25 ?  3.308 19.202  1.794 1.00  97.74 0 G 1
ATOM   385 H HZ3 . TRP . . 25 ?  1.383 16.921  4.902 1.00  97.74 0 G 1
ATOM   386 H HH2 . TRP . . 25 ?  2.358 17.065  2.604 1.00  97.74 0 G 1
ATOM   387 N N   . HIS . . 26 ?  1.906 24.461  9.425 1.00  96.28 0 G 1
ATOM   388 C CA  . HIS . . 26 ?  1.121 24.952 10.562 1.00  96.28 0 G 1
ATOM   389 C C   . HIS . . 26 ?  0.192 26.138 10.240 1.00  96.28 0 G 1
ATOM   390 O O   . HIS . . 26 ? -0.562 26.575 11.101 1.00  96.28 0 G 1
ATOM   391 C CB  . HIS . . 26 ?  2.109 25.354 11.664 1.00  96.28 0 G 1
ATOM   392 C CG  . HIS . . 26 ?  2.939 26.570 11.309 1.00  96.28 0 G 1
ATOM   393 C CD2 . HIS . . 26 ?  2.694 27.862 11.694 1.00  96.28 0 G 1
ATOM   394 N ND1 . HIS . . 26 ?  4.061 26.596 10.510 1.00  96.28 0 G 1
ATOM   395 C CE1 . HIS . . 26 ?  4.481 27.868 10.420 1.00  96.28 0 G 1
ATOM   396 N NE2 . HIS . . 26 ?  3.693 28.676 11.143 1.00  96.28 0 G 1
ATOM   397 H H   . HIS . . 26 ?  2.907 24.597  9.450 1.00  96.28 0 G 1
ATOM   398 H HA  . HIS . . 26 ?  0.490 24.143 10.930 1.00  96.28 0 G 1
ATOM   399 H HB2 . HIS . . 26 ?  1.547 25.566 12.574 1.00  96.28 0 G 1
ATOM   400 H HB3 . HIS . . 26 ?  2.768 24.512 11.875 1.00  96.28 0 G 1
ATOM   401 H HD1 . HIS . . 26 ?  4.497 25.804 10.062 1.00  96.28 0 G 1
ATOM   402 H HD2 . HIS . . 26 ?  1.864 28.191 12.301 1.00  96.28 0 G 1
ATOM   403 H HE1 . HIS . . 26 ?  5.339 28.199  9.853 1.00  96.28 0 G 1
ATOM   404 N N   . ASP . . 27 ?  0.292 26.722  9.046 1.00  95.45 0 G 1
ATOM   405 C CA  . ASP . . 27 ? -0.546 27.834  8.592 1.00  95.45 0 G 1
ATOM   406 C C   . ASP . . 27 ? -1.885 27.354  8.019 1.00  95.45 0 G 1
ATOM   407 O O   . ASP . . 27 ? -2.910 28.010  8.207 1.00  95.45 0 G 1
ATOM   408 C CB  . ASP . . 27 ?  0.238 28.672  7.562 1.00  95.45 0 G 1
ATOM   409 C CG  . ASP . . 27 ?  0.629 27.918  6.278 1.00  95.45 0 G 1
ATOM   410 O OD1 . ASP . . 27 ?  0.839 26.684  6.348 1.00  95.45 0 G 1
ATOM   411 O OD2 . ASP . . 27 ?  0.745 28.591  5.229 1.00  95.45 -1 G 1
ATOM   412 H H   . ASP . . 27 ?  0.890 26.312  8.342 1.00  95.45 0 G 1
ATOM   413 H HA  . ASP . . 27 ? -0.775 28.476  9.442 1.00  95.45 0 G 1
ATOM   414 H HB2 . ASP . . 27 ?  1.147 29.042  8.036 1.00  95.45 0 G 1
ATOM   415 H HB3 . ASP . . 27 ? -0.368 29.536  7.294 1.00  95.45 0 G 1
ATOM   416 N N   . TRP . . 28 ? -1.884 26.208  7.333 1.00  97.42 0 G 1
ATOM   417 C CA  . TRP . . 28 ? -3.083 25.619  6.743 1.00  97.42 0 G 1
ATOM   418 C C   . TRP . . 28 ? -3.644 24.455  7.569 1.00  97.42 0 G 1
ATOM   419 O O   . TRP . . 28 ? -4.857 24.255  7.562 1.00  97.42 0 G 1
ATOM   420 C CB  . TRP . . 28 ? -2.806 25.239  5.285 1.00  97.42 0 G 1
ATOM   421 C CG  . TRP . . 28 ? -1.950 24.030  5.075 1.00  97.42 0 G 1
ATOM   422 C CD1 . TRP . . 28 ? -0.598 24.002  5.027 1.00  97.42 0 G 1
ATOM   423 C CD2 . TRP . . 28 ? -2.381 22.649  4.907 1.00  97.42 0 G 1
ATOM   424 C CE2 . TRP . . 28 ? -1.226 21.826  4.763 1.00  97.42 0 G 1
ATOM   425 C CE3 . TRP . . 28 ? -3.637 22.012  4.854 1.00  97.42 0 G 1
ATOM   426 N NE1 . TRP . . 28 ? -0.167 22.703  4.840 1.00  97.42 0 G 1
ATOM   427 C CZ2 . TRP . . 28 ? -1.311 20.437  4.592 1.00  97.42 0 G 1
ATOM   428 C CZ3 . TRP . . 28 ? -3.734 20.615  4.701 1.00  97.42 0 G 1
ATOM   429 C CH2 . TRP . . 28 ? -2.577 19.828  4.575 1.00  97.42 0 G 1
ATOM   430 H H   . TRP . . 28 ? -0.989 25.773  7.157 1.00  97.42 0 G 1
ATOM   431 H HA  . TRP . . 28 ? -3.865 26.377  6.721 1.00  97.42 0 G 1
ATOM   432 H HB2 . TRP . . 28 ? -2.348 26.089  4.780 1.00  97.42 0 G 1
ATOM   433 H HB3 . TRP . . 28 ? -3.765 25.057  4.800 1.00  97.42 0 G 1
ATOM   434 H HD1 . TRP . . 28 ?  0.040 24.866  5.142 1.00  97.42 0 G 1
ATOM   435 H HE1 . TRP . . 28 ?  0.806 22.432  4.832 1.00  97.42 0 G 1
ATOM   436 H HE3 . TRP . . 28 ? -4.526 22.621  4.907 1.00  97.42 0 G 1
ATOM   437 H HZ2 . TRP . . 28 ? -0.416 19.845  4.475 1.00  97.42 0 G 1
ATOM   438 H HZ3 . TRP . . 28 ? -4.705 20.143  4.647 1.00  97.42 0 G 1
ATOM   439 H HH2 . TRP . . 28 ? -2.666 18.760  4.441 1.00  97.42 0 G 1
ATOM   440 N N   . ILE . . 29 ? -2.815 23.717  8.315 1.00  98.42 0 G 1
ATOM   441 C CA  . ILE . . 29 ? -3.281 22.679  9.245 1.00  98.42 0 G 1
ATOM   442 C C   . ILE . . 29 ? -3.660 23.330 10.573 1.00  98.42 0 G 1
ATOM   443 O O   . ILE . . 29 ? -2.842 23.990 11.203 1.00  98.42 0 G 1
ATOM   444 C CB  . ILE . . 29 ? -2.241 21.555  9.439 1.00  98.42 0 G 1
ATOM   445 C CG1 . ILE . . 29 ? -1.959 20.886  8.078 1.00  98.42 0 G 1
ATOM   446 C CG2 . ILE . . 29 ? -2.761 20.532 10.469 1.00  98.42 0 G 1
ATOM   447 C CD1 . ILE . . 29 ? -0.877 19.808  8.108 1.00  98.42 0 G 1
ATOM   448 H H   . ILE . . 29 ? -1.825 23.920  8.290 1.00  98.42 0 G 1
ATOM   449 H HA  . ILE . . 29 ? -4.176 22.217  8.829 1.00  98.42 0 G 1
ATOM   450 H HB  . ILE . . 29 ? -1.315 21.986  9.819 1.00  98.42 0 G 1
ATOM   451 H HG12 . ILE . . 29 ? -2.878 20.456  7.682 1.00  98.42 0 G 1
ATOM   452 H HG13 . ILE . . 29 ? -1.611 21.653  7.385 1.00  98.42 0 G 1
ATOM   453 H HG21 . ILE . . 29 ? -2.057 19.708 10.588 1.00  98.42 0 G 1
ATOM   454 H HG22 . ILE . . 29 ? -3.731 20.138 10.164 1.00  98.42 0 G 1
ATOM   455 H HG23 . ILE . . 29 ? -2.853 20.994 11.452 1.00  98.42 0 G 1
ATOM   456 H HD11 . ILE . . 29 ? -0.667 19.478  7.090 1.00  98.42 0 G 1
ATOM   457 H HD12 . ILE . . 29 ?  0.032 20.220  8.547 1.00  98.42 0 G 1
ATOM   458 H HD13 . ILE . . 29 ? -1.211 18.943  8.681 1.00  98.42 0 G 1
ATOM   459 N N   . ILE . . 30 ? -4.903 23.112 11.004 1.00  98.24 0 G 1
ATOM   460 C CA  . ILE . . 30 ? -5.389 23.566 12.308 1.00  98.24 0 G 1
ATOM   461 C C   . ILE . . 30 ? -4.999 22.531 13.359 1.00  98.24 0 G 1
ATOM   462 O O   . ILE . . 30 ? -4.312 22.867 14.313 1.00  98.24 0 G 1
ATOM   463 C CB  . ILE . . 30 ? -6.911 23.830 12.274 1.00  98.24 0 G 1
ATOM   464 C CG1 . ILE . . 30 ? -7.255 24.923 11.239 1.00  98.24 0 G 1
ATOM   465 C CG2 . ILE . . 30 ? -7.441 24.227 13.665 1.00  98.24 0 G 1
ATOM   466 C CD1 . ILE . . 30 ? -8.730 24.921 10.832 1.00  98.24 0 G 1
ATOM   467 H H   . ILE . . 30 ? -5.491 22.489 10.470 1.00  98.24 0 G 1
ATOM   468 H HA  . ILE . . 30 ? -4.887 24.497 12.573 1.00  98.24 0 G 1
ATOM   469 H HB  . ILE . . 30 ? -7.416 22.908 11.984 1.00  98.24 0 G 1
ATOM   470 H HG12 . ILE . . 30 ? -6.681 24.775 10.324 1.00  98.24 0 G 1
ATOM   471 H HG13 . ILE . . 30 ? -6.991 25.901 11.641 1.00  98.24 0 G 1
ATOM   472 H HG21 . ILE . . 30 ? -8.516 24.409 13.630 1.00  98.24 0 G 1
ATOM   473 H HG22 . ILE . . 30 ? -6.930 25.122 14.019 1.00  98.24 0 G 1
ATOM   474 H HG23 . ILE . . 30 ? -7.265 23.427 14.384 1.00  98.24 0 G 1
ATOM   475 H HD11 . ILE . . 30 ? -9.369 25.182 11.676 1.00  98.24 0 G 1
ATOM   476 H HD12 . ILE . . 30 ? -8.874 25.650 10.034 1.00  98.24 0 G 1
ATOM   477 H HD13 . ILE . . 30 ? -8.998 23.934 10.454 1.00  98.24 0 G 1
ATOM   478 N N   . GLN . . 31 ? -5.428 21.277 13.175 1.00  98.37 0 G 1
ATOM   479 C CA  . GLN . . 31 ? -5.163 20.177 14.105 1.00  98.37 0 G 1
ATOM   480 C C   . GLN . . 31 ? -5.038 18.821 13.376 1.00  98.37 0 G 1
ATOM   481 O O   . GLN . . 31 ? -5.738 18.610 12.379 1.00  98.37 0 G 1
ATOM   482 C CB  . GLN . . 31 ? -6.271 20.122 15.172 1.00  98.37 0 G 1
ATOM   483 C CG  . GLN . . 31 ? -6.054 21.143 16.305 1.00  98.37 0 G 1
ATOM   484 C CD  . GLN . . 31 ? -4.979 20.759 17.315 1.00  98.37 0 G 1
ATOM   485 N NE2 . GLN . . 31 ? -4.271 21.683 17.905 1.00  98.37 0 G 1
ATOM   486 O OE1 . GLN . . 31 ? -4.783 19.600 17.635 1.00  98.37 0 G 1
ATOM   487 H H   . GLN . . 31 ? -5.902 21.054 12.310 1.00  98.37 0 G 1
ATOM   488 H HA  . GLN . . 31 ? -4.220 20.396 14.605 1.00  98.37 0 G 1
ATOM   489 H HB2 . GLN . . 31 ? -6.319 19.123 15.605 1.00  98.37 0 G 1
ATOM   490 H HB3 . GLN . . 31 ? -7.233 20.313 14.698 1.00  98.37 0 G 1
ATOM   491 H HG2 . GLN . . 31 ? -6.988 21.211 16.863 1.00  98.37 0 G 1
ATOM   492 H HG3 . GLN . . 31 ? -5.877 22.149 15.925 1.00  98.37 0 G 1
ATOM   493 H HE21 . GLN . . 31 ? -4.395 22.680 17.802 1.00  98.37 0 G 1
ATOM   494 H HE22 . GLN . . 31 ? -3.578 21.404 18.585 1.00  98.37 0 G 1
ATOM   495 N N   . PRO . . 32 ? -4.201 17.889 13.874 1.00  98.18 0 G 1
ATOM   496 C CA  . PRO . . 32 ? -3.321 18.077 15.029 1.00  98.18 0 G 1
ATOM   497 C C   . PRO . . 32 ? -2.124 18.988 14.696 1.00  98.18 0 G 1
ATOM   498 O O   . PRO . . 32 ? -1.830 19.200 13.522 1.00  98.18 0 G 1
ATOM   499 C CB  . PRO . . 32 ? -2.917 16.663 15.441 1.00  98.18 0 G 1
ATOM   500 C CG  . PRO . . 32 ? -2.840 15.926 14.107 1.00  98.18 0 G 1
ATOM   501 C CD  . PRO . . 32 ? -3.946 16.581 13.275 1.00  98.18 0 G 1
ATOM   502 H HA  . PRO . . 32 ? -3.872 18.514 15.861 1.00  98.18 0 G 1
ATOM   503 H HB2 . PRO . . 32 ? -3.705 16.226 16.053 1.00  98.18 0 G 1
ATOM   504 H HB3 . PRO . . 32 ? -1.969 16.649 15.979 1.00  98.18 0 G 1
ATOM   505 H HG2 . PRO . . 32 ? -3.008 14.855 14.230 1.00  98.18 0 G 1
ATOM   506 H HG3 . PRO . . 32 ? -1.867 16.111 13.651 1.00  98.18 0 G 1
ATOM   507 H HD2 . PRO . . 32 ? -3.605 16.685 12.245 1.00  98.18 0 G 1
ATOM   508 H HD3 . PRO . . 32 ? -4.847 15.968 13.297 1.00  98.18 0 G 1
ATOM   509 N N   . GLU . . 33 ? -1.423 19.530 15.700 1.00  97.19 0 G 1
ATOM   510 C CA  . GLU . . 33 ? -0.194 20.330 15.475 1.00  97.19 0 G 1
ATOM   511 C C   . GLU . . 33 ?  0.954 19.493 14.875 1.00  97.19 0 G 1
ATOM   512 O O   . GLU . . 33 ?  1.866 20.004 14.224 1.00  97.19 0 G 1
ATOM   513 C CB  . GLU . . 33 ?  0.321 20.935 16.792 1.00  97.19 0 G 1
ATOM   514 C CG  . GLU . . 33 ? -0.593 21.981 17.454 1.00  97.19 0 G 1
ATOM   515 C CD  . GLU . . 33 ?  0.180 22.752 18.543 1.00  97.19 0 G 1
ATOM   516 O OE1 . GLU . . 33 ?  0.184 24.008 18.521 1.00  97.19 0 G 1
ATOM   517 O OE2 . GLU . . 33 ?  0.913 22.109 19.326 1.00  97.19 -1 G 1
ATOM   518 H H   . GLU . . 33 ? -1.753 19.422 16.649 1.00  97.19 0 G 1
ATOM   519 H HA  . GLU . . 33 ? -0.410 21.140 14.778 1.00  97.19 0 G 1
ATOM   520 H HB2 . GLU . . 33 ?  0.511 20.128 17.499 1.00  97.19 0 G 1
ATOM   521 H HB3 . GLU . . 33 ?  1.272 21.422 16.579 1.00  97.19 0 G 1
ATOM   522 H HG2 . GLU . . 33 ? -1.457 21.478 17.892 1.00  97.19 0 G 1
ATOM   523 H HG3 . GLU . . 33 ? -0.942 22.675 16.689 1.00  97.19 0 G 1
ATOM   524 N N   . GLY . . 34 ?  0.902 18.183 15.088 1.00  97.90 0 G 1
ATOM   525 C CA  . GLY . . 34 ?  1.866 17.209 14.614 1.00  97.90 0 G 1
ATOM   526 C C   . GLY . . 34 ?  1.384 15.800 14.926 1.00  97.90 0 G 1
ATOM   527 O O   . GLY . . 34 ?  0.343 15.612 15.557 1.00  97.90 0 G 1
ATOM   528 H H   . GLY . . 34 ?  0.116 17.826 15.613 1.00  97.90 0 G 1
ATOM   529 H HA2 . GLY . . 34 ?  2.003 17.314 13.538 1.00  97.90 0 G 1
ATOM   530 H HA3 . GLY . . 34 ?  2.820 17.377 15.113 1.00  97.90 0 G 1
ATOM   531 N N   . TYR . . 35 ?  2.118 14.785 14.480 1.00  98.07 0 G 1
ATOM   532 C CA  . TYR . . 35 ?  1.704 13.400 14.685 1.00  98.07 0 G 1
ATOM   533 C C   . TYR . . 35 ?  2.876 12.412 14.672 1.00  98.07 0 G 1
ATOM   534 O O   . TYR . . 35 ?  3.950 12.676 14.128 1.00  98.07 0 G 1
ATOM   535 C CB  . TYR . . 35 ?  0.629 13.034 13.649 1.00  98.07 0 G 1
ATOM   536 C CG  . TYR . . 35 ?  1.150 12.760 12.254 1.00  98.07 0 G 1
ATOM   537 C CD1 . TYR . . 35 ?  1.633 13.797 11.429 1.00  98.07 0 G 1
ATOM   538 C CD2 . TYR . . 35 ?  1.134 11.444 11.779 1.00  98.07 0 G 1
ATOM   539 C CE1 . TYR . . 35 ?  2.114 13.506 10.136 1.00  98.07 0 G 1
ATOM   540 C CE2 . TYR . . 35 ?  1.593 11.153 10.485 1.00  98.07 0 G 1
ATOM   541 C CZ  . TYR . . 35 ?  2.096 12.179  9.660 1.00  98.07 0 G 1
ATOM   542 O OH  . TYR . . 35 ?  2.571 11.868  8.424 1.00  98.07 0 G 1
ATOM   543 H H   . TYR . . 35 ?  2.998 14.988 14.030 1.00  98.07 0 G 1
ATOM   544 H HA  . TYR . . 35 ?  1.242 13.331 15.669 1.00  98.07 0 G 1
ATOM   545 H HB2 . TYR . . 35 ? -0.115 13.829 13.591 1.00  98.07 0 G 1
ATOM   546 H HB3 . TYR . . 35 ?  0.102 12.151 14.010 1.00  98.07 0 G 1
ATOM   547 H HD1 . TYR . . 35 ?  1.638 14.816 11.787 1.00  98.07 0 G 1
ATOM   548 H HD2 . TYR . . 35 ?  0.747 10.663 12.418 1.00  98.07 0 G 1
ATOM   549 H HE1 . TYR . . 35 ?  2.498 14.294  9.506 1.00  98.07 0 G 1
ATOM   550 H HE2 . TYR . . 35 ?  1.572 10.135 10.126 1.00  98.07 0 G 1
ATOM   551 H HH  . TYR . . 35 ?  2.450 10.935  8.233 1.00  98.07 0 G 1
ATOM   552 N N   . ALA . . 36 ?  2.665 11.237 15.268 1.00  97.61 0 G 1
ATOM   553 C CA  . ALA . . 36 ?  3.631 10.141 15.260 1.00  97.61 0 G 1
ATOM   554 C C   . ALA . . 36 ?  3.591  9.391 13.916 1.00  97.61 0 G 1
ATOM   555 O O   . ALA . . 36 ?  2.915  8.370 13.783 1.00  97.61 0 G 1
ATOM   556 C CB  . ALA . . 36 ?  3.370  9.238 16.470 1.00  97.61 0 G 1
ATOM   557 H H   . ALA . . 36 ?  1.763 11.072 15.693 1.00  97.61 0 G 1
ATOM   558 H HA  . ALA . . 36 ?  4.636 10.550 15.375 1.00  97.61 0 G 1
ATOM   559 H HB1 . ALA . . 36 ?  2.364  8.823 16.422 1.00  97.61 0 G 1
ATOM   560 H HB2 . ALA . . 36 ?  4.091  8.420 16.476 1.00  97.61 0 G 1
ATOM   561 H HB3 . ALA . . 36 ?  3.481  9.811 17.392 1.00  97.61 0 G 1
ATOM   562 N N   . MET . . 37 ?  4.287  9.915 12.904 1.00  97.59 0 G 1
ATOM   563 C CA  . MET . . 37 ?  4.315  9.325 11.561 1.00  97.59 0 G 1
ATOM   564 C C   . MET . . 37 ?  5.114  8.022 11.484 1.00  97.59 0 G 1
ATOM   565 O O   . MET . . 37 ?  4.762  7.139 10.700 1.00  97.59 0 G 1
ATOM   566 C CB  . MET . . 37 ?  4.838 10.347 10.541 1.00  97.59 0 G 1
ATOM   567 C CG  . MET . . 37 ?  6.334 10.650 10.644 1.00  97.59 0 G 1
ATOM   568 S SD  . MET . . 37 ?  6.946 11.812  9.400 1.00  97.59 0 G 1
ATOM   569 C CE  . MET . . 37 ?  6.777 10.850  7.878 1.00  97.59 0 G 1
ATOM   570 H H   . MET . . 37 ?  4.765 10.791 13.067 1.00  97.59 0 G 1
ATOM   571 H HA  . MET . . 37 ?  3.290  9.080 11.283 1.00  97.59 0 G 1
ATOM   572 H HB2 . MET . . 37 ?  4.308 11.289 10.683 1.00  97.59 0 G 1
ATOM   573 H HB3 . MET . . 37 ?  4.615  9.970  9.543 1.00  97.59 0 G 1
ATOM   574 H HG2 . MET . . 37 ?  6.910  9.729 10.543 1.00  97.59 0 G 1
ATOM   575 H HG3 . MET . . 37 ?  6.524 11.073 11.630 1.00  97.59 0 G 1
ATOM   576 H HE1 . MET . . 37 ?  5.735 10.570  7.722 1.00  97.59 0 G 1
ATOM   577 H HE2 . MET . . 37 ?  7.096 11.464  7.036 1.00  97.59 0 G 1
ATOM   578 H HE3 . MET . . 37 ?  7.405  9.961  7.936 1.00  97.59 0 G 1
ATOM   579 N N   . ASN . . 38 ?  6.168  7.899 12.303 1.00  96.74 0 G 1
ATOM   580 C CA  . ASN . . 38 ?  7.157  6.815 12.268 1.00  96.74 0 G 1
ATOM   581 C C   . ASN . . 38 ?  7.866  6.690 10.903 1.00  96.74 0 G 1
ATOM   582 O O   . ASN . . 38 ?  7.530  7.364  9.930 1.00  96.74 0 G 1
ATOM   583 C CB  . ASN . . 38 ?  6.491  5.501 12.730 1.00  96.74 0 G 1
ATOM   584 C CG  . ASN . . 38 ?  5.627  5.688 13.960 1.00  96.74 0 G 1
ATOM   585 N ND2 . ASN . . 38 ?  4.443  5.119 13.969 1.00  96.74 0 G 1
ATOM   586 O OD1 . ASN . . 38 ?  5.995  6.364 14.905 1.00  96.74 0 G 1
ATOM   587 H H   . ASN . . 38 ?  6.326  8.654 12.955 1.00  96.74 0 G 1
ATOM   588 H HA  . ASN . . 38 ?  7.930  7.057 12.997 1.00  96.74 0 G 1
ATOM   589 H HB2 . ASN . . 38 ?  5.863  5.118 11.925 1.00  96.74 0 G 1
ATOM   590 H HB3 . ASN . . 38 ?  7.251  4.753 12.954 1.00  96.74 0 G 1
ATOM   591 H HD21 . ASN . . 38 ?  3.818  5.455 14.688 1.00  96.74 0 G 1
ATOM   592 H HD22 . ASN . . 38 ?  4.094  4.676 13.131 1.00  96.74 0 G 1
ATOM   593 N N   . PHE . . 39 ?  8.876  5.831 10.799 1.00  95.48 0 G 1
ATOM   594 C CA  . PHE . . 39 ?  9.456  5.434  9.510 1.00  95.48 0 G 1
ATOM   595 C C   . PHE . . 39 ? 10.175  4.087  9.618 1.00  95.48 0 G 1
ATOM   596 O O   . PHE . . 39 ? 10.366  3.555 10.710 1.00  95.48 0 G 1
ATOM   597 C CB  . PHE . . 39 ? 10.397  6.530  8.970 1.00  95.48 0 G 1
ATOM   598 C CG  . PHE . . 39 ? 11.582  6.848  9.859 1.00  95.48 0 G 1
ATOM   599 C CD1 . PHE . . 39 ? 11.485  7.870 10.820 1.00  95.48 0 G 1
ATOM   600 C CD2 . PHE . . 39 ? 12.785  6.130  9.721 1.00  95.48 0 G 1
ATOM   601 C CE1 . PHE . . 39 ? 12.585  8.171 11.641 1.00  95.48 0 G 1
ATOM   602 C CE2 . PHE . . 39 ? 13.881  6.428 10.550 1.00  95.48 0 G 1
ATOM   603 C CZ  . PHE . . 39 ? 13.781  7.447 11.509 1.00  95.48 0 G 1
ATOM   604 H H   . PHE . . 39 ?  9.204  5.366 11.633 1.00  95.48 0 G 1
ATOM   605 H HA  . PHE . . 39 ?  8.644  5.306  8.794 1.00  95.48 0 G 1
ATOM   606 H HB2 . PHE . . 39 ? 10.768  6.229  7.991 1.00  95.48 0 G 1
ATOM   607 H HB3 . PHE . . 39 ?  9.829  7.447  8.809 1.00  95.48 0 G 1
ATOM   608 H HD1 . PHE . . 39 ? 10.568  8.431 10.923 1.00  95.48 0 G 1
ATOM   609 H HD2 . PHE . . 39 ? 12.869  5.349  8.982 1.00  95.48 0 G 1
ATOM   610 H HE1 . PHE . . 39 ? 12.515  8.963 12.371 1.00  95.48 0 G 1
ATOM   611 H HE2 . PHE . . 39 ? 14.802  5.870 10.455 1.00  95.48 0 G 1
ATOM   612 H HZ  . PHE . . 39 ? 14.621  7.677 12.148 1.00  95.48 0 G 1
ATOM   613 N N   . CYS . . 40 ? 10.582  3.533  8.478 1.00  95.11 0 G 1
ATOM   614 C CA  . CYS . . 40 ? 11.302  2.266  8.401 1.00  95.11 0 G 1
ATOM   615 C C   . CYS . . 40 ? 12.803  2.491  8.205 1.00  95.11 0 G 1
ATOM   616 O O   . CYS . . 40 ? 13.215  3.326  7.398 1.00  95.11 0 G 1
ATOM   617 C CB  . CYS . . 40 ? 10.691  1.424  7.280 1.00  95.11 0 G 1
ATOM   618 S SG  . CYS . . 40 ?  8.936  1.083  7.531 1.00  95.11 0 G 1
ATOM   619 H H   . CYS . . 40 ? 10.421  4.027  7.612 1.00  95.11 0 G 1
ATOM   620 H HA  . CYS . . 40 ? 11.172  1.719  9.335 1.00  95.11 0 G 1
ATOM   621 H HB2 . CYS . . 40 ? 10.822  1.939  6.329 1.00  95.11 0 G 1
ATOM   622 H HB3 . CYS . . 40 ? 11.217  0.472  7.220 1.00  95.11 0 G 1
ATOM   623 N N   . ILE . . 41 ? 13.627  1.750  8.942 1.00  92.47 0 G 1
ATOM   624 C CA  . ILE . . 41 ? 15.087  1.816  8.845 1.00  92.47 0 G 1
ATOM   625 C C   . ILE . . 41 ? 15.709  0.454  9.143 1.00  92.47 0 G 1
ATOM   626 O O   . ILE . . 41 ? 15.120 -0.380  9.820 1.00  92.47 0 G 1
ATOM   627 C CB  . ILE . . 41 ? 15.641  2.930  9.766 1.00  92.47 0 G 1
ATOM   628 C CG1 . ILE . . 41 ? 17.132  3.217  9.467 1.00  92.47 0 G 1
ATOM   629 C CG2 . ILE . . 41 ? 15.414  2.616 11.257 1.00  92.47 0 G 1
ATOM   630 C CD1 . ILE . . 41 ? 17.641  4.547 10.034 1.00  92.47 0 G 1
ATOM   631 H H   . ILE . . 41 ? 13.233  1.097  9.604 1.00  92.47 0 G 1
ATOM   632 H HA  . ILE . . 41 ? 15.340  2.070  7.816 1.00  92.47 0 G 1
ATOM   633 H HB  . ILE . . 41 ? 15.083  3.836  9.528 1.00  92.47 0 G 1
ATOM   634 H HG12 . ILE . . 41 ? 17.750  2.419  9.878 1.00  92.47 0 G 1
ATOM   635 H HG13 . ILE . . 41 ? 17.275  3.246  8.387 1.00  92.47 0 G 1
ATOM   636 H HG21 . ILE . . 41 ? 14.364  2.389 11.437 1.00  92.47 0 G 1
ATOM   637 H HG22 . ILE . . 41 ? 16.007  1.756 11.570 1.00  92.47 0 G 1
ATOM   638 H HG23 . ILE . . 41 ? 15.677  3.474 11.875 1.00  92.47 0 G 1
ATOM   639 H HD11 . ILE . . 41 ? 17.051  5.372  9.637 1.00  92.47 0 G 1
ATOM   640 H HD12 . ILE . . 41 ? 18.682  4.688  9.743 1.00  92.47 0 G 1
ATOM   641 H HD13 . ILE . . 41 ? 17.580  4.546 11.123 1.00  92.47 0 G 1
ATOM   642 N N   . GLY . . 42 ? 16.921  0.232  8.643 1.00  92.08 0 G 1
ATOM   643 C CA  . GLY . . 42 ? 17.703 -0.965  8.924 1.00  92.08 0 G 1
ATOM   644 C C   . GLY . . 42 ? 18.074 -1.731  7.663 1.00  92.08 0 G 1
ATOM   645 O O   . GLY . . 42 ? 17.741 -1.351  6.541 1.00  92.08 0 G 1
ATOM   646 H H   . GLY . . 42 ? 17.311  0.920  8.015 1.00  92.08 0 G 1
ATOM   647 H HA2 . GLY . . 42 ? 17.155 -1.638  9.584 1.00  92.08 0 G 1
ATOM   648 H HA3 . GLY . . 42 ? 18.619 -0.679  9.440 1.00  92.08 0 G 1
ATOM   649 N N   . GLN . . 43 ? 18.836 -2.797  7.859 1.00  92.41 0 G 1
ATOM   650 C CA  . GLN . . 43 ? 19.376 -3.619  6.787 1.00  92.41 0 G 1
ATOM   651 C C   . GLN . . 43 ? 18.420 -4.754  6.420 1.00  92.41 0 G 1
ATOM   652 O O   . GLN . . 43 ? 17.783 -5.358  7.283 1.00  92.41 0 G 1
ATOM   653 C CB  . GLN . . 43 ? 20.754 -4.165  7.191 1.00  92.41 0 G 1
ATOM   654 C CG  . GLN . . 43 ? 21.771 -3.044  7.447 1.00  92.41 0 G 1
ATOM   655 C CD  . GLN . . 43 ? 23.153 -3.559  7.834 1.00  92.41 0 G 1
ATOM   656 N NE2 . GLN . . 43 ? 24.163 -2.719  7.773 1.00  92.41 0 G 1
ATOM   657 O OE1 . GLN . . 43 ? 23.376 -4.702  8.198 1.00  92.41 0 G 1
ATOM   658 H H   . GLN . . 43 ? 19.062 -3.051  8.810 1.00  92.41 0 G 1
ATOM   659 H HA  . GLN . . 43 ? 19.507 -2.997  5.902 1.00  92.41 0 G 1
ATOM   660 H HB2 . GLN . . 43 ? 20.646 -4.772  8.090 1.00  92.41 0 G 1
ATOM   661 H HB3 . GLN . . 43 ? 21.132 -4.798  6.389 1.00  92.41 0 G 1
ATOM   662 H HG2 . GLN . . 43 ? 21.421 -2.400  8.255 1.00  92.41 0 G 1
ATOM   663 H HG3 . GLN . . 43 ? 21.863 -2.439  6.545 1.00  92.41 0 G 1
ATOM   664 H HE21 . GLN . . 43 ? 25.074 -3.117  7.957 1.00  92.41 0 G 1
ATOM   665 H HE22 . GLN . . 43 ? 24.014 -1.775  7.447 1.00  92.41 0 G 1
ATOM   666 N N   . CYS . . 44 ? 18.411 -5.089  5.134 1.00  94.15 0 G 1
ATOM   667 C CA  . CYS . . 44 ? 17.722 -6.243  4.567 1.00  94.15 0 G 1
ATOM   668 C C   . CYS . . 44 ? 18.732 -7.133  3.828 1.00  94.15 0 G 1
ATOM   669 O O   . CYS . . 44 ? 18.737 -7.174  2.594 1.00  94.15 0 G 1
ATOM   670 C CB  . CYS . . 44 ? 16.623 -5.724  3.644 1.00  94.15 0 G 1
ATOM   671 S SG  . CYS . . 44 ? 15.253 -4.933  4.498 1.00  94.15 0 G 1
ATOM   672 H H   . CYS . . 44 ? 18.892 -4.484  4.481 1.00  94.15 0 G 1
ATOM   673 H HA  . CYS . . 44 ? 17.255 -6.838  5.352 1.00  94.15 0 G 1
ATOM   674 H HB2 . CYS . . 44 ? 17.070 -5.005  2.959 1.00  94.15 0 G 1
ATOM   675 H HB3 . CYS . . 44 ? 16.221 -6.550  3.057 1.00  94.15 0 G 1
ATOM   676 N N   . PRO . . 45 ? 19.664 -7.793  4.543 1.00  92.37 0 G 1
ATOM   677 C CA  . PRO . . 45 ? 20.618 -8.680  3.894 1.00  92.37 0 G 1
ATOM   678 C C   . PRO . . 45 ? 19.889 -9.889  3.291 1.00  92.37 0 G 1
ATOM   679 O O   . PRO . . 45 ? 18.831 -10.289  3.770 1.00  92.37 0 G 1
ATOM   680 C CB  . PRO . . 45 ? 21.619 -9.060  4.985 1.00  92.37 0 G 1
ATOM   681 C CG  . PRO . . 45 ? 20.777 -9.023  6.256 1.00  92.37 0 G 1
ATOM   682 C CD  . PRO . . 45 ? 19.785 -7.885  5.995 1.00  92.37 0 G 1
ATOM   683 H HA  . PRO . . 45 ? 21.135 -8.148  3.096 1.00  92.37 0 G 1
ATOM   684 H HB2 . PRO . . 45 ? 22.395 -8.297  5.044 1.00  92.37 0 G 1
ATOM   685 H HB3 . PRO . . 45 ? 22.061 -10.040  4.810 1.00  92.37 0 G 1
ATOM   686 H HG2 . PRO . . 45 ? 20.255 -9.975  6.347 1.00  92.37 0 G 1
ATOM   687 H HG3 . PRO . . 45 ? 21.385 -8.833  7.140 1.00  92.37 0 G 1
ATOM   688 H HD2 . PRO . . 45 ? 18.827 -8.102  6.467 1.00  92.37 0 G 1
ATOM   689 H HD3 . PRO . . 45 ? 20.193 -6.955  6.389 1.00  92.37 0 G 1
ATOM   690 N N   . LEU . . 46 ? 20.483 -10.500  2.262 1.00  92.54 0 G 1
ATOM   691 C CA  . LEU . . 46 ? 19.847 -11.548  1.448 1.00  92.54 0 G 1
ATOM   692 C C   . LEU . . 46 ? 19.244 -12.700  2.273 1.00  92.54 0 G 1
ATOM   693 O O   . LEU . . 46 ? 18.115 -13.111  2.044 1.00  92.54 0 G 1
ATOM   694 C CB  . LEU . . 46 ? 20.915 -12.072  0.470 1.00  92.54 0 G 1
ATOM   695 C CG  . LEU . . 46 ? 20.392 -13.092 -0.558 1.00  92.54 0 G 1
ATOM   696 C CD1 . LEU . . 46 ? 19.503 -12.439 -1.611 1.00  92.54 0 G 1
ATOM   697 C CD2 . LEU . . 46 ? 21.583 -13.720 -1.279 1.00  92.54 0 G 1
ATOM   698 H H   . LEU . . 46 ? 21.325 -10.084  1.892 1.00  92.54 0 G 1
ATOM   699 H HA  . LEU . . 46 ? 19.029 -11.097  0.885 1.00  92.54 0 G 1
ATOM   700 H HB2 . LEU . . 46 ? 21.350 -11.232 -0.072 1.00  92.54 0 G 1
ATOM   701 H HB3 . LEU . . 46 ? 21.707 -12.546  1.049 1.00  92.54 0 G 1
ATOM   702 H HG  . LEU . . 46 ? 19.835 -13.883 -0.055 1.00  92.54 0 G 1
ATOM   703 H HD11 . LEU . . 46 ? 18.684 -11.898 -1.136 1.00  92.54 0 G 1
ATOM   704 H HD12 . LEU . . 46 ? 20.080 -11.747 -2.225 1.00  92.54 0 G 1
ATOM   705 H HD13 . LEU . . 46 ? 19.073 -13.217 -2.243 1.00  92.54 0 G 1
ATOM   706 H HD21 . LEU . . 46 ? 22.173 -12.958 -1.788 1.00  92.54 0 G 1
ATOM   707 H HD22 . LEU . . 46 ? 22.203 -14.261 -0.564 1.00  92.54 0 G 1
ATOM   708 H HD23 . LEU . . 46 ? 21.216 -14.435 -2.017 1.00  92.54 0 G 1
ATOM   709 N N   . HIS . . 47 ? 19.960 -13.183  3.286 1.00  91.96 0 G 1
ATOM   710 C CA  . HIS . . 47 ? 19.508 -14.281  4.149 1.00  91.96 0 G 1
ATOM   711 C C   . HIS . . 47 ? 18.370 -13.903  5.116 1.00  91.96 0 G 1
ATOM   712 O O   . HIS . . 47 ? 17.837 -14.783  5.781 1.00  91.96 0 G 1
ATOM   713 C CB  . HIS . . 47 ? 20.721 -14.872  4.885 1.00  91.96 0 G 1
ATOM   714 C CG  . HIS . . 47 ? 21.432 -13.887  5.782 1.00  91.96 0 G 1
ATOM   715 C CD2 . HIS . . 47 ? 21.427 -13.881  7.149 1.00  91.96 0 G 1
ATOM   716 N ND1 . HIS . . 47 ? 22.242 -12.848  5.382 1.00  91.96 0 G 1
ATOM   717 C CE1 . HIS . . 47 ? 22.669 -12.207  6.484 1.00  91.96 0 G 1
ATOM   718 N NE2 . HIS . . 47 ? 22.190 -12.795  7.584 1.00  91.96 0 G 1
ATOM   719 H H   . HIS . . 47 ? 20.881 -12.799  3.448 1.00  91.96 0 G 1
ATOM   720 H HA  . HIS . . 47 ? 19.099 -15.066  3.513 1.00  91.96 0 G 1
ATOM   721 H HB2 . HIS . . 47 ? 20.388 -15.718  5.484 1.00  91.96 0 G 1
ATOM   722 H HB3 . HIS . . 47 ? 21.430 -15.255  4.151 1.00  91.96 0 G 1
ATOM   723 H HD1 . HIS . . 47 ? 22.565 -12.683  4.440 1.00  91.96 0 G 1
ATOM   724 H HD2 . HIS . . 47 ? 20.952 -14.620  7.779 1.00  91.96 0 G 1
ATOM   725 H HE1 . HIS . . 47 ? 23.339 -11.361  6.497 1.00  91.96 0 G 1
ATOM   726 N N   . ILE . . 48 ? 17.998 -12.621  5.199 1.00  93.92 0 G 1
ATOM   727 C CA  . ILE . . 48 ? 16.929 -12.094  6.062 1.00  93.92 0 G 1
ATOM   728 C C   . ILE . . 48 ? 15.767 -11.533  5.236 1.00  93.92 0 G 1
ATOM   729 O O   . ILE . . 48 ? 14.618 -11.687  5.623 1.00  93.92 0 G 1
ATOM   730 C CB  . ILE . . 48 ? 17.520 -11.038  7.030 1.00  93.92 0 G 1
ATOM   731 C CG1 . ILE . . 48 ? 18.406 -11.761  8.065 1.00  93.92 0 G 1
ATOM   732 C CG2 . ILE . . 48 ? 16.441 -10.222  7.754 1.00  93.92 0 G 1
ATOM   733 C CD1 . ILE . . 48 ? 19.170 -10.902  9.075 1.00  93.92 0 G 1
ATOM   734 H H   . ILE . . 48 ? 18.464 -11.961  4.591 1.00  93.92 0 G 1
ATOM   735 H HA  . ILE . . 48 ? 16.508 -12.902  6.661 1.00  93.92 0 G 1
ATOM   736 H HB  . ILE . . 48 ? 18.123 -10.339  6.451 1.00  93.92 0 G 1
ATOM   737 H HG12 . ILE . . 48 ? 17.750 -12.419  8.635 1.00  93.92 0 G 1
ATOM   738 H HG13 . ILE . . 48 ? 19.143 -12.369  7.539 1.00  93.92 0 G 1
ATOM   739 H HG21 . ILE . . 48 ? 16.884 -9.514  8.455 1.00  93.92 0 G 1
ATOM   740 H HG22 . ILE . . 48 ? 15.869 -9.639  7.032 1.00  93.92 0 G 1
ATOM   741 H HG23 . ILE . . 48 ? 15.775 -10.899  8.288 1.00  93.92 0 G 1
ATOM   742 H HD11 . ILE . . 48 ? 19.804 -11.548  9.681 1.00  93.92 0 G 1
ATOM   743 H HD12 . ILE . . 48 ? 19.804 -10.185  8.554 1.00  93.92 0 G 1
ATOM   744 H HD13 . ILE . . 48 ? 18.476 -10.388  9.739 1.00  93.92 0 G 1
ATOM   745 N N   . ALA . . 49 ? 16.025 -10.899  4.092 1.00  95.21 0 G 1
ATOM   746 C CA  . ALA . . 49 ? 15.014 -10.112  3.384 1.00  95.21 0 G 1
ATOM   747 C C   . ALA . . 49 ? 13.764 -10.905  2.954 1.00  95.21 0 G 1
ATOM   748 O O   . ALA . . 49 ? 12.677 -10.341  2.911 1.00  95.21 0 G 1
ATOM   749 C CB  . ALA . . 49 ? 15.694 -9.457  2.179 1.00  95.21 0 G 1
ATOM   750 H H   . ALA . . 49 ? 16.987 -10.804  3.795 1.00  95.21 0 G 1
ATOM   751 H HA  . ALA . . 49 ? 14.667 -9.326  4.054 1.00  95.21 0 G 1
ATOM   752 H HB1 . ALA . . 49 ? 14.968 -8.850  1.638 1.00  95.21 0 G 1
ATOM   753 H HB2 . ALA . . 49 ? 16.519 -8.826  2.513 1.00  95.21 0 G 1
ATOM   754 H HB3 . ALA . . 49 ? 16.081 -10.222  1.506 1.00  95.21 0 G 1
ATOM   755 N N   . GLY . . 50 ? 13.908 -12.201  2.661 1.00  96.12 0 G 1
ATOM   756 C CA  . GLY . . 50 ? 12.807 -13.073  2.236 1.00  96.12 0 G 1
ATOM   757 C C   . GLY . . 50 ? 12.209 -13.963  3.329 1.00  96.12 0 G 1
ATOM   758 O O   . GLY . . 50 ? 11.482 -14.891  2.992 1.00  96.12 0 G 1
ATOM   759 H H   . GLY . . 50 ? 14.840 -12.588  2.696 1.00  96.12 0 G 1
ATOM   760 H HA2 . GLY . . 50 ? 13.163 -13.729  1.441 1.00  96.12 0 G 1
ATOM   761 H HA3 . GLY . . 50 ? 12.000 -12.468  1.823 1.00  96.12 0 G 1
ATOM   762 N N   . MET . . 51 ? 12.545 -13.765  4.608 1.00  96.69 0 G 1
ATOM   763 C CA  . MET . . 51 ? 12.051 -14.632  5.689 1.00  96.69 0 G 1
ATOM   764 C C   . MET . . 51 ? 10.654 -14.205  6.189 1.00  96.69 0 G 1
ATOM   765 O O   . MET . . 51 ? 10.319 -13.018  6.102 1.00  96.69 0 G 1
ATOM   766 C CB  . MET . . 51 ? 13.095 -14.708  6.817 1.00  96.69 0 G 1
ATOM   767 C CG  . MET . . 51 ? 13.066 -13.505  7.761 1.00  96.69 0 G 1
ATOM   768 S SD  . MET . . 51 ? 14.278 -13.605  9.093 1.00  96.69 0 G 1
ATOM   769 C CE  . MET . . 51 ? 13.257 -14.524 10.262 1.00  96.69 0 G 1
ATOM   770 H H   . MET . . 51 ? 13.103 -12.959  4.851 1.00  96.69 0 G 1
ATOM   771 H HA  . MET . . 51 ? 11.956 -15.638  5.283 1.00  96.69 0 G 1
ATOM   772 H HB2 . MET . . 51 ? 12.926 -15.606  7.412 1.00  96.69 0 G 1
ATOM   773 H HB3 . MET . . 51 ? 14.090 -14.794  6.381 1.00  96.69 0 G 1
ATOM   774 H HG2 . MET . . 51 ? 12.076 -13.408  8.207 1.00  96.69 0 G 1
ATOM   775 H HG3 . MET . . 51 ? 13.247 -12.595  7.190 1.00  96.69 0 G 1
ATOM   776 H HE1 . MET . . 51 ? 13.806 -14.661 11.194 1.00  96.69 0 G 1
ATOM   777 H HE2 . MET . . 51 ? 12.999 -15.493  9.835 1.00  96.69 0 G 1
ATOM   778 H HE3 . MET . . 51 ? 12.343 -13.964 10.465 1.00  96.69 0 G 1
ATOM   779 N N   . PRO . . 52 ?  9.858 -15.120  6.777 1.00  97.36 0 G 1
ATOM   780 C CA  . PRO . . 52 ?  8.568 -14.767  7.370 1.00  97.36 0 G 1
ATOM   781 C C   . PRO . . 52 ?  8.738 -13.765  8.522 1.00  97.36 0 G 1
ATOM   782 O O   . PRO . . 52 ?  9.712 -13.812  9.282 1.00  97.36 0 G 1
ATOM   783 C CB  . PRO . . 52 ?  7.946 -16.087  7.833 1.00  97.36 0 G 1
ATOM   784 C CG  . PRO . . 52 ?  9.165 -16.968  8.097 1.00  97.36 0 G 1
ATOM   785 C CD  . PRO . . 52 ? 10.145 -16.529  7.015 1.00  97.36 0 G 1
ATOM   786 H HA  . PRO . . 52 ?  7.924 -14.323  6.612 1.00  97.36 0 G 1
ATOM   787 H HB2 . PRO . . 52 ?  7.330 -15.960  8.723 1.00  97.36 0 G 1
ATOM   788 H HB3 . PRO . . 52 ?  7.355 -16.511  7.023 1.00  97.36 0 G 1
ATOM   789 H HG2 . PRO . . 52 ?  8.933 -18.030  8.002 1.00  97.36 0 G 1
ATOM   790 H HG3 . PRO . . 52 ?  9.577 -16.748  9.082 1.00  97.36 0 G 1
ATOM   791 H HD2 . PRO . . 52 ? 11.163 -16.703  7.362 1.00  97.36 0 G 1
ATOM   792 H HD3 . PRO . . 52 ?  9.962 -17.096  6.102 1.00  97.36 0 G 1
ATOM   793 N N   . GLY . . 53 ?  7.792 -12.838  8.629 1.00  94.81 0 G 1
ATOM   794 C CA  . GLY . . 53 ?  7.767 -11.713  9.561 1.00  94.81 0 G 1
ATOM   795 C C   . GLY . . 53 ?  8.608 -10.507  9.132 1.00  94.81 0 G 1
ATOM   796 O O   . GLY . . 53 ?  8.484 -9.447  9.745 1.00  94.81 0 G 1
ATOM   797 H H   . GLY . . 53 ?  6.985 -12.943  8.033 1.00  94.81 0 G 1
ATOM   798 H HA2 . GLY . . 53 ?  6.734 -11.382  9.669 1.00  94.81 0 G 1
ATOM   799 H HA3 . GLY . . 53 ?  8.126 -12.049 10.533 1.00  94.81 0 G 1
ATOM   800 N N   . ILE . . 54 ?  9.451 -10.649  8.101 1.00  95.54 0 G 1
ATOM   801 C CA  . ILE . . 54 ? 10.306 -9.571  7.579 1.00  95.54 0 G 1
ATOM   802 C C   . ILE . . 54 ? 10.044 -9.300  6.101 1.00  95.54 0 G 1
ATOM   803 O O   . ILE . . 54 ? 10.075 -8.139  5.707 1.00  95.54 0 G 1
ATOM   804 C CB  . ILE . . 54 ? 11.796 -9.865  7.863 1.00  95.54 0 G 1
ATOM   805 C CG1 . ILE . . 54 ? 12.030 -9.815  9.390 1.00  95.54 0 G 1
ATOM   806 C CG2 . ILE . . 54 ? 12.715 -8.869  7.132 1.00  95.54 0 G 1
ATOM   807 C CD1 . ILE . . 54 ? 13.478 -10.007  9.852 1.00  95.54 0 G 1
ATOM   808 H H   . ILE . . 54 ?  9.486 -11.550  7.648 1.00  95.54 0 G 1
ATOM   809 H HA  . ILE . . 54 ? 10.055 -8.640  8.090 1.00  95.54 0 G 1
ATOM   810 H HB  . ILE . . 54 ? 12.027 -10.866  7.500 1.00  95.54 0 G 1
ATOM   811 H HG12 . ILE . . 54 ? 11.436 -10.598  9.863 1.00  95.54 0 G 1
ATOM   812 H HG13 . ILE . . 54 ? 11.678 -8.853  9.763 1.00  95.54 0 G 1
ATOM   813 H HG21 . ILE . . 54 ? 12.456 -7.848  7.410 1.00  95.54 0 G 1
ATOM   814 H HG22 . ILE . . 54 ? 13.760 -9.061  7.376 1.00  95.54 0 G 1
ATOM   815 H HG23 . ILE . . 54 ? 12.618 -8.993  6.053 1.00  95.54 0 G 1
ATOM   816 H HD11 . ILE . . 54 ? 13.883 -10.912  9.400 1.00  95.54 0 G 1
ATOM   817 H HD12 . ILE . . 54 ? 14.087 -9.144  9.585 1.00  95.54 0 G 1
ATOM   818 H HD13 . ILE . . 54 ? 13.496 -10.118 10.936 1.00  95.54 0 G 1
ATOM   819 N N   . ALA . . 55 ?  9.778 -10.314  5.279 1.00  97.27 0 G 1
ATOM   820 C CA  . ALA . . 55 ?  9.424 -10.107  3.879 1.00  97.27 0 G 1
ATOM   821 C C   . ALA . . 55 ?  8.162 -9.235  3.754 1.00  97.27 0 G 1
ATOM   822 O O   . ALA . . 55 ?  7.148 -9.497  4.397 1.00  97.27 0 G 1
ATOM   823 C CB  . ALA . . 55 ?  9.238 -11.476  3.219 1.00  97.27 0 G 1
ATOM   824 H H   . ALA . . 55 ?  9.780 -11.261  5.633 1.00  97.27 0 G 1
ATOM   825 H HA  . ALA . . 55 ? 10.247 -9.593  3.382 1.00  97.27 0 G 1
ATOM   826 H HB1 . ALA . . 55 ?  8.430 -12.015  3.715 1.00  97.27 0 G 1
ATOM   827 H HB2 . ALA . . 55 ?  8.988 -11.354  2.165 1.00  97.27 0 G 1
ATOM   828 H HB3 . ALA . . 55 ? 10.157 -12.054  3.305 1.00  97.27 0 G 1
ATOM   829 N N   . ALA . . 56 ?  8.212 -8.202  2.912 1.00  97.34 0 G 1
ATOM   830 C CA  . ALA . . 56 ?  7.108 -7.261  2.722 1.00  97.34 0 G 1
ATOM   831 C C   . ALA . . 56 ?  5.907 -7.861  1.970 1.00  97.34 0 G 1
ATOM   832 O O   . ALA . . 56 ?  4.833 -7.254  1.956 1.00  97.34 0 G 1
ATOM   833 C CB  . ALA . . 56 ?  7.648 -6.016  2.004 1.00  97.34 0 G 1
ATOM   834 H H   . ALA . . 56 ?  9.081 -7.997  2.439 1.00  97.34 0 G 1
ATOM   835 H HA  . ALA . . 56 ?  6.742 -6.971  3.706 1.00  97.34 0 G 1
ATOM   836 H HB1 . ALA . . 56 ?  8.408 -5.534  2.619 1.00  97.34 0 G 1
ATOM   837 H HB2 . ALA . . 56 ?  8.085 -6.300  1.046 1.00  97.34 0 G 1
ATOM   838 H HB3 . ALA . . 56 ?  6.842 -5.306  1.822 1.00  97.34 0 G 1
ATOM   839 N N   . SER . . 57 ?  6.098 -9.007  1.313 1.00  97.58 0 G 1
ATOM   840 C CA  . SER . . 57 ?  5.052 -9.844  0.719 1.00  97.58 0 G 1
ATOM   841 C C   . SER . . 57 ?  5.597 -11.203  0.268 1.00  97.58 0 G 1
ATOM   842 O O   . SER . . 57 ?  6.807 -11.448  0.291 1.00  97.58 0 G 1
ATOM   843 C CB  . SER . . 57 ?  4.424 -9.158 -0.497 1.00  97.58 0 G 1
ATOM   844 O OG  . SER . . 57 ?  5.370 -8.790 -1.487 1.00  97.58 0 G 1
ATOM   845 H H   . SER . . 57 ?  7.035 -9.383  1.294 1.00  97.58 0 G 1
ATOM   846 H HA  . SER . . 57 ?  4.271 -10.018  1.459 1.00  97.58 0 G 1
ATOM   847 H HB2 . SER . . 57 ?  3.713 -9.853 -0.947 1.00  97.58 0 G 1
ATOM   848 H HB3 . SER . . 57 ?  3.857 -8.290 -0.162 1.00  97.58 0 G 1
ATOM   849 H HG  . SER . . 57 ?  5.013 -9.076 -2.331 1.00  97.58 0 G 1
ATOM   850 N N   . PHE . . 58 ?  4.704 -12.068 -0.225 1.00  98.29 0 G 1
ATOM   851 C CA  . PHE . . 58 ?  5.082 -13.293 -0.929 1.00  98.29 0 G 1
ATOM   852 C C   . PHE . . 58 ?  5.941 -13.018 -2.176 1.00  98.29 0 G 1
ATOM   853 O O   . PHE . . 58 ?  6.905 -13.745 -2.412 1.00  98.29 0 G 1
ATOM   854 C CB  . PHE . . 58 ?  3.817 -14.078 -1.286 1.00  98.29 0 G 1
ATOM   855 C CG  . PHE . . 58 ?  3.091 -14.658 -0.089 1.00  98.29 0 G 1
ATOM   856 C CD1 . PHE . . 58 ?  3.666 -15.733  0.612 1.00  98.29 0 G 1
ATOM   857 C CD2 . PHE . . 58 ?  1.845 -14.150  0.323 1.00  98.29 0 G 1
ATOM   858 C CE1 . PHE . . 58 ?  2.988 -16.321  1.693 1.00  98.29 0 G 1
ATOM   859 C CE2 . PHE . . 58 ?  1.169 -14.735  1.409 1.00  98.29 0 G 1
ATOM   860 C CZ  . PHE . . 58 ?  1.735 -15.827  2.085 1.00  98.29 0 G 1
ATOM   861 H H   . PHE . . 58 ?  3.721 -11.844 -0.182 1.00  98.29 0 G 1
ATOM   862 H HA  . PHE . . 58 ?  5.687 -13.907 -0.261 1.00  98.29 0 G 1
ATOM   863 H HB2 . PHE . . 58 ?  4.108 -14.919 -1.917 1.00  98.29 0 G 1
ATOM   864 H HB3 . PHE . . 58 ?  3.142 -13.448 -1.866 1.00  98.29 0 G 1
ATOM   865 H HD1 . PHE . . 58 ?  4.632 -16.111  0.312 1.00  98.29 0 G 1
ATOM   866 H HD2 . PHE . . 58 ?  1.400 -13.316 -0.199 1.00  98.29 0 G 1
ATOM   867 H HE1 . PHE . . 58 ?  3.419 -17.157  2.226 1.00  98.29 0 G 1
ATOM   868 H HE2 . PHE . . 58 ?  0.210 -14.348  1.724 1.00  98.29 0 G 1
ATOM   869 H HZ  . PHE . . 58 ?  1.205 -16.288  2.904 1.00  98.29 0 G 1
ATOM   870 N N   . HIS . . 59 ?  5.691 -11.925 -2.913 1.00  98.12 0 G 1
ATOM   871 C CA  . HIS . . 59 ?  6.584 -11.474 -3.992 1.00  98.12 0 G 1
ATOM   872 C C   . HIS . . 59 ?  8.031 -11.284 -3.516 1.00  98.12 0 G 1
ATOM   873 O O   . HIS . . 59 ?  8.946 -11.799 -4.157 1.00  98.12 0 G 1
ATOM   874 C CB  . HIS . . 59 ?  6.056 -10.182 -4.629 1.00  98.12 0 G 1
ATOM   875 C CG  . HIS . . 59 ?  7.012 -9.573 -5.615 1.00  98.12 0 G 1
ATOM   876 C CD2 . HIS . . 59 ?  7.003 -9.783 -6.958 1.00  98.12 0 G 1
ATOM   877 N ND1 . HIS . . 59 ?  8.051 -8.697 -5.297 1.00  98.12 0 G 1
ATOM   878 C CE1 . HIS . . 59 ?  8.647 -8.406 -6.461 1.00  98.12 0 G 1
ATOM   879 N NE2 . HIS . . 59 ?  8.033 -9.038 -7.474 1.00  98.12 0 G 1
ATOM   880 H H   . HIS . . 59 ?  4.806 -11.453 -2.793 1.00  98.12 0 G 1
ATOM   881 H HA  . HIS . . 59 ?  6.611 -12.242 -4.766 1.00  98.12 0 G 1
ATOM   882 H HB2 . HIS . . 59 ?  5.123 -10.396 -5.148 1.00  98.12 0 G 1
ATOM   883 H HB3 . HIS . . 59 ?  5.861 -9.437 -3.858 1.00  98.12 0 G 1
ATOM   884 H HD2 . HIS . . 59 ?  6.313 -10.406 -7.509 1.00  98.12 0 G 1
ATOM   885 H HE1 . HIS . . 59 ?  9.476 -7.723 -6.569 1.00  98.12 0 G 1
ATOM   886 H HE2 . HIS . . 59 ?  8.255 -8.941 -8.454 1.00  98.12 0 G 1
ATOM   887 N N   . THR . . 60 ?  8.257 -10.623 -2.372 1.00  97.28 0 G 1
ATOM   888 C CA  . THR . . 60 ?  9.611 -10.463 -1.818 1.00  97.28 0 G 1
ATOM   889 C C   . THR . . 60 ? 10.239 -11.817 -1.499 1.00  97.28 0 G 1
ATOM   890 O O   . THR . . 60 ? 11.419 -12.017 -1.784 1.00  97.28 0 G 1
ATOM   891 C CB  . THR . . 60 ?  9.618 -9.623 -0.535 1.00  97.28 0 G 1
ATOM   892 C CG2 . THR . . 60 ? 11.038 -9.300 -0.056 1.00  97.28 0 G 1
ATOM   893 O OG1 . THR . . 60 ?  8.936 -8.406 -0.737 1.00  97.28 0 G 1
ATOM   894 H H   . THR . . 60 ?  7.483 -10.201 -1.878 1.00  97.28 0 G 1
ATOM   895 H HA  . THR . . 60 ? 10.236 -9.967 -2.560 1.00  97.28 0 G 1
ATOM   896 H HB  . THR . . 60 ?  9.104 -10.180  0.247 1.00  97.28 0 G 1
ATOM   897 H HG1 . THR . . 60 ?  9.423 -7.891 -1.383 1.00  97.28 0 G 1
ATOM   898 H HG21 . THR . . 60 ? 11.432 -8.427 -0.576 1.00  97.28 0 G 1
ATOM   899 H HG22 . THR . . 60 ? 11.725 -10.134 -0.201 1.00  97.28 0 G 1
ATOM   900 H HG23 . THR . . 60 ? 11.009 -9.120  1.019 1.00  97.28 0 G 1
ATOM   901 N N   . ALA . . 61 ?  9.472 -12.764 -0.947 1.00  97.02 0 G 1
ATOM   902 C CA  . ALA . . 61 ?  9.974 -14.106 -0.659 1.00  97.02 0 G 1
ATOM   903 C C   . ALA . . 61 ? 10.504 -14.787 -1.935 1.00  97.02 0 G 1
ATOM   904 O O   . ALA . . 61 ? 11.653 -15.234 -1.963 1.00  97.02 0 G 1
ATOM   905 C CB  . ALA . . 61 ?  8.874 -14.923  0.031 1.00  97.02 0 G 1
ATOM   906 H H   . ALA . . 61 ?  8.501 -12.558 -0.759 1.00  97.02 0 G 1
ATOM   907 H HA  . ALA . . 61 ? 10.810 -14.018  0.035 1.00  97.02 0 G 1
ATOM   908 H HB1 . ALA . . 61 ?  8.454 -14.349  0.857 1.00  97.02 0 G 1
ATOM   909 H HB2 . ALA . . 61 ?  8.078 -15.172 -0.671 1.00  97.02 0 G 1
ATOM   910 H HB3 . ALA . . 61 ?  9.298 -15.848  0.422 1.00  97.02 0 G 1
ATOM   911 N N   . VAL . . 62 ?  9.721 -14.773 -3.020 1.00  96.73 0 G 1
ATOM   912 C CA  . VAL . . 62 ? 10.115 -15.343 -4.323 1.00  96.73 0 G 1
ATOM   913 C C   . VAL . . 62 ? 11.294 -14.585 -4.941 1.00  96.73 0 G 1
ATOM   914 O O   . VAL . . 62 ? 12.273 -15.200 -5.367 1.00  96.73 0 G 1
ATOM   915 C CB  . VAL . . 62 ?  8.914 -15.365 -5.290 1.00  96.73 0 G 1
ATOM   916 C CG1 . VAL . . 62 ?  9.303 -15.889 -6.680 1.00  96.73 0 G 1
ATOM   917 C CG2 . VAL . . 62 ?  7.809 -16.277 -4.746 1.00  96.73 0 G 1
ATOM   918 H H   . VAL . . 62 ?  8.801 -14.369 -2.931 1.00  96.73 0 G 1
ATOM   919 H HA  . VAL . . 62 ? 10.442 -16.370 -4.169 1.00  96.73 0 G 1
ATOM   920 H HB  . VAL . . 62 ?  8.513 -14.358 -5.399 1.00  96.73 0 G 1
ATOM   921 H HG11 . VAL . . 62 ?  9.985 -15.197 -7.174 1.00  96.73 0 G 1
ATOM   922 H HG12 . VAL . . 62 ?  8.416 -15.987 -7.308 1.00  96.73 0 G 1
ATOM   923 H HG13 . VAL . . 62 ?  9.781 -16.864 -6.590 1.00  96.73 0 G 1
ATOM   924 H HG21 . VAL . . 62 ?  6.969 -16.296 -5.441 1.00  96.73 0 G 1
ATOM   925 H HG22 . VAL . . 62 ?  7.442 -15.912 -3.787 1.00  96.73 0 G 1
ATOM   926 H HG23 . VAL . . 62 ?  8.194 -17.289 -4.621 1.00  96.73 0 G 1
ATOM   927 N N   . LEU . . 63 ? 11.256 -13.249 -4.939 1.00  95.79 0 G 1
ATOM   928 C CA  . LEU . . 63 ? 12.335 -12.415 -5.474 1.00  95.79 0 G 1
ATOM   929 C C   . LEU . . 63 ? 13.657 -12.670 -4.742 1.00  95.79 0 G 1
ATOM   930 O O   . LEU . . 63 ? 14.724 -12.689 -5.355 1.00  95.79 0 G 1
ATOM   931 C CB  . LEU . . 63 ? 11.929 -10.933 -5.371 1.00  95.79 0 G 1
ATOM   932 C CG  . LEU . . 63 ? 12.975 -9.967 -5.957 1.00  95.79 0 G 1
ATOM   933 C CD1 . LEU . . 63 ? 13.205 -10.186 -7.455 1.00  95.79 0 G 1
ATOM   934 C CD2 . LEU . . 63 ? 12.541 -8.518 -5.749 1.00  95.79 0 G 1
ATOM   935 H H   . LEU . . 63 ? 10.430 -12.794 -4.578 1.00  95.79 0 G 1
ATOM   936 H HA  . LEU . . 63 ? 12.477 -12.679 -6.521 1.00  95.79 0 G 1
ATOM   937 H HB2 . LEU . . 63 ? 11.776 -10.686 -4.321 1.00  95.79 0 G 1
ATOM   938 H HB3 . LEU . . 63 ? 10.980 -10.781 -5.885 1.00  95.79 0 G 1
ATOM   939 H HG  . LEU . . 63 ? 13.923 -10.099 -5.434 1.00  95.79 0 G 1
ATOM   940 H HD11 . LEU . . 63 ? 13.663 -11.160 -7.629 1.00  95.79 0 G 1
ATOM   941 H HD12 . LEU . . 63 ? 13.872 -9.421 -7.851 1.00  95.79 0 G 1
ATOM   942 H HD13 . LEU . . 63 ? 12.256 -10.140 -7.989 1.00  95.79 0 G 1
ATOM   943 H HD21 . LEU . . 63 ? 13.302 -7.834 -6.125 1.00  95.79 0 G 1
ATOM   944 H HD22 . LEU . . 63 ? 12.376 -8.325 -4.689 1.00  95.79 0 G 1
ATOM   945 H HD23 . LEU . . 63 ? 11.608 -8.338 -6.283 1.00  95.79 0 G 1
ATOM   946 N N   . ASN . . 64 ? 13.603 -12.886 -3.431 1.00  94.57 0 G 1
ATOM   947 C CA  . ASN . . 64 ? 14.783 -13.168 -2.634 1.00  94.57 0 G 1
ATOM   948 C C   . ASN . . 64 ? 15.388 -14.542 -2.966 1.00  94.57 0 G 1
ATOM   949 O O   . ASN . . 64 ? 16.612 -14.673 -3.008 1.00  94.57 0 G 1
ATOM   950 C CB  . ASN . . 64 ? 14.403 -13.020 -1.160 1.00  94.57 0 G 1
ATOM   951 C CG  . ASN . . 64 ? 15.632 -12.895 -0.298 1.00  94.57 0 G 1
ATOM   952 N ND2 . ASN . . 64 ? 15.875 -13.840  0.575 1.00  94.57 0 G 1
ATOM   953 O OD1 . ASN . . 64 ? 16.378 -11.937 -0.400 1.00  94.57 0 G 1
ATOM   954 H H   . ASN . . 64 ? 12.706 -12.834 -2.969 1.00  94.57 0 G 1
ATOM   955 H HA  . ASN . . 64 ? 15.540 -12.419 -2.868 1.00  94.57 0 G 1
ATOM   956 H HB2 . ASN . . 64 ? 13.832 -12.103 -1.017 1.00  94.57 0 G 1
ATOM   957 H HB3 . ASN . . 64 ? 13.788 -13.864 -0.847 1.00  94.57 0 G 1
ATOM   958 H HD21 . ASN . . 64 ? 16.722 -13.728  1.114 1.00  94.57 0 G 1
ATOM   959 H HD22 . ASN . . 64 ? 15.285 -14.658  0.624 1.00  94.57 0 G 1
ATOM   960 N N   . LEU . . 65 ? 14.560 -15.547 -3.277 1.00  94.53 0 G 1
ATOM   961 C CA  . LEU . . 65 ? 15.038 -16.843 -3.771 1.00  94.53 0 G 1
ATOM   962 C C   . LEU . . 65 ? 15.676 -16.726 -5.157 1.00  94.53 0 G 1
ATOM   963 O O   . LEU . . 65 ? 16.728 -17.319 -5.389 1.00  94.53 0 G 1
ATOM   964 C CB  . LEU . . 65 ? 13.895 -17.868 -3.789 1.00  94.53 0 G 1
ATOM   965 C CG  . LEU . . 65 ? 13.348 -18.222 -2.398 1.00  94.53 0 G 1
ATOM   966 C CD1 . LEU . . 65 ? 12.202 -19.210 -2.555 1.00  94.53 0 G 1
ATOM   967 C CD2 . LEU . . 65 ? 14.407 -18.835 -1.478 1.00  94.53 0 G 1
ATOM   968 H H   . LEU . . 65 ? 13.563 -15.387 -3.233 1.00  94.53 0 G 1
ATOM   969 H HA  . LEU . . 65 ? 15.823 -17.204 -3.107 1.00  94.53 0 G 1
ATOM   970 H HB2 . LEU . . 65 ? 13.081 -17.489 -4.404 1.00  94.53 0 G 1
ATOM   971 H HB3 . LEU . . 65 ? 14.261 -18.784 -4.255 1.00  94.53 0 G 1
ATOM   972 H HG  . LEU . . 65 ? 12.963 -17.326 -1.911 1.00  94.53 0 G 1
ATOM   973 H HD11 . LEU . . 65 ? 12.537 -20.113 -3.064 1.00  94.53 0 G 1
ATOM   974 H HD12 . LEU . . 65 ? 11.814 -19.468 -1.569 1.00  94.53 0 G 1
ATOM   975 H HD13 . LEU . . 65 ? 11.402 -18.751 -3.135 1.00  94.53 0 G 1
ATOM   976 H HD21 . LEU . . 65 ? 14.892 -19.674 -1.974 1.00  94.53 0 G 1
ATOM   977 H HD22 . LEU . . 65 ? 15.151 -18.083 -1.211 1.00  94.53 0 G 1
ATOM   978 H HD23 . LEU . . 65 ? 13.935 -19.187 -0.561 1.00  94.53 0 G 1
ATOM   979 N N   . LEU . . 66 ? 15.119 -15.914 -6.056 1.00  93.96 0 G 1
ATOM   980 C CA  . LEU . . 66 ? 15.752 -15.618 -7.347 1.00  93.96 0 G 1
ATOM   981 C C   . LEU . . 66 ? 17.122 -14.951 -7.171 1.00  93.96 0 G 1
ATOM   982 O O   . LEU . . 66 ? 18.112 -15.377 -7.775 1.00  93.96 0 G 1
ATOM   983 C CB  . LEU . . 66 ? 14.830 -14.710 -8.171 1.00  93.96 0 G 1
ATOM   984 C CG  . LEU . . 66 ? 13.632 -15.444 -8.781 1.00  93.96 0 G 1
ATOM   985 C CD1 . LEU . . 66 ? 12.634 -14.399 -9.260 1.00  93.96 0 G 1
ATOM   986 C CD2 . LEU . . 66 ? 14.073 -16.301 -9.966 1.00  93.96 0 G 1
ATOM   987 H H   . LEU . . 66 ? 14.221 -15.504 -5.843 1.00  93.96 0 G 1
ATOM   988 H HA  . LEU . . 66 ? 15.921 -16.551 -7.884 1.00  93.96 0 G 1
ATOM   989 H HB2 . LEU . . 66 ? 14.468 -13.900 -7.537 1.00  93.96 0 G 1
ATOM   990 H HB3 . LEU . . 66 ? 15.403 -14.259 -8.981 1.00  93.96 0 G 1
ATOM   991 H HG  . LEU . . 66 ? 13.150 -16.071 -8.031 1.00  93.96 0 G 1
ATOM   992 H HD11 . LEU . . 66 ? 13.110 -13.704 -9.951 1.00  93.96 0 G 1
ATOM   993 H HD12 . LEU . . 66 ? 11.803 -14.896 -9.761 1.00  93.96 0 G 1
ATOM   994 H HD13 . LEU . . 66 ? 12.235 -13.852 -8.405 1.00  93.96 0 G 1
ATOM   995 H HD21 . LEU . . 66 ? 14.482 -15.682 -10.765 1.00  93.96 0 G 1
ATOM   996 H HD22 . LEU . . 66 ? 13.218 -16.846 -10.367 1.00  93.96 0 G 1
ATOM   997 H HD23 . LEU . . 66 ? 14.819 -17.039 -9.671 1.00  93.96 0 G 1
ATOM   998 N N   . LYS . . 67 ? 17.216 -13.943 -6.295 1.00  91.83 0 G 1
ATOM   999 C CA  . LYS . . 67 ? 18.493 -13.294 -5.949 1.00  91.83 0 G 1
ATOM   1000 C C   . LYS . . 67 ? 19.500 -14.287 -5.360 1.00  91.83 0 G 1
ATOM   1001 O O   . LYS . . 67 ? 20.689 -14.167 -5.629 1.00  91.83 0 G 1
ATOM   1002 C CB  . LYS . . 67 ? 18.264 -12.134 -4.966 1.00  91.83 0 G 1
ATOM   1003 C CG  . LYS . . 67 ? 17.589 -10.900 -5.586 1.00  91.83 0 G 1
ATOM   1004 C CD  . LYS . . 67 ? 17.392 -9.801 -4.524 1.00  91.83 0 G 1
ATOM   1005 C CE  . LYS . . 67 ? 16.604 -8.610 -5.092 1.00  91.83 0 G 1
ATOM   1006 N NZ  . LYS . . 67 ? 16.443 -7.494 -4.115 1.00  91.83 1 G 1
ATOM   1007 H H   . LYS . . 67 ? 16.364 -13.623 -5.857 1.00  91.83 0 G 1
ATOM   1008 H HA  . LYS . . 67 ? 18.955 -12.901 -6.855 1.00  91.83 0 G 1
ATOM   1009 H HB2 . LYS . . 67 ? 17.664 -12.490 -4.128 1.00  91.83 0 G 1
ATOM   1010 H HB3 . LYS . . 67 ? 19.233 -11.821 -4.578 1.00  91.83 0 G 1
ATOM   1011 H HG2 . LYS . . 67 ? 18.217 -10.513 -6.390 1.00  91.83 0 G 1
ATOM   1012 H HG3 . LYS . . 67 ? 16.622 -11.176 -6.008 1.00  91.83 0 G 1
ATOM   1013 H HD2 . LYS . . 67 ? 18.369 -9.462 -4.181 1.00  91.83 0 G 1
ATOM   1014 H HD3 . LYS . . 67 ? 16.844 -10.217 -3.680 1.00  91.83 0 G 1
ATOM   1015 H HE2 . LYS . . 67 ? 17.110 -8.246 -5.987 1.00  91.83 0 G 1
ATOM   1016 H HE3 . LYS . . 67 ? 15.622 -8.974 -5.395 1.00  91.83 0 G 1
ATOM   1017 H HZ1 . LYS . . 67 ? 16.174 -7.825 -3.199 1.00  91.83 0 G 1
ATOM   1018 H HZ2 . LYS . . 67 ? 17.283 -6.939 -4.041 1.00  91.83 0 G 1
ATOM   1019 H HZ3 . LYS . . 67 ? 15.718 -6.857 -4.412 1.00  91.83 0 G 1
ATOM   1020 N N   . ALA . . 68 ? 19.042 -15.265 -4.580 1.00  90.50 0 G 1
ATOM   1021 C CA  . ALA . . 68 ? 19.906 -16.292 -4.007 1.00  90.50 0 G 1
ATOM   1022 C C   . ALA . . 68 ? 20.397 -17.308 -5.058 1.00  90.50 0 G 1
ATOM   1023 O O   . ALA . . 68 ? 21.561 -17.705 -5.027 1.00  90.50 0 G 1
ATOM   1024 C CB  . ALA . . 68 ? 19.163 -16.936 -2.828 1.00  90.50 0 G 1
ATOM   1025 H H   . ALA . . 68 ? 18.062 -15.269 -4.337 1.00  90.50 0 G 1
ATOM   1026 H HA  . ALA . . 68 ? 20.801 -15.807 -3.616 1.00  90.50 0 G 1
ATOM   1027 H HB1 . ALA . . 68 ? 18.757 -16.163 -2.176 1.00  90.50 0 G 1
ATOM   1028 H HB2 . ALA . . 68 ? 19.856 -17.540 -2.242 1.00  90.50 0 G 1
ATOM   1029 H HB3 . ALA . . 68 ? 18.348 -17.563 -3.193 1.00  90.50 0 G 1
ATOM   1030 N N   . ASN . . 69 ? 19.546 -17.704 -6.011 1.00  90.91 0 G 1
ATOM   1031 C CA  . ASN . . 69 ? 19.910 -18.639 -7.085 1.00  90.91 0 G 1
ATOM   1032 C C   . ASN . . 69 ? 20.808 -18.014 -8.162 1.00  90.91 0 G 1
ATOM   1033 O O   . ASN . . 69 ? 21.595 -18.709 -8.805 1.00  90.91 0 G 1
ATOM   1034 C CB  . ASN . . 69 ? 18.634 -19.235 -7.696 1.00  90.91 0 G 1
ATOM   1035 C CG  . ASN . . 69 ? 18.065 -20.330 -6.821 1.00  90.91 0 G 1
ATOM   1036 N ND2 . ASN . . 69 ? 17.075 -20.033 -6.020 1.00  90.91 0 G 1
ATOM   1037 O OD1 . ASN . . 69 ? 18.547 -21.451 -6.813 1.00  90.91 0 G 1
ATOM   1038 H H   . ASN . . 69 ? 18.593 -17.373 -5.966 1.00  90.91 0 G 1
ATOM   1039 H HA  . ASN . . 69 ? 20.494 -19.458 -6.665 1.00  90.91 0 G 1
ATOM   1040 H HB2 . ASN . . 69 ? 18.868 -19.692 -8.658 1.00  90.91 0 G 1
ATOM   1041 H HB3 . ASN . . 69 ? 17.887 -18.459 -7.870 1.00  90.91 0 G 1
ATOM   1042 H HD21 . ASN . . 69 ? 16.640 -20.770 -5.485 1.00  90.91 0 G 1
ATOM   1043 H HD22 . ASN . . 69 ? 16.744 -19.079 -5.962 1.00  90.91 0 G 1
ATOM   1044 N N   . THR . . 70 ? 20.732 -16.699 -8.356 1.00  82.76 0 G 1
ATOM   1045 C CA  . THR . . 70 ? 21.574 -15.994 -9.324 1.00  82.76 0 G 1
ATOM   1046 C C   . THR . . 70 ? 22.939 -15.668 -8.708 1.00  82.76 0 G 1
ATOM   1047 O O   . THR . . 70 ? 23.075 -14.802 -7.849 1.00  82.76 0 G 1
ATOM   1048 C CB  . THR . . 70 ? 20.855 -14.772 -9.917 1.00  82.76 0 G 1
ATOM   1049 C CG2 . THR . . 70 ? 19.689 -15.196 -10.811 1.00  82.76 0 G 1
ATOM   1050 O OG1 . THR . . 70 ? 20.313 -13.925 -8.936 1.00  82.76 0 G 1
ATOM   1051 H H   . THR . . 70 ? 20.065 -16.171 -7.810 1.00  82.76 0 G 1
ATOM   1052 H HA  . THR . . 70 ? 21.755 -16.666 -10.163 1.00  82.76 0 G 1
ATOM   1053 H HB  . THR . . 70 ? 21.564 -14.205 -10.518 1.00  82.76 0 G 1
ATOM   1054 H HG1 . THR . . 70 ? 19.553 -14.382 -8.567 1.00  82.76 0 G 1
ATOM   1055 H HG21 . THR . . 70 ? 18.967 -15.792 -10.255 1.00  82.76 0 G 1
ATOM   1056 H HG22 . THR . . 70 ? 19.188 -14.312 -11.206 1.00  82.76 0 G 1
ATOM   1057 H HG23 . THR . . 70 ? 20.060 -15.788 -11.647 1.00  82.76 0 G 1
ATOM   1058 N N   . ALA . . 71 ? 23.992 -16.362 -9.162 1.00  59.68 0 G 1
ATOM   1059 C CA  . ALA . . 71 ? 25.335 -16.320 -8.559 1.00  59.68 0 G 1
ATOM   1060 C C   . ALA . . 71 ? 25.894 -14.914 -8.311 1.00  59.68 0 G 1
ATOM   1061 O O   . ALA . . 71 ? 26.600 -14.676 -7.333 1.00  59.68 0 G 1
ATOM   1062 C CB  . ALA . . 71 ? 26.298 -17.065 -9.492 1.00  59.68 0 G 1
ATOM   1063 H H   . ALA . . 71 ? 23.790 -17.128 -9.789 1.00  59.68 0 G 1
ATOM   1064 H HA  . ALA . . 71 ? 25.299 -16.833 -7.597 1.00  59.68 0 G 1
ATOM   1065 H HB1 . ALA . . 71 ? 26.339 -16.577 -10.466 1.00  59.68 0 G 1
ATOM   1066 H HB2 . ALA . . 71 ? 25.964 -18.095 -9.620 1.00  59.68 0 G 1
ATOM   1067 H HB3 . ALA . . 71 ? 27.297 -17.075 -9.054 1.00  59.68 0 G 1
ATOM   1068 N N   . ALA . . 72 ? 25.631 -13.987 -9.228 1.00  48.60 0 G 1
ATOM   1069 C CA  . ALA . . 72 ? 26.237 -12.674 -9.158 1.00  48.60 0 G 1
ATOM   1070 C C   . ALA . . 72 ? 25.502 -11.734 -8.182 1.00  48.60 0 G 1
ATOM   1071 O O   . ALA . . 72 ? 25.980 -10.623 -7.965 1.00  48.60 0 G 1
ATOM   1072 C CB  . ALA . . 72 ? 26.411 -12.192 -10.599 1.00  48.60 0 G 1
ATOM   1073 H H   . ALA . . 72 ? 25.012 -14.212 -9.992 1.00  48.60 0 G 1
ATOM   1074 H HA  . ALA . . 72 ? 27.242 -12.788 -8.752 1.00  48.60 0 G 1
ATOM   1075 H HB1 . ALA . . 72 ? 26.857 -12.984 -11.200 1.00  48.60 0 G 1
ATOM   1076 H HB2 . ALA . . 72 ? 25.441 -11.939 -11.030 1.00  48.60 0 G 1
ATOM   1077 H HB3 . ALA . . 72 ? 27.105 -11.353 -10.617 1.00  48.60 0 G 1
ATOM   1078 N N   . GLY . . 73 ? 24.362 -12.142 -7.597 1.00  47.34 0 G 1
ATOM   1079 C CA  . GLY . . 73 ? 23.518 -11.265 -6.774 1.00  47.34 0 G 1
ATOM   1080 C C   . GLY . . 73 ? 23.259 -9.904 -7.442 1.00  47.34 0 G 1
ATOM   1081 O O   . GLY . . 73 ? 23.076 -8.907 -6.750 1.00  47.34 0 G 1
ATOM   1082 H H   . GLY . . 73 ? 24.037 -13.087 -7.741 1.00  47.34 0 G 1
ATOM   1083 H HA2 . GLY . . 73 ? 24.003 -11.091 -5.813 1.00  47.34 0 G 1
ATOM   1084 H HA3 . GLY . . 73 ? 22.560 -11.757 -6.604 1.00  47.34 0 G 1
ATOM   1085 N N   . THR . . 74 ? 23.388 -9.842 -8.776 1.00  43.59 0 G 1
ATOM   1086 C CA  . THR . . 74 ? 23.822 -8.643 -9.512 1.00  43.59 0 G 1
ATOM   1087 C C   . THR . . 74 ? 22.699 -7.692 -9.805 1.00  43.59 0 G 1
ATOM   1088 O O   . THR . . 74 ? 22.914 -6.485 -9.788 1.00  43.59 0 G 1
ATOM   1089 C CB  . THR . . 74 ? 24.385 -8.969 -10.914 1.00  43.59 0 G 1
ATOM   1090 C CG2 . THR . . 74 ? 25.905 -9.003 -10.976 1.00  43.59 0 G 1
ATOM   1091 O OG1 . THR . . 74 ? 23.826 -10.161 -11.427 1.00  43.59 0 G 1
ATOM   1092 H H   . THR . . 74 ? 23.483 -10.716 -9.272 1.00  43.59 0 G 1
ATOM   1093 H HA  . THR . . 74 ? 24.568 -8.103 -8.929 1.00  43.59 0 G 1
ATOM   1094 H HB  . THR . . 74 ? 24.094 -8.180 -11.607 1.00  43.59 0 G 1
ATOM   1095 H HG1 . THR . . 74 ? 23.978 -10.178 -12.376 1.00  43.59 0 G 1
ATOM   1096 H HG21 . THR . . 74 ? 26.241 -9.543 -11.861 1.00  43.59 0 G 1
ATOM   1097 H HG22 . THR . . 74 ? 26.274 -7.979 -11.036 1.00  43.59 0 G 1
ATOM   1098 H HG23 . THR . . 74 ? 26.313 -9.439 -10.064 1.00  43.59 0 G 1
ATOM   1099 N N   . THR . . 75 ? 21.576 -8.232 -10.276 1.00  47.23 0 G 1
ATOM   1100 C CA  . THR . . 75 ? 20.656 -7.446 -11.099 1.00  47.23 0 G 1
ATOM   1101 C C   . THR . . 75 ? 19.984 -6.355 -10.282 1.00  47.23 0 G 1
ATOM   1102 O O   . THR . . 75 ? 20.134 -5.174 -10.586 1.00  47.23 0 G 1
ATOM   1103 C CB  . THR . . 75 ? 19.603 -8.327 -11.787 1.00  47.23 0 G 1
ATOM   1104 C CG2 . THR . . 75 ? 20.214 -9.180 -12.896 1.00  47.23 0 G 1
ATOM   1105 O OG1 . THR . . 75 ? 19.021 -9.209 -10.852 1.00  47.23 0 G 1
ATOM   1106 H H   . THR . . 75 ? 21.453 -9.234 -10.236 1.00  47.23 0 G 1
ATOM   1107 H HA  . THR . . 75 ? 21.226 -6.938 -11.877 1.00  47.23 0 G 1
ATOM   1108 H HB  . THR . . 75 ? 18.830 -7.693 -12.219 1.00  47.23 0 G 1
ATOM   1109 H HG1 . THR . . 75 ? 18.381 -9.755 -11.314 1.00  47.23 0 G 1
ATOM   1110 H HG21 . THR . . 75 ? 20.957 -9.862 -12.481 1.00  47.23 0 G 1
ATOM   1111 H HG22 . THR . . 75 ? 19.430 -9.760 -13.384 1.00  47.23 0 G 1
ATOM   1112 H HG23 . THR . . 75 ? 20.685 -8.536 -13.638 1.00  47.23 0 G 1
ATOM   1113 N N   . GLY . . 76 ? 19.223 -6.744 -9.262 1.00  50.88 0 G 1
ATOM   1114 C CA  . GLY . . 76 ? 18.482 -5.817 -8.419 1.00  50.88 0 G 1
ATOM   1115 C C   . GLY . . 76 ? 19.342 -5.258 -7.294 1.00  50.88 0 G 1
ATOM   1116 O O   . GLY . . 76 ? 20.129 -5.982 -6.686 1.00  50.88 0 G 1
ATOM   1117 H H   . GLY . . 76 ? 19.159 -7.736 -9.083 1.00  50.88 0 G 1
ATOM   1118 H HA2 . GLY . . 76 ? 18.104 -4.995 -9.028 1.00  50.88 0 G 1
ATOM   1119 H HA3 . GLY . . 76 ? 17.628 -6.329 -7.976 1.00  50.88 0 G 1
ATOM   1120 N N   . GLY . . 77 ? 19.131 -3.981 -6.961 1.00  61.39 0 G 1
ATOM   1121 C CA  . GLY . . 77 ? 19.631 -3.406 -5.714 1.00  61.39 0 G 1
ATOM   1122 C C   . GLY . . 77 ? 19.267 -4.266 -4.495 1.00  61.39 0 G 1
ATOM   1123 O O   . GLY . . 77 ? 18.333 -5.083 -4.525 1.00  61.39 0 G 1
ATOM   1124 H H   . GLY . . 77 ? 18.458 -3.454 -7.498 1.00  61.39 0 G 1
ATOM   1125 H HA2 . GLY . . 77 ? 20.715 -3.323 -5.776 1.00  61.39 0 G 1
ATOM   1126 H HA3 . GLY . . 77 ? 19.208 -2.411 -5.572 1.00  61.39 0 G 1
ATOM   1127 N N   . GLY . . 78 ? 20.035 -4.097 -3.415 1.00  79.65 0 G 1
ATOM   1128 C CA  . GLY . . 78 ? 19.727 -4.728 -2.133 1.00  79.65 0 G 1
ATOM   1129 C C   . GLY . . 78 ? 18.284 -4.439 -1.722 1.00  79.65 0 G 1
ATOM   1130 O O   . GLY . . 78 ? 17.737 -3.397 -2.080 1.00  79.65 0 G 1
ATOM   1131 H H   . GLY . . 78 ? 20.772 -3.408 -3.449 1.00  79.65 0 G 1
ATOM   1132 H HA2 . GLY . . 78 ? 19.866 -5.806 -2.221 1.00  79.65 0 G 1
ATOM   1133 H HA3 . GLY . . 78 ? 20.390 -4.346 -1.356 1.00  79.65 0 G 1
ATOM   1134 N N   . SER . . 79 ? 17.664 -5.377 -1.011 1.00  91.34 0 G 1
ATOM   1135 C CA  . SER . . 79 ? 16.314 -5.152 -0.505 1.00  91.34 0 G 1
ATOM   1136 C C   . SER . . 79 ? 16.280 -3.949  0.435 1.00  91.34 0 G 1
ATOM   1137 O O   . SER . . 79 ? 17.267 -3.653  1.120 1.00  91.34 0 G 1
ATOM   1138 C CB  . SER . . 79 ? 15.768 -6.417  0.152 1.00  91.34 0 G 1
ATOM   1139 O OG  . SER . . 79 ? 15.371 -7.292 -0.885 1.00  91.34 0 G 1
ATOM   1140 H H   . SER . . 79 ? 18.154 -6.209 -0.715 1.00  91.34 0 G 1
ATOM   1141 H HA  . SER . . 79 ? 15.677 -4.904 -1.352 1.00  91.34 0 G 1
ATOM   1142 H HB2 . SER . . 79 ? 14.902 -6.177  0.767 1.00  91.34 0 G 1
ATOM   1143 H HB3 . SER . . 79 ? 16.537 -6.881  0.770 1.00  91.34 0 G 1
ATOM   1144 H HG  . SER . . 79 ? 14.503 -6.968 -1.138 1.00  91.34 0 G 1
ATOM   1145 N N   . CYS . . 80 ? 15.156 -3.247  0.450 1.00  94.22 0 G 1
ATOM   1146 C CA  . CYS . . 80 ? 14.983 -2.028  1.233 1.00  94.22 0 G 1
ATOM   1147 C C   . CYS . . 80 ? 13.989 -2.238  2.365 1.00  94.22 0 G 1
ATOM   1148 O O   . CYS . . 80 ? 12.982 -2.915  2.188 1.00  94.22 0 G 1
ATOM   1149 C CB  . CYS . . 80 ? 14.542 -0.879  0.334 1.00  94.22 0 G 1
ATOM   1150 S SG  . CYS . . 80 ? 15.834 -0.238 -0.756 1.00  94.22 0 G 1
ATOM   1151 H H   . CYS . . 80 ? 14.379 -3.591 -0.096 1.00  94.22 0 G 1
ATOM   1152 H HA  . CYS . . 80 ? 15.934 -1.739  1.681 1.00  94.22 0 G 1
ATOM   1153 H HB2 . CYS . . 80 ? 14.210 -0.059  0.972 1.00  94.22 0 G 1
ATOM   1154 H HB3 . CYS . . 80 ? 13.689 -1.193 -0.267 1.00  94.22 0 G 1
ATOM   1155 N N   . CYS . . 81 ? 14.254 -1.617  3.513 1.00  95.94 0 G 1
ATOM   1156 C CA  . CYS . . 81 ? 13.309 -1.593  4.621 1.00  95.94 0 G 1
ATOM   1157 C C   . CYS . . 81 ? 12.236 -0.534  4.358 1.00  95.94 0 G 1
ATOM   1158 O O   . CYS . . 81 ? 12.550  0.656  4.325 1.00  95.94 0 G 1
ATOM   1159 C CB  . CYS . . 81 ? 14.072 -1.315  5.916 1.00  95.94 0 G 1
ATOM   1160 S SG  . CYS . . 81 ? 13.052 -1.458  7.398 1.00  95.94 0 G 1
ATOM   1161 H H   . CYS . . 81 ? 15.074 -1.032  3.578 1.00  95.94 0 G 1
ATOM   1162 H HA  . CYS . . 81 ? 12.831 -2.570  4.704 1.00  95.94 0 G 1
ATOM   1163 H HB2 . CYS . . 81 ? 14.484 -0.307  5.875 1.00  95.94 0 G 1
ATOM   1164 H HB3 . CYS . . 81 ? 14.899 -2.020  6.001 1.00  95.94 0 G 1
ATOM   1165 N N   . VAL . . 82 ? 10.991 -0.960  4.158 1.00  96.64 0 G 1
ATOM   1166 C CA  . VAL . . 82 ?  9.873 -0.102  3.744 1.00  96.64 0 G 1
ATOM   1167 C C   . VAL . . 82 ?  8.599 -0.394  4.535 1.00  96.64 0 G 1
ATOM   1168 O O   . VAL . . 82 ?  8.490 -1.468  5.135 1.00  96.64 0 G 1
ATOM   1169 C CB  . VAL . . 82 ?  9.601 -0.218  2.233 1.00  96.64 0 G 1
ATOM   1170 C CG1 . VAL . . 82 ? 10.820  0.278  1.446 1.00  96.64 0 G 1
ATOM   1171 C CG2 . VAL . . 82 ?  9.215 -1.635  1.786 1.00  96.64 0 G 1
ATOM   1172 H H   . VAL . . 82 ? 10.806 -1.951  4.213 1.00  96.64 0 G 1
ATOM   1173 H HA  . VAL . . 82 ? 10.150  0.933  3.947 1.00  96.64 0 G 1
ATOM   1174 H HB  . VAL . . 82 ?  8.772  0.444  1.982 1.00  96.64 0 G 1
ATOM   1175 H HG11 . VAL . . 82 ? 11.566 -0.510  1.355 1.00  96.64 0 G 1
ATOM   1176 H HG12 . VAL . . 82 ? 10.492  0.616  0.463 1.00  96.64 0 G 1
ATOM   1177 H HG13 . VAL . . 82 ? 11.260  1.142  1.944 1.00  96.64 0 G 1
ATOM   1178 H HG21 . VAL . . 82 ?  8.318 -1.964  2.312 1.00  96.64 0 G 1
ATOM   1179 H HG22 . VAL . . 82 ?  9.000 -1.632  0.717 1.00  96.64 0 G 1
ATOM   1180 H HG23 . VAL . . 82 ? 10.024 -2.335  1.989 1.00  96.64 0 G 1
ATOM   1181 N N   . PRO . . 83 ?  7.629  0.540  4.565 1.00  97.16 0 G 1
ATOM   1182 C CA  . PRO . . 83 ?  6.347  0.309  5.214 1.00  97.16 0 G 1
ATOM   1183 C C   . PRO . . 83 ?  5.590 -0.866  4.592 1.00  97.16 0 G 1
ATOM   1184 O O   . PRO . . 83 ?  5.455 -0.953  3.373 1.00  97.16 0 G 1
ATOM   1185 C CB  . PRO . . 83 ?  5.564  1.618  5.080 1.00  97.16 0 G 1
ATOM   1186 C CG  . PRO . . 83 ?  6.664  2.667  4.930 1.00  97.16 0 G 1
ATOM   1187 C CD  . PRO . . 83 ?  7.704  1.921  4.105 1.00  97.16 0 G 1
ATOM   1188 H HA  . PRO . . 83 ?  6.526  0.113  6.271 1.00  97.16 0 G 1
ATOM   1189 H HB2 . PRO . . 83 ?  4.957  1.606  4.175 1.00  97.16 0 G 1
ATOM   1190 H HB3 . PRO . . 83 ?  4.936  1.794  5.953 1.00  97.16 0 G 1
ATOM   1191 H HG2 . PRO . . 83 ?  7.083  2.913  5.906 1.00  97.16 0 G 1
ATOM   1192 H HG3 . PRO . . 83 ?  6.309  3.564  4.422 1.00  97.16 0 G 1
ATOM   1193 H HD2 . PRO . . 83 ?  7.429  1.962  3.051 1.00  97.16 0 G 1
ATOM   1194 H HD3 . PRO . . 83 ?  8.687  2.366  4.263 1.00  97.16 0 G 1
ATOM   1195 N N   . THR . . 84 ?  5.062 -1.746  5.439 1.00  96.78 0 G 1
ATOM   1196 C CA  . THR . . 84 ?  4.189 -2.867  5.047 1.00  96.78 0 G 1
ATOM   1197 C C   . THR . . 84 ?  2.755 -2.686  5.519 1.00  96.78 0 G 1
ATOM   1198 O O   . THR . . 84 ?  1.844 -3.257  4.929 1.00  96.78 0 G 1
ATOM   1199 C CB  . THR . . 84 ?  4.720 -4.201  5.581 1.00  96.78 0 G 1
ATOM   1200 C CG2 . THR . . 84 ?  6.021 -4.585  4.891 1.00  96.78 0 G 1
ATOM   1201 O OG1 . THR . . 84 ?  4.991 -4.145  6.967 1.00  96.78 0 G 1
ATOM   1202 H H   . THR . . 84 ?  5.271 -1.637  6.421 1.00  96.78 0 G 1
ATOM   1203 H HA  . THR . . 84 ?  4.147 -2.939  3.961 1.00  96.78 0 G 1
ATOM   1204 H HB  . THR . . 84 ?  3.987 -4.985  5.395 1.00  96.78 0 G 1
ATOM   1205 H HG1 . THR . . 84 ?  5.390 -4.990  7.188 1.00  96.78 0 G 1
ATOM   1206 H HG21 . THR . . 84 ?  6.405 -5.509  5.323 1.00  96.78 0 G 1
ATOM   1207 H HG22 . THR . . 84 ?  6.761 -3.792  4.994 1.00  96.78 0 G 1
ATOM   1208 H HG23 . THR . . 84 ?  5.817 -4.738  3.830 1.00  96.78 0 G 1
ATOM   1209 N N   . ALA . . 85 ?  2.544 -1.867  6.550 1.00  96.32 0 G 1
ATOM   1210 C CA  . ALA . . 85 ?  1.230 -1.436  7.002 1.00  96.32 0 G 1
ATOM   1211 C C   . ALA . . 85 ?  1.270  0.054  7.333 1.00  96.32 0 G 1
ATOM   1212 O O   . ALA . . 85 ?  2.237  0.546  7.933 1.00  96.32 0 G 1
ATOM   1213 C CB  . ALA . . 85 ?  0.788 -2.272  8.207 1.00  96.32 0 G 1
ATOM   1214 H H   . ALA . . 85 ?  3.346 -1.432  6.984 1.00  96.32 0 G 1
ATOM   1215 H HA  . ALA . . 85 ?  0.507 -1.589  6.201 1.00  96.32 0 G 1
ATOM   1216 H HB1 . ALA . . 85 ?  0.802 -3.330  7.948 1.00  96.32 0 G 1
ATOM   1217 H HB2 . ALA . . 85 ? -0.227 -1.995  8.490 1.00  96.32 0 G 1
ATOM   1218 H HB3 . ALA . . 85 ?  1.450 -2.092  9.055 1.00  96.32 0 G 1
ATOM   1219 N N   . ARG . . 86 ?  0.215  0.764  6.941 1.00  97.19 0 G 1
ATOM   1220 C CA  . ARG . . 86 ?  0.034  2.189  7.196 1.00  97.19 0 G 1
ATOM   1221 C C   . ARG . . 86 ? -1.415  2.440  7.588 1.00  97.19 0 G 1
ATOM   1222 O O   . ARG . . 86 ? -2.295  1.721  7.127 1.00  97.19 0 G 1
ATOM   1223 C CB  . ARG . . 86 ?  0.404  3.021  5.957 1.00  97.19 0 G 1
ATOM   1224 C CG  . ARG . . 86 ?  1.855  2.854  5.477 1.00  97.19 0 G 1
ATOM   1225 C CD  . ARG . . 86 ?  2.128  3.578  4.150 1.00  97.19 0 G 1
ATOM   1226 N NE  . ARG . . 86 ?  1.442  2.921  3.022 1.00  97.19 0 G 1
ATOM   1227 C CZ  . ARG . . 86 ?  1.871  2.786  1.780 1.00  97.19 0 G 1
ATOM   1228 N NH1 . ARG . . 86 ?  2.980  3.315  1.349 1.00  97.19 1 G 1
ATOM   1229 N NH2 . ARG . . 86 ?  1.141  2.158  0.911 1.00  97.19 0 G 1
ATOM   1230 H H   . ARG . . 86 ? -0.567  0.287  6.515 1.00  97.19 0 G 1
ATOM   1231 H HA  . ARG . . 86 ?  0.665  2.475  8.038 1.00  97.19 0 G 1
ATOM   1232 H HB2 . ARG . . 86 ?  0.253  4.073  6.198 1.00  97.19 0 G 1
ATOM   1233 H HB3 . ARG . . 86 ? -0.278  2.737  5.155 1.00  97.19 0 G 1
ATOM   1234 H HG2 . ARG . . 86 ?  2.519  3.259  6.241 1.00  97.19 0 G 1
ATOM   1235 H HG3 . ARG . . 86 ?  2.092  1.800  5.339 1.00  97.19 0 G 1
ATOM   1236 H HD2 . ARG . . 86 ?  3.205  3.571  3.983 1.00  97.19 0 G 1
ATOM   1237 H HD3 . ARG . . 86 ?  1.805  4.616  4.233 1.00  97.19 0 G 1
ATOM   1238 H HE  . ARG . . 86 ?  0.461  2.718  3.156 1.00  97.19 0 G 1
ATOM   1239 H HH11 . ARG . . 86 ?  3.454  3.968  1.957 1.00  97.19 0 G 1
ATOM   1240 H HH12 . ARG . . 86 ?  3.116  3.382  0.351 1.00  97.19 0 G 1
ATOM   1241 H HH21 . ARG . . 86 ?  1.408  2.137 -0.063 1.00  97.19 0 G 1
ATOM   1242 H HH22 . ARG . . 86 ?  0.200  1.912  1.182 1.00  97.19 0 G 1
ATOM   1243 N N   . ARG . . 87 ? -1.645  3.460  8.408 1.00  96.92 0 G 1
ATOM   1244 C CA  . ARG . . 87 ? -2.983  3.882  8.840 1.00  96.92 0 G 1
ATOM   1245 C C   . ARG . . 87 ? -3.262  5.340  8.451 1.00  96.92 0 G 1
ATOM   1246 O O   . ARG . . 87 ? -2.307  6.097  8.213 1.00  96.92 0 G 1
ATOM   1247 C CB  . ARG . . 87 ? -3.166  3.594 10.341 1.00  96.92 0 G 1
ATOM   1248 C CG  . ARG . . 87 ? -2.310  4.502 11.222 1.00  96.92 0 G 1
ATOM   1249 C CD  . ARG . . 87 ? -2.676  4.342 12.689 1.00  96.92 0 G 1
ATOM   1250 N NE  . ARG . . 87 ? -1.836  5.200 13.547 1.00  96.92 0 G 1
ATOM   1251 C CZ  . ARG . . 87 ? -1.896  5.243 14.864 1.00  96.92 0 G 1
ATOM   1252 N NH1 . ARG . . 87 ? -2.765  4.508 15.489 1.00  96.92 1 G 1
ATOM   1253 N NH2 . ARG . . 87 ? -1.133  6.028 15.567 1.00  96.92 0 G 1
ATOM   1254 H H   . ARG . . 87 ? -0.846  3.997  8.716 1.00  96.92 0 G 1
ATOM   1255 H HA  . ARG . . 87 ? -3.722  3.263  8.330 1.00  96.92 0 G 1
ATOM   1256 H HB2 . ARG . . 87 ? -4.212  3.728 10.617 1.00  96.92 0 G 1
ATOM   1257 H HB3 . ARG . . 87 ? -2.914  2.552 10.540 1.00  96.92 0 G 1
ATOM   1258 H HG2 . ARG . . 87 ? -1.262  4.236 11.084 1.00  96.92 0 G 1
ATOM   1259 H HG3 . ARG . . 87 ? -2.486  5.544 10.951 1.00  96.92 0 G 1
ATOM   1260 H HD2 . ARG . . 87 ? -2.549  3.296 12.965 1.00  96.92 0 G 1
ATOM   1261 H HD3 . ARG . . 87 ? -3.724  4.617 12.815 1.00  96.92 0 G 1
ATOM   1262 H HE  . ARG . . 87 ? -1.092  5.715 13.097 1.00  96.92 0 G 1
ATOM   1263 H HH11 . ARG . . 87 ? -3.489  4.100 14.914 1.00  96.92 0 G 1
ATOM   1264 H HH12 . ARG . . 87 ? -3.018  4.648 16.457 1.00  96.92 0 G 1
ATOM   1265 H HH21 . ARG . . 87 ? -1.340  6.122 16.550 1.00  96.92 0 G 1
ATOM   1266 H HH22 . ARG . . 87 ? -0.501  6.664 15.102 1.00  96.92 0 G 1
ATOM   1267 N N   . PRO . . 88 ? -4.540  5.746  8.377 1.00  97.98 0 G 1
ATOM   1268 C CA  . PRO . . 88 ? -4.909  7.124  8.090 1.00  97.98 0 G 1
ATOM   1269 C C   . PRO . . 88 ? -4.630  8.085  9.258 1.00  97.98 0 G 1
ATOM   1270 O O   . PRO . . 88 ? -4.446  7.667 10.402 1.00  97.98 0 G 1
ATOM   1271 C CB  . PRO . . 88 ? -6.397  7.080  7.718 1.00  97.98 0 G 1
ATOM   1272 C CG  . PRO . . 88 ? -6.921  5.851  8.459 1.00  97.98 0 G 1
ATOM   1273 C CD  . PRO . . 88 ? -5.730  4.904  8.461 1.00  97.98 0 G 1
ATOM   1274 H HA  . PRO . . 88 ? -4.327  7.453  7.229 1.00  97.98 0 G 1
ATOM   1275 H HB2 . PRO . . 88 ? -6.507  6.916  6.646 1.00  97.98 0 G 1
ATOM   1276 H HB3 . PRO . . 88 ? -6.925  7.987  8.007 1.00  97.98 0 G 1
ATOM   1277 H HG2 . PRO . . 88 ? -7.170  6.099  9.490 1.00  97.98 0 G 1
ATOM   1278 H HG3 . PRO . . 88 ? -7.783  5.412  7.956 1.00  97.98 0 G 1
ATOM   1279 H HD2 . PRO . . 88 ? -5.756  4.307  9.372 1.00  97.98 0 G 1
ATOM   1280 H HD3 . PRO . . 88 ? -5.777  4.250  7.590 1.00  97.98 0 G 1
ATOM   1281 N N   . LEU . . 89 ? -4.639  9.385  8.958 1.00  98.30 0 G 1
ATOM   1282 C CA  . LEU . . 89 ? -4.563 10.486  9.923 1.00  98.30 0 G 1
ATOM   1283 C C   . LEU . . 89 ? -5.764 11.420  9.737 1.00  98.30 0 G 1
ATOM   1284 O O   . LEU . . 89 ? -5.989 11.906  8.627 1.00  98.30 0 G 1
ATOM   1285 C CB  . LEU . . 89 ? -3.232 11.235  9.718 1.00  98.30 0 G 1
ATOM   1286 C CG  . LEU . . 89 ? -3.027 12.453 10.641 1.00  98.30 0 G 1
ATOM   1287 C CD1 . LEU . . 89 ? -2.798 12.031 12.092 1.00  98.30 0 G 1
ATOM   1288 C CD2 . LEU . . 89 ? -1.823 13.265 10.168 1.00  98.30 0 G 1
ATOM   1289 H H   . LEU . . 89 ? -4.773  9.632  7.988 1.00  98.30 0 G 1
ATOM   1290 H HA  . LEU . . 89 ? -4.590 10.083 10.936 1.00  98.30 0 G 1
ATOM   1291 H HB2 . LEU . . 89 ? -2.406 10.540  9.868 1.00  98.30 0 G 1
ATOM   1292 H HB3 . LEU . . 89 ? -3.202 11.585  8.686 1.00  98.30 0 G 1
ATOM   1293 H HG  . LEU . . 89 ? -3.901 13.102 10.593 1.00  98.30 0 G 1
ATOM   1294 H HD11 . LEU . . 89 ? -2.632 12.917 12.704 1.00  98.30 0 G 1
ATOM   1295 H HD12 . LEU . . 89 ? -1.931 11.376 12.163 1.00  98.30 0 G 1
ATOM   1296 H HD13 . LEU . . 89 ? -3.679 11.519 12.480 1.00  98.30 0 G 1
ATOM   1297 H HD21 . LEU . . 89 ? -1.668 14.110 10.839 1.00  98.30 0 G 1
ATOM   1298 H HD22 . LEU . . 89 ? -2.016 13.650  9.167 1.00  98.30 0 G 1
ATOM   1299 H HD23 . LEU . . 89 ? -0.929 12.642 10.158 1.00  98.30 0 G 1
ATOM   1300 N N   . SER . . 90 ? -6.501 11.708 10.812 1.00  98.46 0 G 1
ATOM   1301 C CA  . SER . . 90 ? -7.496 12.786 10.807 1.00  98.46 0 G 1
ATOM   1302 C C   . SER . . 90 ? -6.801 14.140 10.790 1.00  98.46 0 G 1
ATOM   1303 O O   . SER . . 90 ? -5.920 14.397 11.605 1.00  98.46 0 G 1
ATOM   1304 C CB  . SER . . 90 ? -8.419 12.736 12.029 1.00  98.46 0 G 1
ATOM   1305 O OG  . SER . . 90 ? -9.306 11.637 11.972 1.00  98.46 0 G 1
ATOM   1306 H H   . SER . . 90 ? -6.256 11.299 11.703 1.00  98.46 0 G 1
ATOM   1307 H HA  . SER . . 90 ? -8.109 12.705  9.909 1.00  98.46 0 G 1
ATOM   1308 H HB2 . SER . . 90 ? -9.010 13.652 12.057 1.00  98.46 0 G 1
ATOM   1309 H HB3 . SER . . 90 ? -7.825 12.685 12.941 1.00  98.46 0 G 1
ATOM   1310 H HG  . SER . . 90 ? -9.589 11.529 11.060 1.00  98.46 0 G 1
ATOM   1311 N N   . LEU . . 91 ? -7.229 15.014  9.886 1.00  98.64 0 G 1
ATOM   1312 C CA  . LEU . . 91 ? -6.761 16.389  9.786 1.00  98.64 0 G 1
ATOM   1313 C C   . LEU . . 91 ? -7.947 17.344  9.726 1.00  98.64 0 G 1
ATOM   1314 O O   . LEU . . 91 ? -8.890 17.134  8.962 1.00  98.64 0 G 1
ATOM   1315 C CB  . LEU . . 91 ? -5.836 16.528  8.560 1.00  98.64 0 G 1
ATOM   1316 C CG  . LEU . . 91 ? -4.399 16.086  8.882 1.00  98.64 0 G 1
ATOM   1317 C CD1 . LEU . . 91 ? -3.607 15.816  7.615 1.00  98.64 0 G 1
ATOM   1318 C CD2 . LEU . . 91 ? -3.640 17.168  9.632 1.00  98.64 0 G 1
ATOM   1319 H H   . LEU . . 91 ? -7.902 14.703  9.200 1.00  98.64 0 G 1
ATOM   1320 H HA  . LEU . . 91 ? -6.198 16.638 10.685 1.00  98.64 0 G 1
ATOM   1321 H HB2 . LEU . . 91 ? -6.234 15.927  7.742 1.00  98.64 0 G 1
ATOM   1322 H HB3 . LEU . . 91 ? -5.809 17.566  8.234 1.00  98.64 0 G 1
ATOM   1323 H HG  . LEU . . 91 ? -4.408 15.175  9.480 1.00  98.64 0 G 1
ATOM   1324 H HD11 . LEU . . 91 ? -3.977 14.870  7.220 1.00  98.64 0 G 1
ATOM   1325 H HD12 . LEU . . 91 ? -3.740 16.629  6.901 1.00  98.64 0 G 1
ATOM   1326 H HD13 . LEU . . 91 ? -2.548 15.704  7.849 1.00  98.64 0 G 1
ATOM   1327 H HD21 . LEU . . 91 ? -3.425 18.003  8.964 1.00  98.64 0 G 1
ATOM   1328 H HD22 . LEU . . 91 ? -2.702 16.766 10.017 1.00  98.64 0 G 1
ATOM   1329 H HD23 . LEU . . 91 ? -4.236 17.553 10.459 1.00  98.64 0 G 1
ATOM   1330 N N   . LEU . . 92 ? -7.866 18.410 10.518 1.00  98.74 0 G 1
ATOM   1331 C CA  . LEU . . 92 ? -8.703 19.598 10.432 1.00  98.74 0 G 1
ATOM   1332 C C   . LEU . . 92 ? -7.839 20.726  9.866 1.00  98.74 0 G 1
ATOM   1333 O O   . LEU . . 92 ? -6.797 21.050 10.435 1.00  98.74 0 G 1
ATOM   1334 C CB  . LEU . . 92 ? -9.250 19.936 11.829 1.00  98.74 0 G 1
ATOM   1335 C CG  . LEU . . 92 ? -10.309 21.053 11.809 1.00  98.74 0 G 1
ATOM   1336 C CD1 . LEU . . 92 ? -11.663 20.536 11.309 1.00  98.74 0 G 1
ATOM   1337 C CD2 . LEU . . 92 ? -10.522 21.613 13.215 1.00  98.74 0 G 1
ATOM   1338 H H   . LEU . . 92 ? -7.051 18.481 11.108 1.00  98.74 0 G 1
ATOM   1339 H HA  . LEU . . 92 ? -9.534 19.405  9.754 1.00  98.74 0 G 1
ATOM   1340 H HB2 . LEU . . 92 ? -9.683 19.042 12.278 1.00  98.74 0 G 1
ATOM   1341 H HB3 . LEU . . 92 ? -8.413 20.244 12.455 1.00  98.74 0 G 1
ATOM   1342 H HG  . LEU . . 92 ? -9.978 21.870 11.168 1.00  98.74 0 G 1
ATOM   1343 H HD11 . LEU . . 92 ? -12.419 21.314 11.410 1.00  98.74 0 G 1
ATOM   1344 H HD12 . LEU . . 92 ? -11.579 20.263 10.258 1.00  98.74 0 G 1
ATOM   1345 H HD13 . LEU . . 92 ? -11.963 19.660 11.885 1.00  98.74 0 G 1
ATOM   1346 H HD21 . LEU . . 92 ? -11.204 22.462 13.176 1.00  98.74 0 G 1
ATOM   1347 H HD22 . LEU . . 92 ? -9.568 21.960 13.611 1.00  98.74 0 G 1
ATOM   1348 H HD23 . LEU . . 92 ? -10.911 20.832 13.870 1.00  98.74 0 G 1
ATOM   1349 N N   . TYR . . 93 ? -8.242 21.311  8.745 1.00  98.48 0 G 1
ATOM   1350 C CA  . TYR . . 93 ? -7.384 22.223  7.990 1.00  98.48 0 G 1
ATOM   1351 C C   . TYR . . 93 ? -8.192 23.232  7.171 1.00  98.48 0 G 1
ATOM   1352 O O   . TYR . . 93 ? -9.396 23.068  6.974 1.00  98.48 0 G 1
ATOM   1353 C CB  . TYR . . 93 ? -6.449 21.389  7.100 1.00  98.48 0 G 1
ATOM   1354 C CG  . TYR . . 93 ? -7.143 20.570  6.029 1.00  98.48 0 G 1
ATOM   1355 C CD1 . TYR . . 93 ? -7.655 19.295  6.336 1.00  98.48 0 G 1
ATOM   1356 C CD2 . TYR . . 93 ? -7.279 21.082  4.726 1.00  98.48 0 G 1
ATOM   1357 C CE1 . TYR . . 93 ? -8.319 18.543  5.352 1.00  98.48 0 G 1
ATOM   1358 C CE2 . TYR . . 93 ? -7.949 20.341  3.737 1.00  98.48 0 G 1
ATOM   1359 C CZ  . TYR . . 93 ? -8.477 19.073  4.056 1.00  98.48 0 G 1
ATOM   1360 O OH  . TYR . . 93 ? -9.163 18.371  3.119 1.00  98.48 0 G 1
ATOM   1361 H H   . TYR . . 93 ? -9.095 21.003  8.302 1.00  98.48 0 G 1
ATOM   1362 H HA  . TYR . . 93 ? -6.766 22.798  8.681 1.00  98.48 0 G 1
ATOM   1363 H HB2 . TYR . . 93 ? -5.741 22.066  6.620 1.00  98.48 0 G 1
ATOM   1364 H HB3 . TYR . . 93 ? -5.860 20.720  7.728 1.00  98.48 0 G 1
ATOM   1365 H HD1 . TYR . . 93 ? -7.550 18.899  7.335 1.00  98.48 0 G 1
ATOM   1366 H HD2 . TYR . . 93 ? -6.863 22.049  4.482 1.00  98.48 0 G 1
ATOM   1367 H HE1 . TYR . . 93 ? -8.727 17.572  5.587 1.00  98.48 0 G 1
ATOM   1368 H HE2 . TYR . . 93 ? -8.054 20.751  2.744 1.00  98.48 0 G 1
ATOM   1369 H HH  . TYR . . 93 ? -9.308 18.899  2.330 1.00  98.48 0 G 1
ATOM   1370 N N   . TYR . . 94 ? -7.526 24.281  6.697 1.00  97.94 0 G 1
ATOM   1371 C CA  . TYR . . 94 ? -8.075 25.242  5.752 1.00  97.94 0 G 1
ATOM   1372 C C   . TYR . . 94 ? -7.880 24.763  4.316 1.00  97.94 0 G 1
ATOM   1373 O O   . TYR . . 94 ? -6.766 24.437  3.904 1.00  97.94 0 G 1
ATOM   1374 C CB  . TYR . . 94 ? -7.424 26.611  5.951 1.00  97.94 0 G 1
ATOM   1375 C CG  . TYR . . 94 ? -7.710 27.228  7.303 1.00  97.94 0 G 1
ATOM   1376 C CD1 . TYR . . 94 ? -8.984 27.764  7.570 1.00  97.94 0 G 1
ATOM   1377 C CD2 . TYR . . 94 ? -6.702 27.278  8.284 1.00  97.94 0 G 1
ATOM   1378 C CE1 . TYR . . 94 ? -9.241 28.374  8.811 1.00  97.94 0 G 1
ATOM   1379 C CE2 . TYR . . 94 ? -6.952 27.895  9.523 1.00  97.94 0 G 1
ATOM   1380 C CZ  . TYR . . 94 ? -8.223 28.449  9.783 1.00  97.94 0 G 1
ATOM   1381 O OH  . TYR . . 94 ? -8.460 29.081 10.961 1.00  97.94 0 G 1
ATOM   1382 H H   . TYR . . 94 ? -6.541 24.350  6.910 1.00  97.94 0 G 1
ATOM   1383 H HA  . TYR . . 94 ? -9.144 25.352  5.941 1.00  97.94 0 G 1
ATOM   1384 H HB2 . TYR . . 94 ? -7.795 27.288  5.182 1.00  97.94 0 G 1
ATOM   1385 H HB3 . TYR . . 94 ? -6.347 26.518  5.813 1.00  97.94 0 G 1
ATOM   1386 H HD1 . TYR . . 94 ? -9.754 27.717  6.813 1.00  97.94 0 G 1
ATOM   1387 H HD2 . TYR . . 94 ? -5.725 26.866  8.085 1.00  97.94 0 G 1
ATOM   1388 H HE1 . TYR . . 94 ? -10.211 28.806  9.011 1.00  97.94 0 G 1
ATOM   1389 H HE2 . TYR . . 94 ? -6.162 27.951 10.256 1.00  97.94 0 G 1
ATOM   1390 H HH  . TYR . . 94 ? -7.641 29.148 11.458 1.00  97.94 0 G 1
ATOM   1391 N N   . ASP . . 95 ? -8.954 24.750  3.534 1.00  95.23 0 G 1
ATOM   1392 C CA  . ASP . . 95 ? -8.852 24.582  2.089 1.00  95.23 0 G 1
ATOM   1393 C C   . ASP . . 95 ? -8.398 25.883  1.396 1.00  95.23 0 G 1
ATOM   1394 O O   . ASP . . 95 ? -8.136 26.913  2.023 1.00  95.23 0 G 1
ATOM   1395 C CB  . ASP . . 95 ? -10.156 23.985  1.525 1.00  95.23 0 G 1
ATOM   1396 C CG  . ASP . . 95 ? -11.357 24.941  1.464 1.00  95.23 0 G 1
ATOM   1397 O OD1 . ASP . . 95 ? -11.181 26.161  1.660 1.00  95.23 0 G 1
ATOM   1398 O OD2 . ASP . . 95 ? -12.465 24.465  1.145 1.00  95.23 -1 G 1
ATOM   1399 H H   . ASP . . 95 ? -9.841 25.040  3.923 1.00  95.23 0 G 1
ATOM   1400 H HA  . ASP . . 95 ? -8.072 23.845  1.897 1.00  95.23 0 G 1
ATOM   1401 H HB2 . ASP . . 95 ? -10.424 23.113  2.121 1.00  95.23 0 G 1
ATOM   1402 H HB3 . ASP . . 95 ? -9.958 23.632  0.514 1.00  95.23 0 G 1
ATOM   1403 N N   . ARG . . 96 ? -8.305 25.847  0.062 1.00  89.53 0 G 1
ATOM   1404 C CA  . ARG . . 96 ? -7.895 27.014 -0.740 1.00  89.53 0 G 1
ATOM   1405 C C   . ARG . . 96 ? -8.831 28.211 -0.618 1.00  89.53 0 G 1
ATOM   1406 O O   . ARG . . 96 ? -8.382 29.338 -0.804 1.00  89.53 0 G 1
ATOM   1407 C CB  . ARG . . 96 ? -7.831 26.646 -2.218 1.00  89.53 0 G 1
ATOM   1408 C CG  . ARG . . 96 ? -6.717 25.649 -2.501 1.00  89.53 0 G 1
ATOM   1409 C CD  . ARG . . 96 ? -6.615 25.511 -4.013 1.00  89.53 0 G 1
ATOM   1410 N NE  . ARG . . 96 ? -5.600 24.520 -4.333 1.00  89.53 0 G 1
ATOM   1411 C CZ  . ARG . . 96 ? -4.888 24.393 -5.418 1.00  89.53 0 G 1
ATOM   1412 N NH1 . ARG . . 96 ? -5.025 25.188 -6.436 1.00  89.53 1 G 1
ATOM   1413 N NH2 . ARG . . 96 ? -4.012 23.447 -5.470 1.00  89.53 0 G 1
ATOM   1414 H H   . ARG . . 96 ? -8.603 25.001 -0.403 1.00  89.53 0 G 1
ATOM   1415 H HA  . ARG . . 96 ? -6.924 27.364 -0.390 1.00  89.53 0 G 1
ATOM   1416 H HB2 . ARG . . 96 ? -7.644 27.554 -2.793 1.00  89.53 0 G 1
ATOM   1417 H HB3 . ARG . . 96 ? -8.789 26.234 -2.535 1.00  89.53 0 G 1
ATOM   1418 H HG2 . ARG . . 96 ? -6.954 24.687 -2.048 1.00  89.53 0 G 1
ATOM   1419 H HG3 . ARG . . 96 ? -5.773 26.021 -2.103 1.00  89.53 0 G 1
ATOM   1420 H HD2 . ARG . . 96 ? -6.343 26.479 -4.434 1.00  89.53 0 G 1
ATOM   1421 H HD3 . ARG . . 96 ? -7.578 25.200 -4.417 1.00  89.53 0 G 1
ATOM   1422 H HE  . ARG . . 96 ? -5.440 23.802 -3.640 1.00  89.53 0 G 1
ATOM   1423 H HH11 . ARG . . 96 ? -5.663 25.965 -6.349 1.00  89.53 0 G 1
ATOM   1424 H HH12 . ARG . . 96 ? -4.361 25.141 -7.195 1.00  89.53 0 G 1
ATOM   1425 H HH21 . ARG . . 96 ? -3.373 23.395 -6.251 1.00  89.53 0 G 1
ATOM   1426 H HH22 . ARG . . 96 ? -4.059 22.747 -4.744 1.00  89.53 0 G 1
ATOM   1427 N N   . ASP . . 97 ? -10.100 27.960 -0.327 1.00  92.76 0 G 1
ATOM   1428 C CA  . ASP . . 97 ? -11.132 28.979 -0.175 1.00  92.76 0 G 1
ATOM   1429 C C   . ASP . . 97 ? -11.264 29.424  1.297 1.00  92.76 0 G 1
ATOM   1430 O O   . ASP . . 97 ? -12.178 30.168  1.648 1.00  92.76 0 G 1
ATOM   1431 C CB  . ASP . . 97 ? -12.439 28.456 -0.794 1.00  92.76 0 G 1
ATOM   1432 C CG  . ASP . . 97 ? -12.342 28.229 -2.310 1.00  92.76 0 G 1
ATOM   1433 O OD1 . ASP . . 97 ? -11.793 29.110 -3.014 1.00  92.76 0 G 1
ATOM   1434 O OD2 . ASP . . 97 ? -12.837 27.180 -2.781 1.00  92.76 -1 G 1
ATOM   1435 H H   . ASP . . 97 ? -10.361 27.028 -0.041 1.00  92.76 0 G 1
ATOM   1436 H HA  . ASP . . 97 ? -10.840 29.866 -0.738 1.00  92.76 0 G 1
ATOM   1437 H HB2 . ASP . . 97 ? -13.241 29.169 -0.604 1.00  92.76 0 G 1
ATOM   1438 H HB3 . ASP . . 97 ? -12.692 27.511 -0.314 1.00  92.76 0 G 1
ATOM   1439 N N   . SER . . 98 ? -10.317 29.022  2.162 1.00  94.87 0 G 1
ATOM   1440 C CA  . SER . . 98 ? -10.289 29.299  3.606 1.00  94.87 0 G 1
ATOM   1441 C C   . SER . . 98 ? -11.469 28.710  4.386 1.00  94.87 0 G 1
ATOM   1442 O O   . SER . . 98 ? -11.747 29.124  5.518 1.00  94.87 0 G 1
ATOM   1443 C CB  . SER . . 98 ? -10.106 30.794  3.890 1.00  94.87 0 G 1
ATOM   1444 O OG  . SER . . 98 ? -8.983 31.288  3.189 1.00  94.87 0 G 1
ATOM   1445 H H   . SER . . 98 ? -9.663 28.328  1.828 1.00  94.87 0 G 1
ATOM   1446 H HA  . SER . . 98 ? -9.405 28.793  3.997 1.00  94.87 0 G 1
ATOM   1447 H HB2 . SER . . 98 ? -10.997 31.339  3.579 1.00  94.87 0 G 1
ATOM   1448 H HB3 . SER . . 98 ? -9.955 30.950  4.959 1.00  94.87 0 G 1
ATOM   1449 H HG  . SER . . 98 ? -8.970 30.826  2.347 1.00  94.87 0 G 1
ATOM   1450 N N   . ASN . . 99 ? -12.153 27.717  3.817 1.00  96.36 0 G 1
ATOM   1451 C CA  . ASN . . 99 ? -13.117 26.920  4.556 1.00  96.36 0 G 1
ATOM   1452 C C   . ASN . . 99 ? -12.374 25.920  5.434 1.00  96.36 0 G 1
ATOM   1453 O O   . ASN . . 99 ? -11.344 25.371  5.047 1.00  96.36 0 G 1
ATOM   1454 C CB  . ASN . . 99 ? -14.073 26.183  3.620 1.00  96.36 0 G 1
ATOM   1455 C CG  . ASN . . 99 ? -14.735 27.090  2.615 1.00  96.36 0 G 1
ATOM   1456 N ND2 . ASN . . 99 ? -14.529 26.813  1.352 1.00  96.36 0 G 1
ATOM   1457 O OD1 . ASN . . 99 ? -15.443 28.022  2.965 1.00  96.36 0 G 1
ATOM   1458 H H   . ASN . . 99 ? -11.840 27.365  2.924 1.00  96.36 0 G 1
ATOM   1459 H HA  . ASN . . 99 ? -13.707 27.587  5.186 1.00  96.36 0 G 1
ATOM   1460 H HB2 . ASN . . 99 ? -13.523 25.397  3.101 1.00  96.36 0 G 1
ATOM   1461 H HB3 . ASN . . 99 ? -14.858 25.690  4.193 1.00  96.36 0 G 1
ATOM   1462 H HD21 . ASN . . 99 ? -13.851 26.099  1.129 1.00  96.36 0 G 1
ATOM   1463 H HD22 . ASN . . 99 ? -14.837 27.482  0.662 1.00  96.36 0 G 1
ATOM   1464 N N   . ILE . . 100 ? -12.924 25.646  6.612 1.00  97.74 0 G 1
ATOM   1465 C CA  . ILE . . 100 ? -12.387 24.613  7.491 1.00  97.74 0 G 1
ATOM   1466 C C   . ILE . . 100 ? -12.958 23.267  7.048 1.00  97.74 0 G 1
ATOM   1467 O O   . ILE . . 100 ? -14.176 23.092  7.033 1.00  97.74 0 G 1
ATOM   1468 C CB  . ILE . . 100 ? -12.670 24.935  8.969 1.00  97.74 0 G 1
ATOM   1469 C CG1 . ILE . . 100 ? -12.011 26.285  9.336 1.00  97.74 0 G 1
ATOM   1470 C CG2 . ILE . . 100 ? -12.131 23.783  9.837 1.00  97.74 0 G 1
ATOM   1471 C CD1 . ILE . . 100 ? -12.393 26.836 10.710 1.00  97.74 0 G 1
ATOM   1472 H H   . ILE . . 100 ? -13.795 26.095  6.862 1.00  97.74 0 G 1
ATOM   1473 H HA  . ILE . . 100 ? -11.304 24.579  7.370 1.00  97.74 0 G 1
ATOM   1474 H HB  . ILE . . 100 ? -13.748 25.017  9.115 1.00  97.74 0 G 1
ATOM   1475 H HG12 . ILE . . 100 ? -12.293 27.048  8.612 1.00  97.74 0 G 1
ATOM   1476 H HG13 . ILE . . 100 ? -10.928 26.170  9.287 1.00  97.74 0 G 1
ATOM   1477 H HG21 . ILE . . 100 ? -11.100 23.563  9.558 1.00  97.74 0 G 1
ATOM   1478 H HG22 . ILE . . 100 ? -12.159 24.030 10.898 1.00  97.74 0 G 1
ATOM   1479 H HG23 . ILE . . 100 ? -12.733 22.888  9.678 1.00  97.74 0 G 1
ATOM   1480 H HD11 . ILE . . 100 ? -12.061 26.165 11.501 1.00  97.74 0 G 1
ATOM   1481 H HD12 . ILE . . 100 ? -13.472 26.984 10.764 1.00  97.74 0 G 1
ATOM   1482 H HD13 . ILE . . 100 ? -11.903 27.798 10.850 1.00  97.74 0 G 1
ATOM   1483 N N   . VAL . . 101 ? -12.085 22.320  6.724 1.00  97.90 0 G 1
ATOM   1484 C CA  . VAL . . 101 ? -12.406 20.970  6.251 1.00  97.90 0 G 1
ATOM   1485 C C   . VAL . . 101 ? -11.826 19.945  7.229 1.00  97.90 0 G 1
ATOM   1486 O O   . VAL . . 101 ? -10.754 20.158  7.790 1.00  97.90 0 G 1
ATOM   1487 C CB  . VAL . . 101 ? -11.903 20.761  4.809 1.00  97.90 0 G 1
ATOM   1488 C CG1 . VAL . . 101 ? -12.305 19.378  4.277 1.00  97.90 0 G 1
ATOM   1489 C CG2 . VAL . . 101 ? -12.511 21.810  3.865 1.00  97.90 0 G 1
ATOM   1490 H H   . VAL . . 101 ? -11.105 22.562  6.762 1.00  97.90 0 G 1
ATOM   1491 H HA  . VAL . . 101 ? -13.489 20.851  6.213 1.00  97.90 0 G 1
ATOM   1492 H HB  . VAL . . 101 ? -10.817 20.849  4.784 1.00  97.90 0 G 1
ATOM   1493 H HG11 . VAL . . 101 ? -13.382 19.235  4.354 1.00  97.90 0 G 1
ATOM   1494 H HG12 . VAL . . 101 ? -11.780 18.595  4.825 1.00  97.90 0 G 1
ATOM   1495 H HG13 . VAL . . 101 ? -12.011 19.289  3.231 1.00  97.90 0 G 1
ATOM   1496 H HG21 . VAL . . 101 ? -12.218 21.605  2.836 1.00  97.90 0 G 1
ATOM   1497 H HG22 . VAL . . 101 ? -12.143 22.805  4.118 1.00  97.90 0 G 1
ATOM   1498 H HG23 . VAL . . 101 ? -13.598 21.802  3.934 1.00  97.90 0 G 1
ATOM   1499 N N   . LYS . . 102 ? -12.547 18.838  7.459 1.00  98.35 0 G 1
ATOM   1500 C CA  . LYS . . 102 ? -12.023 17.656  8.161 1.00  98.35 0 G 1
ATOM   1501 C C   . LYS . . 102 ? -11.929 16.512  7.171 1.00  98.35 0 G 1
ATOM   1502 O O   . LYS . . 102 ? -12.908 16.223  6.483 1.00  98.35 0 G 1
ATOM   1503 C CB  . LYS . . 102 ? -12.861 17.287  9.400 1.00  98.35 0 G 1
ATOM   1504 C CG  . LYS . . 102 ? -12.293 16.101 10.221 1.00  98.35 0 G 1
ATOM   1505 C CD  . LYS . . 102 ? -12.785 14.698  9.800 1.00  98.35 0 G 1
ATOM   1506 C CE  . LYS . . 102 ? -12.340 13.644 10.830 1.00  98.35 0 G 1
ATOM   1507 N NZ  . LYS . . 102 ? -12.722 12.254 10.464 1.00  98.35 1 G 1
ATOM   1508 H H   . LYS . . 102 ? -13.370 18.697  6.890 1.00  98.35 0 G 1
ATOM   1509 H HA  . LYS . . 102 ? -11.013 17.880  8.504 1.00  98.35 0 G 1
ATOM   1510 H HB2 . LYS . . 102 ? -13.887 17.071  9.104 1.00  98.35 0 G 1
ATOM   1511 H HB3 . LYS . . 102 ? -12.881 18.160 10.052 1.00  98.35 0 G 1
ATOM   1512 H HG2 . LYS . . 102 ? -12.582 16.250 11.262 1.00  98.35 0 G 1
ATOM   1513 H HG3 . LYS . . 102 ? -11.203 16.126 10.193 1.00  98.35 0 G 1
ATOM   1514 H HD2 . LYS . . 102 ? -13.872 14.698  9.735 1.00  98.35 0 G 1
ATOM   1515 H HD3 . LYS . . 102 ? -12.372 14.430  8.827 1.00  98.35 0 G 1
ATOM   1516 H HE2 . LYS . . 102 ? -12.784 13.894 11.794 1.00  98.35 0 G 1
ATOM   1517 H HE3 . LYS . . 102 ? -11.258 13.691 10.947 1.00  98.35 0 G 1
ATOM   1518 H HZ1 . LYS . . 102 ? -12.052 11.830  9.838 1.00  98.35 0 G 1
ATOM   1519 H HZ2 . LYS . . 102 ? -12.678 11.656 11.277 1.00  98.35 0 G 1
ATOM   1520 H HZ3 . LYS . . 102 ? -13.642 12.168 10.056 1.00  98.35 0 G 1
ATOM   1521 N N   . THR . . 103 ? -10.793 15.835  7.106 1.00  97.61 0 G 1
ATOM   1522 C CA  . THR . . 103 ? -10.632 14.634  6.280 1.00  97.61 0 G 1
ATOM   1523 C C   . THR . . 103 ? -9.695 13.648  6.957 1.00  97.61 0 G 1
ATOM   1524 O O   . THR . . 103 ? -8.837 14.041  7.741 1.00  97.61 0 G 1
ATOM   1525 C CB  . THR . . 103 ? -10.153 14.993  4.863 1.00  97.61 0 G 1
ATOM   1526 C CG2 . THR . . 103 ? -10.099 13.791  3.923 1.00  97.61 0 G 1
ATOM   1527 O OG1 . THR . . 103 ? -11.073 15.885  4.276 1.00  97.61 0 G 1
ATOM   1528 H H   . THR . . 103 ? -10.016 16.125  7.683 1.00  97.61 0 G 1
ATOM   1529 H HA  . THR . . 103 ? -11.597 14.135  6.183 1.00  97.61 0 G 1
ATOM   1530 H HB  . THR . . 103 ? -9.170 15.461  4.904 1.00  97.61 0 G 1
ATOM   1531 H HG1 . THR . . 103 ? -11.839 15.949  4.851 1.00  97.61 0 G 1
ATOM   1532 H HG21 . THR . . 103 ? -11.003 13.189  4.016 1.00  97.61 0 G 1
ATOM   1533 H HG22 . THR . . 103 ? -10.021 14.147  2.896 1.00  97.61 0 G 1
ATOM   1534 H HG23 . THR . . 103 ? -9.220 13.186  4.143 1.00  97.61 0 G 1
ATOM   1535 N N   . ASP . . 104 ? -9.880 12.366  6.662 1.00  97.83 0 G 1
ATOM   1536 C CA  . ASP . . 104 ? -8.966 11.305  7.063 1.00  97.83 0 G 1
ATOM   1537 C C   . ASP . . 104 ? -8.073 10.970  5.863 1.00  97.83 0 G 1
ATOM   1538 O O   . ASP . . 104 ? -8.543 10.458  4.842 1.00  97.83 0 G 1
ATOM   1539 C CB  . ASP . . 104 ? -9.773 10.112  7.591 1.00  97.83 0 G 1
ATOM   1540 C CG  . ASP . . 104 ? -10.629 10.502  8.803 1.00  97.83 0 G 1
ATOM   1541 O OD1 . ASP . . 104 ? -10.226 11.377  9.602 1.00  97.83 0 G 1
ATOM   1542 O OD2 . ASP . . 104 ? -11.782 10.049  8.934 1.00  97.83 -1 G 1
ATOM   1543 H H   . ASP . . 104 ? -10.594 12.111  5.995 1.00  97.83 0 G 1
ATOM   1544 H HA  . ASP . . 104 ? -8.329 11.652  7.876 1.00  97.83 0 G 1
ATOM   1545 H HB2 . ASP . . 104 ? -10.420  9.735  6.799 1.00  97.83 0 G 1
ATOM   1546 H HB3 . ASP . . 104 ? -9.080  9.317  7.871 1.00  97.83 0 G 1
ATOM   1547 N N   . ILE . . 105 ? -6.794 11.330  5.947 1.00  98.27 0 G 1
ATOM   1548 C CA  . ILE . . 105 ? -5.831 11.115  4.865 1.00  98.27 0 G 1
ATOM   1549 C C   . ILE . . 105 ? -5.255  9.707  5.006 1.00  98.27 0 G 1
ATOM   1550 O O   . ILE . . 105 ? -4.685  9.412  6.059 1.00  98.27 0 G 1
ATOM   1551 C CB  . ILE . . 105 ? -4.713 12.170  4.866 1.00  98.27 0 G 1
ATOM   1552 C CG1 . ILE . . 105 ? -5.310 13.590  4.902 1.00  98.27 0 G 1
ATOM   1553 C CG2 . ILE . . 105 ? -3.792 11.955  3.644 1.00  98.27 0 G 1
ATOM   1554 C CD1 . ILE . . 105 ? -4.258 14.667  4.653 1.00  98.27 0 G 1
ATOM   1555 H H   . ILE . . 105 ? -6.463 11.731  6.814 1.00  98.27 0 G 1
ATOM   1556 H HA  . ILE . . 105 ? -6.363 11.214  3.918 1.00  98.27 0 G 1
ATOM   1557 H HB  . ILE . . 105 ? -4.123 12.045  5.774 1.00  98.27 0 G 1
ATOM   1558 H HG12 . ILE . . 105 ? -6.089 13.685  4.145 1.00  98.27 0 G 1
ATOM   1559 H HG13 . ILE . . 105 ? -5.757 13.768  5.880 1.00  98.27 0 G 1
ATOM   1560 H HG21 . ILE . . 105 ? -4.327 12.181  2.721 1.00  98.27 0 G 1
ATOM   1561 H HG22 . ILE . . 105 ? -3.426 10.929  3.603 1.00  98.27 0 G 1
ATOM   1562 H HG23 . ILE . . 105 ? -2.910 12.592  3.711 1.00  98.27 0 G 1
ATOM   1563 H HD11 . ILE . . 105 ? -4.040 14.683  3.585 1.00  98.27 0 G 1
ATOM   1564 H HD12 . ILE . . 105 ? -3.335 14.445  5.189 1.00  98.27 0 G 1
ATOM   1565 H HD13 . ILE . . 105 ? -4.646 15.638  4.957 1.00  98.27 0 G 1
ATOM   1566 N N   . PRO . . 106 ? -5.373  8.833  3.989 1.00  97.80 0 G 1
ATOM   1567 C CA  . PRO . . 106 ? -4.852  7.473  4.059 1.00  97.80 0 G 1
ATOM   1568 C C   . PRO . . 106 ? -3.322  7.451  4.094 1.00  97.80 0 G 1
ATOM   1569 O O   . PRO . . 106 ? -2.660  8.403  3.687 1.00  97.80 0 G 1
ATOM   1570 C CB  . PRO . . 106 ? -5.415  6.762  2.826 1.00  97.80 0 G 1
ATOM   1571 C CG  . PRO . . 106 ? -5.541  7.893  1.809 1.00  97.80 0 G 1
ATOM   1572 C CD  . PRO . . 106 ? -5.939  9.090  2.672 1.00  97.80 0 G 1
ATOM   1573 H HA  . PRO . . 106 ? -5.220  6.972  4.953 1.00  97.80 0 G 1
ATOM   1574 H HB2 . PRO . . 106 ? -6.405  6.366  3.055 1.00  97.80 0 G 1
ATOM   1575 H HB3 . PRO . . 106 ? -4.762  5.966  2.468 1.00  97.80 0 G 1
ATOM   1576 H HG2 . PRO . . 106 ? -6.291  7.674  1.049 1.00  97.80 0 G 1
ATOM   1577 H HG3 . PRO . . 106 ? -4.569  8.073  1.350 1.00  97.80 0 G 1
ATOM   1578 H HD2 . PRO . . 106 ? -5.543 10.007  2.238 1.00  97.80 0 G 1
ATOM   1579 H HD3 . PRO . . 106 ? -7.025  9.141  2.755 1.00  97.80 0 G 1
ATOM   1580 N N   . ASP . . 107 ? -2.759  6.331  4.547 1.00  97.88 0 G 1
ATOM   1581 C CA  . ASP . . 107 ? -1.326  6.037  4.448 1.00  97.88 0 G 1
ATOM   1582 C C   . ASP . . 107 ? -0.396  7.135  5.006 1.00  97.88 0 G 1
ATOM   1583 O O   . ASP . . 107 ?  0.642  7.438  4.414 1.00  97.88 0 G 1
ATOM   1584 C CB  . ASP . . 107 ? -0.959  5.663  3.004 1.00  97.88 0 G 1
ATOM   1585 C CG  . ASP . . 107 ? -1.670  4.419  2.493 1.00  97.88 0 G 1
ATOM   1586 O OD1 . ASP . . 107 ? -1.367  3.335  3.039 1.00  97.88 0 G 1
ATOM   1587 O OD2 . ASP . . 107 ? -2.396  4.539  1.489 1.00  97.88 -1 G 1
ATOM   1588 H H   . ASP . . 107 ? -3.369  5.568  4.804 1.00  97.88 0 G 1
ATOM   1589 H HA  . ASP . . 107 ? -1.157  5.151  5.060 1.00  97.88 0 G 1
ATOM   1590 H HB2 . ASP . . 107 ?  0.110  5.448  2.961 1.00  97.88 0 G 1
ATOM   1591 H HB3 . ASP . . 107 ? -1.156  6.505  2.343 1.00  97.88 0 G 1
ATOM   1592 N N   . MET . . 108 ? -0.764  7.745  6.137 1.00  98.38 0 G 1
ATOM   1593 C CA  . MET . . 108 ? -0.001  8.840  6.753 1.00  98.38 0 G 1
ATOM   1594 C C   . MET . . 108 ?  0.936  8.376  7.865 1.00  98.38 0 G 1
ATOM   1595 O O   . MET . . 108 ?  1.970  9.008  8.088 1.00  98.38 0 G 1
ATOM   1596 C CB  . MET . . 108 ? -0.968  9.903  7.288 1.00  98.38 0 G 1
ATOM   1597 C CG  . MET . . 108 ? -1.454 10.822  6.167 1.00  98.38 0 G 1
ATOM   1598 S SD  . MET . . 108 ? -0.195 11.950  5.501 1.00  98.38 0 G 1
ATOM   1599 C CE  . MET . . 108 ? -0.218 13.234  6.780 1.00  98.38 0 G 1
ATOM   1600 H H   . MET . . 108 ? -1.633  7.461  6.565 1.00  98.38 0 G 1
ATOM   1601 H HA  . MET . . 108 ?  0.632  9.310  6.000 1.00  98.38 0 G 1
ATOM   1602 H HB2 . MET . . 108 ? -1.824  9.414  7.753 1.00  98.38 0 G 1
ATOM   1603 H HB3 . MET . . 108 ? -0.471 10.514  8.041 1.00  98.38 0 G 1
ATOM   1604 H HG2 . MET . . 108 ? -1.845 10.210  5.353 1.00  98.38 0 G 1
ATOM   1605 H HG3 . MET . . 108 ? -2.273 11.426  6.559 1.00  98.38 0 G 1
ATOM   1606 H HE1 . MET . . 108 ?  0.476 14.031  6.515 1.00  98.38 0 G 1
ATOM   1607 H HE2 . MET . . 108 ?  0.072 12.809  7.740 1.00  98.38 0 G 1
ATOM   1608 H HE3 . MET . . 108 ? -1.221 13.652  6.857 1.00  98.38 0 G 1
ATOM   1609 N N   . VAL . . 109 ?  0.595  7.289  8.560 1.00  97.91 0 G 1
ATOM   1610 C CA  . VAL . . 109 ?  1.356  6.755  9.701 1.00  97.91 0 G 1
ATOM   1611 C C   . VAL . . 109 ?  1.819  5.340  9.400 1.00  97.91 0 G 1
ATOM   1612 O O   . VAL . . 109 ?  1.007  4.494  9.042 1.00  97.91 0 G 1
ATOM   1613 C CB  . VAL . . 109 ?  0.494  6.748 10.974 1.00  97.91 0 G 1
ATOM   1614 C CG1 . VAL . . 109 ?  1.212  6.073 12.153 1.00  97.91 0 G 1
ATOM   1615 C CG2 . VAL . . 109 ?  0.080  8.146 11.414 1.00  97.91 0 G 1
ATOM   1616 H H   . VAL . . 109 ? -0.274  6.832  8.322 1.00  97.91 0 G 1
ATOM   1617 H HA  . VAL . . 109 ?  2.234  7.372  9.889 1.00  97.91 0 G 1
ATOM   1618 H HB  . VAL . . 109 ? -0.422  6.202 10.751 1.00  97.91 0 G 1
ATOM   1619 H HG11 . VAL . . 109 ?  0.712  6.301 13.095 1.00  97.91 0 G 1
ATOM   1620 H HG12 . VAL . . 109 ?  2.239  6.432 12.215 1.00  97.91 0 G 1
ATOM   1621 H HG13 . VAL . . 109 ?  1.218  4.992 12.021 1.00  97.91 0 G 1
ATOM   1622 H HG21 . VAL . . 109 ?  0.974  8.662 11.764 1.00  97.91 0 G 1
ATOM   1623 H HG22 . VAL . . 109 ? -0.640  8.082 12.231 1.00  97.91 0 G 1
ATOM   1624 H HG23 . VAL . . 109 ? -0.386  8.693 10.595 1.00  97.91 0 G 1
ATOM   1625 N N   . VAL . . 110 ?  3.107  5.061  9.591 1.00  97.55 0 G 1
ATOM   1626 C CA  . VAL . . 110 ?  3.670  3.714  9.455 1.00  97.55 0 G 1
ATOM   1627 C C   . VAL . . 110 ?  3.403  2.902 10.719 1.00  97.55 0 G 1
ATOM   1628 O O   . VAL . . 110 ?  3.776  3.302 11.824 1.00  97.55 0 G 1
ATOM   1629 C CB  . VAL . . 110 ?  5.171  3.774  9.128 1.00  97.55 0 G 1
ATOM   1630 C CG1 . VAL . . 110 ?  5.832  2.393  9.112 1.00  97.55 0 G 1
ATOM   1631 C CG2 . VAL . . 110 ?  5.377  4.410  7.754 1.00  97.55 0 G 1
ATOM   1632 H H   . VAL . . 110 ?  3.713  5.802  9.914 1.00  97.55 0 G 1
ATOM   1633 H HA  . VAL . . 110 ?  3.174  3.211  8.626 1.00  97.55 0 G 1
ATOM   1634 H HB  . VAL . . 110 ?  5.683  4.388  9.869 1.00  97.55 0 G 1
ATOM   1635 H HG11 . VAL . . 110 ?  5.789  1.934 10.099 1.00  97.55 0 G 1
ATOM   1636 H HG12 . VAL . . 110 ?  6.881  2.503  8.838 1.00  97.55 0 G 1
ATOM   1637 H HG13 . VAL . . 110 ?  5.335  1.742  8.392 1.00  97.55 0 G 1
ATOM   1638 H HG21 . VAL . . 110 ?  6.441  4.520  7.546 1.00  97.55 0 G 1
ATOM   1639 H HG22 . VAL . . 110 ?  4.914  5.396  7.738 1.00  97.55 0 G 1
ATOM   1640 H HG23 . VAL . . 110 ?  4.902  3.806  6.981 1.00  97.55 0 G 1
ATOM   1641 N N   . GLU . . 111 ?  2.810  1.727 10.534 1.00  96.15 0 G 1
ATOM   1642 C CA  . GLU . . 111 ?  2.459  0.771 11.593 1.00  96.15 0 G 1
ATOM   1643 C C   . GLU . . 111 ?  3.391 -0.445 11.603 1.00  96.15 0 G 1
ATOM   1644 O O   . GLU . . 111 ?  3.725 -0.993 12.653 1.00  96.15 0 G 1
ATOM   1645 C CB  . GLU . . 111 ?  1.011  0.318 11.359 1.00  96.15 0 G 1
ATOM   1646 C CG  . GLU . . 111 ? -0.001  1.399 11.760 1.00  96.15 0 G 1
ATOM   1647 C CD  . GLU . . 111 ? -0.042  1.600 13.277 1.00  96.15 0 G 1
ATOM   1648 O OE1 . GLU . . 111 ? -0.234  2.740 13.750 1.00  96.15 0 G 1
ATOM   1649 O OE2 . GLU . . 111 ?  0.024  0.599 14.024 1.00  96.15 -1 G 1
ATOM   1650 H H   . GLU . . 111 ?  2.516  1.497  9.595 1.00  96.15 0 G 1
ATOM   1651 H HA  . GLU . . 111 ?  2.529  1.236 12.577 1.00  96.15 0 G 1
ATOM   1652 H HB2 . GLU . . 111 ?  0.873  0.081 10.303 1.00  96.15 0 G 1
ATOM   1653 H HB3 . GLU . . 111 ?  0.814 -0.595 11.921 1.00  96.15 0 G 1
ATOM   1654 H HG2 . GLU . . 111 ?  0.243  2.335 11.258 1.00  96.15 0 G 1
ATOM   1655 H HG3 . GLU . . 111 ? -0.990  1.088 11.422 1.00  96.15 0 G 1
ATOM   1656 N N   . ALA . . 112 ?  3.866 -0.863 10.431 1.00  96.20 0 G 1
ATOM   1657 C CA  . ALA . . 112 ?  4.807 -1.965 10.302 1.00  96.20 0 G 1
ATOM   1658 C C   . ALA . . 112 ?  5.776 -1.734  9.146 1.00  96.20 0 G 1
ATOM   1659 O O   . ALA . . 112 ?  5.462 -1.035  8.182 1.00  96.20 0 G 1
ATOM   1660 C CB  . ALA . . 112 ?  4.030 -3.277 10.133 1.00  96.20 0 G 1
ATOM   1661 H H   . ALA . . 112 ?  3.586 -0.375  9.592 1.00  96.20 0 G 1
ATOM   1662 H HA  . ALA . . 112 ?  5.399 -2.025 11.215 1.00  96.20 0 G 1
ATOM   1663 H HB1 . ALA . . 112 ?  3.467 -3.249  9.200 1.00  96.20 0 G 1
ATOM   1664 H HB2 . ALA . . 112 ?  4.720 -4.120 10.086 1.00  96.20 0 G 1
ATOM   1665 H HB3 . ALA . . 112 ?  3.333 -3.409 10.962 1.00  96.20 0 G 1
ATOM   1666 N N   . CYS . . 113 ?  6.944 -2.358  9.255 1.00  96.74 0 G 1
ATOM   1667 C CA  . CYS . . 113 ?  7.994 -2.347  8.249 1.00  96.74 0 G 1
ATOM   1668 C C   . CYS . . 113 ?  8.354 -3.776  7.846 1.00  96.74 0 G 1
ATOM   1669 O O   . CYS . . 113 ?  8.164 -4.711  8.628 1.00  96.74 0 G 1
ATOM   1670 C CB  . CYS . . 113 ?  9.218 -1.619  8.809 1.00  96.74 0 G 1
ATOM   1671 S SG  . CYS . . 113 ?  8.896  0.089  9.291 1.00  96.74 0 G 1
ATOM   1672 H H   . CYS . . 113 ?  7.102 -2.959 10.052 1.00  96.74 0 G 1
ATOM   1673 H HA  . CYS . . 113 ?  7.644 -1.816  7.363 1.00  96.74 0 G 1
ATOM   1674 H HB2 . CYS . . 113 ? 10.010 -1.623  8.060 1.00  96.74 0 G 1
ATOM   1675 H HB3 . CYS . . 113 ?  9.581 -2.161  9.683 1.00  96.74 0 G 1
ATOM   1676 N N   . GLY . . 114 ?  8.920 -3.911  6.653 1.00  96.56 0 G 1
ATOM   1677 C CA  . GLY . . 114 ?  9.470 -5.148  6.122 1.00  96.56 0 G 1
ATOM   1678 C C   . GLY . . 114 ? 10.454 -4.869  4.992 1.00  96.56 0 G 1
ATOM   1679 O O   . GLY . . 114 ? 10.595 -3.742  4.522 1.00  96.56 0 G 1
ATOM   1680 H H   . GLY . . 114 ?  8.987 -3.096  6.060 1.00  96.56 0 G 1
ATOM   1681 H HA2 . GLY . . 114 ?  8.671 -5.783  5.742 1.00  96.56 0 G 1
ATOM   1682 H HA3 . GLY . . 114 ?  9.990 -5.689  6.912 1.00  96.56 0 G 1
ATOM   1683 N N   . CYS . . 115 ? 11.166 -5.900  4.574 1.00  96.94 0 G 1
ATOM   1684 C CA  . CYS . . 115 ? 12.095 -5.853  3.462 1.00  96.94 0 G 1
ATOM   1685 C C   . CYS . . 115 ? 11.351 -6.067  2.147 1.00  96.94 0 G 1
ATOM   1686 O O   . CYS . . 115 ? 10.593 -7.025  2.041 1.00  96.94 0 G 1
ATOM   1687 C CB  . CYS . . 115 ? 13.163 -6.920  3.690 1.00  96.94 0 G 1
ATOM   1688 S SG  . CYS . . 115 ? 14.217 -6.560  5.118 1.00  96.94 0 G 1
ATOM   1689 H H   . CYS . . 115 ? 10.945 -6.806  4.962 1.00  96.94 0 G 1
ATOM   1690 H HA  . CYS . . 115 ? 12.579 -4.877  3.440 1.00  96.94 0 G 1
ATOM   1691 H HB2 . CYS . . 115 ? 12.668 -7.879  3.838 1.00  96.94 0 G 1
ATOM   1692 H HB3 . CYS . . 115 ? 13.783 -6.994  2.797 1.00  96.94 0 G 1
ATOM   1693 N N   . SER . . 116 ? 11.595 -5.216  1.152 1.00  95.75 0 G 1
ATOM   1694 C CA  . SER . . 116 ? 11.072 -5.364 -0.213 1.00  95.75 0 G 1
ATOM   1695 C C   . SER . . 116 ? 12.172 -5.472 -1.255 1.00  95.75 0 G 1
ATOM   1696 O O   . SER . . 116 ? 13.309 -5.011 -1.001 1.00  95.75 0 G 1
ATOM   1697 C CB  . SER . . 116 ? 10.096 -4.243 -0.546 1.00  95.75 0 G 1
ATOM   1698 O OG  . SER . . 116 ?  9.547 -4.569 -1.801 1.00  95.75 0 G 1
ATOM   1699 O OXT . SER . . 116 ? 11.842 -6.057 -2.307 1.00  95.75 -1 G 1
ATOM   1700 H H   . SER . . 116 ? 12.201 -4.429  1.335 1.00  95.75 0 G 1
ATOM   1701 H HA  . SER . . 116 ? 10.512 -6.296 -0.273 1.00  95.75 0 G 1
ATOM   1702 H HB2 . SER . . 116 ? 10.626 -3.291 -0.595 1.00  95.75 0 G 1
ATOM   1703 H HB3 . SER . . 116 ?  9.310 -4.187  0.206 1.00  95.75 0 G 1
ATOM   1704 H HG  . SER . . 116 ? 10.209 -5.102 -2.248 1.00  95.75 0 G 1
ATOM   1705 N N   . GLY . . 1 ?  1.481  2.408 -12.525 1.00  51.59 0 H 1
ATOM   1706 C CA  . GLY . . 1 ?  2.815  2.892 -12.111 1.00  51.59 0 H 1
ATOM   1707 C C   . GLY . . 1 ?  3.617  3.261 -13.338 1.00  51.59 0 H 1
ATOM   1708 O O   . GLY . . 1 ?  3.125  3.061 -14.441 1.00  51.59 0 H 1
ATOM   1709 H H   . GLY . . 1 ?  1.000  3.134 -13.035 1.00  51.59 0 H 1
ATOM   1710 H HA2 . GLY . . 1 ?  3.344  2.102 -11.575 1.00  51.59 0 H 1
ATOM   1711 H HA3 . GLY . . 1 ?  2.717  3.769 -11.471 1.00  51.59 0 H 1
ATOM   1712 H H2  . GLY . . 1 ?  0.934  2.127 -11.723 1.00  51.59 0 H 1
ATOM   1713 H H3  . GLY . . 1 ?  1.592  1.620 -13.148 1.00  51.59 0 H 1
ATOM   1714 N N   . ILE . . 2 ?  4.819  3.807 -13.164 1.00  67.12 0 H 1
ATOM   1715 C CA  . ILE . . 2 ?  5.714  4.080 -14.296 1.00  67.12 0 H 1
ATOM   1716 C C   . ILE . . 2 ?  6.320  2.749 -14.738 1.00  67.12 0 H 1
ATOM   1717 O O   . ILE . . 2 ?  6.984  2.096 -13.940 1.00  67.12 0 H 1
ATOM   1718 C CB  . ILE . . 2 ?  6.797  5.117 -13.910 1.00  67.12 0 H 1
ATOM   1719 C CG1 . ILE . . 2 ?  6.128  6.427 -13.431 1.00  67.12 0 H 1
ATOM   1720 C CG2 . ILE . . 2 ?  7.736  5.387 -15.103 1.00  67.12 0 H 1
ATOM   1721 C CD1 . ILE . . 2 ?  7.111  7.500 -12.959 1.00  67.12 0 H 1
ATOM   1722 H H   . ILE . . 2 ?  5.184  3.956 -12.235 1.00  67.12 0 H 1
ATOM   1723 H HA  . ILE . . 2 ?  5.137  4.488 -15.126 1.00  67.12 0 H 1
ATOM   1724 H HB  . ILE . . 2 ?  7.391  4.713 -13.091 1.00  67.12 0 H 1
ATOM   1725 H HG12 . ILE . . 2 ?  5.470  6.215 -12.587 1.00  67.12 0 H 1
ATOM   1726 H HG13 . ILE . . 2 ?  5.520  6.839 -14.236 1.00  67.12 0 H 1
ATOM   1727 H HG21 . ILE . . 2 ?  7.184  5.837 -15.928 1.00  67.12 0 H 1
ATOM   1728 H HG22 . ILE . . 2 ?  8.546  6.050 -14.802 1.00  67.12 0 H 1
ATOM   1729 H HG23 . ILE . . 2 ?  8.195  4.460 -15.447 1.00  67.12 0 H 1
ATOM   1730 H HD11 . ILE . . 2 ?  7.695  7.883 -13.797 1.00  67.12 0 H 1
ATOM   1731 H HD12 . ILE . . 2 ?  6.547  8.331 -12.532 1.00  67.12 0 H 1
ATOM   1732 H HD13 . ILE . . 2 ?  7.780  7.086 -12.205 1.00  67.12 0 H 1
ATOM   1733 N N   . ASP . . 3 ?  6.086  2.332 -15.977 1.00  79.56 0 H 1
ATOM   1734 C CA  . ASP . . 3 ?  6.792  1.191 -16.560 1.00  79.56 0 H 1
ATOM   1735 C C   . ASP . . 3 ?  8.160  1.633 -17.070 1.00  79.56 0 H 1
ATOM   1736 O O   . ASP . . 3 ?  8.329  2.767 -17.526 1.00  79.56 0 H 1
ATOM   1737 C CB  . ASP . . 3 ?  5.960  0.539 -17.669 1.00  79.56 0 H 1
ATOM   1738 C CG  . ASP . . 3 ?  4.745 -0.195 -17.102 1.00  79.56 0 H 1
ATOM   1739 O OD1 . ASP . . 3 ?  4.878 -0.868 -16.054 1.00  79.56 0 H 1
ATOM   1740 O OD2 . ASP . . 3 ?  3.668 -0.120 -17.722 1.00  79.56 -1 H 1
ATOM   1741 H H   . ASP . . 3 ?  5.492  2.879 -16.585 1.00  79.56 0 H 1
ATOM   1742 H HA  . ASP . . 3 ?  6.960  0.438 -15.791 1.00  79.56 0 H 1
ATOM   1743 H HB2 . ASP . . 3 ?  6.581 -0.187 -18.194 1.00  79.56 0 H 1
ATOM   1744 H HB3 . ASP . . 3 ?  5.645  1.299 -18.384 1.00  79.56 0 H 1
ATOM   1745 N N   . CYS . . 4 ?  9.150  0.745 -16.979 1.00  81.33 0 H 1
ATOM   1746 C CA  . CYS . . 4 ? 10.500  1.041 -17.435 1.00  81.33 0 H 1
ATOM   1747 C C   . CYS . . 4 ? 10.522  1.165 -18.966 1.00  81.33 0 H 1
ATOM   1748 O O   . CYS . . 4 ? 10.726  0.196 -19.693 1.00  81.33 0 H 1
ATOM   1749 C CB  . CYS . . 4 ? 11.480 -0.008 -16.893 1.00  81.33 0 H 1
ATOM   1750 S SG  . CYS . . 4 ? 11.631 -0.098 -15.083 1.00  81.33 0 H 1
ATOM   1751 H H   . CYS . . 4 ?  8.965 -0.160 -16.571 1.00  81.33 0 H 1
ATOM   1752 H HA  . CYS . . 4 ? 10.796  2.008 -17.029 1.00  81.33 0 H 1
ATOM   1753 H HB2 . CYS . . 4 ? 11.188 -0.991 -17.263 1.00  81.33 0 H 1
ATOM   1754 H HB3 . CYS . . 4 ? 12.468  0.210 -17.298 1.00  81.33 0 H 1
ATOM   1755 N N   . GLN . . 5 ? 10.297  2.383 -19.454 1.00  70.71 0 H 1
ATOM   1756 C CA  . GLN . . 5 ? 10.355  2.755 -20.864 1.00  70.71 0 H 1
ATOM   1757 C C   . GLN . . 5 ? 11.407  3.848 -21.094 1.00  70.71 0 H 1
ATOM   1758 O O   . GLN . . 5 ? 11.847  4.535 -20.169 1.00  70.71 0 H 1
ATOM   1759 C CB  . GLN . . 5 ?  8.968  3.191 -21.365 1.00  70.71 0 H 1
ATOM   1760 C CG  . GLN . . 5 ?  7.935  2.051 -21.328 1.00  70.71 0 H 1
ATOM   1761 C CD  . GLN . . 5 ?  6.605  2.422 -21.983 1.00  70.71 0 H 1
ATOM   1762 N NE2 . GLN . . 5 ?  5.644  1.525 -21.981 1.00  70.71 0 H 1
ATOM   1763 O OE1 . GLN . . 5 ?  6.404  3.504 -22.519 1.00  70.71 0 H 1
ATOM   1764 H H   . GLN . . 5 ?  9.996  3.089 -18.799 1.00  70.71 0 H 1
ATOM   1765 H HA  . GLN . . 5 ? 10.660  1.888 -21.450 1.00  70.71 0 H 1
ATOM   1766 H HB2 . GLN . . 5 ?  8.608  4.024 -20.763 1.00  70.71 0 H 1
ATOM   1767 H HB3 . GLN . . 5 ?  9.065  3.531 -22.396 1.00  70.71 0 H 1
ATOM   1768 H HG2 . GLN . . 5 ?  7.740  1.772 -20.292 1.00  70.71 0 H 1
ATOM   1769 H HG3 . GLN . . 5 ?  8.340  1.180 -21.843 1.00  70.71 0 H 1
ATOM   1770 H HE21 . GLN . . 5 ?  5.756  0.648 -21.492 1.00  70.71 0 H 1
ATOM   1771 H HE22 . GLN . . 5 ?  4.757  1.807 -22.373 1.00  70.71 0 H 1
ATOM   1772 N N   . GLY . . 6 ? 11.855  3.975 -22.345 1.00  61.35 0 H 1
ATOM   1773 C CA  . GLY . . 6 ? 12.615  5.140 -22.818 1.00  61.35 0 H 1
ATOM   1774 C C   . GLY . . 6 ? 14.022  5.337 -22.238 1.00  61.35 0 H 1
ATOM   1775 O O   . GLY . . 6 ? 14.692  6.308 -22.573 1.00  61.35 0 H 1
ATOM   1776 H H   . GLY . . 6 ? 11.447  3.372 -23.045 1.00  61.35 0 H 1
ATOM   1777 H HA2 . GLY . . 6 ? 12.708  5.086 -23.902 1.00  61.35 0 H 1
ATOM   1778 H HA3 . GLY . . 6 ? 12.045  6.038 -22.580 1.00  61.35 0 H 1
ATOM   1779 N N   . GLY . . 7 ? 14.521  4.425 -21.398 1.00  64.71 0 H 1
ATOM   1780 C CA  . GLY . . 7 ? 15.813  4.596 -20.727 1.00  64.71 0 H 1
ATOM   1781 C C   . GLY . . 7 ? 15.758  5.521 -19.507 1.00  64.71 0 H 1
ATOM   1782 O O   . GLY . . 7 ? 16.811  5.953 -19.024 1.00  64.71 0 H 1
ATOM   1783 H H   . GLY . . 7 ? 13.905  3.682 -21.098 1.00  64.71 0 H 1
ATOM   1784 H HA2 . GLY . . 7 ? 16.543  4.998 -21.430 1.00  64.71 0 H 1
ATOM   1785 H HA3 . GLY . . 7 ? 16.159  3.619 -20.386 1.00  64.71 0 H 1
ATOM   1786 N N   . SER . . 8 ? 14.558  5.807 -18.987 1.00  69.20 0 H 1
ATOM   1787 C CA  . SER . . 8 ? 14.418  6.451 -17.683 1.00  69.20 0 H 1
ATOM   1788 C C   . SER . . 8 ? 15.163  5.644 -16.618 1.00  69.20 0 H 1
ATOM   1789 O O   . SER . . 8 ? 15.061  4.422 -16.540 1.00  69.20 0 H 1
ATOM   1790 C CB  . SER . . 8 ? 12.948  6.603 -17.292 1.00  69.20 0 H 1
ATOM   1791 O OG  . SER . . 8 ? 12.869  7.248 -16.031 1.00  69.20 0 H 1
ATOM   1792 H H   . SER . . 8 ? 13.727  5.459 -19.443 1.00  69.20 0 H 1
ATOM   1793 H HA  . SER . . 8 ? 14.851  7.449 -17.748 1.00  69.20 0 H 1
ATOM   1794 H HB2 . SER . . 8 ? 12.429  7.199 -18.045 1.00  69.20 0 H 1
ATOM   1795 H HB3 . SER . . 8 ? 12.482  5.621 -17.233 1.00  69.20 0 H 1
ATOM   1796 H HG  . SER . . 8 ? 11.933  7.313 -15.825 1.00  69.20 0 H 1
ATOM   1797 N N   . ARG . . 9 ? 15.948  6.345 -15.793 1.00  84.86 0 H 1
ATOM   1798 C CA  . ARG . . 9 ? 16.668  5.766 -14.645 1.00  84.86 0 H 1
ATOM   1799 C C   . ARG . . 9 ? 15.907  5.941 -13.334 1.00  84.86 0 H 1
ATOM   1800 O O   . ARG . . 9 ? 16.453  5.628 -12.276 1.00  84.86 0 H 1
ATOM   1801 C CB  . ARG . . 9 ? 18.084  6.351 -14.552 1.00  84.86 0 H 1
ATOM   1802 C CG  . ARG . . 9 ? 18.941  5.987 -15.769 1.00  84.86 0 H 1
ATOM   1803 C CD  . ARG . . 9 ? 20.360  6.519 -15.560 1.00  84.86 0 H 1
ATOM   1804 N NE  . ARG . . 9 ? 21.225  6.180 -16.700 1.00  84.86 0 H 1
ATOM   1805 C CZ  . ARG . . 9 ? 22.518  6.427 -16.798 1.00  84.86 0 H 1
ATOM   1806 N NH1 . ARG . . 9 ? 23.174  7.042 -15.851 1.00  84.86 1 H 1
ATOM   1807 N NH2 . ARG . . 9 ? 23.179  6.057 -17.858 1.00  84.86 0 H 1
ATOM   1808 H H   . ARG . . 9 ? 15.963  7.347 -15.932 1.00  84.86 0 H 1
ATOM   1809 H HA  . ARG . . 9 ? 16.740  4.688 -14.785 1.00  84.86 0 H 1
ATOM   1810 H HB2 . ARG . . 9 ? 18.573  5.958 -13.662 1.00  84.86 0 H 1
ATOM   1811 H HB3 . ARG . . 9 ? 18.022  7.436 -14.459 1.00  84.86 0 H 1
ATOM   1812 H HG2 . ARG . . 9 ? 18.970  4.903 -15.882 1.00  84.86 0 H 1
ATOM   1813 H HG3 . ARG . . 9 ? 18.517  6.430 -16.671 1.00  84.86 0 H 1
ATOM   1814 H HD2 . ARG . . 9 ? 20.765  6.079 -14.648 1.00  84.86 0 H 1
ATOM   1815 H HD3 . ARG . . 9 ? 20.313  7.602 -15.443 1.00  84.86 0 H 1
ATOM   1816 H HE  . ARG . . 9 ? 20.772  5.718 -17.476 1.00  84.86 0 H 1
ATOM   1817 H HH11 . ARG . . 9 ? 22.656  7.334 -15.035 1.00  84.86 0 H 1
ATOM   1818 H HH12 . ARG . . 9 ? 24.163  7.222 -15.937 1.00  84.86 0 H 1
ATOM   1819 H HH21 . ARG . . 9 ? 22.689  5.581 -18.602 1.00  84.86 0 H 1
ATOM   1820 H HH22 . ARG . . 9 ? 24.171  6.232 -17.936 1.00  84.86 0 H 1
ATOM   1821 N N   . MET . . 10 ? 14.710  6.522 -13.389 1.00  90.21 0 H 1
ATOM   1822 C CA  . MET . . 10 ? 13.871  6.755 -12.216 1.00  90.21 0 H 1
ATOM   1823 C C   . MET . . 10 ? 13.083  5.500 -11.867 1.00  90.21 0 H 1
ATOM   1824 O O   . MET . . 10 ? 13.014  4.573 -12.669 1.00  90.21 0 H 1
ATOM   1825 C CB  . MET . . 10 ? 12.948  7.961 -12.446 1.00  90.21 0 H 1
ATOM   1826 C CG  . MET . . 10 ? 13.743  9.250 -12.674 1.00  90.21 0 H 1
ATOM   1827 S SD  . MET . . 10 ? 14.914  9.658 -11.342 1.00  90.21 0 H 1
ATOM   1828 C CE  . MET . . 10 ? 16.508  9.333 -12.134 1.00  90.21 0 H 1
ATOM   1829 H H   . MET . . 10 ? 14.283  6.642 -14.296 1.00  90.21 0 H 1
ATOM   1830 H HA  . MET . . 10 ? 14.504  6.973 -11.356 1.00  90.21 0 H 1
ATOM   1831 H HB2 . MET . . 10 ? 12.303  7.775 -13.306 1.00  90.21 0 H 1
ATOM   1832 H HB3 . MET . . 10 ? 12.316  8.101 -11.570 1.00  90.21 0 H 1
ATOM   1833 H HG2 . MET . . 10 ? 14.281  9.182 -13.621 1.00  90.21 0 H 1
ATOM   1834 H HG3 . MET . . 10 ? 13.031 10.070 -12.763 1.00  90.21 0 H 1
ATOM   1835 H HE1 . MET . . 10 ? 16.583  9.906 -13.058 1.00  90.21 0 H 1
ATOM   1836 H HE2 . MET . . 10 ? 17.312  9.628 -11.460 1.00  90.21 0 H 1
ATOM   1837 H HE3 . MET . . 10 ? 16.606  8.269 -12.352 1.00  90.21 0 H 1
ATOM   1838 N N   . CYS . . 11 ? 12.528  5.469 -10.657 1.00  94.18 0 H 1
ATOM   1839 C CA  . CYS . . 11 ? 11.728  4.348 -10.185 1.00  94.18 0 H 1
ATOM   1840 C C   . CYS . . 11 ? 10.645  3.940 -11.193 1.00  94.18 0 H 1
ATOM   1841 O O   . CYS . . 11 ?  9.794  4.750 -11.567 1.00  94.18 0 H 1
ATOM   1842 C CB  . CYS . . 11 ? 11.098  4.717 -8.843 1.00  94.18 0 H 1
ATOM   1843 S SG  . CYS . . 11 ? 10.066  3.418 -8.120 1.00  94.18 0 H 1
ATOM   1844 H H   . CYS . . 11 ? 12.683  6.244 -10.028 1.00  94.18 0 H 1
ATOM   1845 H HA  . CYS . . 11 ? 12.397  3.502 -10.031 1.00  94.18 0 H 1
ATOM   1846 H HB2 . CYS . . 11 ? 10.482  5.607 -8.970 1.00  94.18 0 H 1
ATOM   1847 H HB3 . CYS . . 11 ? 11.900  4.949 -8.143 1.00  94.18 0 H 1
ATOM   1848 N N   . CYS . . 12 ? 10.689  2.681 -11.616 1.00  93.49 0 H 1
ATOM   1849 C CA  . CYS . . 12 ?  9.763  2.098 -12.565 1.00  93.49 0 H 1
ATOM   1850 C C   . CYS . . 12 ?  9.599  0.590 -12.332 1.00  93.49 0 H 1
ATOM   1851 O O   . CYS . . 12 ? 10.397 -0.054 -11.643 1.00  93.49 0 H 1
ATOM   1852 C CB  . CYS . . 12 ? 10.241  2.425 -13.989 1.00  93.49 0 H 1
ATOM   1853 S SG  . CYS . . 12 ? 11.893  1.819 -14.448 1.00  93.49 0 H 1
ATOM   1854 H H   . CYS . . 12 ? 11.459  2.097 -11.320 1.00  93.49 0 H 1
ATOM   1855 H HA  . CYS . . 12 ?  8.789  2.563 -12.414 1.00  93.49 0 H 1
ATOM   1856 H HB2 . CYS . . 12 ? 10.253  3.510 -14.089 1.00  93.49 0 H 1
ATOM   1857 H HB3 . CYS . . 12 ?  9.513  2.042 -14.705 1.00  93.49 0 H 1
ATOM   1858 N N   . ARG . . 13 ?  8.535  0.030 -12.909 1.00  94.77 0 H 1
ATOM   1859 C CA  . ARG . . 13 ?  8.266 -1.405 -12.950 1.00  94.77 0 H 1
ATOM   1860 C C   . ARG . . 13 ?  8.965 -2.024 -14.154 1.00  94.77 0 H 1
ATOM   1861 O O   . ARG . . 13 ?  8.731 -1.622 -15.293 1.00  94.77 0 H 1
ATOM   1862 C CB  . ARG . . 13 ?  6.750 -1.635 -12.986 1.00  94.77 0 H 1
ATOM   1863 C CG  . ARG . . 13 ?  6.400 -3.129 -12.892 1.00  94.77 0 H 1
ATOM   1864 C CD  . ARG . . 13 ?  4.890 -3.358 -12.994 1.00  94.77 0 H 1
ATOM   1865 N NE  . ARG . . 13 ?  4.374 -2.987 -14.324 1.00  94.77 0 H 1
ATOM   1866 C CZ  . ARG . . 13 ?  3.756 -3.747 -15.205 1.00  94.77 0 H 1
ATOM   1867 N NH1 . ARG . . 13 ?  3.427 -4.986 -14.977 1.00  94.77 1 H 1
ATOM   1868 N NH2 . ARG . . 13 ?  3.488 -3.251 -16.376 1.00  94.77 0 H 1
ATOM   1869 H H   . ARG . . 13 ?  7.925  0.635 -13.439 1.00  94.77 0 H 1
ATOM   1870 H HA  . ARG . . 13 ?  8.668 -1.870 -12.050 1.00  94.77 0 H 1
ATOM   1871 H HB2 . ARG . . 13 ?  6.281 -1.110 -12.155 1.00  94.77 0 H 1
ATOM   1872 H HB3 . ARG . . 13 ?  6.358 -1.220 -13.915 1.00  94.77 0 H 1
ATOM   1873 H HG2 . ARG . . 13 ?  6.886 -3.682 -13.695 1.00  94.77 0 H 1
ATOM   1874 H HG3 . ARG . . 13 ?  6.753 -3.518 -11.937 1.00  94.77 0 H 1
ATOM   1875 H HD2 . ARG . . 13 ?  4.387 -2.769 -12.228 1.00  94.77 0 H 1
ATOM   1876 H HD3 . ARG . . 13 ?  4.697 -4.413 -12.797 1.00  94.77 0 H 1
ATOM   1877 H HE  . ARG . . 13 ?  4.600 -2.073 -14.690 1.00  94.77 0 H 1
ATOM   1878 H HH11 . ARG . . 13 ?  3.046 -5.535 -15.734 1.00  94.77 0 H 1
ATOM   1879 H HH12 . ARG . . 13 ?  3.639 -5.411 -14.085 1.00  94.77 0 H 1
ATOM   1880 H HH21 . ARG . . 13 ?  3.222 -3.832 -17.158 1.00  94.77 0 H 1
ATOM   1881 H HH22 . ARG . . 13 ?  3.773 -2.297 -16.545 1.00  94.77 0 H 1
ATOM   1882 N N   . GLN . . 14 ?  9.797 -3.018 -13.886 1.00  92.91 0 H 1
ATOM   1883 C CA  . GLN . . 14 ? 10.434 -3.852 -14.892 1.00  92.91 0 H 1
ATOM   1884 C C   . GLN . . 14 ?  9.643 -5.151 -15.032 1.00  92.91 0 H 1
ATOM   1885 O O   . GLN . . 14 ?  9.431 -5.864 -14.047 1.00  92.91 0 H 1
ATOM   1886 C CB  . GLN . . 14 ? 11.896 -4.089 -14.481 1.00  92.91 0 H 1
ATOM   1887 C CG  . GLN . . 14 ? 12.689 -4.933 -15.488 1.00  92.91 0 H 1
ATOM   1888 C CD  . GLN . . 14 ? 12.704 -4.319 -16.883 1.00  92.91 0 H 1
ATOM   1889 N NE2 . GLN . . 14 ? 12.191 -5.014 -17.874 1.00  92.91 0 H 1
ATOM   1890 O OE1 . GLN . . 14 ? 13.158 -3.206 -17.092 1.00  92.91 0 H 1
ATOM   1891 H H   . GLN . . 14 ?  9.910 -3.293 -12.922 1.00  92.91 0 H 1
ATOM   1892 H HA  . GLN . . 14 ? 10.427 -3.331 -15.849 1.00  92.91 0 H 1
ATOM   1893 H HB2 . GLN . . 14 ? 12.390 -3.123 -14.376 1.00  92.91 0 H 1
ATOM   1894 H HB3 . GLN . . 14 ? 11.920 -4.586 -13.512 1.00  92.91 0 H 1
ATOM   1895 H HG2 . GLN . . 14 ? 12.275 -5.941 -15.523 1.00  92.91 0 H 1
ATOM   1896 H HG3 . GLN . . 14 ? 13.721 -5.012 -15.143 1.00  92.91 0 H 1
ATOM   1897 H HE21 . GLN . . 14 ? 11.786 -5.923 -17.702 1.00  92.91 0 H 1
ATOM   1898 H HE22 . GLN . . 14 ? 12.161 -4.574 -18.783 1.00  92.91 0 H 1
ATOM   1899 N N   . GLU . . 15 ?  9.222 -5.466 -16.255 1.00  93.74 0 H 1
ATOM   1900 C CA  . GLU . . 15 ?  8.617 -6.761 -16.557 1.00  93.74 0 H 1
ATOM   1901 C C   . GLU . . 15 ?  9.650 -7.874 -16.387 1.00  93.74 0 H 1
ATOM   1902 O O   . GLU . . 15 ? 10.799 -7.743 -16.827 1.00  93.74 0 H 1
ATOM   1903 C CB  . GLU . . 15 ?  8.013 -6.790 -17.965 1.00  93.74 0 H 1
ATOM   1904 C CG  . GLU . . 15 ?  6.843 -5.805 -18.088 1.00  93.74 0 H 1
ATOM   1905 C CD  . GLU . . 15 ?  6.116 -5.911 -19.435 1.00  93.74 0 H 1
ATOM   1906 O OE1 . GLU . . 15 ?  4.912 -5.567 -19.445 1.00  93.74 0 H 1
ATOM   1907 O OE2 . GLU . . 15 ?  6.770 -6.297 -20.431 1.00  93.74 -1 H 1
ATOM   1908 H H   . GLU . . 15 ?  9.380 -4.827 -17.021 1.00  93.74 0 H 1
ATOM   1909 H HA  . GLU . . 15 ?  7.809 -6.935 -15.847 1.00  93.74 0 H 1
ATOM   1910 H HB2 . GLU . . 15 ?  7.647 -7.798 -18.163 1.00  93.74 0 H 1
ATOM   1911 H HB3 . GLU . . 15 ?  8.786 -6.544 -18.693 1.00  93.74 0 H 1
ATOM   1912 H HG2 . GLU . . 15 ?  7.216 -4.789 -17.967 1.00  93.74 0 H 1
ATOM   1913 H HG3 . GLU . . 15 ?  6.137 -6.002 -17.281 1.00  93.74 0 H 1
ATOM   1914 N N   . PHE . . 16 ?  9.241 -8.950 -15.717 1.00  95.51 0 H 1
ATOM   1915 C CA  . PHE . . 16 ? 10.096 -10.101 -15.444 1.00  95.51 0 H 1
ATOM   1916 C C   . PHE . . 16 ?  9.249 -11.357 -15.257 1.00  95.51 0 H 1
ATOM   1917 O O   . PHE . . 16 ?  8.342 -11.375 -14.420 1.00  95.51 0 H 1
ATOM   1918 C CB  . PHE . . 16 ? 10.948 -9.831 -14.199 1.00  95.51 0 H 1
ATOM   1919 C CG  . PHE . . 16 ? 11.966 -10.921 -13.920 1.00  95.51 0 H 1
ATOM   1920 C CD1 . PHE . . 16 ? 11.678 -11.939 -12.993 1.00  95.51 0 H 1
ATOM   1921 C CD2 . PHE . . 16 ? 13.177 -10.954 -14.637 1.00  95.51 0 H 1
ATOM   1922 C CE1 . PHE . . 16 ? 12.586 -12.992 -12.796 1.00  95.51 0 H 1
ATOM   1923 C CE2 . PHE . . 16 ? 14.091 -12.005 -14.430 1.00  95.51 0 H 1
ATOM   1924 C CZ  . PHE . . 16 ? 13.791 -13.029 -13.515 1.00  95.51 0 H 1
ATOM   1925 H H   . PHE . . 16 ?  8.280 -8.992 -15.411 1.00  95.51 0 H 1
ATOM   1926 H HA  . PHE . . 16 ? 10.763 -10.253 -16.293 1.00  95.51 0 H 1
ATOM   1927 H HB2 . PHE . . 16 ? 10.297 -9.716 -13.332 1.00  95.51 0 H 1
ATOM   1928 H HB3 . PHE . . 16 ? 11.476 -8.888 -14.342 1.00  95.51 0 H 1
ATOM   1929 H HD1 . PHE . . 16 ? 10.739 -11.941 -12.459 1.00  95.51 0 H 1
ATOM   1930 H HD2 . PHE . . 16 ? 13.389 -10.193 -15.373 1.00  95.51 0 H 1
ATOM   1931 H HE1 . PHE . . 16 ? 12.335 -13.808 -12.133 1.00  95.51 0 H 1
ATOM   1932 H HE2 . PHE . . 16 ? 15.000 -12.058 -15.010 1.00  95.51 0 H 1
ATOM   1933 H HZ  . PHE . . 16 ? 14.455 -13.872 -13.400 1.00  95.51 0 H 1
ATOM   1934 N N   . PHE . . 17 ?  9.567 -12.395 -16.026 1.00  97.21 0 H 1
ATOM   1935 C CA  . PHE . . 17 ?  8.979 -13.723 -15.900 1.00  97.21 0 H 1
ATOM   1936 C C   . PHE . . 17 ?  9.900 -14.616 -15.072 1.00  97.21 0 H 1
ATOM   1937 O O   . PHE . . 17 ? 11.103 -14.642 -15.319 1.00  97.21 0 H 1
ATOM   1938 C CB  . PHE . . 17 ?  8.721 -14.303 -17.295 1.00  97.21 0 H 1
ATOM   1939 C CG  . PHE . . 17 ?  8.056 -15.665 -17.270 1.00  97.21 0 H 1
ATOM   1940 C CD1 . PHE . . 17 ?  8.840 -16.837 -17.268 1.00  97.21 0 H 1
ATOM   1941 C CD2 . PHE . . 17 ?  6.653 -15.763 -17.233 1.00  97.21 0 H 1
ATOM   1942 C CE1 . PHE . . 17 ?  8.219 -18.097 -17.242 1.00  97.21 0 H 1
ATOM   1943 C CE2 . PHE . . 17 ?  6.036 -17.026 -17.200 1.00  97.21 0 H 1
ATOM   1944 C CZ  . PHE . . 17 ?  6.819 -18.192 -17.212 1.00  97.21 0 H 1
ATOM   1945 H H   . PHE . . 17 ? 10.378 -12.325 -16.624 1.00  97.21 0 H 1
ATOM   1946 H HA  . PHE . . 17 ?  8.020 -13.654 -15.385 1.00  97.21 0 H 1
ATOM   1947 H HB2 . PHE . . 17 ?  8.085 -13.615 -17.851 1.00  97.21 0 H 1
ATOM   1948 H HB3 . PHE . . 17 ?  9.669 -14.382 -17.829 1.00  97.21 0 H 1
ATOM   1949 H HD1 . PHE . . 17 ?  9.918 -16.774 -17.284 1.00  97.21 0 H 1
ATOM   1950 H HD2 . PHE . . 17 ?  6.047 -14.869 -17.237 1.00  97.21 0 H 1
ATOM   1951 H HE1 . PHE . . 17 ?  8.818 -18.996 -17.244 1.00  97.21 0 H 1
ATOM   1952 H HE2 . PHE . . 17 ?  4.959 -17.113 -17.164 1.00  97.21 0 H 1
ATOM   1953 H HZ  . PHE . . 17 ?  6.347 -19.163 -17.198 1.00  97.21 0 H 1
ATOM   1954 N N   . VAL . . 18 ?  9.329 -15.344 -14.116 1.00  96.47 0 H 1
ATOM   1955 C CA  . VAL . . 18 ? 10.024 -16.380 -13.349 1.00  96.47 0 H 1
ATOM   1956 C C   . VAL . . 18 ?  9.462 -17.744 -13.717 1.00  96.47 0 H 1
ATOM   1957 O O   . VAL . . 18 ?  8.264 -17.974 -13.573 1.00  96.47 0 H 1
ATOM   1958 C CB  . VAL . . 18 ?  9.958 -16.111 -11.832 1.00  96.47 0 H 1
ATOM   1959 C CG1 . VAL . . 18 ?  8.554 -15.843 -11.277 1.00  96.47 0 H 1
ATOM   1960 C CG2 . VAL . . 18 ? 10.563 -17.272 -11.033 1.00  96.47 0 H 1
ATOM   1961 H H   . VAL . . 18 ?  8.327 -15.292 -14.006 1.00  96.47 0 H 1
ATOM   1962 H HA  . VAL . . 18 ? 11.080 -16.381 -13.620 1.00  96.47 0 H 1
ATOM   1963 H HB  . VAL . . 18 ? 10.557 -15.220 -11.642 1.00  96.47 0 H 1
ATOM   1964 H HG11 . VAL . . 18 ?  7.914 -16.711 -11.431 1.00  96.47 0 H 1
ATOM   1965 H HG12 . VAL . . 18 ?  8.112 -14.978 -11.771 1.00  96.47 0 H 1
ATOM   1966 H HG13 . VAL . . 18 ?  8.618 -15.636 -10.209 1.00  96.47 0 H 1
ATOM   1967 H HG21 . VAL . . 18 ? 11.506 -17.577 -11.487 1.00  96.47 0 H 1
ATOM   1968 H HG22 . VAL . . 18 ? 10.728 -16.972 -9.998 1.00  96.47 0 H 1
ATOM   1969 H HG23 . VAL . . 18 ?  9.891 -18.129 -11.045 1.00  96.47 0 H 1
ATOM   1970 N N   . ASP . . 19 ? 10.335 -18.648 -14.155 1.00  97.39 0 H 1
ATOM   1971 C CA  . ASP . . 19 ? 10.039 -20.078 -14.254 1.00  97.39 0 H 1
ATOM   1972 C C   . ASP . . 19 ? 10.304 -20.726 -12.884 1.00  97.39 0 H 1
ATOM   1973 O O   . ASP . . 19 ? 11.369 -20.539 -12.285 1.00  97.39 0 H 1
ATOM   1974 C CB  . ASP . . 19 ? 10.872 -20.682 -15.402 1.00  97.39 0 H 1
ATOM   1975 C CG  . ASP . . 19 ? 10.611 -22.170 -15.682 1.00  97.39 0 H 1
ATOM   1976 O OD1 . ASP . . 19 ? 10.344 -22.918 -14.718 1.00  97.39 0 H 1
ATOM   1977 O OD2 . ASP . . 19 ? 10.767 -22.601 -16.844 1.00  97.39 -1 H 1
ATOM   1978 H H   . ASP . . 19 ? 11.302 -18.376 -14.260 1.00  97.39 0 H 1
ATOM   1979 H HA  . ASP . . 19 ?  8.987 -20.222 -14.502 1.00  97.39 0 H 1
ATOM   1980 H HB2 . ASP . . 19 ? 10.662 -20.118 -16.312 1.00  97.39 0 H 1
ATOM   1981 H HB3 . ASP . . 19 ? 11.931 -20.552 -15.177 1.00  97.39 0 H 1
ATOM   1982 N N   . PHE . . 20 ?  9.350 -21.498 -12.358 1.00  97.85 0 H 1
ATOM   1983 C CA  . PHE . . 20 ?  9.514 -22.153 -11.059 1.00  97.85 0 H 1
ATOM   1984 C C   . PHE . . 20 ? 10.646 -23.192 -11.045 1.00  97.85 0 H 1
ATOM   1985 O O   . PHE . . 20 ? 11.169 -23.509 -9.973 1.00  97.85 0 H 1
ATOM   1986 C CB  . PHE . . 20 ?  8.179 -22.756 -10.602 1.00  97.85 0 H 1
ATOM   1987 C CG  . PHE . . 20 ?  7.152 -21.728 -10.160 1.00  97.85 0 H 1
ATOM   1988 C CD1 . PHE . . 20 ?  7.456 -20.822 -9.127 1.00  97.85 0 H 1
ATOM   1989 C CD2 . PHE . . 20 ?  5.874 -21.701 -10.741 1.00  97.85 0 H 1
ATOM   1990 C CE1 . PHE . . 20 ?  6.499 -19.892 -8.685 1.00  97.85 0 H 1
ATOM   1991 C CE2 . PHE . . 20 ?  4.913 -20.771 -10.307 1.00  97.85 0 H 1
ATOM   1992 C CZ  . PHE . . 20 ?  5.224 -19.864 -9.279 1.00  97.85 0 H 1
ATOM   1993 H H   . PHE . . 20 ?  8.534 -21.715 -12.912 1.00  97.85 0 H 1
ATOM   1994 H HA  . PHE . . 20 ?  9.807 -21.388 -10.341 1.00  97.85 0 H 1
ATOM   1995 H HB2 . PHE . . 20 ?  7.771 -23.372 -11.403 1.00  97.85 0 H 1
ATOM   1996 H HB3 . PHE . . 20 ?  8.361 -23.416 -9.754 1.00  97.85 0 H 1
ATOM   1997 H HD1 . PHE . . 20 ?  8.430 -20.856 -8.659 1.00  97.85 0 H 1
ATOM   1998 H HD2 . PHE . . 20 ?  5.621 -22.411 -11.515 1.00  97.85 0 H 1
ATOM   1999 H HE1 . PHE . . 20 ?  6.737 -19.208 -7.883 1.00  97.85 0 H 1
ATOM   2000 H HE2 . PHE . . 20 ?  3.933 -20.774 -10.761 1.00  97.85 0 H 1
ATOM   2001 H HZ  . PHE . . 20 ?  4.481 -19.156 -8.944 1.00  97.85 0 H 1
ATOM   2002 N N   . ARG . . 21 ? 11.108 -23.683 -12.201 1.00  96.89 0 H 1
ATOM   2003 C CA  . ARG . . 21 ? 12.326 -24.497 -12.327 1.00  96.89 0 H 1
ATOM   2004 C C   . ARG . . 21 ? 13.577 -23.723 -11.916 1.00  96.89 0 H 1
ATOM   2005 O O   . ARG . . 21 ? 14.453 -24.320 -11.292 1.00  96.89 0 H 1
ATOM   2006 C CB  . ARG . . 21 ? 12.483 -25.030 -13.763 1.00  96.89 0 H 1
ATOM   2007 C CG  . ARG . . 21 ? 11.368 -26.005 -14.173 1.00  96.89 0 H 1
ATOM   2008 C CD  . ARG . . 21 ? 11.485 -26.387 -15.652 1.00  96.89 0 H 1
ATOM   2009 N NE  . ARG . . 21 ? 10.378 -27.276 -16.071 1.00  96.89 0 H 1
ATOM   2010 C CZ  . ARG . . 21 ?  9.614 -27.130 -17.145 1.00  96.89 0 H 1
ATOM   2011 N NH1 . ARG . . 21 ?  9.837 -26.221 -18.047 1.00  96.89 1 H 1
ATOM   2012 N NH2 . ARG . . 21 ?  8.562 -27.880 -17.313 1.00  96.89 0 H 1
ATOM   2013 H H   . ARG . . 21 ? 10.653 -23.379 -13.051 1.00  96.89 0 H 1
ATOM   2014 H HA  . ARG . . 21 ? 12.256 -25.349 -11.651 1.00  96.89 0 H 1
ATOM   2015 H HB2 . ARG . . 21 ? 13.436 -25.555 -13.839 1.00  96.89 0 H 1
ATOM   2016 H HB3 . ARG . . 21 ? 12.515 -24.190 -14.457 1.00  96.89 0 H 1
ATOM   2017 H HG2 . ARG . . 21 ? 10.394 -25.540 -14.014 1.00  96.89 0 H 1
ATOM   2018 H HG3 . ARG . . 21 ? 11.439 -26.908 -13.566 1.00  96.89 0 H 1
ATOM   2019 H HD2 . ARG . . 21 ? 11.472 -25.462 -16.229 1.00  96.89 0 H 1
ATOM   2020 H HD3 . ARG . . 21 ? 12.440 -26.886 -15.821 1.00  96.89 0 H 1
ATOM   2021 H HE  . ARG . . 21 ? 10.074 -27.973 -15.408 1.00  96.89 0 H 1
ATOM   2022 H HH11 . ARG . . 21 ? 10.403 -25.426 -17.784 1.00  96.89 0 H 1
ATOM   2023 H HH12 . ARG . . 21 ?  9.091 -26.053 -18.706 1.00  96.89 0 H 1
ATOM   2024 H HH21 . ARG . . 21 ?  7.793 -27.506 -17.852 1.00  96.89 0 H 1
ATOM   2025 H HH22 . ARG . . 21 ?  8.244 -28.499 -16.582 1.00  96.89 0 H 1
ATOM   2026 N N   . GLU . . 22 ? 13.652 -22.413 -12.166 1.00  94.81 0 H 1
ATOM   2027 C CA  . GLU . . 22 ? 14.822 -21.590 -11.808 1.00  94.81 0 H 1
ATOM   2028 C C   . GLU . . 22 ? 15.055 -21.522 -10.295 1.00  94.81 0 H 1
ATOM   2029 O O   . GLU . . 22 ? 16.200 -21.459 -9.846 1.00  94.81 0 H 1
ATOM   2030 C CB  . GLU . . 22 ? 14.691 -20.157 -12.343 1.00  94.81 0 H 1
ATOM   2031 C CG  . GLU . . 22 ? 14.754 -20.081 -13.874 1.00  94.81 0 H 1
ATOM   2032 C CD  . GLU . . 22 ? 14.704 -18.636 -14.403 1.00  94.81 0 H 1
ATOM   2033 O OE1 . GLU . . 22 ? 14.806 -18.480 -15.640 1.00  94.81 0 H 1
ATOM   2034 O OE2 . GLU . . 22 ? 14.634 -17.691 -13.581 1.00  94.81 -1 H 1
ATOM   2035 H H   . GLU . . 22 ? 12.868 -21.959 -12.613 1.00  94.81 0 H 1
ATOM   2036 H HA  . GLU . . 22 ? 15.715 -22.036 -12.247 1.00  94.81 0 H 1
ATOM   2037 H HB2 . GLU . . 22 ? 13.764 -19.711 -11.981 1.00  94.81 0 H 1
ATOM   2038 H HB3 . GLU . . 22 ? 15.520 -19.575 -11.944 1.00  94.81 0 H 1
ATOM   2039 H HG2 . GLU . . 22 ? 15.686 -20.544 -14.198 1.00  94.81 0 H 1
ATOM   2040 H HG3 . GLU . . 22 ? 13.932 -20.659 -14.294 1.00  94.81 0 H 1
ATOM   2041 N N   . ILE . . 23 ? 13.984 -21.597 -9.501 1.00  95.76 0 H 1
ATOM   2042 C CA  . ILE . . 23 ? 14.048 -21.628 -8.032 1.00  95.76 0 H 1
ATOM   2043 C C   . ILE . . 23 ? 13.797 -23.023 -7.441 1.00  95.76 0 H 1
ATOM   2044 O O   . ILE . . 23 ? 13.769 -23.167 -6.220 1.00  95.76 0 H 1
ATOM   2045 C CB  . ILE . . 23 ? 13.155 -20.540 -7.403 1.00  95.76 0 H 1
ATOM   2046 C CG1 . ILE . . 23 ? 11.663 -20.765 -7.722 1.00  95.76 0 H 1
ATOM   2047 C CG2 . ILE . . 23 ? 13.642 -19.148 -7.843 1.00  95.76 0 H 1
ATOM   2048 C CD1 . ILE . . 23 ? 10.758 -19.787 -6.965 1.00  95.76 0 H 1
ATOM   2049 H H   . ILE . . 23 ? 13.079 -21.623 -9.948 1.00  95.76 0 H 1
ATOM   2050 H HA  . ILE . . 23 ? 15.069 -21.388 -7.734 1.00  95.76 0 H 1
ATOM   2051 H HB  . ILE . . 23 ? 13.278 -20.594 -6.322 1.00  95.76 0 H 1
ATOM   2052 H HG12 . ILE . . 23 ? 11.488 -20.651 -8.792 1.00  95.76 0 H 1
ATOM   2053 H HG13 . ILE . . 23 ? 11.382 -21.777 -7.432 1.00  95.76 0 H 1
ATOM   2054 H HG21 . ILE . . 23 ? 13.168 -18.375 -7.238 1.00  95.76 0 H 1
ATOM   2055 H HG22 . ILE . . 23 ? 14.722 -19.072 -7.718 1.00  95.76 0 H 1
ATOM   2056 H HG23 . ILE . . 23 ? 13.393 -18.981 -8.891 1.00  95.76 0 H 1
ATOM   2057 H HD11 . ILE . . 23 ? 10.895 -18.777 -7.350 1.00  95.76 0 H 1
ATOM   2058 H HD12 . ILE . . 23 ?  9.714 -20.071 -7.102 1.00  95.76 0 H 1
ATOM   2059 H HD13 . ILE . . 23 ? 10.988 -19.812 -5.899 1.00  95.76 0 H 1
ATOM   2060 N N   . GLY . . 24 ? 13.655 -24.055 -8.275 1.00  97.22 0 H 1
ATOM   2061 C CA  . GLY . . 24 ? 13.482 -25.435 -7.820 1.00  97.22 0 H 1
ATOM   2062 C C   . GLY . . 24 ? 12.131 -25.716 -7.158 1.00  97.22 0 H 1
ATOM   2063 O O   . GLY . . 24 ? 12.094 -26.476 -6.202 1.00  97.22 0 H 1
ATOM   2064 H H   . GLY . . 24 ? 13.728 -23.884 -9.267 1.00  97.22 0 H 1
ATOM   2065 H HA2 . GLY . . 24 ? 13.589 -26.100 -8.677 1.00  97.22 0 H 1
ATOM   2066 H HA3 . GLY . . 24 ? 14.265 -25.679 -7.103 1.00  97.22 0 H 1
ATOM   2067 N N   . TRP . . 25 ? 11.050 -25.082 -7.626 1.00  97.77 0 H 1
ATOM   2068 C CA  . TRP . . 25 ?  9.675 -25.244 -7.114 1.00  97.77 0 H 1
ATOM   2069 C C   . TRP . . 25 ?  8.732 -26.009 -8.052 1.00  97.77 0 H 1
ATOM   2070 O O   . TRP . . 25 ?  7.563 -26.214 -7.742 1.00  97.77 0 H 1
ATOM   2071 C CB  . TRP . . 25 ?  9.109 -23.859 -6.780 1.00  97.77 0 H 1
ATOM   2072 C CG  . TRP . . 25 ?  9.584 -23.236 -5.508 1.00  97.77 0 H 1
ATOM   2073 C CD1 . TRP . . 25 ? 10.574 -23.684 -4.701 1.00  97.77 0 H 1
ATOM   2074 C CD2 . TRP . . 25 ?  9.040 -22.059 -4.848 1.00  97.77 0 H 1
ATOM   2075 C CE2 . TRP . . 25 ?  9.744 -21.863 -3.624 1.00  97.77 0 H 1
ATOM   2076 C CE3 . TRP . . 25 ?  8.006 -21.150 -5.157 1.00  97.77 0 H 1
ATOM   2077 N NE1 . TRP . . 25 ? 10.669 -22.881 -3.589 1.00  97.77 0 H 1
ATOM   2078 C CZ2 . TRP . . 25 ?  9.444 -20.811 -2.754 1.00  97.77 0 H 1
ATOM   2079 C CZ3 . TRP . . 25 ?  7.724 -20.064 -4.309 1.00  97.77 0 H 1
ATOM   2080 C CH2 . TRP . . 25 ?  8.470 -19.876 -3.133 1.00  97.77 0 H 1
ATOM   2081 H H   . TRP . . 25 ? 11.186 -24.412 -8.370 1.00  97.77 0 H 1
ATOM   2082 H HA  . TRP . . 25 ?  9.695 -25.841 -6.202 1.00  97.77 0 H 1
ATOM   2083 H HB2 . TRP . . 25 ?  9.315 -23.175 -7.604 1.00  97.77 0 H 1
ATOM   2084 H HB3 . TRP . . 25 ?  8.025 -23.937 -6.696 1.00  97.77 0 H 1
ATOM   2085 H HD1 . TRP . . 25 ? 11.179 -24.562 -4.872 1.00  97.77 0 H 1
ATOM   2086 H HE1 . TRP . . 25 ? 11.316 -23.085 -2.841 1.00  97.77 0 H 1
ATOM   2087 H HE3 . TRP . . 25 ?  7.441 -21.288 -6.068 1.00  97.77 0 H 1
ATOM   2088 H HZ2 . TRP . . 25 ?  9.970 -20.710 -1.817 1.00  97.77 0 H 1
ATOM   2089 H HZ3 . TRP . . 25 ?  6.945 -19.364 -4.575 1.00  97.77 0 H 1
ATOM   2090 H HH2 . TRP . . 25 ?  8.309 -19.000 -2.521 1.00  97.77 0 H 1
ATOM   2091 N N   . HIS . . 26 ?  9.240 -26.445 -9.202 1.00  96.31 0 H 1
ATOM   2092 C CA  . HIS . . 26 ?  8.497 -27.200 -10.216 1.00  96.31 0 H 1
ATOM   2093 C C   . HIS . . 26 ?  8.083 -28.621 -9.785 1.00  96.31 0 H 1
ATOM   2094 O O   . HIS . . 26 ?  7.393 -29.309 -10.528 1.00  96.31 0 H 1
ATOM   2095 C CB  . HIS . . 26 ?  9.376 -27.277 -11.470 1.00  96.31 0 H 1
ATOM   2096 C CG  . HIS . . 26 ? 10.610 -28.134 -11.284 1.00  96.31 0 H 1
ATOM   2097 C CD2 . HIS . . 26 ? 10.758 -29.441 -11.668 1.00  96.31 0 H 1
ATOM   2098 N ND1 . HIS . . 26 ? 11.785 -27.763 -10.667 1.00  96.31 0 H 1
ATOM   2099 C CE1 . HIS . . 26 ? 12.617 -28.817 -10.682 1.00  96.31 0 H 1
ATOM   2100 N NE2 . HIS . . 26 ? 12.044 -29.859 -11.303 1.00  96.31 0 H 1
ATOM   2101 H H   . HIS . . 26 ? 10.211 -26.238 -9.386 1.00  96.31 0 H 1
ATOM   2102 H HA  . HIS . . 26 ?  7.580 -26.661 -10.457 1.00  96.31 0 H 1
ATOM   2103 H HB2 . HIS . . 26 ?  9.674 -26.269 -11.757 1.00  96.31 0 H 1
ATOM   2104 H HB3 . HIS . . 26 ?  8.783 -27.688 -12.286 1.00  96.31 0 H 1
ATOM   2105 H HD1 . HIS . . 26 ? 11.993 -26.860 -10.265 1.00  96.31 0 H 1
ATOM   2106 H HD2 . HIS . . 26 ? 10.004 -30.044 -12.152 1.00  96.31 0 H 1
ATOM   2107 H HE1 . HIS . . 26 ? 13.612 -28.828 -10.264 1.00  96.31 0 H 1
ATOM   2108 N N   . ASP . . 27 ?  8.560 -29.104 -8.638 1.00  95.50 0 H 1
ATOM   2109 C CA  . ASP . . 27 ?  8.225 -30.417 -8.086 1.00  95.50 0 H 1
ATOM   2110 C C   . ASP . . 27 ?  6.909 -30.395 -7.298 1.00  95.50 0 H 1
ATOM   2111 O O   . ASP . . 27 ?  6.148 -31.363 -7.338 1.00  95.50 0 H 1
ATOM   2112 C CB  . ASP . . 27 ?  9.395 -30.911 -7.213 1.00  95.50 0 H 1
ATOM   2113 C CG  . ASP . . 27 ?  9.709 -30.030 -5.990 1.00  95.50 0 H 1
ATOM   2114 O OD1 . ASP . . 27 ?  9.476 -28.800 -6.063 1.00  95.50 0 H 1
ATOM   2115 O OD2 . ASP . . 27 ? 10.211 -30.592 -4.991 1.00  95.50 -1 H 1
ATOM   2116 H H   . ASP . . 27 ?  9.088 -28.497 -8.027 1.00  95.50 0 H 1
ATOM   2117 H HA  . ASP . . 27 ?  8.095 -31.123 -8.906 1.00  95.50 0 H 1
ATOM   2118 H HB2 . ASP . . 27 ? 10.289 -30.974 -7.833 1.00  95.50 0 H 1
ATOM   2119 H HB3 . ASP . . 27 ?  9.162 -31.920 -6.872 1.00  95.50 0 H 1
ATOM   2120 N N   . TRP . . 28 ?  6.631 -29.294 -6.596 1.00  97.45 0 H 1
ATOM   2121 C CA  . TRP . . 28 ?  5.412 -29.125 -5.809 1.00  97.45 0 H 1
ATOM   2122 C C   . TRP . . 28 ?  4.372 -28.235 -6.500 1.00  97.45 0 H 1
ATOM   2123 O O   . TRP . . 28 ?  3.179 -28.453 -6.295 1.00  97.45 0 H 1
ATOM   2124 C CB  . TRP . . 28 ?  5.773 -28.638 -4.401 1.00  97.45 0 H 1
ATOM   2125 C CG  . TRP . . 28 ?  6.198 -27.208 -4.293 1.00  97.45 0 H 1
ATOM   2126 C CD1 . TRP . . 28 ?  7.452 -26.729 -4.452 1.00  97.45 0 H 1
ATOM   2127 C CD2 . TRP . . 28 ?  5.360 -26.045 -4.023 1.00  97.45 0 H 1
ATOM   2128 C CE2 . TRP . . 28 ?  6.182 -24.880 -4.035 1.00  97.45 0 H 1
ATOM   2129 C CE3 . TRP . . 28 ?  3.989 -25.863 -3.759 1.00  97.45 0 H 1
ATOM   2130 N NE1 . TRP . . 28 ?  7.448 -25.355 -4.297 1.00  97.45 0 H 1
ATOM   2131 C CZ2 . TRP . . 28 ?  5.665 -23.595 -3.816 1.00  97.45 0 H 1
ATOM   2132 C CZ3 . TRP . . 28 ?  3.453 -24.576 -3.556 1.00  97.45 0 H 1
ATOM   2133 C CH2 . TRP . . 28 ?  4.287 -23.444 -3.590 1.00  97.45 0 H 1
ATOM   2134 H H   . TRP . . 28 ?  7.342 -28.578 -6.554 1.00  97.45 0 H 1
ATOM   2135 H HA  . TRP . . 28 ?  4.941 -30.100 -5.686 1.00  97.45 0 H 1
ATOM   2136 H HB2 . TRP . . 28 ?  6.563 -29.272 -3.999 1.00  97.45 0 H 1
ATOM   2137 H HB3 . TRP . . 28 ?  4.898 -28.774 -3.767 1.00  97.45 0 H 1
ATOM   2138 H HD1 . TRP . . 28 ?  8.316 -27.333 -4.685 1.00  97.45 0 H 1
ATOM   2139 H HE1 . TRP . . 28 ?  8.264 -24.776 -4.429 1.00  97.45 0 H 1
ATOM   2140 H HE3 . TRP . . 28 ?  3.356 -26.737 -3.690 1.00  97.45 0 H 1
ATOM   2141 H HZ2 . TRP . . 28 ?  6.319 -22.736 -3.820 1.00  97.45 0 H 1
ATOM   2142 H HZ3 . TRP . . 28 ?  2.402 -24.454 -3.343 1.00  97.45 0 H 1
ATOM   2143 H HH2 . TRP . . 28 ?  3.868 -22.464 -3.414 1.00  97.45 0 H 1
ATOM   2144 N N   . ILE . . 29 ?  4.777 -27.281 -7.344 1.00  98.41 0 H 1
ATOM   2145 C CA  . ILE . . 29 ?  3.848 -26.485 -8.160 1.00  98.41 0 H 1
ATOM   2146 C C   . ILE . . 29 ?  3.514 -27.260 -9.431 1.00  98.41 0 H 1
ATOM   2147 O O   . ILE . . 29 ?  4.401 -27.612 -10.201 1.00  98.41 0 H 1
ATOM   2148 C CB  . ILE . . 29 ?  4.399 -25.078 -8.477 1.00  98.41 0 H 1
ATOM   2149 C CG1 . ILE . . 29 ?  4.671 -24.329 -7.156 1.00  98.41 0 H 1
ATOM   2150 C CG2 . ILE . . 29 ?  3.392 -24.303 -9.354 1.00  98.41 0 H 1
ATOM   2151 C CD1 . ILE . . 29 ?  5.277 -22.936 -7.322 1.00  98.41 0 H 1
ATOM   2152 H H   . ILE . . 29 ?  5.768 -27.140 -7.483 1.00  98.41 0 H 1
ATOM   2153 H HA  . ILE . . 29 ?  2.925 -26.346 -7.598 1.00  98.41 0 H 1
ATOM   2154 H HB  . ILE . . 29 ?  5.334 -25.175 -9.027 1.00  98.41 0 H 1
ATOM   2155 H HG12 . ILE . . 29 ?  5.386 -24.909 -6.573 1.00  98.41 0 H 1
ATOM   2156 H HG13 . ILE . . 29 ?  3.746 -24.247 -6.584 1.00  98.41 0 H 1
ATOM   2157 H HG21 . ILE . . 29 ?  3.772 -23.308 -9.589 1.00  98.41 0 H 1
ATOM   2158 H HG22 . ILE . . 29 ?  3.253 -24.804 -10.311 1.00  98.41 0 H 1
ATOM   2159 H HG23 . ILE . . 29 ?  2.431 -24.212 -8.847 1.00  98.41 0 H 1
ATOM   2160 H HD11 . ILE . . 29 ?  6.189 -23.008 -7.915 1.00  98.41 0 H 1
ATOM   2161 H HD12 . ILE . . 29 ?  5.516 -22.527 -6.341 1.00  98.41 0 H 1
ATOM   2162 H HD13 . ILE . . 29 ?  4.567 -22.263 -7.804 1.00  98.41 0 H 1
ATOM   2163 N N   . ILE . . 30 ?  2.221 -27.498 -9.657 1.00  98.23 0 H 1
ATOM   2164 C CA  . ILE . . 30 ?  1.726 -28.132 -10.879 1.00  98.23 0 H 1
ATOM   2165 C C   . ILE . . 30 ?  1.580 -27.062 -11.954 1.00  98.23 0 H 1
ATOM   2166 O O   . ILE . . 30 ?  2.191 -27.175 -13.009 1.00  98.23 0 H 1
ATOM   2167 C CB  . ILE . . 30 ?  0.404 -28.888 -10.615 1.00  98.23 0 H 1
ATOM   2168 C CG1 . ILE . . 30 ?  0.612 -30.005 -9.568 1.00  98.23 0 H 1
ATOM   2169 C CG2 . ILE . . 30 ? -0.175 -29.478 -11.916 1.00  98.23 0 H 1
ATOM   2170 C CD1 . ILE . . 30 ? -0.695 -30.483 -8.933 1.00  98.23 0 H 1
ATOM   2171 H H   . ILE . . 30 ?  1.545 -27.103 -9.019 1.00  98.23 0 H 1
ATOM   2172 H HA  . ILE . . 30 ?  2.465 -28.849 -11.238 1.00  98.23 0 H 1
ATOM   2173 H HB  . ILE . . 30 ? -0.329 -28.182 -10.224 1.00  98.23 0 H 1
ATOM   2174 H HG12 . ILE . . 30 ?  1.121 -30.849 -10.033 1.00  98.23 0 H 1
ATOM   2175 H HG13 . ILE . . 30 ?  1.241 -29.648 -8.753 1.00  98.23 0 H 1
ATOM   2176 H HG21 . ILE . . 30 ? -1.111 -30.001 -11.718 1.00  98.23 0 H 1
ATOM   2177 H HG22 . ILE . . 30 ?  0.540 -30.166 -12.366 1.00  98.23 0 H 1
ATOM   2178 H HG23 . ILE . . 30 ? -0.386 -28.686 -12.634 1.00  98.23 0 H 1
ATOM   2179 H HD11 . ILE . . 30 ? -1.209 -29.632 -8.486 1.00  98.23 0 H 1
ATOM   2180 H HD12 . ILE . . 30 ? -1.338 -30.960 -9.673 1.00  98.23 0 H 1
ATOM   2181 H HD13 . ILE . . 30 ? -0.459 -31.198 -8.145 1.00  98.23 0 H 1
ATOM   2182 N N   . GLN . . 31 ?  0.783 -26.022 -11.681 1.00  98.37 0 H 1
ATOM   2183 C CA  . GLN . . 31 ?  0.515 -24.928 -12.614 1.00  98.37 0 H 1
ATOM   2184 C C   . GLN . . 31 ?  0.296 -23.587 -11.882 1.00  98.37 0 H 1
ATOM   2185 O O   . GLN . . 31 ? -0.252 -23.589 -10.773 1.00  98.37 0 H 1
ATOM   2186 C CB  . GLN . . 31 ? -0.700 -25.276 -13.489 1.00  98.37 0 H 1
ATOM   2187 C CG  . GLN . . 31 ? -0.327 -26.194 -14.669 1.00  98.37 0 H 1
ATOM   2188 C CD  . GLN . . 31 ?  0.364 -25.490 -15.831 1.00  98.37 0 H 1
ATOM   2189 N NE2 . GLN . . 31 ?  1.243 -26.127 -16.558 1.00  98.37 0 H 1
ATOM   2190 O OE1 . GLN . . 31 ?  0.091 -24.345 -16.143 1.00  98.37 0 H 1
ATOM   2191 H H   . GLN . . 31 ?  0.399 -25.945 -10.749 1.00  98.37 0 H 1
ATOM   2192 H HA  . GLN . . 31 ?  1.385 -24.834 -13.263 1.00  98.37 0 H 1
ATOM   2193 H HB2 . GLN . . 31 ? -1.150 -24.365 -13.881 1.00  98.37 0 H 1
ATOM   2194 H HB3 . GLN . . 31 ? -1.453 -25.771 -12.877 1.00  98.37 0 H 1
ATOM   2195 H HG2 . GLN . . 31 ? -1.255 -26.606 -15.062 1.00  98.37 0 H 1
ATOM   2196 H HG3 . GLN . . 31 ?  0.253 -27.060 -14.351 1.00  98.37 0 H 1
ATOM   2197 H HE21 . GLN . . 31 ?  1.490 -27.102 -16.468 1.00  98.37 0 H 1
ATOM   2198 H HE22 . GLN . . 31 ?  1.673 -25.642 -17.332 1.00  98.37 0 H 1
ATOM   2199 N N   . PRO . . 32 ?  0.677 -22.446 -12.489 1.00  98.19 0 H 1
ATOM   2200 C CA  . PRO . . 32 ?  1.378 -22.355 -13.769 1.00  98.19 0 H 1
ATOM   2201 C C   . PRO . . 32 ?  2.849 -22.796 -13.642 1.00  98.19 0 H 1
ATOM   2202 O O   . PRO . . 32 ?  3.373 -22.860 -12.532 1.00  98.19 0 H 1
ATOM   2203 C CB  . PRO . . 32 ?  1.215 -20.897 -14.194 1.00  98.19 0 H 1
ATOM   2204 C CG  . PRO . . 32 ?  1.256 -20.147 -12.865 1.00  98.19 0 H 1
ATOM   2205 C CD  . PRO . . 32 ?  0.616 -21.127 -11.879 1.00  98.19 0 H 1
ATOM   2206 H HA  . PRO . . 32 ?  0.885 -22.978 -14.517 1.00  98.19 0 H 1
ATOM   2207 H HB2 . PRO . . 32 ?  2.000 -20.577 -14.879 1.00  98.19 0 H 1
ATOM   2208 H HB3 . PRO . . 32 ?  0.237 -20.761 -14.656 1.00  98.19 0 H 1
ATOM   2209 H HG2 . PRO . . 32 ?  0.704 -19.209 -12.919 1.00  98.19 0 H 1
ATOM   2210 H HG3 . PRO . . 32 ?  2.293 -19.966 -12.579 1.00  98.19 0 H 1
ATOM   2211 H HD2 . PRO . . 32 ? -0.418 -20.846 -11.675 1.00  98.19 0 H 1
ATOM   2212 H HD3 . PRO . . 32 ?  1.201 -21.134 -10.961 1.00  98.19 0 H 1
ATOM   2213 N N   . GLU . . 33 ?  3.529 -23.093 -14.755 1.00  97.20 0 H 1
ATOM   2214 C CA  . GLU . . 33 ?  4.976 -23.421 -14.742 1.00  97.20 0 H 1
ATOM   2215 C C   . GLU . . 33 ?  5.850 -22.228 -14.306 1.00  97.20 0 H 1
ATOM   2216 O O   . GLU . . 33 ?  6.969 -22.381 -13.819 1.00  97.20 0 H 1
ATOM   2217 C CB  . GLU . . 33 ?  5.455 -23.860 -16.135 1.00  97.20 0 H 1
ATOM   2218 C CG  . GLU . . 33 ?  4.849 -25.168 -16.669 1.00  97.20 0 H 1
ATOM   2219 C CD  . GLU . . 33 ?  5.642 -25.663 -17.896 1.00  97.20 0 H 1
ATOM   2220 O OE1 . GLU . . 33 ?  6.081 -26.839 -17.911 1.00  97.20 0 H 1
ATOM   2221 O OE2 . GLU . . 33 ?  5.958 -24.833 -18.777 1.00  97.20 -1 H 1
ATOM   2222 H H   . GLU . . 33 ?  3.040 -23.127 -15.638 1.00  97.20 0 H 1
ATOM   2223 H HA  . GLU . . 33 ?  5.156 -24.234 -14.038 1.00  97.20 0 H 1
ATOM   2224 H HB2 . GLU . . 33 ?  6.535 -23.996 -16.084 1.00  97.20 0 H 1
ATOM   2225 H HB3 . GLU . . 33 ?  5.252 -23.057 -16.846 1.00  97.20 0 H 1
ATOM   2226 H HG2 . GLU . . 33 ?  3.808 -24.996 -16.942 1.00  97.20 0 H 1
ATOM   2227 H HG3 . GLU . . 33 ?  4.885 -25.919 -15.880 1.00  97.20 0 H 1
ATOM   2228 N N   . GLY . . 34 ?  5.323 -21.018 -14.470 1.00  97.91 0 H 1
ATOM   2229 C CA  . GLY . . 34 ?  5.960 -19.762 -14.126 1.00  97.91 0 H 1
ATOM   2230 C C   . GLY . . 34 ?  4.988 -18.605 -14.319 1.00  97.91 0 H 1
ATOM   2231 O O   . GLY . . 34 ?  3.860 -18.797 -14.773 1.00  97.91 0 H 1
ATOM   2232 H H   . GLY . . 34 ?  4.390 -20.964 -14.856 1.00  97.91 0 H 1
ATOM   2233 H HA2 . GLY . . 34 ?  6.824 -19.610 -14.774 1.00  97.91 0 H 1
ATOM   2234 H HA3 . GLY . . 34 ?  6.293 -19.786 -13.090 1.00  97.91 0 H 1
ATOM   2235 N N   . TYR . . 35 ?  5.397 -17.391 -13.966 1.00  98.08 0 H 1
ATOM   2236 C CA  . TYR . . 35 ?  4.518 -16.227 -14.065 1.00  98.08 0 H 1
ATOM   2237 C C   . TYR . . 35 ?  5.285 -14.910 -14.206 1.00  98.08 0 H 1
ATOM   2238 O O   . TYR . . 35 ?  6.460 -14.792 -13.848 1.00  98.08 0 H 1
ATOM   2239 C CB  . TYR . . 35 ?  3.555 -16.205 -12.866 1.00  98.08 0 H 1
ATOM   2240 C CG  . TYR . . 35 ?  4.179 -15.774 -11.555 1.00  98.08 0 H 1
ATOM   2241 C CD1 . TYR . . 35 ?  5.093 -16.604 -10.878 1.00  98.08 0 H 1
ATOM   2242 C CD2 . TYR . . 35 ?  3.832 -14.530 -11.011 1.00  98.08 0 H 1
ATOM   2243 C CE1 . TYR . . 35 ?  5.684 -16.173 -9.677 1.00  98.08 0 H 1
ATOM   2244 C CE2 . TYR . . 35 ?  4.402 -14.104 -9.799 1.00  98.08 0 H 1
ATOM   2245 C CZ  . TYR . . 35 ?  5.345 -14.915 -9.139 1.00  98.08 0 H 1
ATOM   2246 O OH  . TYR . . 35 ?  5.955 -14.467 -8.010 1.00  98.08 0 H 1
ATOM   2247 H H   . TYR . . 35 ?  6.355 -17.273 -13.666 1.00  98.08 0 H 1
ATOM   2248 H HA  . TYR . . 35 ?  3.913 -16.343 -14.965 1.00  98.08 0 H 1
ATOM   2249 H HB2 . TYR . . 35 ?  2.732 -15.531 -13.106 1.00  98.08 0 H 1
ATOM   2250 H HB3 . TYR . . 35 ?  3.111 -17.192 -12.731 1.00  98.08 0 H 1
ATOM   2251 H HD1 . TYR . . 35 ?  5.349 -17.572 -11.284 1.00  98.08 0 H 1
ATOM   2252 H HD2 . TYR . . 35 ?  3.114 -13.914 -11.534 1.00  98.08 0 H 1
ATOM   2253 H HE1 . TYR . . 35 ?  6.405 -16.806 -9.180 1.00  98.08 0 H 1
ATOM   2254 H HE2 . TYR . . 35 ?  4.143 -13.145 -9.373 1.00  98.08 0 H 1
ATOM   2255 H HH  . TYR . . 35 ?  6.604 -15.097 -7.687 1.00  98.08 0 H 1
ATOM   2256 N N   . ALA . . 36 ?  4.607 -13.885 -14.726 1.00  97.61 0 H 1
ATOM   2257 C CA  . ALA . . 36 ?  5.148 -12.534 -14.850 1.00  97.61 0 H 1
ATOM   2258 C C   . ALA . . 36 ?  5.073 -11.791 -13.505 1.00  97.61 0 H 1
ATOM   2259 O O   . ALA . . 36 ?  4.142 -11.024 -13.262 1.00  97.61 0 H 1
ATOM   2260 C CB  . ALA . . 36 ?  4.419 -11.812 -15.990 1.00  97.61 0 H 1
ATOM   2261 H H   . ALA . . 36 ?  3.646 -14.038 -14.997 1.00  97.61 0 H 1
ATOM   2262 H HA  . ALA . . 36 ?  6.200 -12.594 -15.132 1.00  97.61 0 H 1
ATOM   2263 H HB1 . ALA . . 36 ?  3.354 -11.739 -15.769 1.00  97.61 0 H 1
ATOM   2264 H HB2 . ALA . . 36 ?  4.558 -12.357 -16.924 1.00  97.61 0 H 1
ATOM   2265 H HB3 . ALA . . 36 ?  4.830 -10.809 -16.103 1.00  97.61 0 H 1
ATOM   2266 N N   . MET . . 37 ?  6.036 -12.042 -12.615 1.00  97.61 0 H 1
ATOM   2267 C CA  . MET . . 37 ?  6.071 -11.434 -11.278 1.00  97.61 0 H 1
ATOM   2268 C C   . MET . . 37 ?  6.389 -9.936 -11.294 1.00  97.61 0 H 1
ATOM   2269 O O   . MET . . 37 ?  5.887 -9.195 -10.447 1.00  97.61 0 H 1
ATOM   2270 C CB  . MET . . 37 ?  7.056 -12.193 -10.378 1.00  97.61 0 H 1
ATOM   2271 C CG  . MET . . 37 ?  8.534 -11.982 -10.716 1.00  97.61 0 H 1
ATOM   2272 S SD  . MET . . 37 ?  9.681 -12.845 -9.615 1.00  97.61 0 H 1
ATOM   2273 C CE  . MET . . 37 ?  9.440 -11.947 -8.063 1.00  97.61 0 H 1
ATOM   2274 H H   . MET . . 37 ?  6.731 -12.733 -12.859 1.00  97.61 0 H 1
ATOM   2275 H HA  . MET . . 37 ?  5.080 -11.538 -10.837 1.00  97.61 0 H 1
ATOM   2276 H HB2 . MET . . 37 ?  6.876 -11.887 -9.347 1.00  97.61 0 H 1
ATOM   2277 H HB3 . MET . . 37 ?  6.859 -13.261 -10.462 1.00  97.61 0 H 1
ATOM   2278 H HG2 . MET . . 37 ?  8.777 -10.920 -10.679 1.00  97.61 0 H 1
ATOM   2279 H HG3 . MET . . 37 ?  8.699 -12.341 -11.732 1.00  97.61 0 H 1
ATOM   2280 H HE1 . MET . . 37 ?  9.722 -10.903 -8.201 1.00  97.61 0 H 1
ATOM   2281 H HE2 . MET . . 37 ? 10.069 -12.396 -7.294 1.00  97.61 0 H 1
ATOM   2282 H HE3 . MET . . 37 ?  8.401 -12.019 -7.742 1.00  97.61 0 H 1
ATOM   2283 N N   . ASN . . 38 ?  7.200 -9.493 -12.264 1.00  96.76 0 H 1
ATOM   2284 C CA  . ASN . . 38 ?  7.762 -8.139 -12.355 1.00  96.76 0 H 1
ATOM   2285 C C   . ASN . . 38 ?  8.596 -7.748 -11.116 1.00  96.76 0 H 1
ATOM   2286 O O   . ASN . . 38 ?  8.665 -8.469 -10.123 1.00  96.76 0 H 1
ATOM   2287 C CB  . ASN . . 38 ?  6.635 -7.132 -12.670 1.00  96.76 0 H 1
ATOM   2288 C CG  . ASN . . 38 ?  5.693 -7.630 -13.746 1.00  96.76 0 H 1
ATOM   2289 N ND2 . ASN . . 38 ?  4.402 -7.499 -13.543 1.00  96.76 0 H 1
ATOM   2290 O OD1 . ASN . . 38 ?  6.106 -8.166 -14.761 1.00  96.76 0 H 1
ATOM   2291 H H   . ASN . . 38 ?  7.498 -10.170 -12.950 1.00  96.76 0 H 1
ATOM   2292 H HA  . ASN . . 38 ?  8.448 -8.130 -13.203 1.00  96.76 0 H 1
ATOM   2293 H HB2 . ASN . . 38 ?  6.053 -6.950 -11.766 1.00  96.76 0 H 1
ATOM   2294 H HB3 . ASN . . 38 ?  7.060 -6.181 -12.995 1.00  96.76 0 H 1
ATOM   2295 H HD21 . ASN . . 38 ?  3.829 -8.092 -14.126 1.00  96.76 0 H 1
ATOM   2296 H HD22 . ASN . . 38 ?  4.067 -7.178 -12.645 1.00  96.76 0 H 1
ATOM   2297 N N   . PHE . . 39 ?  9.261 -6.596 -11.148 1.00  95.46 0 H 1
ATOM   2298 C CA  . PHE . . 39 ?  9.869 -5.995 -9.955 1.00  95.46 0 H 1
ATOM   2299 C C   . PHE . . 39 ? 10.068 -4.488 -10.136 1.00  95.46 0 H 1
ATOM   2300 O O   . PHE . . 39 ?  9.891 -3.950 -11.228 1.00  95.46 0 H 1
ATOM   2301 C CB  . PHE . . 39 ? 11.196 -6.696 -9.603 1.00  95.46 0 H 1
ATOM   2302 C CG  . PHE . . 39 ? 12.262 -6.621 -10.676 1.00  95.46 0 H 1
ATOM   2303 C CD1 . PHE . . 39 ? 12.365 -7.643 -11.638 1.00  95.46 0 H 1
ATOM   2304 C CD2 . PHE . . 39 ? 13.159 -5.537 -10.710 1.00  95.46 0 H 1
ATOM   2305 C CE1 . PHE . . 39 ? 13.361 -7.579 -12.628 1.00  95.46 0 H 1
ATOM   2306 C CE2 . PHE . . 39 ? 14.147 -5.470 -11.709 1.00  95.46 0 H 1
ATOM   2307 C CZ  . PHE . . 39 ? 14.247 -6.492 -12.667 1.00  95.46 0 H 1
ATOM   2308 H H   . PHE . . 39 ?  9.278 -6.068 -12.008 1.00  95.46 0 H 1
ATOM   2309 H HA  . PHE . . 39 ?  9.185 -6.130 -9.117 1.00  95.46 0 H 1
ATOM   2310 H HB2 . PHE . . 39 ? 11.593 -6.262 -8.686 1.00  95.46 0 H 1
ATOM   2311 H HB3 . PHE . . 39 ? 11.002 -7.745 -9.381 1.00  95.46 0 H 1
ATOM   2312 H HD1 . PHE . . 39 ? 11.686 -8.481 -11.611 1.00  95.46 0 H 1
ATOM   2313 H HD2 . PHE . . 39 ? 13.090 -4.752 -9.972 1.00  95.46 0 H 1
ATOM   2314 H HE1 . PHE . . 39 ? 13.448 -8.371 -13.357 1.00  95.46 0 H 1
ATOM   2315 H HE2 . PHE . . 39 ? 14.829 -4.634 -11.746 1.00  95.46 0 H 1
ATOM   2316 H HZ  . PHE . . 39 ? 15.007 -6.444 -13.433 1.00  95.46 0 H 1
ATOM   2317 N N   . CYS . . 40 ? 10.442 -3.801 -9.058 1.00  95.12 0 H 1
ATOM   2318 C CA  . CYS . . 40 ? 10.698 -2.365 -9.058 1.00  95.12 0 H 1
ATOM   2319 C C   . CYS . . 40 ? 12.198 -2.068 -9.102 1.00  95.12 0 H 1
ATOM   2320 O O   . CYS . . 40 ? 12.985 -2.694 -8.391 1.00  95.12 0 H 1
ATOM   2321 C CB  . CYS . . 40 ? 10.024 -1.748 -7.834 1.00  95.12 0 H 1
ATOM   2322 S SG  . CYS . . 40 ?  8.239 -2.017 -7.800 1.00  95.12 0 H 1
ATOM   2323 H H   . CYS . . 40 ? 10.600 -4.299 -8.194 1.00  95.12 0 H 1
ATOM   2324 H HA  . CYS . . 40 ? 10.250 -1.917 -9.945 1.00  95.12 0 H 1
ATOM   2325 H HB2 . CYS . . 40 ? 10.465 -2.164 -6.928 1.00  95.12 0 H 1
ATOM   2326 H HB3 . CYS . . 40 ? 10.205 -0.673 -7.828 1.00  95.12 0 H 1
ATOM   2327 N N   . ILE . . 41 ? 12.602 -1.114 -9.937 1.00  92.50 0 H 1
ATOM   2328 C CA  . ILE . . 41 ? 13.996 -0.683 -10.070 1.00  92.50 0 H 1
ATOM   2329 C C   . ILE . . 41 ? 14.072  0.799 -10.425 1.00  92.50 0 H 1
ATOM   2330 O O   . ILE . . 41 ? 13.140  1.369 -10.980 1.00  92.50 0 H 1
ATOM   2331 C CB  . ILE . . 41 ? 14.742 -1.572 -11.094 1.00  92.50 0 H 1
ATOM   2332 C CG1 . ILE . . 41 ? 16.269 -1.333 -11.038 1.00  92.50 0 H 1
ATOM   2333 C CG2 . ILE . . 41 ? 14.193 -1.394 -12.523 1.00  92.50 0 H 1
ATOM   2334 C CD1 . ILE . . 41 ? 17.101 -2.430 -11.713 1.00  92.50 0 H 1
ATOM   2335 H H   . ILE . . 41 ? 11.915 -0.649 -10.513 1.00  92.50 0 H 1
ATOM   2336 H HA  . ILE . . 41 ? 14.475 -0.810 -9.099 1.00  92.50 0 H 1
ATOM   2337 H HB  . ILE . . 41 ? 14.566 -2.605 -10.795 1.00  92.50 0 H 1
ATOM   2338 H HG12 . ILE . . 41 ? 16.512 -0.385 -11.519 1.00  92.50 0 H 1
ATOM   2339 H HG13 . ILE . . 41 ? 16.581 -1.282 -9.995 1.00  92.50 0 H 1
ATOM   2340 H HG21 . ILE . . 41 ? 13.113 -1.534 -12.530 1.00  92.50 0 H 1
ATOM   2341 H HG22 . ILE . . 41 ? 14.411 -0.396 -12.904 1.00  92.50 0 H 1
ATOM   2342 H HG23 . ILE . . 41 ? 14.627 -2.135 -13.195 1.00  92.50 0 H 1
ATOM   2343 H HD11 . ILE . . 41 ? 16.895 -3.393 -11.247 1.00  92.50 0 H 1
ATOM   2344 H HD12 . ILE . . 41 ? 18.160 -2.203 -11.597 1.00  92.50 0 H 1
ATOM   2345 H HD13 . ILE . . 41 ? 16.870 -2.483 -12.778 1.00  92.50 0 H 1
ATOM   2346 N N   . GLY . . 42 ? 15.201  1.430 -10.111 1.00  92.12 0 H 1
ATOM   2347 C CA  . GLY . . 42 ? 15.484  2.812 -10.480 1.00  92.12 0 H 1
ATOM   2348 C C   . GLY . . 42 ? 15.766  3.694 -9.274 1.00  92.12 0 H 1
ATOM   2349 O O   . GLY . . 42 ? 15.754  3.258 -8.123 1.00  92.12 0 H 1
ATOM   2350 H H   . GLY . . 42 ? 15.892  0.930 -9.570 1.00  92.12 0 H 1
ATOM   2351 H HA2 . GLY . . 42 ? 16.351  2.834 -11.140 1.00  92.12 0 H 1
ATOM   2352 H HA3 . GLY . . 42 ? 14.647  3.242 -11.031 1.00  92.12 0 H 1
ATOM   2353 N N   . GLN . . 43 ? 16.090  4.948 -9.560 1.00  92.44 0 H 1
ATOM   2354 C CA  . GLN . . 43 ? 16.481  5.934 -8.565 1.00  92.44 0 H 1
ATOM   2355 C C   . GLN . . 43 ? 15.269  6.691 -8.022 1.00  92.44 0 H 1
ATOM   2356 O O   . GLN . . 43 ? 14.337  7.020 -8.756 1.00  92.44 0 H 1
ATOM   2357 C CB  . GLN . . 43 ? 17.513  6.899 -9.167 1.00  92.44 0 H 1
ATOM   2358 C CG  . GLN . . 43 ? 18.797  6.179 -9.604 1.00  92.44 0 H 1
ATOM   2359 C CD  . GLN . . 43 ? 19.849  7.118 -10.186 1.00  92.44 0 H 1
ATOM   2360 N NE2 . GLN . . 43 ? 21.079  6.669 -10.300 1.00  92.44 0 H 1
ATOM   2361 O OE1 . GLN . . 43 ? 19.616  8.259 -10.551 1.00  92.44 0 H 1
ATOM   2362 H H   . GLN . . 43 ? 16.071  5.233 -10.529 1.00  92.44 0 H 1
ATOM   2363 H HA  . GLN . . 43 ? 16.952  5.417 -7.729 1.00  92.44 0 H 1
ATOM   2364 H HB2 . GLN . . 43 ? 17.774  7.648 -8.419 1.00  92.44 0 H 1
ATOM   2365 H HB3 . GLN . . 43 ? 17.069  7.406 -10.024 1.00  92.44 0 H 1
ATOM   2366 H HG2 . GLN . . 43 ? 19.223  5.666 -8.743 1.00  92.44 0 H 1
ATOM   2367 H HG3 . GLN . . 43 ? 18.565  5.432 -10.363 1.00  92.44 0 H 1
ATOM   2368 H HE21 . GLN . . 43 ? 21.764  7.344 -10.610 1.00  92.44 0 H 1
ATOM   2369 H HE22 . GLN . . 43 ? 21.307  5.740 -9.980 1.00  92.44 0 H 1
ATOM   2370 N N   . CYS . . 44 ? 15.350  7.040 -6.741 1.00  94.17 0 H 1
ATOM   2371 C CA  . CYS . . 44 ? 14.412  7.909 -6.041 1.00  94.17 0 H 1
ATOM   2372 C C   . CYS . . 44 ? 15.168  9.103 -5.440 1.00  94.17 0 H 1
ATOM   2373 O O   . CYS . . 44 ? 15.345  9.175 -4.220 1.00  94.17 0 H 1
ATOM   2374 C CB  . CYS . . 44 ? 13.707  7.075 -4.973 1.00  94.17 0 H 1
ATOM   2375 S SG  . CYS . . 44 ? 12.558  5.854 -5.622 1.00  94.17 0 H 1
ATOM   2376 H H   . CYS . . 44 ? 16.103  6.650 -6.189 1.00  94.17 0 H 1
ATOM   2377 H HA  . CYS . . 44 ? 13.657  8.294 -6.726 1.00  94.17 0 H 1
ATOM   2378 H HB2 . CYS . . 44 ? 14.471  6.559 -4.391 1.00  94.17 0 H 1
ATOM   2379 H HB3 . CYS . . 44 ? 13.155  7.734 -4.304 1.00  94.17 0 H 1
ATOM   2380 N N   . PRO . . 45 ? 15.707 10.018 -6.269 1.00  92.39 0 H 1
ATOM   2381 C CA  . PRO . . 45 ? 16.394 11.190 -5.747 1.00  92.39 0 H 1
ATOM   2382 C C   . PRO . . 45 ? 15.404 12.099 -5.008 1.00  92.39 0 H 1
ATOM   2383 O O   . PRO . . 45 ? 14.212 12.105 -5.306 1.00  92.39 0 H 1
ATOM   2384 C CB  . PRO . . 45 ? 17.032 11.858 -6.964 1.00  92.39 0 H 1
ATOM   2385 C CG  . PRO . . 45 ? 16.055 11.519 -8.086 1.00  92.39 0 H 1
ATOM   2386 C CD  . PRO . . 45 ? 15.565 10.115 -7.719 1.00  92.39 0 H 1
ATOM   2387 H HA  . PRO . . 45 ? 17.174 10.881 -5.051 1.00  92.39 0 H 1
ATOM   2388 H HB2 . PRO . . 45 ? 17.148 12.933 -6.827 1.00  92.39 0 H 1
ATOM   2389 H HB3 . PRO . . 45 ? 17.995 11.392 -7.170 1.00  92.39 0 H 1
ATOM   2390 H HG2 . PRO . . 45 ? 15.233 12.233 -8.050 1.00  92.39 0 H 1
ATOM   2391 H HG3 . PRO . . 45 ? 16.539 11.538 -9.063 1.00  92.39 0 H 1
ATOM   2392 H HD2 . PRO . . 45 ? 16.202  9.373 -8.202 1.00  92.39 0 H 1
ATOM   2393 H HD3 . PRO . . 45 ? 14.531  9.979 -8.034 1.00  92.39 0 H 1
ATOM   2394 N N   . LEU . . 46 ? 15.908 12.902 -4.068 1.00  92.49 0 H 1
ATOM   2395 C CA  . LEU . . 46 ? 15.094 13.698 -3.139 1.00  92.49 0 H 1
ATOM   2396 C C   . LEU . . 46 ? 14.019 14.560 -3.829 1.00  92.49 0 H 1
ATOM   2397 O O   . LEU . . 46 ? 12.871 14.582 -3.410 1.00  92.49 0 H 1
ATOM   2398 C CB  . LEU . . 46 ? 16.063 14.576 -2.325 1.00  92.49 0 H 1
ATOM   2399 C CG  . LEU . . 46 ? 15.395 15.390 -1.201 1.00  92.49 0 H 1
ATOM   2400 C CD1 . LEU . . 46 ? 14.953 14.504 -0.040 1.00  92.49 0 H 1
ATOM   2401 C CD2 . LEU . . 46 ? 16.403 16.400 -0.660 1.00  92.49 0 H 1
ATOM   2402 H H   . LEU . . 46 ? 16.889 12.807 -3.847 1.00  92.49 0 H 1
ATOM   2403 H HA  . LEU . . 46 ? 14.571 13.015 -2.468 1.00  92.49 0 H 1
ATOM   2404 H HB2 . LEU . . 46 ? 16.832 13.944 -1.880 1.00  92.49 0 H 1
ATOM   2405 H HB3 . LEU . . 46 ? 16.550 15.271 -3.009 1.00  92.49 0 H 1
ATOM   2406 H HG  . LEU . . 46 ? 14.534 15.933 -1.589 1.00  92.49 0 H 1
ATOM   2407 H HD11 . LEU . . 46 ? 14.391 15.107  0.673 1.00  92.49 0 H 1
ATOM   2408 H HD12 . LEU . . 46 ? 15.817 14.063  0.456 1.00  92.49 0 H 1
ATOM   2409 H HD13 . LEU . . 46 ? 14.301 13.707 -0.396 1.00  92.49 0 H 1
ATOM   2410 H HD21 . LEU . . 46 ? 16.689 17.095 -1.450 1.00  92.49 0 H 1
ATOM   2411 H HD22 . LEU . . 46 ? 17.286 15.894 -0.267 1.00  92.49 0 H 1
ATOM   2412 H HD23 . LEU . . 46 ? 15.937 16.975  0.141 1.00  92.49 0 H 1
ATOM   2413 N N   . HIS . . 47 ? 14.362 15.220 -4.932 1.00  91.96 0 H 1
ATOM   2414 C CA  . HIS . . 47 ? 13.438 16.083 -5.678 1.00  91.96 0 H 1
ATOM   2415 C C   . HIS . . 47 ? 12.360 15.321 -6.472 1.00  91.96 0 H 1
ATOM   2416 O O   . HIS . . 47 ? 11.473 15.953 -7.033 1.00  91.96 0 H 1
ATOM   2417 C CB  . HIS . . 47 ? 14.253 17.034 -6.567 1.00  91.96 0 H 1
ATOM   2418 C CG  . HIS . . 47 ? 15.107 16.327 -7.591 1.00  91.96 0 H 1
ATOM   2419 C CD2 . HIS . . 47 ? 14.868 16.257 -8.933 1.00  91.96 0 H 1
ATOM   2420 N ND1 . HIS . . 47 ? 16.286 15.657 -7.357 1.00  91.96 0 H 1
ATOM   2421 C CE1 . HIS . . 47 ? 16.717 15.159 -8.528 1.00  91.96 0 H 1
ATOM   2422 N NE2 . HIS . . 47 ? 15.880 15.492 -9.517 1.00  91.96 0 H 1
ATOM   2423 H H   . HIS . . 47 ? 15.314 15.148 -5.262 1.00  91.96 0 H 1
ATOM   2424 H HA  . HIS . . 47 ? 12.890 16.695 -4.962 1.00  91.96 0 H 1
ATOM   2425 H HB2 . HIS . . 47 ? 14.894 17.650 -5.936 1.00  91.96 0 H 1
ATOM   2426 H HB3 . HIS . . 47 ? 13.565 17.707 -7.081 1.00  91.96 0 H 1
ATOM   2427 H HD1 . HIS . . 47 ? 16.805 15.667 -6.491 1.00  91.96 0 H 1
ATOM   2428 H HD2 . HIS . . 47 ? 14.054 16.745 -9.449 1.00  91.96 0 H 1
ATOM   2429 H HE1 . HIS . . 47 ? 17.634 14.607 -8.676 1.00  91.96 0 H 1
ATOM   2430 N N   . ILE . . 48 ? 12.427 13.985 -6.521 1.00  93.94 0 H 1
ATOM   2431 C CA  . ILE . . 48 ? 11.478 13.107 -7.224 1.00  93.94 0 H 1
ATOM   2432 C C   . ILE . . 48 ? 10.713 12.213 -6.243 1.00  93.94 0 H 1
ATOM   2433 O O   . ILE . . 48 ?  9.533 11.964 -6.441 1.00  93.94 0 H 1
ATOM   2434 C CB  . ILE . . 48 ? 12.228 12.280 -8.297 1.00  93.94 0 H 1
ATOM   2435 C CG1 . ILE . . 48 ? 12.698 13.226 -9.420 1.00  93.94 0 H 1
ATOM   2436 C CG2 . ILE . . 48 ? 11.355 11.166 -8.887 1.00  93.94 0 H 1
ATOM   2437 C CD1 . ILE . . 48 ? 13.514 12.614 -10.561 1.00  93.94 0 H 1
ATOM   2438 H H   . ILE . . 48 ? 13.168 13.537 -6.002 1.00  93.94 0 H 1
ATOM   2439 H HA  . ILE . . 48 ? 10.724 13.711 -7.730 1.00  93.94 0 H 1
ATOM   2440 H HB  . ILE . . 48 ? 13.092 11.807 -7.829 1.00  93.94 0 H 1
ATOM   2441 H HG12 . ILE . . 48 ? 11.802 13.661 -9.863 1.00  93.94 0 H 1
ATOM   2442 H HG13 . ILE . . 48 ? 13.301 14.022 -8.985 1.00  93.94 0 H 1
ATOM   2443 H HG21 . ILE . . 48 ? 11.121 10.434 -8.115 1.00  93.94 0 H 1
ATOM   2444 H HG22 . ILE . . 48 ? 10.433 11.599 -9.273 1.00  93.94 0 H 1
ATOM   2445 H HG23 . ILE . . 48 ? 11.872 10.633 -9.685 1.00  93.94 0 H 1
ATOM   2446 H HD11 . ILE . . 48 ? 13.865 13.413 -11.214 1.00  93.94 0 H 1
ATOM   2447 H HD12 . ILE . . 48 ? 12.899 11.937 -11.152 1.00  93.94 0 H 1
ATOM   2448 H HD13 . ILE . . 48 ? 14.378 12.088 -10.157 1.00  93.94 0 H 1
ATOM   2449 N N   . ALA . . 49 ? 11.346 11.730 -5.173 1.00  95.23 0 H 1
ATOM   2450 C CA  . ALA . . 49 ? 10.780 10.667 -4.339 1.00  95.23 0 H 1
ATOM   2451 C C   . ALA . . 49 ?  9.419 11.005 -3.698 1.00  95.23 0 H 1
ATOM   2452 O O   . ALA . . 49 ?  8.605 10.110 -3.503 1.00  95.23 0 H 1
ATOM   2453 C CB  . ALA . . 49 ? 11.820 10.309 -3.276 1.00  95.23 0 H 1
ATOM   2454 H H   . ALA . . 49 ? 12.317 11.969 -5.034 1.00  95.23 0 H 1
ATOM   2455 H HA  . ALA . . 49 ? 10.617  9.794 -4.971 1.00  95.23 0 H 1
ATOM   2456 H HB1 . ALA . . 49 ? 12.028 11.177 -2.650 1.00  95.23 0 H 1
ATOM   2457 H HB2 . ALA . . 49 ? 12.746  9.984 -3.751 1.00  95.23 0 H 1
ATOM   2458 H HB3 . ALA . . 49 ? 11.435  9.508 -2.645 1.00  95.23 0 H 1
ATOM   2459 N N   . GLY . . 50 ?  9.167 12.281 -3.390 1.00  96.13 0 H 1
ATOM   2460 C CA  . GLY . . 50 ?  7.917 12.747 -2.778 1.00  96.13 0 H 1
ATOM   2461 C C   . GLY . . 50 ?  6.899 13.360 -3.743 1.00  96.13 0 H 1
ATOM   2462 O O   . GLY . . 50 ?  5.968 14.005 -3.275 1.00  96.13 0 H 1
ATOM   2463 H H   . GLY . . 50 ?  9.899 12.956 -3.555 1.00  96.13 0 H 1
ATOM   2464 H HA2 . GLY . . 50 ?  7.429 11.918 -2.266 1.00  96.13 0 H 1
ATOM   2465 H HA3 . GLY . . 50 ?  8.149 13.502 -2.027 1.00  96.13 0 H 1
ATOM   2466 N N   . MET . . 51 ?  7.080 13.250 -5.064 1.00  96.70 0 H 1
ATOM   2467 C CA  . MET . . 51 ?  6.165 13.871 -6.034 1.00  96.70 0 H 1
ATOM   2468 C C   . MET . . 51 ?  4.930 12.991 -6.319 1.00  96.70 0 H 1
ATOM   2469 O O   . MET . . 51 ?  5.028 11.763 -6.213 1.00  96.70 0 H 1
ATOM   2470 C CB  . MET . . 51 ?  6.937 14.257 -7.308 1.00  96.70 0 H 1
ATOM   2471 C CG  . MET . . 51 ?  7.154 13.089 -8.270 1.00  96.70 0 H 1
ATOM   2472 S SD  . MET . . 51 ?  8.034 13.548 -9.777 1.00  96.70 0 H 1
ATOM   2473 C CE  . MET . . 51 ?  6.594 14.050 -10.742 1.00  96.70 0 H 1
ATOM   2474 H H   . MET . . 51 ?  7.828 12.668 -5.411 1.00  96.70 0 H 1
ATOM   2475 H HA  . MET . . 51 ?  5.805 14.801 -5.593 1.00  96.70 0 H 1
ATOM   2476 H HB2 . MET . . 51 ?  6.395 15.038 -7.843 1.00  96.70 0 H 1
ATOM   2477 H HB3 . MET . . 51 ?  7.905 14.674 -7.030 1.00  96.70 0 H 1
ATOM   2478 H HG2 . MET . . 51 ?  7.716 12.306 -7.761 1.00  96.70 0 H 1
ATOM   2479 H HG3 . MET . . 51 ?  6.194 12.660 -8.556 1.00  96.70 0 H 1
ATOM   2480 H HE1 . MET . . 51 ?  6.097 14.883 -10.244 1.00  96.70 0 H 1
ATOM   2481 H HE2 . MET . . 51 ?  5.901 13.212 -10.822 1.00  96.70 0 H 1
ATOM   2482 H HE3 . MET . . 51 ?  6.913 14.350 -11.739 1.00  96.70 0 H 1
ATOM   2483 N N   . PRO . . 52 ?  3.792 13.573 -6.747 1.00  97.38 0 H 1
ATOM   2484 C CA  . PRO . . 52 ?  2.617 12.799 -7.150 1.00  97.38 0 H 1
ATOM   2485 C C   . PRO . . 52 ?  2.935 11.868 -8.332 1.00  97.38 0 H 1
ATOM   2486 O O   . PRO . . 52 ?  3.714 12.209 -9.230 1.00  97.38 0 H 1
ATOM   2487 C CB  . PRO . . 52 ?  1.542 13.827 -7.503 1.00  97.38 0 H 1
ATOM   2488 C CG  . PRO . . 52 ?  2.366 15.036 -7.948 1.00  97.38 0 H 1
ATOM   2489 C CD  . PRO . . 52 ?  3.556 14.989 -6.998 1.00  97.38 0 H 1
ATOM   2490 H HA  . PRO . . 52 ?  2.268 12.195 -6.312 1.00  97.38 0 H 1
ATOM   2491 H HB2 . PRO . . 52 ?  0.876 13.472 -8.290 1.00  97.38 0 H 1
ATOM   2492 H HB3 . PRO . . 52 ?  0.972 14.078 -6.609 1.00  97.38 0 H 1
ATOM   2493 H HG2 . PRO . . 52 ?  2.706 14.895 -8.974 1.00  97.38 0 H 1
ATOM   2494 H HG3 . PRO . . 52 ?  1.824 15.975 -7.850 1.00  97.38 0 H 1
ATOM   2495 H HD2 . PRO . . 52 ?  4.406 15.491 -7.461 1.00  97.38 0 H 1
ATOM   2496 H HD3 . PRO . . 52 ?  3.298 15.485 -6.062 1.00  97.38 0 H 1
ATOM   2497 N N   . GLY . . 53 ?  2.344 10.679 -8.315 1.00  94.86 0 H 1
ATOM   2498 C CA  . GLY . . 53 ?  2.549  9.587 -9.263 1.00  94.86 0 H 1
ATOM   2499 C C   . GLY . . 53 ?  3.803  8.744 -9.011 1.00  94.86 0 H 1
ATOM   2500 O O   . GLY . . 53 ?  3.940  7.682 -9.619 1.00  94.86 0 H 1
ATOM   2501 H H   . GLY . . 53 ?  1.647 10.527 -7.600 1.00  94.86 0 H 1
ATOM   2502 H HA2 . GLY . . 53 ?  2.615  9.999 -10.271 1.00  94.86 0 H 1
ATOM   2503 H HA3 . GLY . . 53 ?  1.683  8.926 -9.215 1.00  94.86 0 H 1
ATOM   2504 N N   . ILE . . 54 ?  4.708  9.191 -8.132 1.00  95.54 0 H 1
ATOM   2505 C CA  . ILE . . 54 ?  5.941  8.472 -7.779 1.00  95.54 0 H 1
ATOM   2506 C C   . ILE . . 54 ?  6.014  8.170 -6.285 1.00  95.54 0 H 1
ATOM   2507 O O   . ILE . . 54 ?  6.490  7.099 -5.927 1.00  95.54 0 H 1
ATOM   2508 C CB  . ILE . . 54 ?  7.187  9.236 -8.281 1.00  95.54 0 H 1
ATOM   2509 C CG1 . ILE . . 54 ?  7.194  9.214 -9.827 1.00  95.54 0 H 1
ATOM   2510 C CG2 . ILE . . 54 ?  8.484  8.630 -7.716 1.00  95.54 0 H 1
ATOM   2511 C CD1 . ILE . . 54 ?  8.404  9.868 -10.500 1.00  95.54 0 H 1
ATOM   2512 H H   . ILE . . 54 ?  4.517 10.071 -7.673 1.00  95.54 0 H 1
ATOM   2513 H HA  . ILE . . 54 ?  5.938  7.498 -8.267 1.00  95.54 0 H 1
ATOM   2514 H HB  . ILE . . 54 ?  7.121 10.268 -7.939 1.00  95.54 0 H 1
ATOM   2515 H HG12 . ILE . . 54 ?  7.138  8.177 -10.158 1.00  95.54 0 H 1
ATOM   2516 H HG13 . ILE . . 54 ?  6.305  9.731 -10.189 1.00  95.54 0 H 1
ATOM   2517 H HG21 . ILE . . 54 ?  8.515  8.753 -6.633 1.00  95.54 0 H 1
ATOM   2518 H HG22 . ILE . . 54 ?  9.355  9.151 -8.113 1.00  95.54 0 H 1
ATOM   2519 H HG23 . ILE . . 54 ?  8.545  7.572 -7.970 1.00  95.54 0 H 1
ATOM   2520 H HD11 . ILE . . 54 ?  8.534 10.875 -10.106 1.00  95.54 0 H 1
ATOM   2521 H HD12 . ILE . . 54 ?  9.304  9.278 -10.336 1.00  95.54 0 H 1
ATOM   2522 H HD13 . ILE . . 54 ?  8.226  9.930 -11.574 1.00  95.54 0 H 1
ATOM   2523 N N   . ALA . . 55 ?  5.553  9.059 -5.409 1.00  97.27 0 H 1
ATOM   2524 C CA  . ALA . . 55 ?  5.498  8.787 -3.978 1.00  97.27 0 H 1
ATOM   2525 C C   . ALA . . 55 ?  4.630  7.550 -3.689 1.00  97.27 0 H 1
ATOM   2526 O O   . ALA . . 55 ?  3.488  7.460 -4.134 1.00  97.27 0 H 1
ATOM   2527 C CB  . ALA . . 55 ?  4.964 10.036 -3.272 1.00  97.27 0 H 1
ATOM   2528 H H   . ALA . . 55 ?  5.185  9.941 -5.736 1.00  97.27 0 H 1
ATOM   2529 H HA  . ALA . . 55 ?  6.509  8.590 -3.620 1.00  97.27 0 H 1
ATOM   2530 H HB1 . ALA . . 55 ?  3.967 10.269 -3.647 1.00  97.27 0 H 1
ATOM   2531 H HB2 . ALA . . 55 ?  5.625 10.880 -3.468 1.00  97.27 0 H 1
ATOM   2532 H HB3 . ALA . . 55 ?  4.905  9.867 -2.197 1.00  97.27 0 H 1
ATOM   2533 N N   . ALA . . 56 ?  5.154  6.596 -2.917 1.00  97.37 0 H 1
ATOM   2534 C CA  . ALA . . 56 ?  4.455  5.356 -2.578 1.00  97.37 0 H 1
ATOM   2535 C C   . ALA . . 56 ?  3.272  5.549 -1.611 1.00  97.37 0 H 1
ATOM   2536 O O   . ALA . . 56 ?  2.534  4.598 -1.353 1.00  97.37 0 H 1
ATOM   2537 C CB  . ALA . . 56 ?  5.480  4.370 -1.999 1.00  97.37 0 H 1
ATOM   2538 H H   . ALA . . 56 ?  6.117  6.682 -2.627 1.00  97.37 0 H 1
ATOM   2539 H HA  . ALA . . 56 ?  4.040  4.940 -3.496 1.00  97.37 0 H 1
ATOM   2540 H HB1 . ALA . . 56 ?  4.988  3.442 -1.707 1.00  97.37 0 H 1
ATOM   2541 H HB2 . ALA . . 56 ?  5.956  4.799 -1.117 1.00  97.37 0 H 1
ATOM   2542 H HB3 . ALA . . 56 ?  6.240  4.141 -2.746 1.00  97.37 0 H 1
ATOM   2543 N N   . SER . . 57 ?  3.147  6.737 -1.012 1.00  97.62 0 H 1
ATOM   2544 C CA  . SER . . 57 ?  2.061  7.144 -0.112 1.00  97.62 0 H 1
ATOM   2545 C C   . SER . . 57 ?  2.145  8.629  0.232 1.00  97.62 0 H 1
ATOM   2546 O O   . SER . . 57 ?  3.170  9.274 -0.009 1.00  97.62 0 H 1
ATOM   2547 C CB  . SER . . 57 ?  2.127  6.364  1.202 1.00  97.62 0 H 1
ATOM   2548 O OG  . SER . . 57 ?  3.449  6.277  1.714 1.00  97.62 0 H 1
ATOM   2549 H H   . SER . . 57 ?  3.802  7.459 -1.276 1.00  97.62 0 H 1
ATOM   2550 H HA  . SER . . 57 ?  1.099  6.953 -0.588 1.00  97.62 0 H 1
ATOM   2551 H HB2 . SER . . 57 ?  1.717  5.370  1.019 1.00  97.62 0 H 1
ATOM   2552 H HB3 . SER . . 57 ?  1.491  6.835  1.951 1.00  97.62 0 H 1
ATOM   2553 H HG  . SER . . 57 ?  4.077  6.460  1.011 1.00  97.62 0 H 1
ATOM   2554 N N   . PHE . . 58 ?  1.107  9.148  0.892 1.00  98.31 0 H 1
ATOM   2555 C CA  . PHE . . 58 ?  1.161 10.453  1.549 1.00  98.31 0 H 1
ATOM   2556 C C   . PHE . . 58 ?  2.247 10.515  2.638 1.00  98.31 0 H 1
ATOM   2557 O O   . PHE . . 58 ?  2.935 11.531  2.738 1.00  98.31 0 H 1
ATOM   2558 C CB  . PHE . . 58 ? -0.221 10.793  2.112 1.00  98.31 0 H 1
ATOM   2559 C CG  . PHE . . 58 ? -1.270 11.062  1.052 1.00  98.31 0 H 1
ATOM   2560 C CD1 . PHE . . 58 ? -1.195 12.241  0.291 1.00  98.31 0 H 1
ATOM   2561 C CD2 . PHE . . 58 ? -2.329 10.162  0.832 1.00  98.31 0 H 1
ATOM   2562 C CE1 . PHE . . 58 ? -2.192 12.546 -0.651 1.00  98.31 0 H 1
ATOM   2563 C CE2 . PHE . . 58 ? -3.322 10.460 -0.116 1.00  98.31 0 H 1
ATOM   2564 C CZ  . PHE . . 58 ? -3.260 11.657 -0.847 1.00  98.31 0 H 1
ATOM   2565 H H   . PHE . . 58 ?  0.281  8.586  1.045 1.00  98.31 0 H 1
ATOM   2566 H HA  . PHE . . 58 ?  1.420 11.207  0.805 1.00  98.31 0 H 1
ATOM   2567 H HB2 . PHE . . 58 ? -0.128 11.703  2.705 1.00  98.31 0 H 1
ATOM   2568 H HB3 . PHE . . 58 ? -0.554  9.998  2.778 1.00  98.31 0 H 1
ATOM   2569 H HD1 . PHE . . 58 ? -0.368 12.921  0.435 1.00  98.31 0 H 1
ATOM   2570 H HD2 . PHE . . 58 ? -2.387  9.246  1.402 1.00  98.31 0 H 1
ATOM   2571 H HE1 . PHE . . 58 ? -2.149 13.462 -1.222 1.00  98.31 0 H 1
ATOM   2572 H HE2 . PHE . . 58 ? -4.139  9.773 -0.280 1.00  98.31 0 H 1
ATOM   2573 H HZ  . PHE . . 58 ? -4.037 11.896 -1.559 1.00  98.31 0 H 1
ATOM   2574 N N   . HIS . . 59 ?  2.505  9.420  3.366 1.00  98.10 0 H 1
ATOM   2575 C CA  . HIS . . 59 ?  3.651  9.320  4.282 1.00  98.10 0 H 1
ATOM   2576 C C   . HIS . . 59 ?  4.982  9.620  3.584 1.00  98.10 0 H 1
ATOM   2577 O O   . HIS . . 59 ?  5.758 10.436  4.082 1.00  98.10 0 H 1
ATOM   2578 C CB  . HIS . . 59 ?  3.690  7.931  4.931 1.00  98.10 0 H 1
ATOM   2579 C CG  . HIS . . 59 ?  4.926  7.708  5.757 1.00  98.10 0 H 1
ATOM   2580 C CD2 . HIS . . 59 ?  5.037  7.946  7.092 1.00  98.10 0 H 1
ATOM   2581 N ND1 . HIS . . 59 ?  6.153  7.244  5.274 1.00  98.10 0 H 1
ATOM   2582 C CE1 . HIS . . 59 ?  6.971  7.216  6.333 1.00  98.10 0 H 1
ATOM   2583 N NE2 . HIS . . 59 ?  6.327  7.625  7.437 1.00  98.10 0 H 1
ATOM   2584 H H   . HIS . . 59 ?  1.846  8.654  3.352 1.00  98.10 0 H 1
ATOM   2585 H HA  . HIS . . 59 ?  3.537 10.062  5.072 1.00  98.10 0 H 1
ATOM   2586 H HB2 . HIS . . 59 ?  3.645  7.159  4.163 1.00  98.10 0 H 1
ATOM   2587 H HB3 . HIS . . 59 ?  2.825  7.817  5.584 1.00  98.10 0 H 1
ATOM   2588 H HD2 . HIS . . 59 ?  4.258  8.305  7.748 1.00  98.10 0 H 1
ATOM   2589 H HE1 . HIS . . 59 ?  7.993  6.870  6.306 1.00  98.10 0 H 1
ATOM   2590 H HE2 . HIS . . 59 ?  6.708  7.642  8.372 1.00  98.10 0 H 1
ATOM   2591 N N   . THR . . 60 ?  5.227  9.041  2.403 1.00  97.30 0 H 1
ATOM   2592 C CA  . THR . . 60 ?  6.439  9.327  1.617 1.00  97.30 0 H 1
ATOM   2593 C C   . THR . . 60 ?  6.533 10.811  1.269 1.00  97.30 0 H 1
ATOM   2594 O O   . THR . . 60 ?  7.615 11.389  1.358 1.00  97.30 0 H 1
ATOM   2595 C CB  . THR . . 60 ?  6.476  8.549  0.295 1.00  97.30 0 H 1
ATOM   2596 C CG2 . THR . . 60 ?  7.844  8.665 -0.386 1.00  97.30 0 H 1
ATOM   2597 O OG1 . THR . . 60 ?  6.180  7.181  0.476 1.00  97.30 0 H 1
ATOM   2598 H H   . THR . . 60 ?  4.576  8.346  2.063 1.00  97.30 0 H 1
ATOM   2599 H HA  . THR . . 60 ?  7.312  9.053  2.211 1.00  97.30 0 H 1
ATOM   2600 H HB  . THR . . 60 ?  5.722  8.968 -0.371 1.00  97.30 0 H 1
ATOM   2601 H HG1 . THR . . 60 ?  6.991  6.697  0.303 1.00  97.30 0 H 1
ATOM   2602 H HG21 . THR . . 60 ?  7.731  8.434 -1.446 1.00  97.30 0 H 1
ATOM   2603 H HG22 . THR . . 60 ?  8.234  9.682 -0.348 1.00  97.30 0 H 1
ATOM   2604 H HG23 . THR . . 60 ?  8.566  7.997  0.082 1.00  97.30 0 H 1
ATOM   2605 N N   . ALA . . 61 ?  5.418 11.443  0.886 1.00  97.01 0 H 1
ATOM   2606 C CA  . ALA . . 61 ?  5.395 12.866  0.556 1.00  97.01 0 H 1
ATOM   2607 C C   . ALA . . 61 ?  5.861 13.718  1.751 1.00  97.01 0 H 1
ATOM   2608 O O   . ALA . . 61 ?  6.785 14.521  1.608 1.00  97.01 0 H 1
ATOM   2609 C CB  . ALA . . 61 ?  3.991 13.250  0.071 1.00  97.01 0 H 1
ATOM   2610 H H   . ALA . . 61 ?  4.547 10.930  0.869 1.00  97.01 0 H 1
ATOM   2611 H HA  . ALA . . 61 ?  6.092 13.041 -0.262 1.00  97.01 0 H 1
ATOM   2612 H HB1 . ALA . . 61 ?  4.014 14.255 -0.350 1.00  97.01 0 H 1
ATOM   2613 H HB2 . ALA . . 61 ?  3.661 12.549 -0.695 1.00  97.01 0 H 1
ATOM   2614 H HB3 . ALA . . 61 ?  3.279 13.235  0.895 1.00  97.01 0 H 1
ATOM   2615 N N   . VAL . . 62 ?  5.307 13.473  2.943 1.00  96.73 0 H 1
ATOM   2616 C CA  . VAL . . 62 ?  5.683 14.168  4.187 1.00  96.73 0 H 1
ATOM   2617 C C   . VAL . . 62 ?  7.130 13.864  4.585 1.00  96.73 0 H 1
ATOM   2618 O O   . VAL . . 62 ?  7.906 14.782  4.860 1.00  96.73 0 H 1
ATOM   2619 C CB  . VAL . . 62 ?  4.715 13.798  5.329 1.00  96.73 0 H 1
ATOM   2620 C CG1 . VAL . . 62 ?  5.107 14.457  6.658 1.00  96.73 0 H 1
ATOM   2621 C CG2 . VAL . . 62 ?  3.288 14.252  4.998 1.00  96.73 0 H 1
ATOM   2622 H H   . VAL . . 62 ?  4.571 12.783  2.988 1.00  96.73 0 H 1
ATOM   2623 H HA  . VAL . . 62 ?  5.614 15.243  4.023 1.00  96.73 0 H 1
ATOM   2624 H HB  . VAL . . 62 ?  4.715 12.717  5.465 1.00  96.73 0 H 1
ATOM   2625 H HG11 . VAL . . 62 ?  6.074 14.090  7.004 1.00  96.73 0 H 1
ATOM   2626 H HG12 . VAL . . 62 ?  4.370 14.210  7.422 1.00  96.73 0 H 1
ATOM   2627 H HG13 . VAL . . 62 ?  5.149 15.539  6.542 1.00  96.73 0 H 1
ATOM   2628 H HG21 . VAL . . 62 ?  2.926 13.769  4.091 1.00  96.73 0 H 1
ATOM   2629 H HG22 . VAL . . 62 ?  2.623 13.972  5.815 1.00  96.73 0 H 1
ATOM   2630 H HG23 . VAL . . 62 ?  3.262 15.333  4.866 1.00  96.73 0 H 1
ATOM   2631 N N   . LEU . . 63 ?  7.541 12.592  4.549 1.00  95.78 0 H 1
ATOM   2632 C CA  . LEU . . 63 ?  8.907 12.180  4.884 1.00  95.78 0 H 1
ATOM   2633 C C   . LEU . . 63 ?  9.937 12.841  3.961 1.00  95.78 0 H 1
ATOM   2634 O O   . LEU . . 63 ? 11.025 13.221  4.398 1.00  95.78 0 H 1
ATOM   2635 C CB  . LEU . . 63 ?  9.006 10.644  4.804 1.00  95.78 0 H 1
ATOM   2636 C CG  . LEU . . 63 ? 10.394 10.099  5.190 1.00  95.78 0 H 1
ATOM   2637 C CD1 . LEU . . 63 ? 10.772 10.419  6.640 1.00  95.78 0 H 1
ATOM   2638 C CD2 . LEU . . 63 ? 10.443  8.584  5.010 1.00  95.78 0 H 1
ATOM   2639 H H   . LEU . . 63 ?  6.865 11.878  4.319 1.00  95.78 0 H 1
ATOM   2640 H HA  . LEU . . 63 ?  9.115 12.502  5.903 1.00  95.78 0 H 1
ATOM   2641 H HB2 . LEU . . 63 ?  8.257 10.199  5.457 1.00  95.78 0 H 1
ATOM   2642 H HB3 . LEU . . 63 ?  8.780 10.333  3.785 1.00  95.78 0 H 1
ATOM   2643 H HG  . LEU . . 63 ? 11.149 10.527  4.530 1.00  95.78 0 H 1
ATOM   2644 H HD11 . LEU . . 63 ? 11.710  9.931  6.904 1.00  95.78 0 H 1
ATOM   2645 H HD12 . LEU . . 63 ?  9.989 10.072  7.314 1.00  95.78 0 H 1
ATOM   2646 H HD13 . LEU . . 63 ? 10.897 11.495  6.768 1.00  95.78 0 H 1
ATOM   2647 H HD21 . LEU . . 63 ? 10.189  8.321  3.983 1.00  95.78 0 H 1
ATOM   2648 H HD22 . LEU . . 63 ?  9.720  8.115  5.677 1.00  95.78 0 H 1
ATOM   2649 H HD23 . LEU . . 63 ? 11.438  8.203  5.242 1.00  95.78 0 H 1
ATOM   2650 N N   . ASN . . 64 ?  9.608 12.995  2.682 1.00  94.55 0 H 1
ATOM   2651 C CA  . ASN . . 64 ? 10.488 13.636  1.719 1.00  94.55 0 H 1
ATOM   2652 C C   . ASN . . 64 ? 10.636 15.143  1.986 1.00  94.55 0 H 1
ATOM   2653 O O   . ASN . . 64 ? 11.733 15.682  1.835 1.00  94.55 0 H 1
ATOM   2654 C CB  . ASN . . 64 ?  9.956 13.324  0.320 1.00  94.55 0 H 1
ATOM   2655 C CG  . ASN . . 64 ? 11.002 13.601 -0.728 1.00  94.55 0 H 1
ATOM   2656 N ND2 . ASN . . 64 ? 10.770 14.554 -1.596 1.00  94.55 0 H 1
ATOM   2657 O OD1 . ASN . . 64 ? 12.033 12.953 -0.778 1.00  94.55 0 H 1
ATOM   2658 H H   . ASN . . 64 ?  8.717 12.639  2.366 1.00  94.55 0 H 1
ATOM   2659 H HA  . ASN . . 64 ? 11.479 13.194  1.816 1.00  94.55 0 H 1
ATOM   2660 H HB2 . ASN . . 64 ?  9.718 12.261  0.245 1.00  94.55 0 H 1
ATOM   2661 H HB3 . ASN . . 64 ?  9.047 13.895  0.130 1.00  94.55 0 H 1
ATOM   2662 H HD21 . ASN . . 64 ?  9.939 15.124 -1.523 1.00  94.55 0 H 1
ATOM   2663 H HD22 . ASN . . 64 ? 11.510 14.724 -2.262 1.00  94.55 0 H 1
ATOM   2664 N N   . LEU . . 65 ?  9.572 15.817  2.441 1.00  94.49 0 H 1
ATOM   2665 C CA  . LEU . . 65 ?  9.649 17.211  2.889 1.00  94.49 0 H 1
ATOM   2666 C C   . LEU . . 65 ? 10.492 17.357  4.155 1.00  94.49 0 H 1
ATOM   2667 O O   . LEU . . 65 ? 11.312 18.270  4.229 1.00  94.49 0 H 1
ATOM   2668 C CB  . LEU . . 65 ?  8.243 17.786  3.117 1.00  94.49 0 H 1
ATOM   2669 C CG  . LEU . . 65 ?  7.401 17.921  1.841 1.00  94.49 0 H 1
ATOM   2670 C CD1 . LEU . . 65 ?  6.035 18.480  2.209 1.00  94.49 0 H 1
ATOM   2671 C CD2 . LEU . . 65 ?  8.043 18.841  0.797 1.00  94.49 0 H 1
ATOM   2672 H H   . LEU . . 65 ?  8.698 15.324  2.556 1.00  94.49 0 H 1
ATOM   2673 H HA  . LEU . . 65 ? 10.153 17.800  2.123 1.00  94.49 0 H 1
ATOM   2674 H HB2 . LEU . . 65 ?  8.344 18.775  3.566 1.00  94.49 0 H 1
ATOM   2675 H HB3 . LEU . . 65 ?  7.708 17.158  3.829 1.00  94.49 0 H 1
ATOM   2676 H HG  . LEU . . 65 ?  7.261 16.943  1.380 1.00  94.49 0 H 1
ATOM   2677 H HD11 . LEU . . 65 ?  5.426 18.573  1.310 1.00  94.49 0 H 1
ATOM   2678 H HD12 . LEU . . 65 ?  5.533 17.796  2.894 1.00  94.49 0 H 1
ATOM   2679 H HD13 . LEU . . 65 ?  6.130 19.453  2.691 1.00  94.49 0 H 1
ATOM   2680 H HD21 . LEU . . 65 ?  8.309 19.792  1.260 1.00  94.49 0 H 1
ATOM   2681 H HD22 . LEU . . 65 ?  7.340 19.010 -0.018 1.00  94.49 0 H 1
ATOM   2682 H HD23 . LEU . . 65 ?  8.937 18.369  0.390 1.00  94.49 0 H 1
ATOM   2683 N N   . LEU . . 66 ? 10.370 16.437  5.113 1.00  93.89 0 H 1
ATOM   2684 C CA  . LEU . . 66 ? 11.252 16.405  6.283 1.00  93.89 0 H 1
ATOM   2685 C C   . LEU . . 66 ? 12.720 16.268  5.869 1.00  93.89 0 H 1
ATOM   2686 O O   . LEU . . 66 ? 13.546 17.095  6.253 1.00  93.89 0 H 1
ATOM   2687 C CB  . LEU . . 66 ? 10.849 15.251  7.206 1.00  93.89 0 H 1
ATOM   2688 C CG  . LEU . . 66 ?  9.601 15.554  8.042 1.00  93.89 0 H 1
ATOM   2689 C CD1 . LEU . . 66 ?  9.111 14.244  8.641 1.00  93.89 0 H 1
ATOM   2690 C CD2 . LEU . . 66 ?  9.932 16.531  9.169 1.00  93.89 0 H 1
ATOM   2691 H H   . LEU . . 66 ?  9.633 15.752  5.035 1.00  93.89 0 H 1
ATOM   2692 H HA  . LEU . . 66 ? 11.167 17.350  6.819 1.00  93.89 0 H 1
ATOM   2693 H HB2 . LEU . . 66 ? 10.672 14.358  6.607 1.00  93.89 0 H 1
ATOM   2694 H HB3 . LEU . . 66 ? 11.671 15.031  7.888 1.00  93.89 0 H 1
ATOM   2695 H HG  . LEU . . 66 ?  8.814 15.968  7.411 1.00  93.89 0 H 1
ATOM   2696 H HD11 . LEU . . 66 ?  8.262 14.444  9.293 1.00  93.89 0 H 1
ATOM   2697 H HD12 . LEU . . 66 ?  8.777 13.577  7.845 1.00  93.89 0 H 1
ATOM   2698 H HD13 . LEU . . 66 ?  9.905 13.766  9.214 1.00  93.89 0 H 1
ATOM   2699 H HD21 . LEU . . 66 ? 10.677 16.110  9.843 1.00  93.89 0 H 1
ATOM   2700 H HD22 . LEU . . 66 ?  9.035 16.743  9.750 1.00  93.89 0 H 1
ATOM   2701 H HD23 . LEU . . 66 ? 10.300 17.481  8.780 1.00  93.89 0 H 1
ATOM   2702 N N   . LYS . . 67 ? 13.038 15.288  5.010 1.00  91.79 0 H 1
ATOM   2703 C CA  . LYS . . 67 ? 14.397 15.097  4.473 1.00  91.79 0 H 1
ATOM   2704 C C   . LYS . . 67 ? 14.923 16.365  3.795 1.00  91.79 0 H 1
ATOM   2705 O O   . LYS . . 67 ? 16.092 16.695  3.971 1.00  91.79 0 H 1
ATOM   2706 C CB  . LYS . . 67 ? 14.434 13.916  3.487 1.00  91.79 0 H 1
ATOM   2707 C CG  . LYS . . 67 ? 14.322 12.534  4.153 1.00  91.79 0 H 1
ATOM   2708 C CD  . LYS . . 67 ? 14.336 11.412  3.096 1.00  91.79 0 H 1
ATOM   2709 C CE  . LYS . . 67 ? 14.097 10.038  3.743 1.00  91.79 0 H 1
ATOM   2710 N NZ  . LYS . . 67 ? 14.162  8.909  2.768 1.00  91.79 1 H 1
ATOM   2711 H H   . LYS . . 67 ? 12.304 14.648  4.741 1.00  91.79 0 H 1
ATOM   2712 H HA  . LYS . . 67 ? 15.075 14.894  5.302 1.00  91.79 0 H 1
ATOM   2713 H HB2 . LYS . . 67 ? 13.628 14.031  2.762 1.00  91.79 0 H 1
ATOM   2714 H HB3 . LYS . . 67 ? 15.380 13.949  2.948 1.00  91.79 0 H 1
ATOM   2715 H HG2 . LYS . . 67 ? 13.401 12.474  4.731 1.00  91.79 0 H 1
ATOM   2716 H HG3 . LYS . . 67 ? 15.164 12.396  4.832 1.00  91.79 0 H 1
ATOM   2717 H HD2 . LYS . . 67 ? 13.550 11.602  2.365 1.00  91.79 0 H 1
ATOM   2718 H HD3 . LYS . . 67 ? 15.300 11.415  2.587 1.00  91.79 0 H 1
ATOM   2719 H HE2 . LYS . . 67 ? 13.114 10.059  4.211 1.00  91.79 0 H 1
ATOM   2720 H HE3 . LYS . . 67 ? 14.833  9.886  4.532 1.00  91.79 0 H 1
ATOM   2721 H HZ1 . LYS . . 67 ? 13.664  9.114  1.915 1.00  91.79 0 H 1
ATOM   2722 H HZ2 . LYS . . 67 ? 13.740  8.078  3.154 1.00  91.79 0 H 1
ATOM   2723 H HZ3 . LYS . . 67 ? 15.117  8.658  2.553 1.00  91.79 0 H 1
ATOM   2724 N N   . ALA . . 68 ? 14.073 17.079  3.054 1.00  90.49 0 H 1
ATOM   2725 C CA  . ALA . . 68 ? 14.444 18.321  2.384 1.00  90.49 0 H 1
ATOM   2726 C C   . ALA . . 68 ? 14.695 19.482  3.368 1.00  90.49 0 H 1
ATOM   2727 O O   . ALA . . 68 ? 15.630 20.256  3.163 1.00  90.49 0 H 1
ATOM   2728 C CB  . ALA . . 68 ? 13.367 18.633  1.335 1.00  90.49 0 H 1
ATOM   2729 H H   . ALA . . 68 ? 13.134 16.729  2.931 1.00  90.49 0 H 1
ATOM   2730 H HA  . ALA . . 68 ? 15.387 18.158  1.863 1.00  90.49 0 H 1
ATOM   2731 H HB1 . ALA . . 68 ? 13.170 17.747  0.729 1.00  90.49 0 H 1
ATOM   2732 H HB2 . ALA . . 68 ? 13.718 19.421  0.670 1.00  90.49 0 H 1
ATOM   2733 H HB3 . ALA . . 68 ? 12.445 18.949  1.822 1.00  90.49 0 H 1
ATOM   2734 N N   . ASN . . 69 ? 13.915 19.591  4.448 1.00  90.85 0 H 1
ATOM   2735 C CA  . ASN . . 69 ? 14.101 20.621  5.479 1.00  90.85 0 H 1
ATOM   2736 C C   . ASN . . 69 ? 15.318 20.358  6.379 1.00  90.85 0 H 1
ATOM   2737 O O   . ASN . . 69 ? 15.958 21.296  6.856 1.00  90.85 0 H 1
ATOM   2738 C CB  . ASN . . 69 ? 12.810 20.771  6.297 1.00  90.85 0 H 1
ATOM   2739 C CG  . ASN . . 69 ? 11.781 21.592  5.549 1.00  90.85 0 H 1
ATOM   2740 N ND2 . ASN . . 69 ? 10.843 20.960  4.892 1.00  90.85 0 H 1
ATOM   2741 O OD1 . ASN . . 69 ? 11.849 22.810  5.505 1.00  90.85 0 H 1
ATOM   2742 H H   . ASN . . 69 ? 13.154 18.937  4.560 1.00  90.85 0 H 1
ATOM   2743 H HA  . ASN . . 69 ? 14.303 21.577  4.997 1.00  90.85 0 H 1
ATOM   2744 H HB2 . ASN . . 69 ? 13.024 21.303  7.224 1.00  90.85 0 H 1
ATOM   2745 H HB3 . ASN . . 69 ? 12.400 19.795  6.559 1.00  90.85 0 H 1
ATOM   2746 H HD21 . ASN . . 69 ? 10.114 21.496  4.443 1.00  90.85 0 H 1
ATOM   2747 H HD22 . ASN . . 69 ? 10.850 19.951  4.854 1.00  90.85 0 H 1
ATOM   2748 N N   . THR . . 70 ? 15.688 19.096  6.591 1.00  82.78 0 H 1
ATOM   2749 C CA  . THR . . 70 ? 16.884 18.757  7.367 1.00  82.78 0 H 1
ATOM   2750 C C   . THR . . 70 ? 18.148 18.926  6.520 1.00  82.78 0 H 1
ATOM   2751 O O   . THR . . 70 ? 18.412 18.141  5.613 1.00  82.78 0 H 1
ATOM   2752 C CB  . THR . . 70 ? 16.783 17.353  7.979 1.00  82.78 0 H 1
ATOM   2753 C CG2 . THR . . 70 ? 15.630 17.251  8.980 1.00  82.78 0 H 1
ATOM   2754 O OG1 . THR . . 70 ? 16.629 16.352  6.997 1.00  82.78 0 H 1
ATOM   2755 H H   . THR . . 70 ? 15.085 18.356  6.264 1.00  82.78 0 H 1
ATOM   2756 H HA  . THR . . 70 ? 16.949 19.451  8.206 1.00  82.78 0 H 1
ATOM   2757 H HB  . THR . . 70 ? 17.710 17.151  8.518 1.00  82.78 0 H 1
ATOM   2758 H HG1 . THR . . 70 ? 16.684 16.769  6.134 1.00  82.78 0 H 1
ATOM   2759 H HG21 . THR . . 70 ? 14.679 17.496  8.506 1.00  82.78 0 H 1
ATOM   2760 H HG22 . THR . . 70 ? 15.572 16.234  9.368 1.00  82.78 0 H 1
ATOM   2761 H HG23 . THR . . 70 ? 15.795 17.937  9.811 1.00  82.78 0 H 1
ATOM   2762 N N   . ALA . . 71 ? 18.971 19.935  6.833 1.00  59.57 0 H 1
ATOM   2763 C CA  . ALA . . 71 ? 20.145 20.320  6.034 1.00  59.57 0 H 1
ATOM   2764 C C   . ALA . . 71 ? 21.092 19.166  5.679 1.00  59.57 0 H 1
ATOM   2765 O O   . ALA . . 71 ? 21.659 19.125  4.589 1.00  59.57 0 H 1
ATOM   2766 C CB  . ALA . . 71 ? 20.935 21.372  6.826 1.00  59.57 0 H 1
ATOM   2767 H H   . ALA . . 71 ? 18.635 20.598  7.516 1.00  59.57 0 H 1
ATOM   2768 H HA  . ALA . . 71 ? 19.799 20.762  5.100 1.00  59.57 0 H 1
ATOM   2769 H HB1 . ALA . . 71 ? 21.271 20.959  7.777 1.00  59.57 0 H 1
ATOM   2770 H HB2 . ALA . . 71 ? 21.801 21.690  6.244 1.00  59.57 0 H 1
ATOM   2771 H HB3 . ALA . . 71 ? 20.303 22.239  7.013 1.00  59.57 0 H 1
ATOM   2772 N N   . ALA . . 72 ? 21.308 18.246  6.616 1.00  48.34 0 H 1
ATOM   2773 C CA  . ALA . . 72 ? 22.302 17.208  6.436 1.00  48.34 0 H 1
ATOM   2774 C C   . ALA . . 72 ? 21.789 16.028  5.587 1.00  48.34 0 H 1
ATOM   2775 O O   . ALA . . 72 ? 22.557 15.099  5.342 1.00  48.34 0 H 1
ATOM   2776 C CB  . ALA . . 72 ? 22.856 16.871  7.820 1.00  48.34 0 H 1
ATOM   2777 H H   . ALA . . 72 ? 20.798 18.299  7.486 1.00  48.34 0 H 1
ATOM   2778 H HA  . ALA . . 72 ? 23.132 17.632  5.870 1.00  48.34 0 H 1
ATOM   2779 H HB1 . ALA . . 72 ? 22.111 16.332  8.405 1.00  48.34 0 H 1
ATOM   2780 H HB2 . ALA . . 72 ? 23.778 16.302  7.712 1.00  48.34 0 H 1
ATOM   2781 H HB3 . ALA . . 72 ? 23.108 17.792  8.346 1.00  48.34 0 H 1
ATOM   2782 N N   . GLY . . 73 ? 20.519 16.036  5.143 1.00  47.66 0 H 1
ATOM   2783 C CA  . GLY . . 73 ? 19.894 14.899  4.451 1.00  47.66 0 H 1
ATOM   2784 C C   . GLY . . 73 ? 20.145 13.566  5.175 1.00  47.66 0 H 1
ATOM   2785 O O   . GLY . . 73 ? 20.220 12.524  4.531 1.00  47.66 0 H 1
ATOM   2786 H H   . GLY . . 73 ? 19.943 16.849  5.309 1.00  47.66 0 H 1
ATOM   2787 H HA2 . GLY . . 73 ? 18.819 15.068  4.395 1.00  47.66 0 H 1
ATOM   2788 H HA3 . GLY . . 73 ? 20.294 14.824  3.440 1.00  47.66 0 H 1
ATOM   2789 N N   . THR . . 74 ? 20.417 13.624  6.487 1.00  43.97 0 H 1
ATOM   2790 C CA  . THR . . 74 ? 21.324 12.690  7.173 1.00  43.97 0 H 1
ATOM   2791 C C   . THR . . 74 ? 20.684 11.380  7.531 1.00  43.97 0 H 1
ATOM   2792 O O   . THR . . 74 ? 21.338 10.346  7.448 1.00  43.97 0 H 1
ATOM   2793 C CB  . THR . . 74 ? 21.831 13.237  8.527 1.00  43.97 0 H 1
ATOM   2794 C CG2 . THR . . 74 ? 23.262 13.754  8.461 1.00  43.97 0 H 1
ATOM   2795 O OG1 . THR . . 74 ? 20.967 14.224  9.055 1.00  43.97 0 H 1
ATOM   2796 H H   . THR . . 74 ? 20.289 14.517  6.942 1.00  43.97 0 H 1
ATOM   2797 H HA  . THR . . 74 ? 22.172 12.469  6.524 1.00  43.97 0 H 1
ATOM   2798 H HB  . THR . . 74 ? 21.855 12.433  9.264 1.00  43.97 0 H 1
ATOM   2799 H HG1 . THR . . 74 ? 20.286 13.786  9.569 1.00  43.97 0 H 1
ATOM   2800 H HG21 . THR . . 74 ? 23.942 12.909  8.567 1.00  43.97 0 H 1
ATOM   2801 H HG22 . THR . . 74 ? 23.454 14.204  7.488 1.00  43.97 0 H 1
ATOM   2802 H HG23 . THR . . 74 ? 23.452 14.457  9.271 1.00  43.97 0 H 1
ATOM   2803 N N   . THR . . 75 ? 19.499 11.452  8.134 1.00  47.23 0 H 1
ATOM   2804 C CA  . THR . . 75 ? 19.059 10.389  9.039 1.00  47.23 0 H 1
ATOM   2805 C C   . THR . . 75 ? 18.712  9.125  8.272 1.00  47.23 0 H 1
ATOM   2806 O O   . THR . . 75 ? 19.352  8.092  8.457 1.00  47.23 0 H 1
ATOM   2807 C CB  . THR . . 75 ? 17.876 10.827  9.915 1.00  47.23 0 H 1
ATOM   2808 C CG2 . THR . . 75 ? 18.294 11.844 10.975 1.00  47.23 0 H 1
ATOM   2809 O OG1 . THR . . 75 ? 16.890 11.445  9.118 1.00  47.23 0 H 1
ATOM   2810 H H   . THR . . 75 ? 18.953 12.300  8.078 1.00  47.23 0 H 1
ATOM   2811 H HA  . THR . . 75 ? 19.883 10.125  9.701 1.00  47.23 0 H 1
ATOM   2812 H HB  . THR . . 75 ? 17.452  9.954 10.413 1.00  47.23 0 H 1
ATOM   2813 H HG1 . THR . . 75 ? 16.152 11.685  9.683 1.00  47.23 0 H 1
ATOM   2814 H HG21 . THR . . 75 ? 18.619 12.771 10.503 1.00  47.23 0 H 1
ATOM   2815 H HG22 . THR . . 75 ? 17.450 12.054 11.630 1.00  47.23 0 H 1
ATOM   2816 H HG23 . THR . . 75 ? 19.107 11.436 11.577 1.00  47.23 0 H 1
ATOM   2817 N N   . GLY . . 76 ? 17.681  9.193  7.435 1.00  50.94 0 H 1
ATOM   2818 C CA  . GLY . . 76 ? 17.196  8.052  6.674 1.00  50.94 0 H 1
ATOM   2819 C C   . GLY . . 76 ? 18.021  7.822  5.414 1.00  50.94 0 H 1
ATOM   2820 O O   . GLY . . 76 ? 18.397  8.772  4.730 1.00  50.94 0 H 1
ATOM   2821 H H   . GLY . . 76 ? 17.211 10.082  7.347 1.00  50.94 0 H 1
ATOM   2822 H HA2 . GLY . . 76 ? 16.159  8.220  6.380 1.00  50.94 0 H 1
ATOM   2823 H HA3 . GLY . . 76 ? 17.231  7.159  7.297 1.00  50.94 0 H 1
ATOM   2824 N N   . GLY . . 77 ? 18.233  6.550  5.067 1.00  61.42 0 H 1
ATOM   2825 C CA  . GLY . . 77 ? 18.725  6.171  3.745 1.00  61.42 0 H 1
ATOM   2826 C C   . GLY . . 77 ? 17.912  6.822  2.616 1.00  61.42 0 H 1
ATOM   2827 O O   . GLY . . 77 ? 16.774  7.280  2.804 1.00  61.42 0 H 1
ATOM   2828 H H   . GLY . . 77 ? 17.882  5.824  5.675 1.00  61.42 0 H 1
ATOM   2829 H HA2 . GLY . . 77 ? 18.671  5.089  3.627 1.00  61.42 0 H 1
ATOM   2830 H HA3 . GLY . . 77 ? 19.765  6.484  3.654 1.00  61.42 0 H 1
ATOM   2831 N N   . GLY . . 78 ? 18.520  6.885  1.427 1.00  79.66 0 H 1
ATOM   2832 C CA  . GLY . . 78 ? 17.829  7.336  0.220 1.00  79.66 0 H 1
ATOM   2833 C C   . GLY . . 78 ? 16.520  6.572  0.032 1.00  79.66 0 H 1
ATOM   2834 O O   . GLY . . 78 ? 16.411  5.420  0.447 1.00  79.66 0 H 1
ATOM   2835 H H   . GLY . . 78 ? 19.441  6.481  1.334 1.00  79.66 0 H 1
ATOM   2836 H HA2 . GLY . . 78 ? 18.455  7.169 -0.657 1.00  79.66 0 H 1
ATOM   2837 H HA3 . GLY . . 78 ? 17.613  8.401  0.306 1.00  79.66 0 H 1
ATOM   2838 N N   . SER . . 79 ? 15.522  7.228 -0.557 1.00  91.32 0 H 1
ATOM   2839 C CA  . SER . . 79 ? 14.264  6.549 -0.850 1.00  91.32 0 H 1
ATOM   2840 C C   . SER . . 79 ? 14.490  5.376 -1.800 1.00  91.32 0 H 1
ATOM   2841 O O   . SER . . 79 ? 15.394  5.407 -2.640 1.00  91.32 0 H 1
ATOM   2842 C CB  . SER . . 79 ? 13.229  7.536 -1.382 1.00  91.32 0 H 1
ATOM   2843 O OG  . SER . . 79 ? 12.724  8.254 -0.274 1.00  91.32 0 H 1
ATOM   2844 H H   . SER . . 79 ? 15.654  8.165 -0.907 1.00  91.32 0 H 1
ATOM   2845 H HA  . SER . . 79 ? 13.889  6.128  0.084 1.00  91.32 0 H 1
ATOM   2846 H HB2 . SER . . 79 ? 13.690  8.214 -2.100 1.00  91.32 0 H 1
ATOM   2847 H HB3 . SER . . 79 ? 12.412  6.998 -1.862 1.00  91.32 0 H 1
ATOM   2848 H HG  . SER . . 79 ? 12.086  7.653  0.118 1.00  91.32 0 H 1
ATOM   2849 N N   . CYS . . 80 ? 13.680  4.336 -1.651 1.00  94.22 0 H 1
ATOM   2850 C CA  . CYS . . 80 ? 13.801  3.108 -2.426 1.00  94.22 0 H 1
ATOM   2851 C C   . CYS . . 80 ? 12.631  2.945 -3.386 1.00  94.22 0 H 1
ATOM   2852 O O   . CYS . . 80 ? 11.497  3.263 -3.041 1.00  94.22 0 H 1
ATOM   2853 C CB  . CYS . . 80 ? 13.909  1.904 -1.495 1.00  94.22 0 H 1
ATOM   2854 S SG  . CYS . . 80 ? 15.492  1.765 -0.637 1.00  94.22 0 H 1
ATOM   2855 H H   . CYS . . 80 ? 12.932  4.416 -0.975 1.00  94.22 0 H 1
ATOM   2856 H HA  . CYS . . 80 ? 14.713  3.135 -3.023 1.00  94.22 0 H 1
ATOM   2857 H HB2 . CYS . . 80 ? 13.773  1.002 -2.091 1.00  94.22 0 H 1
ATOM   2858 H HB3 . CYS . . 80 ? 13.104  1.938 -0.762 1.00  94.22 0 H 1
ATOM   2859 N N   . CYS . . 81 ? 12.904  2.414 -4.576 1.00  95.95 0 H 1
ATOM   2860 C CA  . CYS . . 81 ? 11.859  2.049 -5.524 1.00  95.95 0 H 1
ATOM   2861 C C   . CYS . . 81 ? 11.255  0.699 -5.127 1.00  95.95 0 H 1
ATOM   2862 O O   . CYS . . 81 ? 11.949 -0.316 -5.176 1.00  95.95 0 H 1
ATOM   2863 C CB  . CYS . . 81 ? 12.459  2.008 -6.929 1.00  95.95 0 H 1
ATOM   2864 S SG  . CYS . . 81 ? 11.233  1.758 -8.230 1.00  95.95 0 H 1
ATOM   2865 H H   . CYS . . 81 ? 13.849  2.123 -4.779 1.00  95.95 0 H 1
ATOM   2866 H HA  . CYS . . 81 ? 11.077  2.809 -5.503 1.00  95.95 0 H 1
ATOM   2867 H HB2 . CYS . . 81 ? 12.977  2.947 -7.123 1.00  95.95 0 H 1
ATOM   2868 H HB3 . CYS . . 81 ? 13.186  1.199 -6.981 1.00  95.95 0 H 1
ATOM   2869 N N   . VAL . . 82 ?  9.985  0.689 -4.729 1.00  96.66 0 H 1
ATOM   2870 C CA  . VAL . . 82 ?  9.297 -0.484 -4.173 1.00  96.66 0 H 1
ATOM   2871 C C   . VAL . . 82 ?  7.892 -0.655 -4.750 1.00  96.66 0 H 1
ATOM   2872 O O   . VAL . . 82 ?  7.338  0.306 -5.294 1.00  96.66 0 H 1
ATOM   2873 C CB  . VAL . . 82 ?  9.238 -0.429 -2.635 1.00  96.66 0 H 1
ATOM   2874 C CG1 . VAL . . 82 ? 10.658 -0.468 -2.058 1.00  96.66 0 H 1
ATOM   2875 C CG2 . VAL . . 82 ?  8.474  0.788 -2.093 1.00  96.66 0 H 1
ATOM   2876 H H   . VAL . . 82 ?  9.473  1.560 -4.728 1.00  96.66 0 H 1
ATOM   2877 H HA  . VAL . . 82 ?  9.869 -1.371 -4.445 1.00  96.66 0 H 1
ATOM   2878 H HB  . VAL . . 82 ?  8.727 -1.323 -2.279 1.00  96.66 0 H 1
ATOM   2879 H HG11 . VAL . . 82 ? 10.615 -0.869 -1.046 1.00  96.66 0 H 1
ATOM   2880 H HG12 . VAL . . 82 ? 11.278 -1.150 -2.640 1.00  96.66 0 H 1
ATOM   2881 H HG13 . VAL . . 82 ? 11.104  0.526 -2.063 1.00  96.66 0 H 1
ATOM   2882 H HG21 . VAL . . 82 ?  7.449  0.784 -2.464 1.00  96.66 0 H 1
ATOM   2883 H HG22 . VAL . . 82 ?  8.961  1.714 -2.399 1.00  96.66 0 H 1
ATOM   2884 H HG23 . VAL . . 82 ?  8.441  0.740 -1.004 1.00  96.66 0 H 1
ATOM   2885 N N   . PRO . . 83 ?  7.300 -1.861 -4.659 1.00  97.16 0 H 1
ATOM   2886 C CA  . PRO . . 83 ?  5.929 -2.090 -5.098 1.00  97.16 0 H 1
ATOM   2887 C C   . PRO . . 83 ?  4.930 -1.220 -4.331 1.00  97.16 0 H 1
ATOM   2888 O O   . PRO . . 83 ?  4.969 -1.153 -3.105 1.00  97.16 0 H 1
ATOM   2889 C CB  . PRO . . 83 ?  5.663 -3.583 -4.881 1.00  97.16 0 H 1
ATOM   2890 C CG  . PRO . . 83 ?  7.060 -4.200 -4.928 1.00  97.16 0 H 1
ATOM   2891 C CD  . PRO . . 83 ?  7.903 -3.125 -4.253 1.00  97.16 0 H 1
ATOM   2892 H HA  . PRO . . 83 ?  5.867 -1.872 -6.164 1.00  97.16 0 H 1
ATOM   2893 H HB2 . PRO . . 83 ?  5.234 -3.751 -3.894 1.00  97.16 0 H 1
ATOM   2894 H HB3 . PRO . . 83 ?  5.004 -3.984 -5.651 1.00  97.16 0 H 1
ATOM   2895 H HG2 . PRO . . 83 ?  7.107 -5.148 -4.394 1.00  97.16 0 H 1
ATOM   2896 H HG3 . PRO . . 83 ?  7.382 -4.318 -5.963 1.00  97.16 0 H 1
ATOM   2897 H HD2 . PRO . . 83 ?  7.821 -3.228 -3.171 1.00  97.16 0 H 1
ATOM   2898 H HD3 . PRO . . 83 ?  8.941 -3.219 -4.572 1.00  97.16 0 H 1
ATOM   2899 N N   . THR . . 84 ?  4.010 -0.587 -5.055 1.00  96.78 0 H 1
ATOM   2900 C CA  . THR . . 84 ?  2.886  0.178 -4.485 1.00  96.78 0 H 1
ATOM   2901 C C   . THR . . 84 ?  1.540 -0.493 -4.719 1.00  96.78 0 H 1
ATOM   2902 O O   . THR . . 84 ?  0.599 -0.245 -3.973 1.00  96.78 0 H 1
ATOM   2903 C CB  . THR . . 84 ?  2.826  1.602 -5.044 1.00  96.78 0 H 1
ATOM   2904 C CG2 . THR . . 84 ?  4.051  2.408 -4.640 1.00  96.78 0 H 1
ATOM   2905 O OG1 . THR . . 84 ?  2.787  1.618 -6.455 1.00  96.78 0 H 1
ATOM   2906 H H   . THR . . 84 ?  4.077 -0.644 -6.062 1.00  96.78 0 H 1
ATOM   2907 H HA  . THR . . 84 ?  3.004  0.254 -3.404 1.00  96.78 0 H 1
ATOM   2908 H HB  . THR . . 84 ?  1.939  2.103 -4.656 1.00  96.78 0 H 1
ATOM   2909 H HG1 . THR . . 84 ?  2.732  2.544 -6.699 1.00  96.78 0 H 1
ATOM   2910 H HG21 . THR . . 84 ?  3.999  3.401 -5.087 1.00  96.78 0 H 1
ATOM   2911 H HG22 . THR . . 84 ?  4.961  1.903 -4.964 1.00  96.78 0 H 1
ATOM   2912 H HG23 . THR . . 84 ?  4.066  2.495 -3.553 1.00  96.78 0 H 1
ATOM   2913 N N   . ALA . . 85 ?  1.454 -1.364 -5.725 1.00  96.34 0 H 1
ATOM   2914 C CA  . ALA . . 85 ?  0.301 -2.213 -5.980 1.00  96.34 0 H 1
ATOM   2915 C C   . ALA . . 85 ?  0.781 -3.608 -6.371 1.00  96.34 0 H 1
ATOM   2916 O O   . ALA . . 85 ?  1.755 -3.758 -7.121 1.00  96.34 0 H 1
ATOM   2917 C CB  . ALA . . 85 ? -0.579 -1.580 -7.063 1.00  96.34 0 H 1
ATOM   2918 H H   . ALA . . 85 ?  2.275 -1.519 -6.292 1.00  96.34 0 H 1
ATOM   2919 H HA  . ALA . . 85 ? -0.292 -2.300 -5.069 1.00  96.34 0 H 1
ATOM   2920 H HB1 . ALA . . 85 ? -0.025 -1.493 -7.996 1.00  96.34 0 H 1
ATOM   2921 H HB2 . ALA . . 85 ? -0.906 -0.592 -6.739 1.00  96.34 0 H 1
ATOM   2922 H HB3 . ALA . . 85 ? -1.458 -2.204 -7.228 1.00  96.34 0 H 1
ATOM   2923 N N   . ARG . . 86 ?  0.094 -4.624 -5.852 1.00  97.16 0 H 1
ATOM   2924 C CA  . ARG . . 86 ?  0.371 -6.030 -6.116 1.00  97.16 0 H 1
ATOM   2925 C C   . ARG . . 86 ? -0.948 -6.770 -6.297 1.00  97.16 0 H 1
ATOM   2926 O O   . ARG . . 86 ? -1.934 -6.392 -5.673 1.00  97.16 0 H 1
ATOM   2927 C CB  . ARG . . 86 ?  1.187 -6.651 -4.970 1.00  97.16 0 H 1
ATOM   2928 C CG  . ARG . . 86 ?  2.548 -5.983 -4.711 1.00  97.16 0 H 1
ATOM   2929 C CD  . ARG . . 86 ?  3.272 -6.557 -3.485 1.00  97.16 0 H 1
ATOM   2930 N NE  . ARG . . 86 ?  2.627 -6.147 -2.222 1.00  97.16 0 H 1
ATOM   2931 C CZ  . ARG . . 86 ?  3.215 -5.834 -1.079 1.00  97.16 0 H 1
ATOM   2932 N NH1 . ARG . . 86 ?  4.497 -5.952 -0.873 1.00  97.16 1 H 1
ATOM   2933 N NH2 . ARG . . 86 ?  2.493 -5.449 -0.071 1.00  97.16 0 H 1
ATOM   2934 H H   . ARG . . 86 ? -0.730 -4.429 -5.301 1.00  97.16 0 H 1
ATOM   2935 H HA  . ARG . . 86 ?  0.927 -6.104 -7.050 1.00  97.16 0 H 1
ATOM   2936 H HB2 . ARG . . 86 ?  0.582 -6.598 -4.064 1.00  97.16 0 H 1
ATOM   2937 H HB3 . ARG . . 86 ?  1.371 -7.697 -5.215 1.00  97.16 0 H 1
ATOM   2938 H HG2 . ARG . . 86 ?  3.175 -6.132 -5.590 1.00  97.16 0 H 1
ATOM   2939 H HG3 . ARG . . 86 ?  2.422 -4.912 -4.557 1.00  97.16 0 H 1
ATOM   2940 H HD2 . ARG . . 86 ?  3.292 -7.644 -3.559 1.00  97.16 0 H 1
ATOM   2941 H HD3 . ARG . . 86 ?  4.300 -6.195 -3.506 1.00  97.16 0 H 1
ATOM   2942 H HE  . ARG . . 86 ?  1.627 -6.272 -2.173 1.00  97.16 0 H 1
ATOM   2943 H HH11 . ARG . . 86 ?  4.830 -5.903  0.078 1.00  97.16 0 H 1
ATOM   2944 H HH12 . ARG . . 86 ?  5.054 -6.457 -1.549 1.00  97.16 0 H 1
ATOM   2945 H HH21 . ARG . . 86 ?  2.912 -5.329  0.840 1.00  97.16 0 H 1
ATOM   2946 H HH22 . ARG . . 86 ?  1.489 -5.514 -0.159 1.00  97.16 0 H 1
ATOM   2947 N N   . ARG . . 87 ? -0.944 -7.812 -7.121 1.00  96.90 0 H 1
ATOM   2948 C CA  . ARG . . 87 ? -2.110 -8.669 -7.374 1.00  96.90 0 H 1
ATOM   2949 C C   . ARG . . 87 ? -1.819 -10.126 -6.985 1.00  96.90 0 H 1
ATOM   2950 O O   . ARG . . 87 ? -0.641 -10.514 -6.914 1.00  96.90 0 H 1
ATOM   2951 C CB  . ARG . . 87 ? -2.603 -8.480 -8.824 1.00  96.90 0 H 1
ATOM   2952 C CG  . ARG . . 87 ? -1.652 -9.060 -9.872 1.00  96.90 0 H 1
ATOM   2953 C CD  . ARG . . 87 ? -2.219 -8.974 -11.289 1.00  96.90 0 H 1
ATOM   2954 N NE  . ARG . . 87 ? -1.437 -9.809 -12.223 1.00  96.90 0 H 1
ATOM   2955 C CZ  . ARG . . 87 ? -0.902 -9.472 -13.385 1.00  96.90 0 H 1
ATOM   2956 N NH1 . ARG . . 87 ? -0.867 -8.264 -13.856 1.00  96.90 1 H 1
ATOM   2957 N NH2 . ARG . . 87 ? -0.383 -10.388 -14.148 1.00  96.90 0 H 1
ATOM   2958 H H   . ARG . . 87 ? -0.070 -8.045 -7.569 1.00  96.90 0 H 1
ATOM   2959 H HA  . ARG . . 87 ? -2.929 -8.326 -6.742 1.00  96.90 0 H 1
ATOM   2960 H HB2 . ARG . . 87 ? -3.577 -8.956 -8.942 1.00  96.90 0 H 1
ATOM   2961 H HB3 . ARG . . 87 ? -2.743 -7.416 -9.016 1.00  96.90 0 H 1
ATOM   2962 H HG2 . ARG . . 87 ? -0.715 -8.504 -9.839 1.00  96.90 0 H 1
ATOM   2963 H HG3 . ARG . . 87 ? -1.479 -10.112 -9.640 1.00  96.90 0 H 1
ATOM   2964 H HD2 . ARG . . 87 ? -3.245 -9.342 -11.276 1.00  96.90 0 H 1
ATOM   2965 H HD3 . ARG . . 87 ? -2.241 -7.930 -11.603 1.00  96.90 0 H 1
ATOM   2966 H HE  . ARG . . 87 ? -1.394 -10.789 -11.983 1.00  96.90 0 H 1
ATOM   2967 H HH11 . ARG . . 87 ? -0.319 -8.092 -14.685 1.00  96.90 0 H 1
ATOM   2968 H HH12 . ARG . . 87 ? -0.817 -7.559 -13.134 1.00  96.90 0 H 1
ATOM   2969 H HH21 . ARG . . 87 ? -0.101 -10.168 -15.092 1.00  96.90 0 H 1
ATOM   2970 H HH22 . ARG . . 87 ? -0.533 -11.356 -13.904 1.00  96.90 0 H 1
ATOM   2971 N N   . PRO . . 88 ? -2.856 -10.936 -6.710 1.00  97.98 0 H 1
ATOM   2972 C CA  . PRO . . 88 ? -2.690 -12.346 -6.386 1.00  97.98 0 H 1
ATOM   2973 C C   . PRO . . 88 ? -2.293 -13.204 -7.600 1.00  97.98 0 H 1
ATOM   2974 O O   . PRO . . 88 ? -2.429 -12.789 -8.751 1.00  97.98 0 H 1
ATOM   2975 C CB  . PRO . . 88 ? -4.028 -12.784 -5.777 1.00  97.98 0 H 1
ATOM   2976 C CG  . PRO . . 88 ? -5.045 -11.834 -6.406 1.00  97.98 0 H 1
ATOM   2977 C CD  . PRO . . 88 ? -4.257 -10.545 -6.592 1.00  97.98 0 H 1
ATOM   2978 H HA  . PRO . . 88 ? -1.904 -12.431 -5.636 1.00  97.98 0 H 1
ATOM   2979 H HB2 . PRO . . 88 ? -4.017 -12.621 -4.699 1.00  97.98 0 H 1
ATOM   2980 H HB3 . PRO . . 88 ? -4.260 -13.829 -5.987 1.00  97.98 0 H 1
ATOM   2981 H HG2 . PRO . . 88 ? -5.356 -12.195 -7.385 1.00  97.98 0 H 1
ATOM   2982 H HG3 . PRO . . 88 ? -5.913 -11.686 -5.763 1.00  97.98 0 H 1
ATOM   2983 H HD2 . PRO . . 88 ? -4.621 -10.030 -7.482 1.00  97.98 0 H 1
ATOM   2984 H HD3 . PRO . . 88 ? -4.386 -9.906 -5.718 1.00  97.98 0 H 1
ATOM   2985 N N   . LEU . . 89 ? -1.829 -14.425 -7.326 1.00  98.29 0 H 1
ATOM   2986 C CA  . LEU . . 89 ? -1.544 -15.470 -8.314 1.00  98.29 0 H 1
ATOM   2987 C C   . LEU . . 89 ? -2.307 -16.749 -7.952 1.00  98.29 0 H 1
ATOM   2988 O O   . LEU . . 89 ? -2.174 -17.238 -6.830 1.00  98.29 0 H 1
ATOM   2989 C CB  . LEU . . 89 ? -0.023 -15.720 -8.351 1.00  98.29 0 H 1
ATOM   2990 C CG  . LEU . . 89 ?  0.427 -16.810 -9.345 1.00  98.29 0 H 1
ATOM   2991 C CD1 . LEU . . 89 ?  0.269 -16.353 -10.794 1.00  98.29 0 H 1
ATOM   2992 C CD2 . LEU . . 89 ?  1.892 -17.160 -9.099 1.00  98.29 0 H 1
ATOM   2993 H H   . LEU . . 89 ? -1.725 -14.671 -6.352 1.00  98.29 0 H 1
ATOM   2994 H HA  . LEU . . 89 ? -1.872 -15.138 -9.300 1.00  98.29 0 H 1
ATOM   2995 H HB2 . LEU . . 89 ?  0.485 -14.788 -8.600 1.00  98.29 0 H 1
ATOM   2996 H HB3 . LEU . . 89 ?  0.291 -16.021 -7.352 1.00  98.29 0 H 1
ATOM   2997 H HG  . LEU . . 89 ? -0.160 -17.716 -9.190 1.00  98.29 0 H 1
ATOM   2998 H HD11 . LEU . . 89 ?  0.850 -15.447 -10.970 1.00  98.29 0 H 1
ATOM   2999 H HD12 . LEU . . 89 ? -0.781 -16.167 -11.021 1.00  98.29 0 H 1
ATOM   3000 H HD13 . LEU . . 89 ?  0.618 -17.140 -11.462 1.00  98.29 0 H 1
ATOM   3001 H HD21 . LEU . . 89 ?  1.989 -17.620 -8.115 1.00  98.29 0 H 1
ATOM   3002 H HD22 . LEU . . 89 ?  2.228 -17.874 -9.850 1.00  98.29 0 H 1
ATOM   3003 H HD23 . LEU . . 89 ?  2.508 -16.263 -9.152 1.00  98.29 0 H 1
ATOM   3004 N N   . SER . . 90 ? -3.061 -17.314 -8.898 1.00  98.45 0 H 1
ATOM   3005 C CA  . SER . . 90 ? -3.608 -18.667 -8.748 1.00  98.45 0 H 1
ATOM   3006 C C   . SER . . 90 ? -2.487 -19.695 -8.875 1.00  98.45 0 H 1
ATOM   3007 O O   . SER . . 90 ? -1.768 -19.691 -9.868 1.00  98.45 0 H 1
ATOM   3008 C CB  . SER . . 90 ? -4.671 -18.979 -9.809 1.00  98.45 0 H 1
ATOM   3009 O OG  . SER . . 90 ? -5.845 -18.214 -9.616 1.00  98.45 0 H 1
ATOM   3010 H H   . SER . . 90 ? -3.123 -16.881 -9.807 1.00  98.45 0 H 1
ATOM   3011 H HA  . SER . . 90 ? -4.063 -18.771 -7.764 1.00  98.45 0 H 1
ATOM   3012 H HB2 . SER . . 90 ? -4.269 -18.789 -10.804 1.00  98.45 0 H 1
ATOM   3013 H HB3 . SER . . 90 ? -4.934 -20.034 -9.740 1.00  98.45 0 H 1
ATOM   3014 H HG  . SER . . 90 ? -6.023 -18.178 -8.673 1.00  98.45 0 H 1
ATOM   3015 N N   . LEU . . 91 ? -2.364 -20.590 -7.895 1.00  98.64 0 H 1
ATOM   3016 C CA  . LEU . . 91 ? -1.510 -21.772 -7.969 1.00  98.64 0 H 1
ATOM   3017 C C   . LEU . . 91 ? -2.343 -23.040 -7.802 1.00  98.64 0 H 1
ATOM   3018 O O   . LEU . . 91 ? -3.185 -23.129 -6.906 1.00  98.64 0 H 1
ATOM   3019 C CB  . LEU . . 91 ? -0.397 -21.741 -6.903 1.00  98.64 0 H 1
ATOM   3020 C CG  . LEU . . 91 ?  0.708 -20.683 -7.062 1.00  98.64 0 H 1
ATOM   3021 C CD1 . LEU . . 91 ?  1.881 -21.039 -6.145 1.00  98.64 0 H 1
ATOM   3022 C CD2 . LEU . . 91 ?  1.304 -20.642 -8.461 1.00  98.64 0 H 1
ATOM   3023 H H   . LEU . . 91 ? -2.960 -20.493 -7.085 1.00  98.64 0 H 1
ATOM   3024 H HA  . LEU . . 91 ? -1.044 -21.823 -8.953 1.00  98.64 0 H 1
ATOM   3025 H HB2 . LEU . . 91 ? -0.852 -21.621 -5.919 1.00  98.64 0 H 1
ATOM   3026 H HB3 . LEU . . 91 ?  0.089 -22.717 -6.923 1.00  98.64 0 H 1
ATOM   3027 H HG  . LEU . . 91 ?  0.321 -19.700 -6.795 1.00  98.64 0 H 1
ATOM   3028 H HD11 . LEU . . 91 ?  1.522 -21.378 -5.173 1.00  98.64 0 H 1
ATOM   3029 H HD12 . LEU . . 91 ?  2.446 -21.868 -6.571 1.00  98.64 0 H 1
ATOM   3030 H HD13 . LEU . . 91 ?  2.545 -20.183 -6.033 1.00  98.64 0 H 1
ATOM   3031 H HD21 . LEU . . 91 ?  2.217 -20.047 -8.470 1.00  98.64 0 H 1
ATOM   3032 H HD22 . LEU . . 91 ?  1.534 -21.651 -8.803 1.00  98.64 0 H 1
ATOM   3033 H HD23 . LEU . . 91 ?  0.587 -20.174 -9.137 1.00  98.64 0 H 1
ATOM   3034 N N   . LEU . . 92 ? -2.039 -24.044 -8.620 1.00  98.74 0 H 1
ATOM   3035 C CA  . LEU . . 92 ? -2.404 -25.441 -8.423 1.00  98.74 0 H 1
ATOM   3036 C C   . LEU . . 92 ? -1.134 -26.196 -8.019 1.00  98.74 0 H 1
ATOM   3037 O O   . LEU . . 92 ? -0.143 -26.168 -8.746 1.00  98.74 0 H 1
ATOM   3038 C CB  . LEU . . 92 ? -3.017 -25.989 -9.723 1.00  98.74 0 H 1
ATOM   3039 C CG  . LEU . . 92 ? -3.614 -27.399 -9.567 1.00  98.74 0 H 1
ATOM   3040 C CD1 . LEU . . 92 ? -4.966 -27.357 -8.849 1.00  98.74 0 H 1
ATOM   3041 C CD2 . LEU . . 92 ? -3.842 -28.037 -10.936 1.00  98.74 0 H 1
ATOM   3042 H H   . LEU . . 92 ? -1.336 -23.864 -9.323 1.00  98.74 0 H 1
ATOM   3043 H HA  . LEU . . 92 ? -3.137 -25.513 -7.620 1.00  98.74 0 H 1
ATOM   3044 H HB2 . LEU . . 92 ? -3.796 -25.310 -10.071 1.00  98.74 0 H 1
ATOM   3045 H HB3 . LEU . . 92 ? -2.237 -26.008 -10.484 1.00  98.74 0 H 1
ATOM   3046 H HG  . LEU . . 92 ? -2.928 -28.035 -9.008 1.00  98.74 0 H 1
ATOM   3047 H HD11 . LEU . . 92 ? -5.633 -26.656 -9.351 1.00  98.74 0 H 1
ATOM   3048 H HD12 . LEU . . 92 ? -4.817 -27.035 -7.818 1.00  98.74 0 H 1
ATOM   3049 H HD13 . LEU . . 92 ? -5.419 -28.348 -8.845 1.00  98.74 0 H 1
ATOM   3050 H HD21 . LEU . . 92 ? -2.903 -28.046 -11.491 1.00  98.74 0 H 1
ATOM   3051 H HD22 . LEU . . 92 ? -4.574 -27.457 -11.499 1.00  98.74 0 H 1
ATOM   3052 H HD23 . LEU . . 92 ? -4.175 -29.067 -10.815 1.00  98.74 0 H 1
ATOM   3053 N N   . TYR . . 93 ? -1.140 -26.850 -6.863 1.00  98.49 0 H 1
ATOM   3054 C CA  . TYR . . 93 ?  0.077 -27.401 -6.268 1.00  98.49 0 H 1
ATOM   3055 C C   . TYR . . 93 ? -0.206 -28.601 -5.363 1.00  98.49 0 H 1
ATOM   3056 O O   . TYR . . 93 ? -1.348 -28.843 -4.971 1.00  98.49 0 H 1
ATOM   3057 C CB  . TYR . . 93 ?  0.806 -26.285 -5.503 1.00  98.49 0 H 1
ATOM   3058 C CG  . TYR . . 93 ?  0.043 -25.702 -4.328 1.00  98.49 0 H 1
ATOM   3059 C CD1 . TYR . . 93 ? -0.898 -24.680 -4.544 1.00  98.49 0 H 1
ATOM   3060 C CD2 . TYR . . 93 ?  0.272 -26.175 -3.022 1.00  98.49 0 H 1
ATOM   3061 C CE1 . TYR . . 93 ? -1.626 -24.145 -3.468 1.00  98.49 0 H 1
ATOM   3062 C CE2 . TYR . . 93 ? -0.458 -25.650 -1.939 1.00  98.49 0 H 1
ATOM   3063 C CZ  . TYR . . 93 ? -1.417 -24.639 -2.166 1.00  98.49 0 H 1
ATOM   3064 O OH  . TYR . . 93 ? -2.161 -24.157 -1.134 1.00  98.49 0 H 1
ATOM   3065 H H   . TYR . . 93 ? -1.972 -26.834 -6.290 1.00  98.49 0 H 1
ATOM   3066 H HA  . TYR . . 93 ?  0.739 -27.753 -7.060 1.00  98.49 0 H 1
ATOM   3067 H HB2 . TYR . . 93 ?  1.049 -25.480 -6.196 1.00  98.49 0 H 1
ATOM   3068 H HB3 . TYR . . 93 ?  1.756 -26.681 -5.143 1.00  98.49 0 H 1
ATOM   3069 H HD1 . TYR . . 93 ? -1.078 -24.316 -5.546 1.00  98.49 0 H 1
ATOM   3070 H HD2 . TYR . . 93 ?  1.012 -26.942 -2.851 1.00  98.49 0 H 1
ATOM   3071 H HE1 . TYR . . 93 ? -2.361 -23.374 -3.646 1.00  98.49 0 H 1
ATOM   3072 H HE2 . TYR . . 93 ? -0.279 -26.033 -0.944 1.00  98.49 0 H 1
ATOM   3073 H HH  . TYR . . 93 ? -1.997 -24.671 -0.341 1.00  98.49 0 H 1
ATOM   3074 N N   . TYR . . 94 ?  0.838 -29.354 -5.033 1.00  97.94 0 H 1
ATOM   3075 C CA  . TYR . . 94 ?  0.799 -30.418 -4.038 1.00  97.94 0 H 1
ATOM   3076 C C   . TYR . . 94 ?  1.034 -29.855 -2.637 1.00  97.94 0 H 1
ATOM   3077 O O   . TYR . . 94 ?  2.018 -29.153 -2.395 1.00  97.94 0 H 1
ATOM   3078 C CB  . TYR . . 94 ?  1.838 -31.490 -4.369 1.00  97.94 0 H 1
ATOM   3079 C CG  . TYR . . 94 ?  1.573 -32.209 -5.674 1.00  97.94 0 H 1
ATOM   3080 C CD1 . TYR . . 94 ?  0.528 -33.150 -5.752 1.00  97.94 0 H 1
ATOM   3081 C CD2 . TYR . . 94 ?  2.376 -31.951 -6.801 1.00  97.94 0 H 1
ATOM   3082 C CE1 . TYR . . 94 ?  0.300 -33.845 -6.953 1.00  97.94 0 H 1
ATOM   3083 C CE2 . TYR . . 94 ?  2.158 -32.652 -8.001 1.00  97.94 0 H 1
ATOM   3084 C CZ  . TYR . . 94 ?  1.121 -33.604 -8.074 1.00  97.94 0 H 1
ATOM   3085 O OH  . TYR . . 94 ?  0.927 -34.315 -9.214 1.00  97.94 0 H 1
ATOM   3086 H H   . TYR . . 94 ?  1.742 -29.096 -5.399 1.00  97.94 0 H 1
ATOM   3087 H HA  . TYR . . 94 ? -0.184 -30.888 -4.065 1.00  97.94 0 H 1
ATOM   3088 H HB2 . TYR . . 94 ?  2.827 -31.032 -4.397 1.00  97.94 0 H 1
ATOM   3089 H HB3 . TYR . . 94 ?  1.845 -32.227 -3.565 1.00  97.94 0 H 1
ATOM   3090 H HD1 . TYR . . 94 ? -0.084 -33.343 -4.884 1.00  97.94 0 H 1
ATOM   3091 H HD2 . TYR . . 94 ?  3.181 -31.233 -6.745 1.00  97.94 0 H 1
ATOM   3092 H HE1 . TYR . . 94 ? -0.487 -34.582 -7.010 1.00  97.94 0 H 1
ATOM   3093 H HE2 . TYR . . 94 ?  2.799 -32.463 -8.848 1.00  97.94 0 H 1
ATOM   3094 H HH  . TYR . . 94 ?  1.635 -34.128 -9.834 1.00  97.94 0 H 1
ATOM   3095 N N   . ASP . . 95 ?  0.153 -30.185 -1.698 1.00  95.28 0 H 1
ATOM   3096 C CA  . ASP . . 95 ?  0.416 -29.955 -0.282 1.00  95.28 0 H 1
ATOM   3097 C C   . ASP . . 95 ?  1.385 -31.007  0.294 1.00  95.28 0 H 1
ATOM   3098 O O   . ASP . . 95 ?  1.875 -31.906 -0.397 1.00  95.28 0 H 1
ATOM   3099 C CB  . ASP . . 95 ? -0.909 -29.817  0.494 1.00  95.28 0 H 1
ATOM   3100 C CG  . ASP . . 95 ? -1.692 -31.118  0.715 1.00  95.28 0 H 1
ATOM   3101 O OD1 . ASP . . 95 ? -1.147 -32.212  0.464 1.00  95.28 0 H 1
ATOM   3102 O OD2 . ASP . . 95 ? -2.832 -31.032  1.215 1.00  95.28 -1 H 1
ATOM   3103 H H   . ASP . . 95 ? -0.628 -30.773 -1.952 1.00  95.28 0 H 1
ATOM   3104 H HA  . ASP . . 95 ?  0.922 -28.993 -0.193 1.00  95.28 0 H 1
ATOM   3105 H HB2 . ASP . . 95 ? -1.543 -29.102 -0.029 1.00  95.28 0 H 1
ATOM   3106 H HB3 . ASP . . 95 ? -0.686 -29.389  1.472 1.00  95.28 0 H 1
ATOM   3107 N N   . ARG . . 96 ?  1.673 -30.909  1.598 1.00  89.61 0 H 1
ATOM   3108 C CA  . ARG . . 96 ?  2.578 -31.850  2.281 1.00  89.61 0 H 1
ATOM   3109 C C   . ARG . . 96 ?  2.081 -33.293  2.284 1.00  89.61 0 H 1
ATOM   3110 O O   . ARG . . 96 ?  2.901 -34.203  2.359 1.00  89.61 0 H 1
ATOM   3111 C CB  . ARG . . 96 ?  2.780 -31.439  3.735 1.00  89.61 0 H 1
ATOM   3112 C CG  . ARG . . 96 ?  3.544 -30.127  3.856 1.00  89.61 0 H 1
ATOM   3113 C CD  . ARG . . 96 ?  3.934 -29.981  5.320 1.00  89.61 0 H 1
ATOM   3114 N NE  . ARG . . 96 ?  4.508 -28.663  5.549 1.00  89.61 0 H 1
ATOM   3115 C CZ  . ARG . . 96 ?  5.080 -28.229  6.639 1.00  89.61 0 H 1
ATOM   3116 N NH1 . ARG . . 96 ?  5.456 -29.025  7.592 1.00  89.61 1 H 1
ATOM   3117 N NH2 . ARG . . 96 ?  5.241 -26.961  6.790 1.00  89.61 0 H 1
ATOM   3118 H H   . ARG . . 96 ?  1.187 -30.204  2.132 1.00  89.61 0 H 1
ATOM   3119 H HA  . ARG . . 96 ?  3.532 -31.872  1.756 1.00  89.61 0 H 1
ATOM   3120 H HB2 . ARG . . 96 ?  1.814 -31.357  4.231 1.00  89.61 0 H 1
ATOM   3121 H HB3 . ARG . . 96 ?  3.353 -32.224  4.230 1.00  89.61 0 H 1
ATOM   3122 H HG2 . ARG . . 96 ?  4.443 -30.152  3.240 1.00  89.61 0 H 1
ATOM   3123 H HG3 . ARG . . 96 ?  2.909 -29.297  3.547 1.00  89.61 0 H 1
ATOM   3124 H HD2 . ARG . . 96 ?  4.656 -30.759  5.569 1.00  89.61 0 H 1
ATOM   3125 H HD3 . ARG . . 96 ?  3.048 -30.102  5.941 1.00  89.61 0 H 1
ATOM   3126 H HE  . ARG . . 96 ?  4.276 -27.947  4.876 1.00  89.61 0 H 1
ATOM   3127 H HH11 . ARG . . 96 ?  6.107 -28.679  8.283 1.00  89.61 0 H 1
ATOM   3128 H HH12 . ARG . . 96 ?  5.387 -30.017  7.421 1.00  89.61 0 H 1
ATOM   3129 H HH21 . ARG . . 96 ?  5.518 -26.596  7.690 1.00  89.61 0 H 1
ATOM   3130 H HH22 . ARG . . 96 ?  4.827 -26.373  6.080 1.00  89.61 0 H 1
ATOM   3131 N N   . ASP . . 97 ?  0.771 -33.487  2.216 1.00  92.86 0 H 1
ATOM   3132 C CA  . ASP . . 97 ?  0.129 -34.796  2.192 1.00  92.86 0 H 1
ATOM   3133 C C   . ASP . . 97 ? -0.066 -35.297  0.746 1.00  92.86 0 H 1
ATOM   3134 O O   . ASP . . 97 ? -0.706 -36.321  0.517 1.00  92.86 0 H 1
ATOM   3135 C CB  . ASP . . 97 ? -1.167 -34.732  3.016 1.00  92.86 0 H 1
ATOM   3136 C CG  . ASP . . 97 ? -0.920 -34.449  4.505 1.00  92.86 0 H 1
ATOM   3137 O OD1 . ASP . . 97 ? -0.001 -35.072  5.088 1.00  92.86 0 H 1
ATOM   3138 O OD2 . ASP . . 97 ? -1.662 -33.618  5.077 1.00  92.86 -1 H 1
ATOM   3139 H H   . ASP . . 97 ?  0.171 -32.701  2.004 1.00  92.86 0 H 1
ATOM   3140 H HA  . ASP . . 97 ?  0.784 -35.519  2.679 1.00  92.86 0 H 1
ATOM   3141 H HB2 . ASP . . 97 ? -1.698 -35.679  2.930 1.00  92.86 0 H 1
ATOM   3142 H HB3 . ASP . . 97 ? -1.797 -33.941  2.607 1.00  92.86 0 H 1
ATOM   3143 N N   . SER . . 98 ?  0.542 -34.617 -0.239 1.00  94.94 0 H 1
ATOM   3144 C CA  . SER . . 98 ?  0.447 -34.907 -1.678 1.00  94.94 0 H 1
ATOM   3145 C C   . SER . . 98 ? -0.971 -34.781 -2.249 1.00  94.94 0 H 1
ATOM   3146 O O   . SER . . 98 ? -1.260 -35.302 -3.333 1.00  94.94 0 H 1
ATOM   3147 C CB  . SER . . 98 ?  1.086 -36.256 -2.027 1.00  94.94 0 H 1
ATOM   3148 O OG  . SER . . 98 ?  2.384 -36.358 -1.472 1.00  94.94 0 H 1
ATOM   3149 H H   . SER . . 98 ?  0.948 -33.725  0.008 1.00  94.94 0 H 1
ATOM   3150 H HA  . SER . . 98 ?  1.034 -34.138 -2.181 1.00  94.94 0 H 1
ATOM   3151 H HB2 . SER . . 98 ?  1.156 -36.356 -3.110 1.00  94.94 0 H 1
ATOM   3152 H HB3 . SER . . 98 ?  0.463 -37.064 -1.643 1.00  94.94 0 H 1
ATOM   3153 H HG  . SER . . 98 ?  2.339 -35.960 -0.600 1.00  94.94 0 H 1
ATOM   3154 N N   . ASN . . 99 ? -1.858 -34.066 -1.556 1.00  96.43 0 H 1
ATOM   3155 C CA  . ASN . . 99 ? -3.137 -33.663 -2.117 1.00  96.43 0 H 1
ATOM   3156 C C   . ASN . . 99 ? -2.915 -32.497 -3.073 1.00  96.43 0 H 1
ATOM   3157 O O   . ASN . . 99 ? -2.080 -31.626 -2.837 1.00  96.43 0 H 1
ATOM   3158 C CB  . ASN . . 99 ? -4.131 -33.258 -1.026 1.00  96.43 0 H 1
ATOM   3159 C CG  . ASN . . 99 ? -4.288 -34.301  0.051 1.00  96.43 0 H 1
ATOM   3160 N ND2 . ASN . . 99 ? -3.999 -33.927  1.272 1.00  96.43 0 H 1
ATOM   3161 O OD1 . ASN . . 99 ? -4.686 -35.428 -0.202 1.00  96.43 0 H 1
ATOM   3162 H H   . ASN . . 99 ? -1.549 -33.599 -0.715 1.00  96.43 0 H 1
ATOM   3163 H HA  . ASN . . 99 ? -3.559 -34.507 -2.663 1.00  96.43 0 H 1
ATOM   3164 H HB2 . ASN . . 99 ? -5.114 -33.078 -1.461 1.00  96.43 0 H 1
ATOM   3165 H HB3 . ASN . . 99 ? -3.805 -32.317 -0.583 1.00  96.43 0 H 1
ATOM   3166 H HD21 . ASN . . 99 ? -3.579 -33.018  1.402 1.00  96.43 0 H 1
ATOM   3167 H HD22 . ASN . . 99 ? -3.951 -34.637  1.989 1.00  96.43 0 H 1
ATOM   3168 N N   . ILE . . 100 ? -3.704 -32.453 -4.142 1.00  97.76 0 H 1
ATOM   3169 C CA  . ILE . . 100 ? -3.687 -31.324 -5.065 1.00  97.76 0 H 1
ATOM   3170 C C   . ILE . . 100 ? -4.601 -30.237 -4.504 1.00  97.76 0 H 1
ATOM   3171 O O   . ILE . . 100 ? -5.788 -30.481 -4.290 1.00  97.76 0 H 1
ATOM   3172 C CB  . ILE . . 100 ? -4.068 -31.762 -6.491 1.00  97.76 0 H 1
ATOM   3173 C CG1 . ILE . . 100 ? -3.061 -32.824 -6.990 1.00  97.76 0 H 1
ATOM   3174 C CG2 . ILE . . 100 ? -4.087 -30.520 -7.401 1.00  97.76 0 H 1
ATOM   3175 C CD1 . ILE . . 100 ? -3.450 -33.513 -8.299 1.00  97.76 0 H 1
ATOM   3176 H H   . ILE . . 100 ? -4.401 -33.173 -4.266 1.00  97.76 0 H 1
ATOM   3177 H HA  . ILE . . 100 ? -2.673 -30.924 -5.111 1.00  97.76 0 H 1
ATOM   3178 H HB  . ILE . . 100 ? -5.065 -32.204 -6.471 1.00  97.76 0 H 1
ATOM   3179 H HG12 . ILE . . 100 ? -2.085 -32.354 -7.109 1.00  97.76 0 H 1
ATOM   3180 H HG13 . ILE . . 100 ? -2.955 -33.617 -6.249 1.00  97.76 0 H 1
ATOM   3181 H HG21 . ILE . . 100 ? -4.923 -29.876 -7.129 1.00  97.76 0 H 1
ATOM   3182 H HG22 . ILE . . 100 ? -3.161 -29.959 -7.277 1.00  97.76 0 H 1
ATOM   3183 H HG23 . ILE . . 100 ? -4.191 -30.792 -8.451 1.00  97.76 0 H 1
ATOM   3184 H HD11 . ILE . . 100 ? -2.699 -34.267 -8.535 1.00  97.76 0 H 1
ATOM   3185 H HD12 . ILE . . 100 ? -4.415 -34.006 -8.188 1.00  97.76 0 H 1
ATOM   3186 H HD13 . ILE . . 100 ? -3.481 -32.793 -9.117 1.00  97.76 0 H 1
ATOM   3187 N N   . VAL . . 101 ? -4.060 -29.040 -4.300 1.00  97.90 0 H 1
ATOM   3188 C CA  . VAL . . 101 ? -4.735 -27.864 -3.745 1.00  97.90 0 H 1
ATOM   3189 C C   . VAL . . 101 ? -4.689 -26.729 -4.772 1.00  97.90 0 H 1
ATOM   3190 O O   . VAL . . 101 ? -3.708 -26.587 -5.498 1.00  97.90 0 H 1
ATOM   3191 C CB  . VAL . . 101 ? -4.111 -27.462 -2.394 1.00  97.90 0 H 1
ATOM   3192 C CG1 . VAL . . 101 ? -4.871 -26.289 -1.758 1.00  97.90 0 H 1
ATOM   3193 C CG2 . VAL . . 101 ? -4.169 -28.632 -1.400 1.00  97.90 0 H 1
ATOM   3194 H H   . VAL . . 101 ? -3.075 -28.940 -4.501 1.00  97.90 0 H 1
ATOM   3195 H HA  . VAL . . 101 ? -5.775 -28.111 -3.535 1.00  97.90 0 H 1
ATOM   3196 H HB  . VAL . . 101 ? -3.071 -27.173 -2.540 1.00  97.90 0 H 1
ATOM   3197 H HG11 . VAL . . 101 ? -5.927 -26.535 -1.645 1.00  97.90 0 H 1
ATOM   3198 H HG12 . VAL . . 101 ? -4.763 -25.391 -2.366 1.00  97.90 0 H 1
ATOM   3199 H HG13 . VAL . . 101 ? -4.455 -26.072 -0.775 1.00  97.90 0 H 1
ATOM   3200 H HG21 . VAL . . 101 ? -3.809 -28.316 -0.420 1.00  97.90 0 H 1
ATOM   3201 H HG22 . VAL . . 101 ? -5.191 -28.997 -1.298 1.00  97.90 0 H 1
ATOM   3202 H HG23 . VAL . . 101 ? -3.531 -29.448 -1.737 1.00  97.90 0 H 1
ATOM   3203 N N   . LYS . . 102 ? -5.763 -25.930 -4.855 1.00  98.35 0 H 1
ATOM   3204 C CA  . LYS . . 102 ? -5.782 -24.664 -5.607 1.00  98.35 0 H 1
ATOM   3205 C C   . LYS . . 102 ? -5.971 -23.523 -4.628 1.00  98.35 0 H 1
ATOM   3206 O O   . LYS . . 102 ? -6.958 -23.531 -3.897 1.00  98.35 0 H 1
ATOM   3207 C CB  . LYS . . 102 ? -6.854 -24.650 -6.714 1.00  98.35 0 H 1
ATOM   3208 C CG  . LYS . . 102 ? -6.862 -23.359 -7.571 1.00  98.35 0 H 1
ATOM   3209 C CD  . LYS . . 102 ? -7.734 -22.199 -7.036 1.00  98.35 0 H 1
ATOM   3210 C CE  . LYS . . 102 ? -7.845 -21.079 -8.084 1.00  98.35 0 H 1
ATOM   3211 N NZ  . LYS . . 102 ? -8.609 -19.894 -7.609 1.00  98.35 1 H 1
ATOM   3212 H H   . LYS . . 102 ? -6.485 -26.045 -4.158 1.00  98.35 0 H 1
ATOM   3213 H HA  . LYS . . 102 ? -4.812 -24.534 -6.087 1.00  98.35 0 H 1
ATOM   3214 H HB2 . LYS . . 102 ? -6.650 -25.488 -7.379 1.00  98.35 0 H 1
ATOM   3215 H HB3 . LYS . . 102 ? -7.841 -24.807 -6.278 1.00  98.35 0 H 1
ATOM   3216 H HG2 . LYS . . 102 ? -5.839 -23.006 -7.706 1.00  98.35 0 H 1
ATOM   3217 H HG3 . LYS . . 102 ? -7.236 -23.618 -8.561 1.00  98.35 0 H 1
ATOM   3218 H HD2 . LYS . . 102 ? -8.731 -22.572 -6.804 1.00  98.35 0 H 1
ATOM   3219 H HD3 . LYS . . 102 ? -7.294 -21.782 -6.129 1.00  98.35 0 H 1
ATOM   3220 H HE2 . LYS . . 102 ? -8.328 -21.483 -8.974 1.00  98.35 0 H 1
ATOM   3221 H HE3 . LYS . . 102 ? -6.844 -20.757 -8.371 1.00  98.35 0 H 1
ATOM   3222 H HZ1 . LYS . . 102 ? -8.913 -19.337 -8.395 1.00  98.35 0 H 1
ATOM   3223 H HZ2 . LYS . . 102 ? -8.027 -19.254 -7.090 1.00  98.35 0 H 1
ATOM   3224 H HZ3 . LYS . . 102 ? -9.418 -20.121 -7.048 1.00  98.35 0 H 1
ATOM   3225 N N   . THR . . 103 ? -5.089 -22.534 -4.680 1.00  97.61 0 H 1
ATOM   3226 C CA  . THR . . 103 ? -5.186 -21.329 -3.849 1.00  97.61 0 H 1
ATOM   3227 C C   . THR . . 103 ? -4.792 -20.101 -4.656 1.00  97.61 0 H 1
ATOM   3228 O O   . THR . . 103 ? -3.977 -20.193 -5.570 1.00  97.61 0 H 1
ATOM   3229 C CB  . THR . . 103 ? -4.314 -21.441 -2.587 1.00  97.61 0 H 1
ATOM   3230 C CG2 . THR . . 103 ? -4.617 -20.334 -1.581 1.00  97.61 0 H 1
ATOM   3231 O OG1 . THR . . 103 ? -4.570 -22.654 -1.915 1.00  97.61 0 H 1
ATOM   3232 H H   . THR . . 103 ? -4.338 -22.588 -5.353 1.00  97.61 0 H 1
ATOM   3233 H HA  . THR . . 103 ? -6.220 -21.201 -3.530 1.00  97.61 0 H 1
ATOM   3234 H HB  . THR . . 103 ? -3.260 -21.406 -2.861 1.00  97.61 0 H 1
ATOM   3235 H HG1 . THR . . 103 ? -3.728 -23.021 -1.635 1.00  97.61 0 H 1
ATOM   3236 H HG21 . THR . . 103 ? -5.694 -20.191 -1.485 1.00  97.61 0 H 1
ATOM   3237 H HG22 . THR . . 103 ? -4.143 -19.403 -1.896 1.00  97.61 0 H 1
ATOM   3238 H HG23 . THR . . 103 ? -4.221 -20.613 -0.605 1.00  97.61 0 H 1
ATOM   3239 N N   . ASP . . 104 ? -5.356 -18.951 -4.300 1.00  97.83 0 H 1
ATOM   3240 C CA  . ASP . . 104 ? -4.922 -17.653 -4.805 1.00  97.83 0 H 1
ATOM   3241 C C   . ASP . . 104 ? -4.019 -17.002 -3.751 1.00  97.83 0 H 1
ATOM   3242 O O   . ASP . . 104 ? -4.458 -16.672 -2.645 1.00  97.83 0 H 1
ATOM   3243 C CB  . ASP . . 104 ? -6.149 -16.811 -5.175 1.00  97.83 0 H 1
ATOM   3244 C CG  . ASP . . 104 ? -6.997 -17.490 -6.259 1.00  97.83 0 H 1
ATOM   3245 O OD1 . ASP . . 104 ? -6.449 -18.199 -7.134 1.00  97.83 0 H 1
ATOM   3246 O OD2 . ASP . . 104 ? -8.241 -17.442 -6.208 1.00  97.83 -1 H 1
ATOM   3247 H H   . ASP . . 104 ? -6.008 -18.940 -3.529 1.00  97.83 0 H 1
ATOM   3248 H HA  . ASP . . 104 ? -4.338 -17.788 -5.715 1.00  97.83 0 H 1
ATOM   3249 H HB2 . ASP . . 104 ? -6.760 -16.653 -4.286 1.00  97.83 0 H 1
ATOM   3250 H HB3 . ASP . . 104 ? -5.809 -15.837 -5.531 1.00  97.83 0 H 1
ATOM   3251 N N   . ILE . . 105 ? -2.729 -16.881 -4.060 1.00  98.27 0 H 1
ATOM   3252 C CA  . ILE . . 105 ? -1.726 -16.338 -3.141 1.00  98.27 0 H 1
ATOM   3253 C C   . ILE . . 105 ? -1.678 -14.822 -3.330 1.00  98.27 0 H 1
ATOM   3254 O O   . ILE . . 105 ? -1.418 -14.378 -4.451 1.00  98.27 0 H 1
ATOM   3255 C CB  . ILE . . 105 ? -0.341 -16.968 -3.369 1.00  98.27 0 H 1
ATOM   3256 C CG1 . ILE . . 105 ? -0.432 -18.502 -3.275 1.00  98.27 0 H 1
ATOM   3257 C CG2 . ILE . . 105 ?  0.676 -16.417 -2.345 1.00  98.27 0 H 1
ATOM   3258 C CD1 . ILE . . 105 ?  0.900 -19.175 -3.576 1.00  98.27 0 H 1
ATOM   3259 H H   . ILE . . 105 ? -2.430 -17.157 -4.985 1.00  98.27 0 H 1
ATOM   3260 H HA  . ILE . . 105 ? -2.027 -16.586 -2.123 1.00  98.27 0 H 1
ATOM   3261 H HB  . ILE . . 105 ? -0.009 -16.710 -4.375 1.00  98.27 0 H 1
ATOM   3262 H HG12 . ILE . . 105 ? -1.150 -18.879 -4.003 1.00  98.27 0 H 1
ATOM   3263 H HG13 . ILE . . 105 ? -0.764 -18.793 -2.279 1.00  98.27 0 H 1
ATOM   3264 H HG21 . ILE . . 105 ?  1.684 -16.744 -2.597 1.00  98.27 0 H 1
ATOM   3265 H HG22 . ILE . . 105 ?  0.428 -16.761 -1.340 1.00  98.27 0 H 1
ATOM   3266 H HG23 . ILE . . 105 ?  0.693 -15.328 -2.355 1.00  98.27 0 H 1
ATOM   3267 H HD11 . ILE . . 105 ?  1.287 -18.823 -4.531 1.00  98.27 0 H 1
ATOM   3268 H HD12 . ILE . . 105 ?  1.621 -18.968 -2.785 1.00  98.27 0 H 1
ATOM   3269 H HD13 . ILE . . 105 ?  0.727 -20.251 -3.608 1.00  98.27 0 H 1
ATOM   3270 N N   . PRO . . 106 ? -1.912 -14.016 -2.280 1.00  97.80 0 H 1
ATOM   3271 C CA  . PRO . . 106 ? -1.899 -12.564 -2.392 1.00  97.80 0 H 1
ATOM   3272 C C   . PRO . . 106 ? -0.492 -12.028 -2.669 1.00  97.80 0 H 1
ATOM   3273 O O   . PRO . . 106 ?  0.510 -12.684 -2.393 1.00  97.80 0 H 1
ATOM   3274 C CB  . PRO . . 106 ? -2.469 -12.051 -1.067 1.00  97.80 0 H 1
ATOM   3275 C CG  . PRO . . 106 ? -2.048 -13.131 -0.075 1.00  97.80 0 H 1
ATOM   3276 C CD  . PRO . . 106 ? -2.146 -14.414 -0.898 1.00  97.80 0 H 1
ATOM   3277 H HA  . PRO . . 106 ? -2.551 -12.242 -3.203 1.00  97.80 0 H 1
ATOM   3278 H HB2 . PRO . . 106 ? -2.075 -11.073 -0.792 1.00  97.80 0 H 1
ATOM   3279 H HB3 . PRO . . 106 ? -3.558 -12.017 -1.129 1.00  97.80 0 H 1
ATOM   3280 H HG2 . PRO . . 106 ? -1.014 -12.960  0.224 1.00  97.80 0 H 1
ATOM   3281 H HG3 . PRO . . 106 ? -2.701 -13.159  0.798 1.00  97.80 0 H 1
ATOM   3282 H HD2 . PRO . . 106 ? -3.148 -14.834 -0.813 1.00  97.80 0 H 1
ATOM   3283 H HD3 . PRO . . 106 ? -1.399 -15.132 -0.558 1.00  97.80 0 H 1
ATOM   3284 N N   . ASP . . 107 ? -0.422 -10.800 -3.185 1.00  97.86 0 H 1
ATOM   3285 C CA  . ASP . . 107 ?  0.818 -10.027 -3.305 1.00  97.86 0 H 1
ATOM   3286 C C   . ASP . . 107 ?  1.981 -10.748 -4.020 1.00  97.86 0 H 1
ATOM   3287 O O   . ASP . . 107 ?  3.143 -10.619 -3.615 1.00  97.86 0 H 1
ATOM   3288 C CB  . ASP . . 107 ?  1.249 -9.499 -1.931 1.00  97.86 0 H 1
ATOM   3289 C CG  . ASP . . 107 ?  0.246 -8.563 -1.278 1.00  97.86 0 H 1
ATOM   3290 O OD1 . ASP . . 107 ?  0.111 -7.439 -1.810 1.00  97.86 0 H 1
ATOM   3291 O OD2 . ASP . . 107 ? -0.258 -8.919 -0.196 1.00  97.86 -1 H 1
ATOM   3292 H H   . ASP . . 107 ? -1.289 -10.302 -3.326 1.00  97.86 0 H 1
ATOM   3293 H HA  . ASP . . 107 ?  0.572 -9.160 -3.918 1.00  97.86 0 H 1
ATOM   3294 H HB2 . ASP . . 107 ?  2.161 -8.919 -2.062 1.00  97.86 0 H 1
ATOM   3295 H HB3 . ASP . . 107 ?  1.465 -10.335 -1.267 1.00  97.86 0 H 1
ATOM   3296 N N   . MET . . 108 ?  1.673 -11.507 -5.075 1.00  98.37 0 H 1
ATOM   3297 C CA  . MET . . 108 ?  2.657 -12.278 -5.846 1.00  98.37 0 H 1
ATOM   3298 C C   . MET . . 108 ?  3.172 -11.528 -7.072 1.00  98.37 0 H 1
ATOM   3299 O O   . MET . . 108 ?  4.327 -11.698 -7.445 1.00  98.37 0 H 1
ATOM   3300 C CB  . MET . . 108 ?  2.046 -13.624 -6.255 1.00  98.37 0 H 1
ATOM   3301 C CG  . MET . . 108 ?  2.078 -14.620 -5.092 1.00  98.37 0 H 1
ATOM   3302 S SD  . MET . . 108 ?  3.739 -15.225 -4.674 1.00  98.37 0 H 1
ATOM   3303 C CE  . MET . . 108 ?  3.956 -16.476 -5.966 1.00  98.37 0 H 1
ATOM   3304 H H   . MET . . 108 ?  0.700 -11.573 -5.336 1.00  98.37 0 H 1
ATOM   3305 H HA  . MET . . 108 ?  3.530 -12.478 -5.224 1.00  98.37 0 H 1
ATOM   3306 H HB2 . MET . . 108 ?  1.016 -13.473 -6.577 1.00  98.37 0 H 1
ATOM   3307 H HB3 . MET . . 108 ?  2.608 -14.045 -7.088 1.00  98.37 0 H 1
ATOM   3308 H HG2 . MET . . 108 ?  1.641 -14.148 -4.212 1.00  98.37 0 H 1
ATOM   3309 H HG3 . MET . . 108 ?  1.459 -15.477 -5.357 1.00  98.37 0 H 1
ATOM   3310 H HE1 . MET . . 108 ?  3.800 -17.468 -5.541 1.00  98.37 0 H 1
ATOM   3311 H HE2 . MET . . 108 ?  4.962 -16.411 -6.378 1.00  98.37 0 H 1
ATOM   3312 H HE3 . MET . . 108 ?  3.237 -16.309 -6.768 1.00  98.37 0 H 1
ATOM   3313 N N   . VAL . . 109 ?  2.353 -10.676 -7.693 1.00  97.91 0 H 1
ATOM   3314 C CA  . VAL . . 109 ?  2.721 -9.947 -8.917 1.00  97.91 0 H 1
ATOM   3315 C C   . VAL . . 109 ?  2.729 -8.452 -8.655 1.00  97.91 0 H 1
ATOM   3316 O O   . VAL . . 109 ?  1.758 -7.918 -8.131 1.00  97.91 0 H 1
ATOM   3317 C CB  . VAL . . 109 ?  1.752 -10.280 -10.057 1.00  97.91 0 H 1
ATOM   3318 C CG1 . VAL . . 109 ?  2.053 -9.447 -11.309 1.00  97.91 0 H 1
ATOM   3319 C CG2 . VAL . . 109 ?  1.808 -11.754 -10.444 1.00  97.91 0 H 1
ATOM   3320 H H   . VAL . . 109 ?  1.412 -10.571 -7.342 1.00  97.91 0 H 1
ATOM   3321 H HA  . VAL . . 109 ?  3.720 -10.236 -9.239 1.00  97.91 0 H 1
ATOM   3322 H HB  . VAL . . 109 ?  0.736 -10.078 -9.716 1.00  97.91 0 H 1
ATOM   3323 H HG11 . VAL . . 109 ?  3.125 -9.447 -11.508 1.00  97.91 0 H 1
ATOM   3324 H HG12 . VAL . . 109 ?  1.713 -8.422 -11.168 1.00  97.91 0 H 1
ATOM   3325 H HG13 . VAL . . 109 ?  1.541 -9.864 -12.177 1.00  97.91 0 H 1
ATOM   3326 H HG21 . VAL . . 109 ?  1.640 -12.393 -9.577 1.00  97.91 0 H 1
ATOM   3327 H HG22 . VAL . . 109 ?  1.041 -11.973 -11.188 1.00  97.91 0 H 1
ATOM   3328 H HG23 . VAL . . 109 ?  2.792 -11.944 -10.872 1.00  97.91 0 H 1
ATOM   3329 N N   . VAL . . 110 ?  3.798 -7.761 -9.050 1.00  97.55 0 H 1
ATOM   3330 C CA  . VAL . . 110 ?  3.893 -6.300 -8.953 1.00  97.55 0 H 1
ATOM   3331 C C   . VAL . . 110 ?  3.171 -5.640 -10.127 1.00  97.55 0 H 1
ATOM   3332 O O   . VAL . . 110 ?  3.508 -5.881 -11.289 1.00  97.55 0 H 1
ATOM   3333 C CB  . VAL . . 110 ?  5.362 -5.850 -8.866 1.00  97.55 0 H 1
ATOM   3334 C CG1 . VAL . . 110 ?  5.521 -4.327 -8.903 1.00  97.55 0 H 1
ATOM   3335 C CG2 . VAL . . 110 ?  5.986 -6.357 -7.566 1.00  97.55 0 H 1
ATOM   3336 H H   . VAL . . 110 ?  4.553 -8.264 -9.493 1.00  97.55 0 H 1
ATOM   3337 H HA  . VAL . . 110 ?  3.397 -5.978 -8.037 1.00  97.55 0 H 1
ATOM   3338 H HB  . VAL . . 110 ?  5.924 -6.270 -9.700 1.00  97.55 0 H 1
ATOM   3339 H HG11 . VAL . . 110 ?  4.951 -3.865 -8.097 1.00  97.55 0 H 1
ATOM   3340 H HG12 . VAL . . 110 ?  6.576 -4.075 -8.793 1.00  97.55 0 H 1
ATOM   3341 H HG13 . VAL . . 110 ?  5.179 -3.929 -9.859 1.00  97.55 0 H 1
ATOM   3342 H HG21 . VAL . . 110 ?  7.044 -6.094 -7.530 1.00  97.55 0 H 1
ATOM   3343 H HG22 . VAL . . 110 ?  5.465 -5.940 -6.705 1.00  97.55 0 H 1
ATOM   3344 H HG23 . VAL . . 110 ?  5.896 -7.442 -7.520 1.00  97.55 0 H 1
ATOM   3345 N N   . GLU . . 111 ?  2.234 -4.749 -9.806 1.00  96.15 0 H 1
ATOM   3346 C CA  . GLU . . 111 ?  1.452 -3.950 -10.762 1.00  96.15 0 H 1
ATOM   3347 C C   . GLU . . 111 ?  1.989 -2.531 -10.927 1.00  96.15 0 H 1
ATOM   3348 O O   . GLU . . 111 ?  1.956 -1.947 -12.009 1.00  96.15 0 H 1
ATOM   3349 C CB  . GLU . . 111 ?  0.005 -3.825 -10.254 1.00  96.15 0 H 1
ATOM   3350 C CG  . GLU . . 111 ? -0.789 -5.122 -10.328 1.00  96.15 0 H 1
ATOM   3351 C CD  . GLU . . 111 ? -0.772 -5.616 -11.761 1.00  96.15 0 H 1
ATOM   3352 O OE1 . GLU . . 111 ? -0.103 -6.632 -12.005 1.00  96.15 0 H 1
ATOM   3353 O OE2 . GLU . . 111 ? -1.382 -4.993 -12.657 1.00  96.15 -1 H 1
ATOM   3354 H H   . GLU . . 111 ?  2.011 -4.639 -8.827 1.00  96.15 0 H 1
ATOM   3355 H HA  . GLU . . 111 ?  1.465 -4.414 -11.748 1.00  96.15 0 H 1
ATOM   3356 H HB2 . GLU . . 111 ?  0.011 -3.483 -9.220 1.00  96.15 0 H 1
ATOM   3357 H HB3 . GLU . . 111 ? -0.515 -3.073 -10.847 1.00  96.15 0 H 1
ATOM   3358 H HG2 . GLU . . 111 ? -1.815 -4.936 -10.010 1.00  96.15 0 H 1
ATOM   3359 H HG3 . GLU . . 111 ? -0.350 -5.861 -9.659 1.00  96.15 0 H 1
ATOM   3360 N N   . ALA . . 112 ?  2.480 -1.946 -9.839 1.00  96.21 0 H 1
ATOM   3361 C CA  . ALA . . 112 ?  2.986 -0.587 -9.830 1.00  96.21 0 H 1
ATOM   3362 C C   . ALA . . 112 ?  4.128 -0.444 -8.832 1.00  96.21 0 H 1
ATOM   3363 O O   . ALA . . 112 ?  4.208 -1.173 -7.845 1.00  96.21 0 H 1
ATOM   3364 C CB  . ALA . . 112 ?  1.837  0.381 -9.516 1.00  96.21 0 H 1
ATOM   3365 H H   . ALA . . 112 ?  2.497 -2.469 -8.975 1.00  96.21 0 H 1
ATOM   3366 H HA  . ALA . . 112 ?  3.383 -0.355 -10.818 1.00  96.21 0 H 1
ATOM   3367 H HB1 . ALA . . 112 ?  2.194  1.411 -9.547 1.00  96.21 0 H 1
ATOM   3368 H HB2 . ALA . . 112 ?  1.460  0.184 -8.513 1.00  96.21 0 H 1
ATOM   3369 H HB3 . ALA . . 112 ?  1.027  0.244 -10.232 1.00  96.21 0 H 1
ATOM   3370 N N   . CYS . . 113 ?  4.990  0.528 -9.106 1.00  96.74 0 H 1
ATOM   3371 C CA  . CYS . . 113 ?  6.124  0.891 -8.277 1.00  96.74 0 H 1
ATOM   3372 C C   . CYS . . 113 ?  6.048  2.368 -7.905 1.00  96.74 0 H 1
ATOM   3373 O O   . CYS . . 113 ?  5.445  3.166 -8.629 1.00  96.74 0 H 1
ATOM   3374 C CB  . CYS . . 113 ?  7.415  0.587 -9.040 1.00  96.74 0 H 1
ATOM   3375 S SG  . CYS . . 113 ?  7.598 -1.146 -9.507 1.00  96.74 0 H 1
ATOM   3376 H H   . CYS . . 113 ?  4.822  1.119 -9.908 1.00  96.74 0 H 1
ATOM   3377 H HA  . CYS . . 113 ?  6.109  0.302 -7.360 1.00  96.74 0 H 1
ATOM   3378 H HB2 . CYS . . 113 ?  8.269  0.871 -8.424 1.00  96.74 0 H 1
ATOM   3379 H HB3 . CYS . . 113 ?  7.439  1.192 -9.946 1.00  96.74 0 H 1
ATOM   3380 N N   . GLY . . 114 ?  6.711  2.716 -6.811 1.00  96.56 0 H 1
ATOM   3381 C CA  . GLY . . 114 ?  6.882  4.078 -6.334 1.00  96.56 0 H 1
ATOM   3382 C C   . GLY . . 114 ?  8.050  4.174 -5.360 1.00  96.56 0 H 1
ATOM   3383 O O   . GLY . . 114 ?  8.624  3.171 -4.940 1.00  96.56 0 H 1
ATOM   3384 H H   . GLY . . 114 ?  7.129  1.986 -6.253 1.00  96.56 0 H 1
ATOM   3385 H HA2 . GLY . . 114 ?  7.075  4.742 -7.177 1.00  96.56 0 H 1
ATOM   3386 H HA3 . GLY . . 114 ?  5.976  4.417 -5.832 1.00  96.56 0 H 1
ATOM   3387 N N   . CYS . . 115 ?  8.428  5.394 -5.023 1.00  96.95 0 H 1
ATOM   3388 C CA  . CYS . . 115 ?  9.475  5.689 -4.067 1.00  96.95 0 H 1
ATOM   3389 C C   . CYS . . 115 ?  8.918  5.659 -2.646 1.00  96.95 0 H 1
ATOM   3390 O O   . CYS . . 115 ?  7.891  6.276 -2.382 1.00  96.95 0 H 1
ATOM   3391 C CB  . CYS . . 115 ? 10.079  7.044 -4.423 1.00  96.95 0 H 1
ATOM   3392 S SG  . CYS . . 115 ? 10.953  7.028 -6.010 1.00  96.95 0 H 1
ATOM   3393 H H   . CYS . . 115 ?  7.869  6.165 -5.362 1.00  96.95 0 H 1
ATOM   3394 H HA  . CYS . . 115 ? 10.257  4.933 -4.153 1.00  96.95 0 H 1
ATOM   3395 H HB2 . CYS . . 115 ?  9.275  7.781 -4.463 1.00  96.95 0 H 1
ATOM   3396 H HB3 . CYS . . 115 ? 10.772  7.342 -3.636 1.00  96.95 0 H 1
ATOM   3397 N N   . SER . . 116 ?  9.608  4.984 -1.728 1.00  95.75 0 H 1
ATOM   3398 C CA  . SER . . 116 ?  9.293  4.977 -0.294 1.00  95.75 0 H 1
ATOM   3399 C C   . SER . . 116 ? 10.451  5.458  0.561 1.00  95.75 0 H 1
ATOM   3400 O O   . SER . . 116 ? 11.616  5.404  0.103 1.00  95.75 0 H 1
ATOM   3401 C CB  . SER . . 116 ?  8.804  3.606  0.147 1.00  95.75 0 H 1
ATOM   3402 O OG  . SER . . 116 ?  8.335  3.775  1.465 1.00  95.75 0 H 1
ATOM   3403 O OXT . SER . . 116 ? 10.125  5.920  1.671 1.00  95.75 -1 H 1
ATOM   3404 H H   . SER . . 116 ? 10.421  4.464 -2.026 1.00  95.75 0 H 1
ATOM   3405 H HA  . SER . . 116 ?  8.483  5.681 -0.107 1.00  95.75 0 H 1
ATOM   3406 H HB2 . SER . . 116 ?  9.624  2.890  0.120 1.00  95.75 0 H 1
ATOM   3407 H HB3 . SER . . 116 ?  7.994  3.264 -0.497 1.00  95.75 0 H 1
ATOM   3408 H HG  . SER . . 116 ?  8.855  4.485  1.847 1.00  95.75 0 H 1
ATOM   3409 N N   . THR . . 1 ? -16.931 -0.035 19.196 1.00  82.49 0 I 1
ATOM   3410 C CA  . THR . . 1 ? -17.769  0.952 18.484 1.00  82.49 0 I 1
ATOM   3411 C C   . THR . . 1 ? -17.721  2.273 19.207 1.00  82.49 0 I 1
ATOM   3412 O O   . THR . . 1 ? -17.758  2.268 20.435 1.00  82.49 0 I 1
ATOM   3413 C CB  . THR . . 1 ? -19.219  0.483 18.393 1.00  82.49 0 I 1
ATOM   3414 C CG2 . THR . . 1 ? -20.072  1.322 17.444 1.00  82.49 0 I 1
ATOM   3415 O OG1 . THR . . 1 ? -19.185 -0.829 17.900 1.00  82.49 0 I 1
ATOM   3416 H H   . THR . . 1 ? -15.954  0.210 19.117 1.00  82.49 0 I 1
ATOM   3417 H HA  . THR . . 1 ? -17.388  1.084 17.470 1.00  82.49 0 I 1
ATOM   3418 H HB  . THR . . 1 ? -19.672  0.473 19.384 1.00  82.49 0 I 1
ATOM   3419 H HG1 . THR . . 1 ? -20.077 -1.068 17.639 1.00  82.49 0 I 1
ATOM   3420 H HG21 . THR . . 1 ? -21.066  0.885 17.356 1.00  82.49 0 I 1
ATOM   3421 H HG22 . THR . . 1 ? -19.609  1.369 16.459 1.00  82.49 0 I 1
ATOM   3422 H HG23 . THR . . 1 ? -20.188  2.334 17.832 1.00  82.49 0 I 1
ATOM   3423 H H2  . THR . . 1 ? -17.189 -0.051 20.172 1.00  82.49 0 I 1
ATOM   3424 H H3  . THR . . 1 ? -17.085 -0.947 18.789 1.00  82.49 0 I 1
ATOM   3425 N N   . ARG . . 2 ? -17.647  3.376 18.464 1.00  92.15 0 I 1
ATOM   3426 C CA  . ARG . . 2 ? -17.728  4.743 18.983 1.00  92.15 0 I 1
ATOM   3427 C C   . ARG . . 2 ? -18.805  5.493 18.210 1.00  92.15 0 I 1
ATOM   3428 O O   . ARG . . 2 ? -18.920  5.320 17.001 1.00  92.15 0 I 1
ATOM   3429 C CB  . ARG . . 2 ? -16.348  5.407 18.843 1.00  92.15 0 I 1
ATOM   3430 C CG  . ARG . . 2 ? -16.281  6.901 19.213 1.00  92.15 0 I 1
ATOM   3431 C CD  . ARG . . 2 ? -16.551  7.186 20.688 1.00  92.15 0 I 1
ATOM   3432 N NE  . ARG . . 2 ? -15.556  6.523 21.552 1.00  92.15 0 I 1
ATOM   3433 C CZ  . ARG . . 2 ? -15.775  5.798 22.631 1.00  92.15 0 I 1
ATOM   3434 N NH1 . ARG . . 2 ? -16.965  5.489 23.056 1.00  92.15 1 I 1
ATOM   3435 N NH2 . ARG . . 2 ? -14.768  5.350 23.321 1.00  92.15 0 I 1
ATOM   3436 H H   . ARG . . 2 ? -17.634  3.304 17.457 1.00  92.15 0 I 1
ATOM   3437 H HA  . ARG . . 2 ? -18.016  4.731 20.034 1.00  92.15 0 I 1
ATOM   3438 H HB2 . ARG . . 2 ? -15.629  4.855 19.449 1.00  92.15 0 I 1
ATOM   3439 H HB3 . ARG . . 2 ? -16.032  5.313 17.805 1.00  92.15 0 I 1
ATOM   3440 H HG2 . ARG . . 2 ? -17.006  7.460 18.621 1.00  92.15 0 I 1
ATOM   3441 H HG3 . ARG . . 2 ? -15.291  7.281 18.960 1.00  92.15 0 I 1
ATOM   3442 H HD2 . ARG . . 2 ? -17.570  6.888 20.934 1.00  92.15 0 I 1
ATOM   3443 H HD3 . ARG . . 2 ? -16.478  8.263 20.833 1.00  92.15 0 I 1
ATOM   3444 H HE  . ARG . . 2 ? -14.591  6.672 21.292 1.00  92.15 0 I 1
ATOM   3445 H HH11 . ARG . . 2 ? -17.759  5.740 22.483 1.00  92.15 0 I 1
ATOM   3446 H HH12 . ARG . . 2 ? -17.074  4.840 23.822 1.00  92.15 0 I 1
ATOM   3447 H HH21 . ARG . . 2 ? -14.884  4.855 24.194 1.00  92.15 0 I 1
ATOM   3448 H HH22 . ARG . . 2 ? -13.830  5.577 23.022 1.00  92.15 0 I 1
ATOM   3449 N N   . GLU . . 3 ? -19.578  6.303 18.915 1.00  98.28 0 I 1
ATOM   3450 C CA  . GLU . . 3 ? -20.527  7.239 18.317 1.00  98.28 0 I 1
ATOM   3451 C C   . GLU . . 3 ? -20.234  8.645 18.829 1.00  98.28 0 I 1
ATOM   3452 O O   . GLU . . 3 ? -19.965  8.835 20.018 1.00  98.28 0 I 1
ATOM   3453 C CB  . GLU . . 3 ? -21.973  6.828 18.624 1.00  98.28 0 I 1
ATOM   3454 C CG  . GLU . . 3 ? -22.331  5.461 18.024 1.00  98.28 0 I 1
ATOM   3455 C CD  . GLU . . 3 ? -23.801  5.096 18.257 1.00  98.28 0 I 1
ATOM   3456 O OE1 . GLU . . 3 ? -24.446  4.660 17.277 1.00  98.28 0 I 1
ATOM   3457 O OE2 . GLU . . 3 ? -24.251  5.191 19.422 1.00  98.28 -1 I 1
ATOM   3458 H H   . GLU . . 3 ? -19.462  6.351 19.917 1.00  98.28 0 I 1
ATOM   3459 H HA  . GLU . . 3 ? -20.405  7.251 17.235 1.00  98.28 0 I 1
ATOM   3460 H HB2 . GLU . . 3 ? -22.116  6.804 19.704 1.00  98.28 0 I 1
ATOM   3461 H HB3 . GLU . . 3 ? -22.640  7.576 18.194 1.00  98.28 0 I 1
ATOM   3462 H HG2 . GLU . . 3 ? -21.704  4.690 18.472 1.00  98.28 0 I 1
ATOM   3463 H HG3 . GLU . . 3 ? -22.121  5.484 16.955 1.00  98.28 0 I 1
ATOM   3464 N N   . CYS . . 4 ? -20.278  9.621 17.932 1.00  98.83 0 I 1
ATOM   3465 C CA  . CYS . . 4 ? -19.955 11.013 18.210 1.00  98.83 0 I 1
ATOM   3466 C C   . CYS . . 4 ? -21.088 11.928 17.759 1.00  98.83 0 I 1
ATOM   3467 O O   . CYS . . 4 ? -21.874 11.593 16.869 1.00  98.83 0 I 1
ATOM   3468 C CB  . CYS . . 4 ? -18.636 11.370 17.519 1.00  98.83 0 I 1
ATOM   3469 S SG  . CYS . . 4 ? -17.227 10.403 18.104 1.00  98.83 0 I 1
ATOM   3470 H H   . CYS . . 4 ? -20.506  9.387 16.976 1.00  98.83 0 I 1
ATOM   3471 H HA  . CYS . . 4 ? -19.824 11.157 19.282 1.00  98.83 0 I 1
ATOM   3472 H HB2 . CYS . . 4 ? -18.743 11.205 16.447 1.00  98.83 0 I 1
ATOM   3473 H HB3 . CYS . . 4 ? -18.415 12.426 17.677 1.00  98.83 0 I 1
ATOM   3474 N N   . ILE . . 5 ? -21.160 13.109 18.365 1.00  98.84 0 I 1
ATOM   3475 C CA  . ILE . . 5 ? -22.021 14.176 17.861 1.00  98.84 0 I 1
ATOM   3476 C C   . ILE . . 5 ? -21.401 14.707 16.578 1.00  98.84 0 I 1
ATOM   3477 O O   . ILE . . 5 ? -20.213 15.030 16.549 1.00  98.84 0 I 1
ATOM   3478 C CB  . ILE . . 5 ? -22.197 15.287 18.906 1.00  98.84 0 I 1
ATOM   3479 C CG1 . ILE . . 5 ? -22.747 14.713 20.226 1.00  98.84 0 I 1
ATOM   3480 C CG2 . ILE . . 5 ? -23.089 16.420 18.366 1.00  98.84 0 I 1
ATOM   3481 C CD1 . ILE . . 5 ? -24.147 14.089 20.160 1.00  98.84 0 I 1
ATOM   3482 H H   . ILE . . 5 ? -20.472 13.353 19.063 1.00  98.84 0 I 1
ATOM   3483 H HA  . ILE . . 5 ? -23.001 13.764 17.622 1.00  98.84 0 I 1
ATOM   3484 H HB  . ILE . . 5 ? -21.219 15.718 19.123 1.00  98.84 0 I 1
ATOM   3485 H HG12 . ILE . . 5 ? -22.768 15.530 20.948 1.00  98.84 0 I 1
ATOM   3486 H HG13 . ILE . . 5 ? -22.054 13.974 20.629 1.00  98.84 0 I 1
ATOM   3487 H HG21 . ILE . . 5 ? -22.580 16.958 17.565 1.00  98.84 0 I 1
ATOM   3488 H HG22 . ILE . . 5 ? -23.318 17.121 19.169 1.00  98.84 0 I 1
ATOM   3489 H HG23 . ILE . . 5 ? -24.026 16.017 17.980 1.00  98.84 0 I 1
ATOM   3490 H HD11 . ILE . . 5 ? -24.135 13.215 19.508 1.00  98.84 0 I 1
ATOM   3491 H HD12 . ILE . . 5 ? -24.447 13.774 21.159 1.00  98.84 0 I 1
ATOM   3492 H HD13 . ILE . . 5 ? -24.874 14.815 19.795 1.00  98.84 0 I 1
ATOM   3493 N N   . TYR . . 6 ? -22.215 14.802 15.536 1.00  98.82 0 I 1
ATOM   3494 C CA  . TYR . . 6 ? -21.818 15.338 14.247 1.00  98.82 0 I 1
ATOM   3495 C C   . TYR . . 6 ? -22.332 16.763 14.089 1.00  98.82 0 I 1
ATOM   3496 O O   . TYR . . 6 ? -23.500 17.047 14.372 1.00  98.82 0 I 1
ATOM   3497 C CB  . TYR . . 6 ? -22.351 14.440 13.136 1.00  98.82 0 I 1
ATOM   3498 C CG  . TYR . . 6 ? -21.897 14.874 11.761 1.00  98.82 0 I 1
ATOM   3499 C CD1 . TYR . . 6 ? -22.758 15.643 10.958 1.00  98.82 0 I 1
ATOM   3500 C CD2 . TYR . . 6 ? -20.605 14.552 11.301 1.00  98.82 0 I 1
ATOM   3501 C CE1 . TYR . . 6 ? -22.329 16.072  9.691 1.00  98.82 0 I 1
ATOM   3502 C CE2 . TYR . . 6 ? -20.179 14.975 10.028 1.00  98.82 0 I 1
ATOM   3503 C CZ  . TYR . . 6 ? -21.046 15.737  9.217 1.00  98.82 0 I 1
ATOM   3504 O OH  . TYR . . 6 ? -20.663 16.152  7.981 1.00  98.82 0 I 1
ATOM   3505 H H   . TYR . . 6 ? -23.185 14.546 15.654 1.00  98.82 0 I 1
ATOM   3506 H HA  . TYR . . 6 ? -20.732 15.342 14.170 1.00  98.82 0 I 1
ATOM   3507 H HB2 . TYR . . 6 ? -22.015 13.420 13.329 1.00  98.82 0 I 1
ATOM   3508 H HB3 . TYR . . 6 ? -23.440 14.432 13.167 1.00  98.82 0 I 1
ATOM   3509 H HD1 . TYR . . 6 ? -23.739 15.915 11.316 1.00  98.82 0 I 1
ATOM   3510 H HD2 . TYR . . 6 ? -19.934 13.974 11.920 1.00  98.82 0 I 1
ATOM   3511 H HE1 . TYR . . 6 ? -22.974 16.669  9.064 1.00  98.82 0 I 1
ATOM   3512 H HE2 . TYR . . 6 ? -19.193 14.705  9.680 1.00  98.82 0 I 1
ATOM   3513 H HH  . TYR . . 6 ? -19.781 15.845  7.763 1.00  98.82 0 I 1
ATOM   3514 N N   . TYR . . 7 ? -21.473 17.650 13.599 1.00  98.81 0 I 1
ATOM   3515 C CA  . TYR . . 7 ? -21.851 19.000 13.202 1.00  98.81 0 I 1
ATOM   3516 C C   . TYR . . 7 ? -20.962 19.476 12.059 1.00  98.81 0 I 1
ATOM   3517 O O   . TYR . . 7 ? -19.752 19.248 12.080 1.00  98.81 0 I 1
ATOM   3518 C CB  . TYR . . 7 ? -21.766 19.958 14.396 1.00  98.81 0 I 1
ATOM   3519 C CG  . TYR . . 7 ? -22.258 21.357 14.080 1.00  98.81 0 I 1
ATOM   3520 C CD1 . TYR . . 7 ? -21.348 22.351 13.667 1.00  98.81 0 I 1
ATOM   3521 C CD2 . TYR . . 7 ? -23.632 21.652 14.162 1.00  98.81 0 I 1
ATOM   3522 C CE1 . TYR . . 7 ? -21.813 23.639 13.345 1.00  98.81 0 I 1
ATOM   3523 C CE2 . TYR . . 7 ? -24.099 22.943 13.847 1.00  98.81 0 I 1
ATOM   3524 C CZ  . TYR . . 7 ? -23.186 23.939 13.440 1.00  98.81 0 I 1
ATOM   3525 O OH  . TYR . . 7 ? -23.631 25.187 13.145 1.00  98.81 0 I 1
ATOM   3526 H H   . TYR . . 7 ? -20.544 17.335 13.358 1.00  98.81 0 I 1
ATOM   3527 H HA  . TYR . . 7 ? -22.883 18.980 12.852 1.00  98.81 0 I 1
ATOM   3528 H HB2 . TYR . . 7 ? -20.731 20.017 14.731 1.00  98.81 0 I 1
ATOM   3529 H HB3 . TYR . . 7 ? -22.360 19.558 15.219 1.00  98.81 0 I 1
ATOM   3530 H HD1 . TYR . . 7 ? -20.295 22.128 13.577 1.00  98.81 0 I 1
ATOM   3531 H HD2 . TYR . . 7 ? -24.329 20.881 14.456 1.00  98.81 0 I 1
ATOM   3532 H HE1 . TYR . . 7 ? -21.126 24.407 13.021 1.00  98.81 0 I 1
ATOM   3533 H HE2 . TYR . . 7 ? -25.154 23.165 13.908 1.00  98.81 0 I 1
ATOM   3534 H HH  . TYR . . 7 ? -24.577 25.280 13.280 1.00  98.81 0 I 1
ATOM   3535 N N   . ASN . . 8 ? -21.544 20.181 11.096 1.00  98.62 0 I 1
ATOM   3536 C CA  . ASN . . 8 ? -20.824 20.793  9.993 1.00  98.62 0 I 1
ATOM   3537 C C   . ASN . . 8 ? -21.399 22.181  9.687 1.00  98.62 0 I 1
ATOM   3538 O O   . ASN . . 8 ? -22.503 22.288  9.156 1.00  98.62 0 I 1
ATOM   3539 C CB  . ASN . . 8 ? -20.907 19.848  8.779 1.00  98.62 0 I 1
ATOM   3540 C CG  . ASN . . 8 ? -20.035 20.317  7.636 1.00  98.62 0 I 1
ATOM   3541 N ND2 . ASN . . 8 ? -20.068 19.634  6.522 1.00  98.62 0 I 1
ATOM   3542 O OD1 . ASN . . 8 ? -19.263 21.256  7.770 1.00  98.62 0 I 1
ATOM   3543 H H   . ASN . . 8 ? -22.545 20.312 11.134 1.00  98.62 0 I 1
ATOM   3544 H HA  . ASN . . 8 ? -19.777 20.920 10.270 1.00  98.62 0 I 1
ATOM   3545 H HB2 . ASN . . 8 ? -21.938 19.767  8.435 1.00  98.62 0 I 1
ATOM   3546 H HB3 . ASN . . 8 ? -20.568 18.853  9.071 1.00  98.62 0 I 1
ATOM   3547 H HD21 . ASN . . 8 ? -19.346 19.764  5.827 1.00  98.62 0 I 1
ATOM   3548 H HD22 . ASN . . 8 ? -20.752 18.906  6.375 1.00  98.62 0 I 1
ATOM   3549 N N   . ALA . . 9 ? -20.650 23.245  9.981 1.00  97.59 0 I 1
ATOM   3550 C CA  . ALA . . 9 ? -21.045 24.608  9.620 1.00  97.59 0 I 1
ATOM   3551 C C   . ALA . . 9 ? -21.194 24.785  8.097 1.00  97.59 0 I 1
ATOM   3552 O O   . ALA . . 9 ? -22.094 25.486  7.642 1.00  97.59 0 I 1
ATOM   3553 C CB  . ALA . . 9 ? -20.008 25.582 10.190 1.00  97.59 0 I 1
ATOM   3554 H H   . ALA . . 9 ? -19.778 23.125 10.475 1.00  97.59 0 I 1
ATOM   3555 H HA  . ALA . . 9 ? -22.011 24.830 10.075 1.00  97.59 0 I 1
ATOM   3556 H HB1 . ALA . . 9 ? -20.295 26.605  9.947 1.00  97.59 0 I 1
ATOM   3557 H HB2 . ALA . . 9 ? -19.025 25.379  9.765 1.00  97.59 0 I 1
ATOM   3558 H HB3 . ALA . . 9 ? -19.961 25.482 11.274 1.00  97.59 0 I 1
ATOM   3559 N N   . ASN . . 10 ? -20.382 24.069  7.311 1.00  96.55 0 I 1
ATOM   3560 C CA  . ASN . . 10 ? -20.327 24.160  5.849 1.00  96.55 0 I 1
ATOM   3561 C C   . ASN . . 10 ? -21.211 23.116  5.143 1.00  96.55 0 I 1
ATOM   3562 O O   . ASN . . 10 ? -20.959 22.752  3.994 1.00  96.55 0 I 1
ATOM   3563 C CB  . ASN . . 10 ? -18.856 24.082  5.414 1.00  96.55 0 I 1
ATOM   3564 C CG  . ASN . . 10 ? -18.023 25.252  5.892 1.00  96.55 0 I 1
ATOM   3565 N ND2 . ASN . . 10 ? -16.723 25.108  5.873 1.00  96.55 0 I 1
ATOM   3566 O OD1 . ASN . . 10 ? -18.507 26.297  6.291 1.00  96.55 0 I 1
ATOM   3567 H H   . ASN . . 10 ? -19.719 23.451  7.756 1.00  96.55 0 I 1
ATOM   3568 H HA  . ASN . . 10 ? -20.711 25.135  5.548 1.00  96.55 0 I 1
ATOM   3569 H HB2 . ASN . . 10 ? -18.419 23.156  5.787 1.00  96.55 0 I 1
ATOM   3570 H HB3 . ASN . . 10 ? -18.789 24.067  4.326 1.00  96.55 0 I 1
ATOM   3571 H HD21 . ASN . . 10 ? -16.188 25.936  6.093 1.00  96.55 0 I 1
ATOM   3572 H HD22 . ASN . . 10 ? -16.311 24.246  5.545 1.00  96.55 0 I 1
ATOM   3573 N N   . TRP . . 11 ? -22.248 22.614  5.818 1.00  97.07 0 I 1
ATOM   3574 C CA  . TRP . . 11 ? -23.076 21.505  5.335 1.00  97.07 0 I 1
ATOM   3575 C C   . TRP . . 11 ? -23.754 21.756  3.983 1.00  97.07 0 I 1
ATOM   3576 O O   . TRP . . 11 ? -23.885 20.821  3.195 1.00  97.07 0 I 1
ATOM   3577 C CB  . TRP . . 11 ? -24.131 21.189  6.389 1.00  97.07 0 I 1
ATOM   3578 C CG  . TRP . . 11 ? -25.164 22.256  6.607 1.00  97.07 0 I 1
ATOM   3579 C CD1 . TRP . . 11 ? -25.016 23.373  7.356 1.00  97.07 0 I 1
ATOM   3580 C CD2 . TRP . . 11 ? -26.484 22.363  5.991 1.00  97.07 0 I 1
ATOM   3581 C CE2 . TRP . . 11 ? -27.098 23.567  6.448 1.00  97.07 0 I 1
ATOM   3582 C CE3 . TRP . . 11 ? -27.204 21.586  5.058 1.00  97.07 0 I 1
ATOM   3583 N NE1 . TRP . . 11 ? -26.158 24.144  7.271 1.00  97.07 0 I 1
ATOM   3584 C CZ2 . TRP . . 11 ? -28.358 23.983  6.001 1.00  97.07 0 I 1
ATOM   3585 C CZ3 . TRP . . 11 ? -28.471 21.995  4.600 1.00  97.07 0 I 1
ATOM   3586 C CH2 . TRP . . 11 ? -29.046 23.191  5.068 1.00  97.07 0 I 1
ATOM   3587 H H   . TRP . . 11 ? -22.410 22.952  6.756 1.00  97.07 0 I 1
ATOM   3588 H HA  . TRP . . 11 ? -22.437 20.631  5.209 1.00  97.07 0 I 1
ATOM   3589 H HB2 . TRP . . 11 ? -23.617 20.976  7.326 1.00  97.07 0 I 1
ATOM   3590 H HB3 . TRP . . 11 ? -24.646 20.277  6.088 1.00  97.07 0 I 1
ATOM   3591 H HD1 . TRP . . 11 ? -24.125 23.640  7.904 1.00  97.07 0 I 1
ATOM   3592 H HE1 . TRP . . 11 ? -26.230 25.077  7.652 1.00  97.07 0 I 1
ATOM   3593 H HE3 . TRP . . 11 ? -26.754 20.684  4.669 1.00  97.07 0 I 1
ATOM   3594 H HZ2 . TRP . . 11 ? -28.760 24.936  6.311 1.00  97.07 0 I 1
ATOM   3595 H HZ3 . TRP . . 11 ? -28.992 21.401  3.863 1.00  97.07 0 I 1
ATOM   3596 H HH2 . TRP . . 11 ? -29.994 23.530  4.677 1.00  97.07 0 I 1
ATOM   3597 N N   . GLU . . 12 ? -24.154 22.996  3.681 1.00  95.95 0 I 1
ATOM   3598 C CA  . GLU . . 12 ? -24.754 23.343  2.383 1.00  95.95 0 I 1
ATOM   3599 C C   . GLU . . 12 ? -23.741 23.200  1.244 1.00  95.95 0 I 1
ATOM   3600 O O   . GLU . . 12 ? -24.049 22.624  0.198 1.00  95.95 0 I 1
ATOM   3601 C CB  . GLU . . 12 ? -25.294 24.785  2.388 1.00  95.95 0 I 1
ATOM   3602 C CG  . GLU . . 12 ? -26.451 24.988  3.374 1.00  95.95 0 I 1
ATOM   3603 C CD  . GLU . . 12 ? -27.109 26.375  3.286 1.00  95.95 0 I 1
ATOM   3604 O OE1 . GLU . . 12 ? -28.255 26.506  3.777 1.00  95.95 0 I 1
ATOM   3605 O OE2 . GLU . . 12 ? -26.479 27.301  2.728 1.00  95.95 -1 I 1
ATOM   3606 H H   . GLU . . 12 ? -24.087 23.709  4.393 1.00  95.95 0 I 1
ATOM   3607 H HA  . GLU . . 12 ? -25.581 22.663  2.178 1.00  95.95 0 I 1
ATOM   3608 H HB2 . GLU . . 12 ? -24.484 25.471  2.635 1.00  95.95 0 I 1
ATOM   3609 H HB3 . GLU . . 12 ? -25.653 25.016  1.385 1.00  95.95 0 I 1
ATOM   3610 H HG2 . GLU . . 12 ? -27.201 24.222  3.177 1.00  95.95 0 I 1
ATOM   3611 H HG3 . GLU . . 12 ? -26.058 24.855  4.382 1.00  95.95 0 I 1
ATOM   3612 N N   . LEU . . 13 ? -22.517 23.691  1.465 1.00  92.17 0 I 1
ATOM   3613 C CA  . LEU . . 13 ? -21.433 23.654  0.486 1.00  92.17 0 I 1
ATOM   3614 C C   . LEU . . 13 ? -20.933 22.220  0.273 1.00  92.17 0 I 1
ATOM   3615 O O   . LEU . . 13 ? -20.752 21.787 -0.864 1.00  92.17 0 I 1
ATOM   3616 C CB  . LEU . . 13 ? -20.309 24.590  0.971 1.00  92.17 0 I 1
ATOM   3617 C CG  . LEU . . 13 ? -19.174 24.788 -0.051 1.00  92.17 0 I 1
ATOM   3618 C CD1 . LEU . . 13 ? -19.649 25.574 -1.278 1.00  92.17 0 I 1
ATOM   3619 C CD2 . LEU . . 13 ? -18.024 25.556  0.595 1.00  92.17 0 I 1
ATOM   3620 H H   . LEU . . 13 ? -22.317 24.066  2.382 1.00  92.17 0 I 1
ATOM   3621 H HA  . LEU . . 13 ? -21.824 24.015 -0.465 1.00  92.17 0 I 1
ATOM   3622 H HB2 . LEU . . 13 ? -20.733 25.565  1.214 1.00  92.17 0 I 1
ATOM   3623 H HB3 . LEU . . 13 ? -19.883 24.175  1.885 1.00  92.17 0 I 1
ATOM   3624 H HG  . LEU . . 13 ? -18.795 23.819 -0.375 1.00  92.17 0 I 1
ATOM   3625 H HD11 . LEU . . 13 ? -20.073 26.528 -0.967 1.00  92.17 0 I 1
ATOM   3626 H HD12 . LEU . . 13 ? -18.801 25.756 -1.937 1.00  92.17 0 I 1
ATOM   3627 H HD13 . LEU . . 13 ? -20.393 24.996 -1.827 1.00  92.17 0 I 1
ATOM   3628 H HD21 . LEU . . 13 ? -17.641 25.000  1.451 1.00  92.17 0 I 1
ATOM   3629 H HD22 . LEU . . 13 ? -18.355 26.539  0.931 1.00  92.17 0 I 1
ATOM   3630 H HD23 . LEU . . 13 ? -17.207 25.676 -0.117 1.00  92.17 0 I 1
ATOM   3631 N N   . GLU . . 14 ? -20.768 21.471  1.364 1.00  93.61 0 I 1
ATOM   3632 C CA  . GLU . . 14 ? -20.274 20.089  1.357 1.00  93.61 0 I 1
ATOM   3633 C C   . GLU . . 14 ? -21.375 19.054  1.064 1.00  93.61 0 I 1
ATOM   3634 O O   . GLU . . 14 ? -21.085 17.870  0.901 1.00  93.61 0 I 1
ATOM   3635 C CB  . GLU . . 14 ? -19.561 19.794  2.688 1.00  93.61 0 I 1
ATOM   3636 C CG  . GLU . . 14 ? -18.269 20.613  2.862 1.00  93.61 0 I 1
ATOM   3637 C CD  . GLU . . 14 ? -17.614 20.401  4.236 1.00  93.61 0 I 1
ATOM   3638 O OE1 . GLU . . 14 ? -16.931 21.316  4.747 1.00  93.61 0 I 1
ATOM   3639 O OE2 . GLU . . 14 ? -17.830 19.357  4.895 1.00  93.61 -1 I 1
ATOM   3640 H H   . GLU . . 14 ? -20.905 21.913  2.262 1.00  93.61 0 I 1
ATOM   3641 H HA  . GLU . . 14 ? -19.539 19.982  0.559 1.00  93.61 0 I 1
ATOM   3642 H HB2 . GLU . . 14 ? -19.295 18.737  2.717 1.00  93.61 0 I 1
ATOM   3643 H HB3 . GLU . . 14 ? -20.244 20.003  3.512 1.00  93.61 0 I 1
ATOM   3644 H HG2 . GLU . . 14 ? -17.564 20.331  2.080 1.00  93.61 0 I 1
ATOM   3645 H HG3 . GLU . . 14 ? -18.496 21.673  2.745 1.00  93.61 0 I 1
ATOM   3646 N N   . ARG . . 15 ? -22.640 19.487  0.958 1.00  95.09 0 I 1
ATOM   3647 C CA  . ARG . . 15 ? -23.823 18.634  0.743 1.00  95.09 0 I 1
ATOM   3648 C C   . ARG . . 15 ? -23.950 17.517  1.785 1.00  95.09 0 I 1
ATOM   3649 O O   . ARG . . 15 ? -24.266 16.374  1.452 1.00  95.09 0 I 1
ATOM   3650 C CB  . ARG . . 15 ? -23.854 18.098 -0.695 1.00  95.09 0 I 1
ATOM   3651 C CG  . ARG . . 15 ? -23.819 19.209 -1.745 1.00  95.09 0 I 1
ATOM   3652 C CD  . ARG . . 15 ? -23.845 18.560 -3.126 1.00  95.09 0 I 1
ATOM   3653 N NE  . ARG . . 15 ? -23.860 19.580 -4.183 1.00  95.09 0 I 1
ATOM   3654 C CZ  . ARG . . 15 ? -23.832 19.349 -5.480 1.00  95.09 0 I 1
ATOM   3655 N NH1 . ARG . . 15 ? -23.787 18.135 -5.959 1.00  95.09 1 I 1
ATOM   3656 N NH2 . ARG . . 15 ? -23.841 20.342 -6.322 1.00  95.09 0 I 1
ATOM   3657 H H   . ARG . . 15 ? -22.795 20.469  1.139 1.00  95.09 0 I 1
ATOM   3658 H HA  . ARG . . 15 ? -24.699 19.264  0.895 1.00  95.09 0 I 1
ATOM   3659 H HB2 . ARG . . 15 ? -23.006 17.431 -0.848 1.00  95.09 0 I 1
ATOM   3660 H HB3 . ARG . . 15 ? -24.769 17.522 -0.832 1.00  95.09 0 I 1
ATOM   3661 H HG2 . ARG . . 15 ? -24.685 19.859 -1.618 1.00  95.09 0 I 1
ATOM   3662 H HG3 . ARG . . 15 ? -22.908 19.799 -1.644 1.00  95.09 0 I 1
ATOM   3663 H HD2 . ARG . . 15 ? -24.734 17.935 -3.204 1.00  95.09 0 I 1
ATOM   3664 H HD3 . ARG . . 15 ? -22.958 17.935 -3.227 1.00  95.09 0 I 1
ATOM   3665 H HE  . ARG . . 15 ? -23.826 20.538 -3.865 1.00  95.09 0 I 1
ATOM   3666 H HH11 . ARG . . 15 ? -23.687 17.966 -6.950 1.00  95.09 0 I 1
ATOM   3667 H HH12 . ARG . . 15 ? -23.724 17.377 -5.295 1.00  95.09 0 I 1
ATOM   3668 H HH21 . ARG . . 15 ? -23.806 21.285 -5.961 1.00  95.09 0 I 1
ATOM   3669 H HH22 . ARG . . 15 ? -23.782 20.169 -7.316 1.00  95.09 0 I 1
ATOM   3670 N N   . THR . . 16 ? -23.724 17.859  3.048 1.00  96.37 0 I 1
ATOM   3671 C CA  . THR . . 16 ? -23.863 16.946  4.192 1.00  96.37 0 I 1
ATOM   3672 C C   . THR . . 16 ? -25.080 17.311  5.038 1.00  96.37 0 I 1
ATOM   3673 O O   . THR . . 16 ? -25.751 18.316  4.812 1.00  96.37 0 I 1
ATOM   3674 C CB  . THR . . 16 ? -22.588 16.906  5.057 1.00  96.37 0 I 1
ATOM   3675 C CG2 . THR . . 16 ? -21.330 16.641  4.234 1.00  96.37 0 I 1
ATOM   3676 O OG1 . THR . . 16 ? -22.409 18.106  5.779 1.00  96.37 0 I 1
ATOM   3677 H H   . THR . . 16 ? -23.534 18.834  3.235 1.00  96.37 0 I 1
ATOM   3678 H HA  . THR . . 16 ? -24.022 15.934  3.821 1.00  96.37 0 I 1
ATOM   3679 H HB  . THR . . 16 ? -22.689 16.093  5.776 1.00  96.37 0 I 1
ATOM   3680 H HG1 . THR . . 16 ? -23.020 18.116  6.519 1.00  96.37 0 I 1
ATOM   3681 H HG21 . THR . . 16 ? -21.122 17.488  3.579 1.00  96.37 0 I 1
ATOM   3682 H HG22 . THR . . 16 ? -20.479 16.504  4.902 1.00  96.37 0 I 1
ATOM   3683 H HG23 . THR . . 16 ? -21.458 15.744  3.629 1.00  96.37 0 I 1
ATOM   3684 N N   . ASN . . 17 ? -25.353 16.517  6.073 1.00  97.07 0 I 1
ATOM   3685 C CA  . ASN . . 17 ? -26.215 16.979  7.160 1.00  97.07 0 I 1
ATOM   3686 C C   . ASN . . 17 ? -25.542 18.154  7.890 1.00  97.07 0 I 1
ATOM   3687 O O   . ASN . . 17 ? -24.314 18.212  7.963 1.00  97.07 0 I 1
ATOM   3688 C CB  . ASN . . 17 ? -26.506 15.803  8.108 1.00  97.07 0 I 1
ATOM   3689 C CG  . ASN . . 17 ? -27.278 14.689  7.425 1.00  97.07 0 I 1
ATOM   3690 N ND2 . ASN . . 17 ? -26.985 13.449  7.741 1.00  97.07 0 I 1
ATOM   3691 O OD1 . ASN . . 17 ? -28.152 14.908  6.605 1.00  97.07 0 I 1
ATOM   3692 H H   . ASN . . 17 ? -24.779 15.701  6.226 1.00  97.07 0 I 1
ATOM   3693 H HA  . ASN . . 17 ? -27.155 17.334  6.736 1.00  97.07 0 I 1
ATOM   3694 H HB2 . ASN . . 17 ? -25.566 15.415  8.497 1.00  97.07 0 I 1
ATOM   3695 H HB3 . ASN . . 17 ? -27.103 16.151  8.951 1.00  97.07 0 I 1
ATOM   3696 H HD21 . ASN . . 17 ? -27.496 12.732  7.246 1.00  97.07 0 I 1
ATOM   3697 H HD22 . ASN . . 17 ? -26.254 13.243  8.407 1.00  97.07 0 I 1
ATOM   3698 N N   . GLN . . 18 ? -26.328 19.065  8.467 1.00  97.95 0 I 1
ATOM   3699 C CA  . GLN . . 18 ? -25.796 20.108  9.354 1.00  97.95 0 I 1
ATOM   3700 C C   . GLN . . 18 ? -25.391 19.544 10.713 1.00  97.95 0 I 1
ATOM   3701 O O   . GLN . . 18 ? -24.365 19.914 11.273 1.00  97.95 0 I 1
ATOM   3702 C CB  . GLN . . 18 ? -26.849 21.206  9.545 1.00  97.95 0 I 1
ATOM   3703 C CG  . GLN . . 18 ? -26.288 22.354 10.397 1.00  97.95 0 I 1
ATOM   3704 C CD  . GLN . . 18 ? -27.251 23.524 10.516 1.00  97.95 0 I 1
ATOM   3705 N NE2 . GLN . . 18 ? -26.745 24.721 10.724 1.00  97.95 0 I 1
ATOM   3706 O OE1 . GLN . . 18 ? -28.462 23.393 10.468 1.00  97.95 0 I 1
ATOM   3707 H H   . GLN . . 18 ? -27.320 19.052  8.276 1.00  97.95 0 I 1
ATOM   3708 H HA  . GLN . . 18 ? -24.905 20.554  8.913 1.00  97.95 0 I 1
ATOM   3709 H HB2 . GLN . . 18 ? -27.148 21.593  8.571 1.00  97.95 0 I 1
ATOM   3710 H HB3 . GLN . . 18 ? -27.729 20.790 10.033 1.00  97.95 0 I 1
ATOM   3711 H HG2 . GLN . . 18 ? -26.077 22.007 11.409 1.00  97.95 0 I 1
ATOM   3712 H HG3 . GLN . . 18 ? -25.351 22.704  9.963 1.00  97.95 0 I 1
ATOM   3713 H HE21 . GLN . . 18 ? -27.409 25.481 10.746 1.00  97.95 0 I 1
ATOM   3714 H HE22 . GLN . . 18 ? -25.745 24.858 10.687 1.00  97.95 0 I 1
ATOM   3715 N N   . SER . . 19 ? -26.228 18.667 11.257 1.00  98.26 0 I 1
ATOM   3716 C CA  . SER . . 19 ? -26.074 18.094 12.588 1.00  98.26 0 I 1
ATOM   3717 C C   . SER . . 19 ? -26.619 16.676 12.617 1.00  98.26 0 I 1
ATOM   3718 O O   . SER . . 19 ? -27.503 16.332 11.830 1.00  98.26 0 I 1
ATOM   3719 C CB  . SER . . 19 ? -26.806 18.948 13.629 1.00  98.26 0 I 1
ATOM   3720 O OG  . SER . . 19 ? -28.190 19.036 13.335 1.00  98.26 0 I 1
ATOM   3721 H H   . SER . . 19 ? -27.054 18.407 10.737 1.00  98.26 0 I 1
ATOM   3722 H HA  . SER . . 19 ? -25.015 18.067 12.842 1.00  98.26 0 I 1
ATOM   3723 H HB2 . SER . . 19 ? -26.379 19.951 13.637 1.00  98.26 0 I 1
ATOM   3724 H HB3 . SER . . 19 ? -26.672 18.506 14.616 1.00  98.26 0 I 1
ATOM   3725 H HG  . SER . . 19 ? -28.500 18.180 13.031 1.00  98.26 0 I 1
ATOM   3726 N N   . GLY . . 20 ? -26.143 15.871 13.557 1.00  98.08 0 I 1
ATOM   3727 C CA  . GLY . . 20 ? -26.662 14.528 13.769 1.00  98.08 0 I 1
ATOM   3728 C C   . GLY . . 20 ? -25.744 13.703 14.654 1.00  98.08 0 I 1
ATOM   3729 O O   . GLY . . 20 ? -25.046 14.237 15.513 1.00  98.08 0 I 1
ATOM   3730 H H   . GLY . . 20 ? -25.384 16.184 14.142 1.00  98.08 0 I 1
ATOM   3731 H HA2 . GLY . . 20 ? -26.765 14.027 12.807 1.00  98.08 0 I 1
ATOM   3732 H HA3 . GLY . . 20 ? -27.643 14.581 14.239 1.00  98.08 0 I 1
ATOM   3733 N N   . LEU . . 21 ? -25.745 12.398 14.412 1.00  98.27 0 I 1
ATOM   3734 C CA  . LEU . . 21 ? -24.839 11.447 15.042 1.00  98.27 0 I 1
ATOM   3735 C C   . LEU . . 21 ? -23.971 10.813 13.959 1.00  98.27 0 I 1
ATOM   3736 O O   . LEU . . 21 ? -24.458 10.510 12.870 1.00  98.27 0 I 1
ATOM   3737 C CB  . LEU . . 21 ? -25.638 10.380 15.811 1.00  98.27 0 I 1
ATOM   3738 C CG  . LEU . . 21 ? -26.619 10.929 16.864 1.00  98.27 0 I 1
ATOM   3739 C CD1 . LEU . . 21 ? -27.347  9.766 17.538 1.00  98.27 0 I 1
ATOM   3740 C CD2 . LEU . . 21 ? -25.922 11.754 17.943 1.00  98.27 0 I 1
ATOM   3741 H H   . LEU . . 21 ? -26.280 12.048 13.630 1.00  98.27 0 I 1
ATOM   3742 H HA  . LEU . . 21 ? -24.179 11.959 15.741 1.00  98.27 0 I 1
ATOM   3743 H HB2 . LEU . . 21 ? -26.202  9.788 15.091 1.00  98.27 0 I 1
ATOM   3744 H HB3 . LEU . . 21 ? -24.930  9.714 16.304 1.00  98.27 0 I 1
ATOM   3745 H HG  . LEU . . 21 ? -27.369 11.552 16.376 1.00  98.27 0 I 1
ATOM   3746 H HD11 . LEU . . 21 ? -28.080 10.151 18.246 1.00  98.27 0 I 1
ATOM   3747 H HD12 . LEU . . 21 ? -26.632  9.138 18.069 1.00  98.27 0 I 1
ATOM   3748 H HD13 . LEU . . 21 ? -27.859  9.166 16.787 1.00  98.27 0 I 1
ATOM   3749 H HD21 . LEU . . 21 ? -26.633 12.036 18.719 1.00  98.27 0 I 1
ATOM   3750 H HD22 . LEU . . 21 ? -25.511 12.667 17.510 1.00  98.27 0 I 1
ATOM   3751 H HD23 . LEU . . 21 ? -25.110 11.180 18.389 1.00  98.27 0 I 1
ATOM   3752 N N   . GLU . . 22 ? -22.703 10.593 14.276 1.00  98.17 0 I 1
ATOM   3753 C CA  . GLU . . 22 ? -21.757  9.893 13.417 1.00  98.17 0 I 1
ATOM   3754 C C   . GLU . . 22 ? -21.288  8.628 14.130 1.00  98.17 0 I 1
ATOM   3755 O O   . GLU . . 22 ? -20.831  8.669 15.274 1.00  98.17 0 I 1
ATOM   3756 C CB  . GLU . . 22 ? -20.598 10.826 13.063 1.00  98.17 0 I 1
ATOM   3757 C CG  . GLU . . 22 ? -19.645 10.247 12.012 1.00  98.17 0 I 1
ATOM   3758 C CD  . GLU . . 22 ? -18.488 11.212 11.697 1.00  98.17 0 I 1
ATOM   3759 O OE1 . GLU . . 22 ? -17.807 11.000 10.676 1.00  98.17 0 I 1
ATOM   3760 O OE2 . GLU . . 22 ? -18.260 12.162 12.485 1.00  98.17 -1 I 1
ATOM   3761 H H   . GLU . . 22 ? -22.374 10.874 15.188 1.00  98.17 0 I 1
ATOM   3762 H HA  . GLU . . 22 ? -22.242  9.607 12.484 1.00  98.17 0 I 1
ATOM   3763 H HB2 . GLU . . 22 ? -20.052 11.073 13.973 1.00  98.17 0 I 1
ATOM   3764 H HB3 . GLU . . 22 ? -21.012 11.738 12.633 1.00  98.17 0 I 1
ATOM   3765 H HG2 . GLU . . 22 ? -20.215 10.051 11.103 1.00  98.17 0 I 1
ATOM   3766 H HG3 . GLU . . 22 ? -19.246  9.296 12.366 1.00  98.17 0 I 1
ATOM   3767 N N   . ARG . . 23 ? -21.419  7.486 13.452 1.00  97.71 0 I 1
ATOM   3768 C CA  . ARG . . 23 ? -20.863  6.222 13.924 1.00  97.71 0 I 1
ATOM   3769 C C   . ARG . . 23 ? -19.445  6.108 13.386 1.00  97.71 0 I 1
ATOM   3770 O O   . ARG . . 23 ? -19.264  6.006 12.178 1.00  97.71 0 I 1
ATOM   3771 C CB  . ARG . . 23 ? -21.753  5.063 13.474 1.00  97.71 0 I 1
ATOM   3772 C CG  . ARG . . 23 ? -21.279  3.742 14.097 1.00  97.71 0 I 1
ATOM   3773 C CD  . ARG . . 23 ? -22.068  2.562 13.531 1.00  97.71 0 I 1
ATOM   3774 N NE  . ARG . . 23 ? -21.683  2.293 12.130 1.00  97.71 0 I 1
ATOM   3775 C CZ  . ARG . . 23 ? -21.811  1.160 11.468 1.00  97.71 0 I 1
ATOM   3776 N NH1 . ARG . . 23 ? -22.419  0.131 11.998 1.00  97.71 1 I 1
ATOM   3777 N NH2 . ARG . . 23 ? -21.314  1.034 10.267 1.00  97.71 0 I 1
ATOM   3778 H H   . ARG . . 23 ? -21.742  7.533 12.497 1.00  97.71 0 I 1
ATOM   3779 H HA  . ARG . . 23 ? -20.819  6.227 15.013 1.00  97.71 0 I 1
ATOM   3780 H HB2 . ARG . . 23 ? -21.735  4.997 12.386 1.00  97.71 0 I 1
ATOM   3781 H HB3 . ARG . . 23 ? -22.778  5.252 13.793 1.00  97.71 0 I 1
ATOM   3782 H HG2 . ARG . . 23 ? -20.218  3.583 13.903 1.00  97.71 0 I 1
ATOM   3783 H HG3 . ARG . . 23 ? -21.432  3.787 15.176 1.00  97.71 0 I 1
ATOM   3784 H HD2 . ARG . . 23 ? -23.134  2.777 13.598 1.00  97.71 0 I 1
ATOM   3785 H HD3 . ARG . . 23 ? -21.846  1.688 14.144 1.00  97.71 0 I 1
ATOM   3786 H HE  . ARG . . 23 ? -21.174  3.018 11.645 1.00  97.71 0 I 1
ATOM   3787 H HH11 . ARG . . 23 ? -22.478 -0.730 11.474 1.00  97.71 0 I 1
ATOM   3788 H HH12 . ARG . . 23 ? -22.844  0.245 12.907 1.00  97.71 0 I 1
ATOM   3789 H HH21 . ARG . . 23 ? -20.661  1.706  9.889 1.00  97.71 0 I 1
ATOM   3790 H HH22 . ARG . . 23 ? -21.360  0.171  9.746 1.00  97.71 0 I 1
ATOM   3791 N N   . CYS . . 24 ? -18.466  6.091 14.278 1.00  97.65 0 I 1
ATOM   3792 C CA  . CYS . . 24 ? -17.068  6.052 13.886 1.00  97.65 0 I 1
ATOM   3793 C C   . CYS . . 24 ? -16.668  4.646 13.456 1.00  97.65 0 I 1
ATOM   3794 O O   . CYS . . 24 ? -16.952  3.662 14.149 1.00  97.65 0 I 1
ATOM   3795 C CB  . CYS . . 24 ? -16.171  6.538 15.021 1.00  97.65 0 I 1
ATOM   3796 S SG  . CYS . . 24 ? -16.762  8.008 15.877 1.00  97.65 0 I 1
ATOM   3797 H H   . CYS . . 24 ? -18.689  6.144 15.261 1.00  97.65 0 I 1
ATOM   3798 H HA  . CYS . . 24 ? -16.932  6.724 13.039 1.00  97.65 0 I 1
ATOM   3799 H HB2 . CYS . . 24 ? -16.067  5.731 15.747 1.00  97.65 0 I 1
ATOM   3800 H HB3 . CYS . . 24 ? -15.183  6.748 14.609 1.00  97.65 0 I 1
ATOM   3801 N N   . GLU . . 25 ? -15.960  4.583 12.339 1.00  93.69 0 I 1
ATOM   3802 C CA  . GLU . . 25 ? -15.337  3.376 11.818 1.00  93.69 0 I 1
ATOM   3803 C C   . GLU . . 25 ? -13.830  3.467 12.063 1.00  93.69 0 I 1
ATOM   3804 O O   . GLU . . 25 ? -13.247  4.548 12.012 1.00  93.69 0 I 1
ATOM   3805 C CB  . GLU . . 25 ? -15.731  3.165 10.345 1.00  93.69 0 I 1
ATOM   3806 C CG  . GLU . . 25 ? -17.267  3.077 10.234 1.00  93.69 0 I 1
ATOM   3807 C CD  . GLU . . 25 ? -17.818  2.636  8.874 1.00  93.69 0 I 1
ATOM   3808 O OE1 . GLU . . 25 ? -19.019  2.239  8.883 1.00  93.69 0 I 1
ATOM   3809 O OE2 . GLU . . 25 ? -17.070  2.668  7.875 1.00  93.69 -1 I 1
ATOM   3810 H H   . GLU . . 25 ? -15.747  5.438 11.845 1.00  93.69 0 I 1
ATOM   3811 H HA  . GLU . . 25 ? -15.702  2.512 12.373 1.00  93.69 0 I 1
ATOM   3812 H HB2 . GLU . . 25 ? -15.362  3.992  9.738 1.00  93.69 0 I 1
ATOM   3813 H HB3 . GLU . . 25 ? -15.288  2.233  9.995 1.00  93.69 0 I 1
ATOM   3814 H HG2 . GLU . . 25 ? -17.702  4.048 10.471 1.00  93.69 0 I 1
ATOM   3815 H HG3 . GLU . . 25 ? -17.621  2.372 10.986 1.00  93.69 0 I 1
ATOM   3816 N N   . GLY . . 26 ? -13.213  2.343 12.413 1.00  86.58 0 I 1
ATOM   3817 C CA  . GLY . . 26 ? -11.801  2.287 12.767 1.00  86.58 0 I 1
ATOM   3818 C C   . GLY . . 26 ? -11.230  0.904 12.535 1.00  86.58 0 I 1
ATOM   3819 O O   . GLY . . 26 ? -11.961 -0.088 12.511 1.00  86.58 0 I 1
ATOM   3820 H H   . GLY . . 26 ? -13.703  1.461 12.373 1.00  86.58 0 I 1
ATOM   3821 H HA2 . GLY . . 26 ? -11.660  2.523 13.822 1.00  86.58 0 I 1
ATOM   3822 H HA3 . GLY . . 26 ? -11.241  3.006 12.169 1.00  86.58 0 I 1
ATOM   3823 N N   . GLU . . 27 ? -9.916  0.865 12.362 1.00  88.50 0 I 1
ATOM   3824 C CA  . GLU . . 27 ? -9.151 -0.369 12.236 1.00  88.50 0 I 1
ATOM   3825 C C   . GLU . . 27 ? -9.178 -1.183 13.535 1.00  88.50 0 I 1
ATOM   3826 O O   . GLU . . 27 ? -9.489 -0.686 14.624 1.00  88.50 0 I 1
ATOM   3827 C CB  . GLU . . 27 ? -7.705 -0.036 11.845 1.00  88.50 0 I 1
ATOM   3828 C CG  . GLU . . 27 ? -7.586  0.550 10.430 1.00  88.50 0 I 1
ATOM   3829 C CD  . GLU . . 27 ? -6.174  1.076 10.123 1.00  88.50 0 I 1
ATOM   3830 O OE1 . GLU . . 27 ? -6.039  1.761  9.085 1.00  88.50 0 I 1
ATOM   3831 O OE2 . GLU . . 27 ? -5.253  0.852 10.943 1.00  88.50 -1 I 1
ATOM   3832 H H   . GLU . . 27 ? -9.394  1.730 12.389 1.00  88.50 0 I 1
ATOM   3833 H HA  . GLU . . 27 ? -9.590 -0.981 11.449 1.00  88.50 0 I 1
ATOM   3834 H HB2 . GLU . . 27 ? -7.319  0.684 12.567 1.00  88.50 0 I 1
ATOM   3835 H HB3 . GLU . . 27 ? -7.101 -0.941 11.896 1.00  88.50 0 I 1
ATOM   3836 H HG2 . GLU . . 27 ? -7.857 -0.221  9.708 1.00  88.50 0 I 1
ATOM   3837 H HG3 . GLU . . 27 ? -8.292  1.374 10.324 1.00  88.50 0 I 1
ATOM   3838 N N   . GLN . . 28 ? -8.829 -2.462 13.417 1.00  84.61 0 I 1
ATOM   3839 C CA  . GLN . . 28 ? -8.703 -3.338 14.570 1.00  84.61 0 I 1
ATOM   3840 C C   . GLN . . 28 ? -7.597 -2.833 15.513 1.00  84.61 0 I 1
ATOM   3841 O O   . GLN . . 28 ? -6.559 -2.349 15.071 1.00  84.61 0 I 1
ATOM   3842 C CB  . GLN . . 28 ? -8.477 -4.772 14.079 1.00  84.61 0 I 1
ATOM   3843 C CG  . GLN . . 28 ? -8.616 -5.778 15.226 1.00  84.61 0 I 1
ATOM   3844 C CD  . GLN . . 28 ? -8.484 -7.226 14.779 1.00  84.61 0 I 1
ATOM   3845 N NE2 . GLN . . 28 ? -8.171 -8.111 15.697 1.00  84.61 0 I 1
ATOM   3846 O OE1 . GLN . . 28 ? -8.682 -7.599 13.634 1.00  84.61 0 I 1
ATOM   3847 H H   . GLN . . 28 ? -8.495 -2.796 12.524 1.00  84.61 0 I 1
ATOM   3848 H HA  . GLN . . 28 ? -9.649 -3.304 15.111 1.00  84.61 0 I 1
ATOM   3849 H HB2 . GLN . . 28 ? -9.225 -5.004 13.322 1.00  84.61 0 I 1
ATOM   3850 H HB3 . GLN . . 28 ? -7.486 -4.857 13.633 1.00  84.61 0 I 1
ATOM   3851 H HG2 . GLN . . 28 ? -7.839 -5.583 15.964 1.00  84.61 0 I 1
ATOM   3852 H HG3 . GLN . . 28 ? -9.586 -5.656 15.707 1.00  84.61 0 I 1
ATOM   3853 H HE21 . GLN . . 28 ? -7.974 -9.040 15.354 1.00  84.61 0 I 1
ATOM   3854 H HE22 . GLN . . 28 ? -7.802 -7.766 16.571 1.00  84.61 0 I 1
ATOM   3855 N N   . ASP . . 29 ? -7.841 -2.937 16.820 1.00  87.69 0 I 1
ATOM   3856 C CA  . ASP . . 29 ? -6.921 -2.537 17.895 1.00  87.69 0 I 1
ATOM   3857 C C   . ASP . . 29 ? -6.557 -1.036 17.938 1.00  87.69 0 I 1
ATOM   3858 O O   . ASP . . 29 ? -5.663 -0.636 18.685 1.00  87.69 0 I 1
ATOM   3859 C CB  . ASP . . 29 ? -5.700 -3.479 17.933 1.00  87.69 0 I 1
ATOM   3860 C CG  . ASP . . 29 ? -6.107 -4.958 17.967 1.00  87.69 0 I 1
ATOM   3861 O OD1 . ASP . . 29 ? -7.088 -5.283 18.678 1.00  87.69 0 I 1
ATOM   3862 O OD2 . ASP . . 29 ? -5.469 -5.770 17.262 1.00  87.69 -1 I 1
ATOM   3863 H H   . ASP . . 29 ? -8.675 -3.432 17.106 1.00  87.69 0 I 1
ATOM   3864 H HA  . ASP . . 29 ? -7.456 -2.714 18.827 1.00  87.69 0 I 1
ATOM   3865 H HB2 . ASP . . 29 ? -5.115 -3.266 18.827 1.00  87.69 0 I 1
ATOM   3866 H HB3 . ASP . . 29 ? -5.068 -3.291 17.065 1.00  87.69 0 I 1
ATOM   3867 N N   . LYS . . 30 ? -7.276 -0.184 17.195 1.00  95.17 0 I 1
ATOM   3868 C CA  . LYS . . 30 ? -7.130  1.280 17.227 1.00  95.17 0 I 1
ATOM   3869 C C   . LYS . . 30 ? -8.217  1.940 18.065 1.00  95.17 0 I 1
ATOM   3870 O O   . LYS . . 30 ? -9.376  1.512 18.054 1.00  95.17 0 I 1
ATOM   3871 C CB  . LYS . . 30 ? -7.073  1.835 15.794 1.00  95.17 0 I 1
ATOM   3872 C CG  . LYS . . 30 ? -5.899  1.291 14.961 1.00  95.17 0 I 1
ATOM   3873 C CD  . LYS . . 30 ? -4.550  1.507 15.652 1.00  95.17 0 I 1
ATOM   3874 C CE  . LYS . . 30 ? -3.386  0.995 14.810 1.00  95.17 0 I 1
ATOM   3875 N NZ  . LYS . . 30 ? -2.101  1.309 15.475 1.00  95.17 1 I 1
ATOM   3876 H H   . LYS . . 30 ? -7.968 -0.572 16.568 1.00  95.17 0 I 1
ATOM   3877 H HA  . LYS . . 30 ? -6.197  1.534 17.731 1.00  95.17 0 I 1
ATOM   3878 H HB2 . LYS . . 30 ? -8.005  1.599 15.280 1.00  95.17 0 I 1
ATOM   3879 H HB3 . LYS . . 30 ? -6.988  2.921 15.842 1.00  95.17 0 I 1
ATOM   3880 H HG2 . LYS . . 30 ? -5.885  1.808 14.003 1.00  95.17 0 I 1
ATOM   3881 H HG3 . LYS . . 30 ? -6.041  0.226 14.775 1.00  95.17 0 I 1
ATOM   3882 H HD2 . LYS . . 30 ? -4.526  0.970 16.600 1.00  95.17 0 I 1
ATOM   3883 H HD3 . LYS . . 30 ? -4.436  2.575 15.842 1.00  95.17 0 I 1
ATOM   3884 H HE2 . LYS . . 30 ? -3.425  1.432 13.813 1.00  95.17 0 I 1
ATOM   3885 H HE3 . LYS . . 30 ? -3.497 -0.084 14.699 1.00  95.17 0 I 1
ATOM   3886 H HZ1 . LYS . . 30 ? -1.342  0.824 15.018 1.00  95.17 0 I 1
ATOM   3887 H HZ2 . LYS . . 30 ? -2.107  1.053 16.452 1.00  95.17 0 I 1
ATOM   3888 H HZ3 . LYS . . 30 ? -1.843  2.279 15.358 1.00  95.17 0 I 1
ATOM   3889 N N   . ARG . . 31 ? -7.850  2.987 18.813 1.00  96.13 0 I 1
ATOM   3890 C CA  . ARG . . 31 ? -8.826  3.755 19.592 1.00  96.13 0 I 1
ATOM   3891 C C   . ARG . . 31 ? -9.617  4.686 18.676 1.00  96.13 0 I 1
ATOM   3892 O O   . ARG . . 31 ? -9.222  4.995 17.554 1.00  96.13 0 I 1
ATOM   3893 C CB  . ARG . . 31 ? -8.180  4.509 20.763 1.00  96.13 0 I 1
ATOM   3894 C CG  . ARG . . 31 ? -7.320  3.622 21.677 1.00  96.13 0 I 1
ATOM   3895 C CD  . ARG . . 31 ? -6.915  4.454 22.895 1.00  96.13 0 I 1
ATOM   3896 N NE  . ARG . . 31 ? -6.032  3.733 23.831 1.00  96.13 0 I 1
ATOM   3897 C CZ  . ARG . . 31 ? -5.825  4.106 25.084 1.00  96.13 0 I 1
ATOM   3898 N NH1 . ARG . . 31 ? -6.482  5.083 25.652 1.00  96.13 1 I 1
ATOM   3899 N NH2 . ARG . . 31 ? -4.939  3.492 25.819 1.00  96.13 0 I 1
ATOM   3900 H H   . ARG . . 31 ? -6.913  3.354 18.731 1.00  96.13 0 I 1
ATOM   3901 H HA  . ARG . . 31 ? -9.542  3.052 20.017 1.00  96.13 0 I 1
ATOM   3902 H HB2 . ARG . . 31 ? -8.977  4.950 21.361 1.00  96.13 0 I 1
ATOM   3903 H HB3 . ARG . . 31 ? -7.572  5.329 20.381 1.00  96.13 0 I 1
ATOM   3904 H HG2 . ARG . . 31 ? -7.895  2.755 22.002 1.00  96.13 0 I 1
ATOM   3905 H HG3 . ARG . . 31 ? -6.426  3.298 21.143 1.00  96.13 0 I 1
ATOM   3906 H HD2 . ARG . . 31 ? -7.821  4.765 23.412 1.00  96.13 0 I 1
ATOM   3907 H HD3 . ARG . . 31 ? -6.403  5.352 22.549 1.00  96.13 0 I 1
ATOM   3908 H HE  . ARG . . 31 ? -5.466  2.992 23.445 1.00  96.13 0 I 1
ATOM   3909 H HH11 . ARG . . 31 ? -7.251  5.523 25.166 1.00  96.13 0 I 1
ATOM   3910 H HH12 . ARG . . 31 ? -6.395  5.328 26.628 1.00  96.13 0 I 1
ATOM   3911 H HH21 . ARG . . 31 ? -4.789  3.881 26.738 1.00  96.13 0 I 1
ATOM   3912 H HH22 . ARG . . 31 ? -4.334  2.789 25.417 1.00  96.13 0 I 1
ATOM   3913 N N   . LEU . . 32 ? -10.793  5.076 19.158 1.00  97.44 0 I 1
ATOM   3914 C CA  . LEU . . 32 ? -11.739  5.914 18.432 1.00  97.44 0 I 1
ATOM   3915 C C   . LEU . . 32 ? -12.196  7.060 19.322 1.00  97.44 0 I 1
ATOM   3916 O O   . LEU . . 32 ? -12.739  6.842 20.418 1.00  97.44 0 I 1
ATOM   3917 C CB  . LEU . . 32 ? -12.946  5.084 17.970 1.00  97.44 0 I 1
ATOM   3918 C CG  . LEU . . 32 ? -12.675  4.140 16.789 1.00  97.44 0 I 1
ATOM   3919 C CD1 . LEU . . 32 ? -13.903  3.246 16.576 1.00  97.44 0 I 1
ATOM   3920 C CD2 . LEU . . 32 ? -12.416  4.941 15.515 1.00  97.44 0 I 1
ATOM   3921 H H   . LEU . . 32 ? -10.986  4.863 20.127 1.00  97.44 0 I 1
ATOM   3922 H HA  . LEU . . 32 ? -11.250  6.352 17.563 1.00  97.44 0 I 1
ATOM   3923 H HB2 . LEU . . 32 ? -13.735  5.774 17.674 1.00  97.44 0 I 1
ATOM   3924 H HB3 . LEU . . 32 ? -13.304  4.501 18.819 1.00  97.44 0 I 1
ATOM   3925 H HG  . LEU . . 32 ? -11.818  3.500 17.005 1.00  97.44 0 I 1
ATOM   3926 H HD11 . LEU . . 32 ? -14.112  2.689 17.489 1.00  97.44 0 I 1
ATOM   3927 H HD12 . LEU . . 32 ? -14.762  3.852 16.285 1.00  97.44 0 I 1
ATOM   3928 H HD13 . LEU . . 32 ? -13.683  2.542 15.774 1.00  97.44 0 I 1
ATOM   3929 H HD21 . LEU . . 32 ? -11.429  5.401 15.561 1.00  97.44 0 I 1
ATOM   3930 H HD22 . LEU . . 32 ? -13.167  5.720 15.382 1.00  97.44 0 I 1
ATOM   3931 H HD23 . LEU . . 32 ? -12.441  4.293 14.638 1.00  97.44 0 I 1
ATOM   3932 N N   . HIS . . 33 ? -12.047  8.266 18.796 1.00  98.58 0 I 1
ATOM   3933 C CA  . HIS . . 33 ? -12.268  9.503 19.521 1.00  98.58 0 I 1
ATOM   3934 C C   . HIS . . 33 ? -13.390 10.312 18.877 1.00  98.58 0 I 1
ATOM   3935 O O   . HIS . . 33 ? -13.798 10.077 17.739 1.00  98.58 0 I 1
ATOM   3936 C CB  . HIS . . 33 ? -10.941 10.271 19.591 1.00  98.58 0 I 1
ATOM   3937 C CG  . HIS . . 33 ? -9.823  9.426 20.136 1.00  98.58 0 I 1
ATOM   3938 C CD2 . HIS . . 33 ? -8.842  8.837 19.390 1.00  98.58 0 I 1
ATOM   3939 N ND1 . HIS . . 33 ? -9.671  8.994 21.433 1.00  98.58 0 I 1
ATOM   3940 C CE1 . HIS . . 33 ? -8.622  8.156 21.464 1.00  98.58 0 I 1
ATOM   3941 N NE2 . HIS . . 33 ? -8.089  8.029 20.242 1.00  98.58 0 I 1
ATOM   3942 H H   . HIS . . 33 ? -11.631  8.358 17.880 1.00  98.58 0 I 1
ATOM   3943 H HA  . HIS . . 33 ? -12.570  9.279 20.544 1.00  98.58 0 I 1
ATOM   3944 H HB2 . HIS . . 33 ? -10.652 10.575 18.585 1.00  98.58 0 I 1
ATOM   3945 H HB3 . HIS . . 33 ? -11.049 11.168 20.201 1.00  98.58 0 I 1
ATOM   3946 H HD1 . HIS . . 33 ? -10.180  9.318 22.242 1.00  98.58 0 I 1
ATOM   3947 H HD2 . HIS . . 33 ? -8.715  8.930 18.322 1.00  98.58 0 I 1
ATOM   3948 H HE1 . HIS . . 33 ? -8.251  7.662 22.350 1.00  98.58 0 I 1
ATOM   3949 N N   . CYS . . 34 ? -13.886 11.280 19.633 1.00  98.89 0 I 1
ATOM   3950 C CA  . CYS . . 34 ? -14.702 12.356 19.102 1.00  98.89 0 I 1
ATOM   3951 C C   . CYS . . 34 ? -13.923 13.661 19.198 1.00  98.89 0 I 1
ATOM   3952 O O   . CYS . . 34 ? -13.093 13.816 20.094 1.00  98.89 0 I 1
ATOM   3953 C CB  . CYS . . 34 ? -16.016 12.462 19.873 1.00  98.89 0 I 1
ATOM   3954 S SG  . CYS . . 34 ? -16.988 10.950 20.034 1.00  98.89 0 I 1
ATOM   3955 H H   . CYS . . 34 ? -13.481 11.417 20.547 1.00  98.89 0 I 1
ATOM   3956 H HA  . CYS . . 34 ? -14.928 12.170 18.053 1.00  98.89 0 I 1
ATOM   3957 H HB2 . CYS . . 34 ? -16.632 13.189 19.344 1.00  98.89 0 I 1
ATOM   3958 H HB3 . CYS . . 34 ? -15.804 12.844 20.872 1.00  98.89 0 I 1
ATOM   3959 N N   . TYR . . 35 ? -14.240 14.620 18.335 1.00  98.86 0 I 1
ATOM   3960 C CA  . TYR . . 35 ? -13.684 15.967 18.416 1.00  98.86 0 I 1
ATOM   3961 C C   . TYR . . 35 ? -14.762 17.041 18.295 1.00  98.86 0 I 1
ATOM   3962 O O   . TYR . . 35 ? -15.871 16.796 17.801 1.00  98.86 0 I 1
ATOM   3963 C CB  . TYR . . 35 ? -12.574 16.161 17.375 1.00  98.86 0 I 1
ATOM   3964 C CG  . TYR . . 35 ? -13.084 16.539 15.999 1.00  98.86 0 I 1
ATOM   3965 C CD1 . TYR . . 35 ? -13.642 15.561 15.157 1.00  98.86 0 I 1
ATOM   3966 C CD2 . TYR . . 35 ? -13.048 17.887 15.586 1.00  98.86 0 I 1
ATOM   3967 C CE1 . TYR . . 35 ? -14.152 15.919 13.897 1.00  98.86 0 I 1
ATOM   3968 C CE2 . TYR . . 35 ? -13.555 18.252 14.327 1.00  98.86 0 I 1
ATOM   3969 C CZ  . TYR . . 35 ? -14.104 17.267 13.482 1.00  98.86 0 I 1
ATOM   3970 O OH  . TYR . . 35 ? -14.607 17.611 12.270 1.00  98.86 0 I 1
ATOM   3971 H H   . TYR . . 35 ? -14.903 14.418 17.601 1.00  98.86 0 I 1
ATOM   3972 H HA  . TYR . . 35 ? -13.232 16.096 19.399 1.00  98.86 0 I 1
ATOM   3973 H HB2 . TYR . . 35 ? -11.918 16.959 17.725 1.00  98.86 0 I 1
ATOM   3974 H HB3 . TYR . . 35 ? -11.958 15.265 17.315 1.00  98.86 0 I 1
ATOM   3975 H HD1 . TYR . . 35 ? -13.668 14.528 15.473 1.00  98.86 0 I 1
ATOM   3976 H HD2 . TYR . . 35 ? -12.629 18.639 16.238 1.00  98.86 0 I 1
ATOM   3977 H HE1 . TYR . . 35 ? -14.569 15.158 13.255 1.00  98.86 0 I 1
ATOM   3978 H HE2 . TYR . . 35 ? -13.535 19.283 14.005 1.00  98.86 0 I 1
ATOM   3979 H HH  . TYR . . 35 ? -14.977 16.846 11.826 1.00  98.86 0 I 1
ATOM   3980 N N   . ALA . . 36 ? -14.419 18.247 18.733 1.00  98.91 0 I 1
ATOM   3981 C CA  . ALA . . 36 ? -15.170 19.457 18.456 1.00  98.91 0 I 1
ATOM   3982 C C   . ALA . . 36 ? -14.223 20.600 18.101 1.00  98.91 0 I 1
ATOM   3983 O O   . ALA . . 36 ? -13.153 20.731 18.690 1.00  98.91 0 I 1
ATOM   3984 C CB  . ALA . . 36 ? -16.048 19.809 19.665 1.00  98.91 0 I 1
ATOM   3985 H H   . ALA . . 36 ? -13.501 18.358 19.141 1.00  98.91 0 I 1
ATOM   3986 H HA  . ALA . . 36 ? -15.803 19.283 17.585 1.00  98.91 0 I 1
ATOM   3987 H HB1 . ALA . . 36 ? -16.585 20.737 19.469 1.00  98.91 0 I 1
ATOM   3988 H HB2 . ALA . . 36 ? -15.421 19.948 20.546 1.00  98.91 0 I 1
ATOM   3989 H HB3 . ALA . . 36 ? -16.763 19.008 19.854 1.00  98.91 0 I 1
ATOM   3990 N N   . SER . . 37 ? -14.653 21.446 17.170 1.00  98.81 0 I 1
ATOM   3991 C CA  . SER . . 37 ? -13.979 22.688 16.824 1.00  98.81 0 I 1
ATOM   3992 C C   . SER . . 37 ? -14.951 23.859 16.738 1.00  98.81 0 I 1
ATOM   3993 O O   . SER . . 37 ? -16.113 23.719 16.332 1.00  98.81 0 I 1
ATOM   3994 C CB  . SER . . 37 ? -13.152 22.538 15.546 1.00  98.81 0 I 1
ATOM   3995 O OG  . SER . . 37 ? -13.960 22.259 14.414 1.00  98.81 0 I 1
ATOM   3996 H H   . SER . . 37 ? -15.479 21.218 16.634 1.00  98.81 0 I 1
ATOM   3997 H HA  . SER . . 37 ? -13.288 22.910 17.637 1.00  98.81 0 I 1
ATOM   3998 H HB2 . SER . . 37 ? -12.592 23.457 15.371 1.00  98.81 0 I 1
ATOM   3999 H HB3 . SER . . 37 ? -12.439 21.726 15.687 1.00  98.81 0 I 1
ATOM   4000 H HG  . SER . . 37 ? -13.369 21.998 13.704 1.00  98.81 0 I 1
ATOM   4001 N N   . TRP . . 38 ? -14.484 25.029 17.161 1.00  98.19 0 I 1
ATOM   4002 C CA  . TRP . . 38 ? -15.274 26.257 17.187 1.00  98.19 0 I 1
ATOM   4003 C C   . TRP . . 38 ? -14.380 27.489 17.078 1.00  98.19 0 I 1
ATOM   4004 O O   . TRP . . 38 ? -13.179 27.445 17.336 1.00  98.19 0 I 1
ATOM   4005 C CB  . TRP . . 38 ? -16.137 26.316 18.460 1.00  98.19 0 I 1
ATOM   4006 C CG  . TRP . . 38 ? -15.405 26.461 19.755 1.00  98.19 0 I 1
ATOM   4007 C CD1 . TRP . . 38 ? -15.186 27.618 20.422 1.00  98.19 0 I 1
ATOM   4008 C CD2 . TRP . . 38 ? -14.761 25.418 20.544 1.00  98.19 0 I 1
ATOM   4009 C CE2 . TRP . . 38 ? -14.186 26.018 21.703 1.00  98.19 0 I 1
ATOM   4010 C CE3 . TRP . . 38 ? -14.589 24.027 20.385 1.00  98.19 0 I 1
ATOM   4011 N NE1 . TRP . . 38 ? -14.459 27.363 21.568 1.00  98.19 0 I 1
ATOM   4012 C CZ2 . TRP . . 38 ? -13.488 25.274 22.663 1.00  98.19 0 I 1
ATOM   4013 C CZ3 . TRP . . 38 ? -13.870 23.276 21.330 1.00  98.19 0 I 1
ATOM   4014 C CH2 . TRP . . 38 ? -13.334 23.891 22.475 1.00  98.19 0 I 1
ATOM   4015 H H   . TRP . . 38 ? -13.526 25.080 17.476 1.00  98.19 0 I 1
ATOM   4016 H HA  . TRP . . 38 ? -15.945 26.262 16.329 1.00  98.19 0 I 1
ATOM   4017 H HB2 . TRP . . 38 ? -16.832 27.153 18.378 1.00  98.19 0 I 1
ATOM   4018 H HB3 . TRP . . 38 ? -16.738 25.409 18.513 1.00  98.19 0 I 1
ATOM   4019 H HD1 . TRP . . 38 ? -15.513 28.592 20.087 1.00  98.19 0 I 1
ATOM   4020 H HE1 . TRP . . 38 ? -14.078 28.081 22.166 1.00  98.19 0 I 1
ATOM   4021 H HE3 . TRP . . 38 ? -15.005 23.535 19.519 1.00  98.19 0 I 1
ATOM   4022 H HZ2 . TRP . . 38 ? -13.050 25.757 23.524 1.00  98.19 0 I 1
ATOM   4023 H HZ3 . TRP . . 38 ? -13.724 22.219 21.166 1.00  98.19 0 I 1
ATOM   4024 H HH2 . TRP . . 38 ? -12.798 23.300 23.201 1.00  98.19 0 I 1
ATOM   4025 N N   . ARG . . 39 ? -14.978 28.619 16.725 1.00  97.44 0 I 1
ATOM   4026 C CA  . ARG . . 39 ? -14.377 29.944 16.871 1.00  97.44 0 I 1
ATOM   4027 C C   . ARG . . 39 ? -14.986 30.626 18.085 1.00  97.44 0 I 1
ATOM   4028 O O   . ARG . . 39 ? -16.149 30.401 18.416 1.00  97.44 0 I 1
ATOM   4029 C CB  . ARG . . 39 ? -14.580 30.752 15.585 1.00  97.44 0 I 1
ATOM   4030 C CG  . ARG . . 39 ? -13.787 30.152 14.417 1.00  97.44 0 I 1
ATOM   4031 C CD  . ARG . . 39 ? -14.101 30.923 13.137 1.00  97.44 0 I 1
ATOM   4032 N NE  . ARG . . 39 ? -13.267 30.460 12.012 1.00  97.44 0 I 1
ATOM   4033 C CZ  . ARG . . 39 ? -13.596 30.518 10.733 1.00  97.44 0 I 1
ATOM   4034 N NH1 . ARG . . 39 ? -14.763 30.950 10.338 1.00  97.44 1 I 1
ATOM   4035 N NH2 . ARG . . 39 ? -12.741 30.145  9.822 1.00  97.44 0 I 1
ATOM   4036 H H   . ARG . . 39 ? -15.966 28.575 16.520 1.00  97.44 0 I 1
ATOM   4037 H HA  . ARG . . 39 ? -13.305 29.848 17.046 1.00  97.44 0 I 1
ATOM   4038 H HB2 . ARG . . 39 ? -15.640 30.772 15.332 1.00  97.44 0 I 1
ATOM   4039 H HB3 . ARG . . 39 ? -14.244 31.776 15.748 1.00  97.44 0 I 1
ATOM   4040 H HG2 . ARG . . 39 ? -14.059 29.106 14.271 1.00  97.44 0 I 1
ATOM   4041 H HG3 . ARG . . 39 ? -12.721 30.216 14.633 1.00  97.44 0 I 1
ATOM   4042 H HD2 . ARG . . 39 ? -13.912 31.984 13.305 1.00  97.44 0 I 1
ATOM   4043 H HD3 . ARG . . 39 ? -15.160 30.795 12.915 1.00  97.44 0 I 1
ATOM   4044 H HE  . ARG . . 39 ? -12.347 30.114 12.238 1.00  97.44 0 I 1
ATOM   4045 H HH11 . ARG . . 39 ? -15.021 30.939  9.362 1.00  97.44 0 I 1
ATOM   4046 H HH12 . ARG . . 39 ? -15.460 31.191 11.027 1.00  97.44 0 I 1
ATOM   4047 H HH21 . ARG . . 39 ? -12.978 30.190  8.841 1.00  97.44 0 I 1
ATOM   4048 H HH22 . ARG . . 39 ? -11.818 29.835 10.094 1.00  97.44 0 I 1
ATOM   4049 N N   . ASN . . 40 ? -14.204 31.461 18.754 1.00  93.40 0 I 1
ATOM   4050 C CA  . ASN . . 40 ? -14.698 32.312 19.829 1.00  93.40 0 I 1
ATOM   4051 C C   . ASN . . 40 ? -14.292 33.755 19.541 1.00  93.40 0 I 1
ATOM   4052 O O   . ASN . . 40 ? -13.156 34.151 19.786 1.00  93.40 0 I 1
ATOM   4053 C CB  . ASN . . 40 ? -14.190 31.790 21.182 1.00  93.40 0 I 1
ATOM   4054 C CG  . ASN . . 40 ? -14.806 32.532 22.355 1.00  93.40 0 I 1
ATOM   4055 N ND2 . ASN . . 40 ? -14.531 32.082 23.554 1.00  93.40 0 I 1
ATOM   4056 O OD1 . ASN . . 40 ? -15.536 33.505 22.225 1.00  93.40 0 I 1
ATOM   4057 H H   . ASN . . 40 ? -13.250 31.586 18.448 1.00  93.40 0 I 1
ATOM   4058 H HA  . ASN . . 40 ? -15.787 32.277 19.859 1.00  93.40 0 I 1
ATOM   4059 H HB2 . ASN . . 40 ? -14.439 30.733 21.277 1.00  93.40 0 I 1
ATOM   4060 H HB3 . ASN . . 40 ? -13.108 31.898 21.241 1.00  93.40 0 I 1
ATOM   4061 H HD21 . ASN . . 40 ? -14.913 32.592 24.339 1.00  93.40 0 I 1
ATOM   4062 H HD22 . ASN . . 40 ? -13.837 31.358 23.674 1.00  93.40 0 I 1
ATOM   4063 N N   . SER . . 41 ? -15.221 34.534 18.991 1.00  87.96 0 I 1
ATOM   4064 C CA  . SER . . 41 ? -15.000 35.953 18.723 1.00  87.96 0 I 1
ATOM   4065 C C   . SER . . 41 ? -15.739 36.782 19.759 1.00  87.96 0 I 1
ATOM   4066 O O   . SER . . 41 ? -16.969 36.775 19.818 1.00  87.96 0 I 1
ATOM   4067 C CB  . SER . . 41 ? -15.431 36.320 17.307 1.00  87.96 0 I 1
ATOM   4068 O OG  . SER . . 41 ? -15.116 37.680 17.067 1.00  87.96 0 I 1
ATOM   4069 H H   . SER . . 41 ? -16.154 34.161 18.886 1.00  87.96 0 I 1
ATOM   4070 H HA  . SER . . 41 ? -13.936 36.180 18.793 1.00  87.96 0 I 1
ATOM   4071 H HB2 . SER . . 41 ? -14.898 35.691 16.594 1.00  87.96 0 I 1
ATOM   4072 H HB3 . SER . . 41 ? -16.504 36.160 17.193 1.00  87.96 0 I 1
ATOM   4073 H HG  . SER . . 41 ? -15.302 37.860 16.142 1.00  87.96 0 I 1
ATOM   4074 N N   . SER . . 42 ? -14.990 37.512 20.588 1.00  85.99 0 I 1
ATOM   4075 C CA  . SER . . 42 ? -15.549 38.411 21.609 1.00  85.99 0 I 1
ATOM   4076 C C   . SER . . 42 ? -16.566 37.727 22.544 1.00  85.99 0 I 1
ATOM   4077 O O   . SER . . 42 ? -17.588 38.313 22.897 1.00  85.99 0 I 1
ATOM   4078 C CB  . SER . . 42 ? -16.131 39.671 20.951 1.00  85.99 0 I 1
ATOM   4079 O OG  . SER . . 42 ? -15.191 40.248 20.061 1.00  85.99 0 I 1
ATOM   4080 H H   . SER . . 42 ? -13.985 37.455 20.494 1.00  85.99 0 I 1
ATOM   4081 H HA  . SER . . 42 ? -14.724 38.736 22.242 1.00  85.99 0 I 1
ATOM   4082 H HB2 . SER . . 42 ? -17.036 39.414 20.401 1.00  85.99 0 I 1
ATOM   4083 H HB3 . SER . . 42 ? -16.385 40.396 21.724 1.00  85.99 0 I 1
ATOM   4084 H HG  . SER . . 42 ? -15.095 39.654 19.313 1.00  85.99 0 I 1
ATOM   4085 N N   . GLY . . 43 ? -16.313 36.466 22.917 1.00  86.18 0 I 1
ATOM   4086 C CA  . GLY . . 43 ? -17.187 35.666 23.783 1.00  86.18 0 I 1
ATOM   4087 C C   . GLY . . 43 ? -18.340 34.959 23.063 1.00  86.18 0 I 1
ATOM   4088 O O   . GLY . . 43 ? -19.069 34.196 23.696 1.00  86.18 0 I 1
ATOM   4089 H H   . GLY . . 43 ? -15.499 36.002 22.539 1.00  86.18 0 I 1
ATOM   4090 H HA2 . GLY . . 43 ? -16.586 34.901 24.273 1.00  86.18 0 I 1
ATOM   4091 H HA3 . GLY . . 43 ? -17.617 36.307 24.553 1.00  86.18 0 I 1
ATOM   4092 N N   . THR . . 44 ? -18.520 35.186 21.759 1.00  92.29 0 I 1
ATOM   4093 C CA  . THR . . 44 ? -19.523 34.479 20.955 1.00  92.29 0 I 1
ATOM   4094 C C   . THR . . 44 ? -18.902 33.224 20.363 1.00  92.29 0 I 1
ATOM   4095 O O   . THR . . 44 ? -17.956 33.303 19.577 1.00  92.29 0 I 1
ATOM   4096 C CB  . THR . . 44 ? -20.107 35.371 19.854 1.00  92.29 0 I 1
ATOM   4097 C CG2 . THR . . 44 ? -21.263 34.694 19.116 1.00  92.29 0 I 1
ATOM   4098 O OG1 . THR . . 44 ? -20.628 36.541 20.443 1.00  92.29 0 I 1
ATOM   4099 H H   . THR . . 44 ? -17.849 35.762 21.272 1.00  92.29 0 I 1
ATOM   4100 H HA  . THR . . 44 ? -20.352 34.187 21.600 1.00  92.29 0 I 1
ATOM   4101 H HB  . THR . . 44 ? -19.329 35.644 19.142 1.00  92.29 0 I 1
ATOM   4102 H HG1 . THR . . 44 ? -19.883 36.993 20.849 1.00  92.29 0 I 1
ATOM   4103 H HG21 . THR . . 44 ? -21.650 35.376 18.360 1.00  92.29 0 I 1
ATOM   4104 H HG22 . THR . . 44 ? -22.060 34.443 19.817 1.00  92.29 0 I 1
ATOM   4105 H HG23 . THR . . 44 ? -20.916 33.788 18.618 1.00  92.29 0 I 1
ATOM   4106 N N   . ILE . . 45 ? -19.456 32.071 20.740 1.00  94.97 0 I 1
ATOM   4107 C CA  . ILE . . 45 ? -19.040 30.762 20.239 1.00  94.97 0 I 1
ATOM   4108 C C   . ILE . . 45 ? -19.752 30.478 18.916 1.00  94.97 0 I 1
ATOM   4109 O O   . ILE . . 45 ? -20.981 30.444 18.857 1.00  94.97 0 I 1
ATOM   4110 C CB  . ILE . . 45 ? -19.297 29.661 21.294 1.00  94.97 0 I 1
ATOM   4111 C CG1 . ILE . . 45 ? -18.442 29.931 22.556 1.00  94.97 0 I 1
ATOM   4112 C CG2 . ILE . . 45 ? -18.996 28.261 20.722 1.00  94.97 0 I 1
ATOM   4113 C CD1 . ILE . . 45 ? -18.722 28.980 23.728 1.00  94.97 0 I 1
ATOM   4114 H H   . ILE . . 45 ? -20.228 32.101 21.390 1.00  94.97 0 I 1
ATOM   4115 H HA  . ILE . . 45 ? -17.967 30.787 20.047 1.00  94.97 0 I 1
ATOM   4116 H HB  . ILE . . 45 ? -20.350 29.692 21.572 1.00  94.97 0 I 1
ATOM   4117 H HG12 . ILE . . 45 ? -18.636 30.941 22.916 1.00  94.97 0 I 1
ATOM   4118 H HG13 . ILE . . 45 ? -17.386 29.867 22.297 1.00  94.97 0 I 1
ATOM   4119 H HG21 . ILE . . 45 ? -19.206 27.496 21.470 1.00  94.97 0 I 1
ATOM   4120 H HG22 . ILE . . 45 ? -17.950 28.194 20.423 1.00  94.97 0 I 1
ATOM   4121 H HG23 . ILE . . 45 ? -19.627 28.050 19.859 1.00  94.97 0 I 1
ATOM   4122 H HD11 . ILE . . 45 ? -18.183 29.330 24.608 1.00  94.97 0 I 1
ATOM   4123 H HD12 . ILE . . 45 ? -19.789 28.964 23.950 1.00  94.97 0 I 1
ATOM   4124 H HD13 . ILE . . 45 ? -18.379 27.972 23.495 1.00  94.97 0 I 1
ATOM   4125 N N   . GLU . . 46 ? -18.972 30.221 17.875 1.00  96.57 0 I 1
ATOM   4126 C CA  . GLU . . 46 ? -19.432 29.763 16.567 1.00  96.57 0 I 1
ATOM   4127 C C   . GLU . . 46 ? -18.901 28.346 16.339 1.00  96.57 0 I 1
ATOM   4128 O O   . GLU . . 46 ? -17.695 28.137 16.210 1.00  96.57 0 I 1
ATOM   4129 C CB  . GLU . . 46 ? -18.944 30.745 15.495 1.00  96.57 0 I 1
ATOM   4130 C CG  . GLU . . 46 ? -19.393 30.351 14.078 1.00  96.57 0 I 1
ATOM   4131 C CD  . GLU . . 46 ? -18.738 31.201 12.976 1.00  96.57 0 I 1
ATOM   4132 O OE1 . GLU . . 46 ? -19.210 31.109 11.824 1.00  96.57 0 I 1
ATOM   4133 O OE2 . GLU . . 46 ? -17.743 31.913 13.257 1.00  96.57 -1 I 1
ATOM   4134 H H   . GLU . . 46 ? -17.972 30.290 18.003 1.00  96.57 0 I 1
ATOM   4135 H HA  . GLU . . 46 ? -20.521 29.743 16.532 1.00  96.57 0 I 1
ATOM   4136 H HB2 . GLU . . 46 ? -17.856 30.779 15.539 1.00  96.57 0 I 1
ATOM   4137 H HB3 . GLU . . 46 ? -19.329 31.740 15.721 1.00  96.57 0 I 1
ATOM   4138 H HG2 . GLU . . 46 ? -19.134 29.307 13.896 1.00  96.57 0 I 1
ATOM   4139 H HG3 . GLU . . 46 ? -20.477 30.443 14.023 1.00  96.57 0 I 1
ATOM   4140 N N   . LEU . . 47 ? -19.791 27.353 16.317 1.00  97.97 0 I 1
ATOM   4141 C CA  . LEU . . 47 ? -19.403 25.975 16.019 1.00  97.97 0 I 1
ATOM   4142 C C   . LEU . . 47 ? -18.894 25.855 14.582 1.00  97.97 0 I 1
ATOM   4143 O O   . LEU . . 47 ? -19.501 26.394 13.664 1.00  97.97 0 I 1
ATOM   4144 C CB  . LEU . . 47 ? -20.592 25.028 16.232 1.00  97.97 0 I 1
ATOM   4145 C CG  . LEU . . 47 ? -20.881 24.691 17.699 1.00  97.97 0 I 1
ATOM   4146 C CD1 . LEU . . 47 ? -22.133 23.816 17.781 1.00  97.97 0 I 1
ATOM   4147 C CD2 . LEU . . 47 ? -19.720 23.908 18.313 1.00  97.97 0 I 1
ATOM   4148 H H   . LEU . . 47 ? -20.774 27.580 16.355 1.00  97.97 0 I 1
ATOM   4149 H HA  . LEU . . 47 ? -18.579 25.691 16.673 1.00  97.97 0 I 1
ATOM   4150 H HB2 . LEU . . 47 ? -20.383 24.093 15.712 1.00  97.97 0 I 1
ATOM   4151 H HB3 . LEU . . 47 ? -21.479 25.465 15.775 1.00  97.97 0 I 1
ATOM   4152 H HG  . LEU . . 47 ? -21.050 25.602 18.271 1.00  97.97 0 I 1
ATOM   4153 H HD11 . LEU . . 47 ? -21.982 22.890 17.227 1.00  97.97 0 I 1
ATOM   4154 H HD12 . LEU . . 47 ? -22.368 23.595 18.822 1.00  97.97 0 I 1
ATOM   4155 H HD13 . LEU . . 47 ? -22.976 24.352 17.341 1.00  97.97 0 I 1
ATOM   4156 H HD21 . LEU . . 47 ? -19.378 23.131 17.630 1.00  97.97 0 I 1
ATOM   4157 H HD22 . LEU . . 47 ? -18.891 24.581 18.532 1.00  97.97 0 I 1
ATOM   4158 H HD23 . LEU . . 47 ? -20.048 23.451 19.247 1.00  97.97 0 I 1
ATOM   4159 N N   . VAL . . 48 ? -17.821 25.088 14.398 1.00  98.29 0 I 1
ATOM   4160 C CA  . VAL . . 48 ? -17.218 24.838 13.085 1.00  98.29 0 I 1
ATOM   4161 C C   . VAL . . 48 ? -17.531 23.414 12.643 1.00  98.29 0 I 1
ATOM   4162 O O   . VAL . . 48 ? -18.363 23.210 11.758 1.00  98.29 0 I 1
ATOM   4163 C CB  . VAL . . 48 ? -15.713 25.148 13.116 1.00  98.29 0 I 1
ATOM   4164 C CG1 . VAL . . 48 ? -15.012 24.724 11.825 1.00  98.29 0 I 1
ATOM   4165 C CG2 . VAL . . 48 ? -15.457 26.647 13.320 1.00  98.29 0 I 1
ATOM   4166 H H   . VAL . . 48 ? -17.378 24.671 15.203 1.00  98.29 0 I 1
ATOM   4167 H HA  . VAL . . 48 ? -17.668 25.498 12.342 1.00  98.29 0 I 1
ATOM   4168 H HB  . VAL . . 48 ? -15.252 24.611 13.945 1.00  98.29 0 I 1
ATOM   4169 H HG11 . VAL . . 48 ? -13.955 24.971 11.915 1.00  98.29 0 I 1
ATOM   4170 H HG12 . VAL . . 48 ? -15.447 25.238 10.969 1.00  98.29 0 I 1
ATOM   4171 H HG13 . VAL . . 48 ? -15.075 23.646 11.681 1.00  98.29 0 I 1
ATOM   4172 H HG21 . VAL . . 48 ? -15.952 27.003 14.223 1.00  98.29 0 I 1
ATOM   4173 H HG22 . VAL . . 48 ? -14.386 26.827 13.413 1.00  98.29 0 I 1
ATOM   4174 H HG23 . VAL . . 48 ? -15.848 27.210 12.472 1.00  98.29 0 I 1
ATOM   4175 N N   . LYS . . 49 ? -16.914 22.414 13.281 1.00  98.79 0 I 1
ATOM   4176 C CA  . LYS . . 49 ? -17.181 21.002 13.005 1.00  98.79 0 I 1
ATOM   4177 C C   . LYS . . 49 ? -17.135 20.165 14.278 1.00  98.79 0 I 1
ATOM   4178 O O   . LYS . . 49 ? -16.453 20.489 15.245 1.00  98.79 0 I 1
ATOM   4179 C CB  . LYS . . 49 ? -16.218 20.437 11.946 1.00  98.79 0 I 1
ATOM   4180 C CG  . LYS . . 49 ? -16.443 20.982 10.527 1.00  98.79 0 I 1
ATOM   4181 C CD  . LYS . . 49 ? -15.519 20.270  9.532 1.00  98.79 0 I 1
ATOM   4182 C CE  . LYS . . 49 ? -15.614 20.874  8.129 1.00  98.79 0 I 1
ATOM   4183 N NZ  . LYS . . 49 ? -16.732 20.375  7.299 1.00  98.79 1 I 1
ATOM   4184 H H   . LYS . . 49 ? -16.248 22.631 14.009 1.00  98.79 0 I 1
ATOM   4185 H HA  . LYS . . 49 ? -18.194 20.919 12.611 1.00  98.79 0 I 1
ATOM   4186 H HB2 . LYS . . 49 ? -15.189 20.618 12.255 1.00  98.79 0 I 1
ATOM   4187 H HB3 . LYS . . 49 ? -16.383 19.361 11.899 1.00  98.79 0 I 1
ATOM   4188 H HG2 . LYS . . 49 ? -17.481 20.817 10.233 1.00  98.79 0 I 1
ATOM   4189 H HG3 . LYS . . 49 ? -16.231 22.051 10.501 1.00  98.79 0 I 1
ATOM   4190 H HD2 . LYS . . 49 ? -14.492 20.390  9.876 1.00  98.79 0 I 1
ATOM   4191 H HD3 . LYS . . 49 ? -15.743 19.203  9.500 1.00  98.79 0 I 1
ATOM   4192 H HE2 . LYS . . 49 ? -15.688 21.957  8.218 1.00  98.79 0 I 1
ATOM   4193 H HE3 . LYS . . 49 ? -14.677 20.665  7.613 1.00  98.79 0 I 1
ATOM   4194 H HZ1 . LYS . . 49 ? -16.727 19.383  7.108 1.00  98.79 0 I 1
ATOM   4195 H HZ2 . LYS . . 49 ? -16.699 20.785  6.377 1.00  98.79 0 I 1
ATOM   4196 H HZ3 . LYS . . 49 ? -17.634 20.661  7.652 1.00  98.79 0 I 1
ATOM   4197 N N   . LYS . . 50 ? -17.877 19.066 14.267 1.00  98.88 0 I 1
ATOM   4198 C CA  . LYS . . 50 ? -17.811 17.999 15.265 1.00  98.88 0 I 1
ATOM   4199 C C   . LYS . . 50 ? -17.954 16.664 14.558 1.00  98.88 0 I 1
ATOM   4200 O O   . LYS . . 50 ? -18.654 16.585 13.550 1.00  98.88 0 I 1
ATOM   4201 C CB  . LYS . . 50 ? -18.928 18.129 16.309 1.00  98.88 0 I 1
ATOM   4202 C CG  . LYS . . 50 ? -18.898 19.410 17.150 1.00  98.88 0 I 1
ATOM   4203 C CD  . LYS . . 50 ? -19.901 19.251 18.295 1.00  98.88 0 I 1
ATOM   4204 C CE  . LYS . . 50 ? -19.852 20.419 19.278 1.00  98.88 0 I 1
ATOM   4205 N NZ  . LYS . . 50 ? -20.658 20.084 20.473 1.00  98.88 1 I 1
ATOM   4206 H H   . LYS . . 50 ? -18.412 18.882 13.431 1.00  98.88 0 I 1
ATOM   4207 H HA  . LYS . . 50 ? -16.841 18.015 15.761 1.00  98.88 0 I 1
ATOM   4208 H HB2 . LYS . . 50 ? -19.897 18.049 15.816 1.00  98.88 0 I 1
ATOM   4209 H HB3 . LYS . . 50 ? -18.835 17.279 16.985 1.00  98.88 0 I 1
ATOM   4210 H HG2 . LYS . . 50 ? -19.159 20.275 16.540 1.00  98.88 0 I 1
ATOM   4211 H HG3 . LYS . . 50 ? -17.900 19.552 17.567 1.00  98.88 0 I 1
ATOM   4212 H HD2 . LYS . . 50 ? -20.907 19.161 17.883 1.00  98.88 0 I 1
ATOM   4213 H HD3 . LYS . . 50 ? -19.665 18.335 18.835 1.00  98.88 0 I 1
ATOM   4214 H HE2 . LYS . . 50 ? -18.816 20.595 19.568 1.00  98.88 0 I 1
ATOM   4215 H HE3 . LYS . . 50 ? -20.233 21.316 18.787 1.00  98.88 0 I 1
ATOM   4216 H HZ1 . LYS . . 50 ? -21.616 19.858 20.251 1.00  98.88 0 I 1
ATOM   4217 H HZ2 . LYS . . 50 ? -20.273 19.267 20.925 1.00  98.88 0 I 1
ATOM   4218 H HZ3 . LYS . . 50 ? -20.658 20.804 21.182 1.00  98.88 0 I 1
ATOM   4219 N N   . GLY . . 51 ? -17.345 15.627 15.110 1.00  98.79 0 I 1
ATOM   4220 C CA  . GLY . . 51 ? -17.506 14.277 14.593 1.00  98.79 0 I 1
ATOM   4221 C C   . GLY . . 51 ? -16.512 13.304 15.193 1.00  98.79 0 I 1
ATOM   4222 O O   . GLY . . 51 ? -15.971 13.531 16.279 1.00  98.79 0 I 1
ATOM   4223 H H   . GLY . . 51 ? -16.751 15.766 15.915 1.00  98.79 0 I 1
ATOM   4224 H HA2 . GLY . . 51 ? -17.367 14.290 13.512 1.00  98.79 0 I 1
ATOM   4225 H HA3 . GLY . . 51 ? -18.514 13.912 14.791 1.00  98.79 0 I 1
ATOM   4226 N N   . CYS . . 52 ? -16.275 12.228 14.462 1.00  98.81 0 I 1
ATOM   4227 C CA  . CYS . . 52 ? -15.272 11.221 14.763 1.00  98.81 0 I 1
ATOM   4228 C C   . CYS . . 52 ? -13.850 11.725 14.487 1.00  98.81 0 I 1
ATOM   4229 O O   . CYS . . 52 ? -13.603 12.481 13.542 1.00  98.81 0 I 1
ATOM   4230 C CB  . CYS . . 52 ? -15.594  9.983 13.929 1.00  98.81 0 I 1
ATOM   4231 S SG  . CYS . . 52 ? -17.194  9.262 14.351 1.00  98.81 0 I 1
ATOM   4232 H H   . CYS . . 52 ? -16.822 12.112 13.621 1.00  98.81 0 I 1
ATOM   4233 H HA  . CYS . . 52 ? -15.343 10.954 15.817 1.00  98.81 0 I 1
ATOM   4234 H HB2 . CYS . . 52 ? -14.814  9.233 14.066 1.00  98.81 0 I 1
ATOM   4235 H HB3 . CYS . . 52 ? -15.614 10.267 12.877 1.00  98.81 0 I 1
ATOM   4236 N N   . TRP . . 53 ? -12.910 11.256 15.299 1.00  98.67 0 I 1
ATOM   4237 C CA  . TRP . . 53 ? -11.479 11.502 15.167 1.00  98.67 0 I 1
ATOM   4238 C C   . TRP . . 53 ? -10.727 10.179 15.301 1.00  98.67 0 I 1
ATOM   4239 O O   . TRP . . 53 ? -11.037  9.369 16.184 1.00  98.67 0 I 1
ATOM   4240 C CB  . TRP . . 53 ? -11.052 12.536 16.209 1.00  98.67 0 I 1
ATOM   4241 C CG  . TRP . . 53 ? -9.713 13.153 15.985 1.00  98.67 0 I 1
ATOM   4242 C CD1 . TRP . . 53 ? -8.541 12.796 16.559 1.00  98.67 0 I 1
ATOM   4243 C CD2 . TRP . . 53 ? -9.404 14.278 15.112 1.00  98.67 0 I 1
ATOM   4244 C CE2 . TRP . . 53 ? -8.015 14.572 15.235 1.00  98.67 0 I 1
ATOM   4245 C CE3 . TRP . . 53 ? -10.171 15.082 14.238 1.00  98.67 0 I 1
ATOM   4246 N NE1 . TRP . . 53 ? -7.538 13.652 16.144 1.00  98.67 0 I 1
ATOM   4247 C CZ2 . TRP . . 53 ? -7.426 15.633 14.542 1.00  98.67 0 I 1
ATOM   4248 C CZ3 . TRP . . 53 ? -9.579 16.135 13.517 1.00  98.67 0 I 1
ATOM   4249 C CH2 . TRP . . 53 ? -8.208 16.413 13.672 1.00  98.67 0 I 1
ATOM   4250 H H   . TRP . . 53 ? -13.186 10.638 16.049 1.00  98.67 0 I 1
ATOM   4251 H HA  . TRP . . 53 ? -11.264 11.916 14.181 1.00  98.67 0 I 1
ATOM   4252 H HB2 . TRP . . 53 ? -11.092 12.103 17.208 1.00  98.67 0 I 1
ATOM   4253 H HB3 . TRP . . 53 ? -11.780 13.347 16.189 1.00  98.67 0 I 1
ATOM   4254 H HD1 . TRP . . 53 ? -8.404 11.982 17.257 1.00  98.67 0 I 1
ATOM   4255 H HE1 . TRP . . 53 ? -6.600 13.637 16.520 1.00  98.67 0 I 1
ATOM   4256 H HE3 . TRP . . 53 ? -11.225 14.876 14.126 1.00  98.67 0 I 1
ATOM   4257 H HZ2 . TRP . . 53 ? -6.381 15.854 14.702 1.00  98.67 0 I 1
ATOM   4258 H HZ3 . TRP . . 53 ? -10.174 16.739 12.848 1.00  98.67 0 I 1
ATOM   4259 H HH2 . TRP . . 53 ? -7.752 17.231 13.134 1.00  98.67 0 I 1
ATOM   4260 N N   . LEU . . 54 ? -9.797  9.939 14.379 1.00  98.40 0 I 1
ATOM   4261 C CA  . LEU . . 54 ? -8.985  8.726 14.354 1.00  98.40 0 I 1
ATOM   4262 C C   . LEU . . 54 ? -8.012  8.674 15.534 1.00  98.40 0 I 1
ATOM   4263 O O   . LEU . . 54 ? -7.842  9.650 16.258 1.00  98.40 0 I 1
ATOM   4264 C CB  . LEU . . 54 ? -8.248  8.633 13.008 1.00  98.40 0 I 1
ATOM   4265 C CG  . LEU . . 54 ? -9.161  8.337 11.806 1.00  98.40 0 I 1
ATOM   4266 C CD1 . LEU . . 54 ? -8.319  8.451 10.539 1.00  98.40 0 I 1
ATOM   4267 C CD2 . LEU . . 54 ? -9.769  6.933 11.869 1.00  98.40 0 I 1
ATOM   4268 H H   . LEU . . 54 ? -9.578 10.658 13.706 1.00  98.40 0 I 1
ATOM   4269 H HA  . LEU . . 54 ? -9.641  7.862 14.464 1.00  98.40 0 I 1
ATOM   4270 H HB2 . LEU . . 54 ? -7.499  7.842 13.063 1.00  98.40 0 I 1
ATOM   4271 H HB3 . LEU . . 54 ? -7.715  9.568 12.839 1.00  98.40 0 I 1
ATOM   4272 H HG  . LEU . . 54 ? -9.975  9.061 11.756 1.00  98.40 0 I 1
ATOM   4273 H HD11 . LEU . . 54 ? -8.864  8.024  9.697 1.00  98.40 0 I 1
ATOM   4274 H HD12 . LEU . . 54 ? -8.119  9.502 10.336 1.00  98.40 0 I 1
ATOM   4275 H HD13 . LEU . . 54 ? -7.370  7.931 10.673 1.00  98.40 0 I 1
ATOM   4276 H HD21 . LEU . . 54 ? -10.361  6.753 10.971 1.00  98.40 0 I 1
ATOM   4277 H HD22 . LEU . . 54 ? -10.436  6.841 12.727 1.00  98.40 0 I 1
ATOM   4278 H HD23 . LEU . . 54 ? -8.980  6.183 11.931 1.00  98.40 0 I 1
ATOM   4279 N N   . ASP . . 55 ? -7.409  7.501 15.719 1.00  97.67 0 I 1
ATOM   4280 C CA  . ASP . . 55 ? -6.519  7.174 16.833 1.00  97.67 0 I 1
ATOM   4281 C C   . ASP . . 55 ? -5.395  8.208 17.016 1.00  97.67 0 I 1
ATOM   4282 O O   . ASP . . 55 ? -4.471  8.301 16.202 1.00  97.67 0 I 1
ATOM   4283 C CB  . ASP . . 55 ? -5.953  5.770 16.579 1.00  97.67 0 I 1
ATOM   4284 C CG  . ASP . . 55 ? -5.256  5.174 17.799 1.00  97.67 0 I 1
ATOM   4285 O OD1 . ASP . . 55 ? -5.656  5.502 18.924 1.00  97.67 0 I 1
ATOM   4286 O OD2 . ASP . . 55 ? -4.388  4.291 17.605 1.00  97.67 -1 I 1
ATOM   4287 H H   . ASP . . 55 ? -7.619  6.755 15.073 1.00  97.67 0 I 1
ATOM   4288 H HA  . ASP . . 55 ? -7.114  7.141 17.746 1.00  97.67 0 I 1
ATOM   4289 H HB2 . ASP . . 55 ? -6.778  5.110 16.313 1.00  97.67 0 I 1
ATOM   4290 H HB3 . ASP . . 55 ? -5.267  5.797 15.734 1.00  97.67 0 I 1
ATOM   4291 N N   . ASP . . 56 ? -5.489  8.975 18.099 1.00  97.43 0 I 1
ATOM   4292 C CA  . ASP . . 56 ? -4.625 10.114 18.394 1.00  97.43 0 I 1
ATOM   4293 C C   . ASP . . 56 ? -4.337 10.150 19.896 1.00  97.43 0 I 1
ATOM   4294 O O   . ASP . . 56 ? -5.244 10.277 20.726 1.00  97.43 0 I 1
ATOM   4295 C CB  . ASP . . 56 ? -5.300 11.400 17.897 1.00  97.43 0 I 1
ATOM   4296 C CG  . ASP . . 56 ? -4.476 12.674 18.114 1.00  97.43 0 I 1
ATOM   4297 O OD1 . ASP . . 56 ? -3.445 12.631 18.829 1.00  97.43 0 I 1
ATOM   4298 O OD2 . ASP . . 56 ? -4.894 13.709 17.554 1.00  97.43 -1 I 1
ATOM   4299 H H   . ASP . . 56 ? -6.254  8.806 18.736 1.00  97.43 0 I 1
ATOM   4300 H HA  . ASP . . 56 ? -3.681 10.004 17.860 1.00  97.43 0 I 1
ATOM   4301 H HB2 . ASP . . 56 ? -5.488 11.297 16.828 1.00  97.43 0 I 1
ATOM   4302 H HB3 . ASP . . 56 ? -6.265 11.507 18.392 1.00  97.43 0 I 1
ATOM   4303 N N   . PHE . . 57 ? -3.053 10.056 20.248 1.00  96.70 0 I 1
ATOM   4304 C CA  . PHE . . 57 ? -2.601  9.999 21.636 1.00  96.70 0 I 1
ATOM   4305 C C   . PHE . . 57 ? -2.975 11.256 22.435 1.00  96.70 0 I 1
ATOM   4306 O O   . PHE . . 57 ? -3.103 11.179 23.657 1.00  96.70 0 I 1
ATOM   4307 C CB  . PHE . . 57 ? -1.093  9.721 21.681 1.00  96.70 0 I 1
ATOM   4308 C CG  . PHE . . 57 ? -0.231 10.871 21.195 1.00  96.70 0 I 1
ATOM   4309 C CD1 . PHE . . 57 ?  0.200 10.925 19.856 1.00  96.70 0 I 1
ATOM   4310 C CD2 . PHE . . 57 ?  0.110 11.911 22.081 1.00  96.70 0 I 1
ATOM   4311 C CE1 . PHE . . 57 ?  0.967 12.016 19.406 1.00  96.70 0 I 1
ATOM   4312 C CE2 . PHE . . 57 ?  0.866 13.003 21.628 1.00  96.70 0 I 1
ATOM   4313 C CZ  . PHE . . 57 ?  1.298 13.056 20.294 1.00  96.70 0 I 1
ATOM   4314 H H   . PHE . . 57 ? -2.361 10.104 19.513 1.00  96.70 0 I 1
ATOM   4315 H HA  . PHE . . 57 ? -3.104  9.161 22.119 1.00  96.70 0 I 1
ATOM   4316 H HB2 . PHE . . 57 ? -0.820  9.497 22.712 1.00  96.70 0 I 1
ATOM   4317 H HB3 . PHE . . 57 ? -0.879  8.831 21.090 1.00  96.70 0 I 1
ATOM   4318 H HD1 . PHE . . 57 ? -0.073 10.140 19.167 1.00  96.70 0 I 1
ATOM   4319 H HD2 . PHE . . 57 ? -0.236 11.891 23.103 1.00  96.70 0 I 1
ATOM   4320 H HE1 . PHE . . 57 ?  1.280 12.072 18.374 1.00  96.70 0 I 1
ATOM   4321 H HE2 . PHE . . 57 ?  1.087 13.823 22.297 1.00  96.70 0 I 1
ATOM   4322 H HZ  . PHE . . 57 ?  1.866 13.909 19.953 1.00  96.70 0 I 1
ATOM   4323 N N   . ASN . . 58 ? -3.210 12.394 21.773 1.00  96.47 0 I 1
ATOM   4324 C CA  . ASN . . 58 ? -3.673 13.620 22.426 1.00  96.47 0 I 1
ATOM   4325 C C   . ASN . . 58 ? -5.089 13.478 23.005 1.00  96.47 0 I 1
ATOM   4326 O O   . ASN . . 58 ? -5.467 14.220 23.911 1.00  96.47 0 I 1
ATOM   4327 C CB  . ASN . . 58 ? -3.619 14.771 21.414 1.00  96.47 0 I 1
ATOM   4328 C CG  . ASN . . 58 ? -2.205 15.050 20.953 1.00  96.47 0 I 1
ATOM   4329 N ND2 . ASN . . 58 ? -1.916 14.828 19.695 1.00  96.47 0 I 1
ATOM   4330 O OD1 . ASN . . 58 ? -1.349 15.435 21.732 1.00  96.47 0 I 1
ATOM   4331 H H   . ASN . . 58 ? -3.121 12.398 20.767 1.00  96.47 0 I 1
ATOM   4332 H HA  . ASN . . 58 ? -3.003 13.854 23.253 1.00  96.47 0 I 1
ATOM   4333 H HB2 . ASN . . 58 ? -3.998 15.683 21.876 1.00  96.47 0 I 1
ATOM   4334 H HB3 . ASN . . 58 ? -4.250 14.543 20.555 1.00  96.47 0 I 1
ATOM   4335 H HD21 . ASN . . 58 ? -2.578 14.317 19.127 1.00  96.47 0 I 1
ATOM   4336 H HD22 . ASN . . 58 ? -0.969 15.003 19.391 1.00  96.47 0 I 1
ATOM   4337 N N   . CYS . . 59 ? -5.866 12.516 22.508 1.00  97.88 0 I 1
ATOM   4338 C CA  . CYS . . 59 ? -7.254 12.271 22.889 1.00  97.88 0 I 1
ATOM   4339 C C   . CYS . . 59 ? -7.407 11.137 23.916 1.00  97.88 0 I 1
ATOM   4340 O O   . CYS . . 59 ? -8.521 10.882 24.383 1.00  97.88 0 I 1
ATOM   4341 C CB  . CYS . . 59 ? -8.033 11.952 21.609 1.00  97.88 0 I 1
ATOM   4342 S SG  . CYS . . 59 ? -7.710 13.057 20.211 1.00  97.88 0 I 1
ATOM   4343 H H   . CYS . . 59 ? -5.494 11.953 21.756 1.00  97.88 0 I 1
ATOM   4344 H HA  . CYS . . 59 ? -7.672 13.178 23.328 1.00  97.88 0 I 1
ATOM   4345 H HB2 . CYS . . 59 ? -9.099 11.957 21.831 1.00  97.88 0 I 1
ATOM   4346 H HB3 . CYS . . 59 ? -7.752 10.949 21.287 1.00  97.88 0 I 1
ATOM   4347 N N   . TYR . . 60 ? -6.316 10.432 24.240 1.00  97.85 0 I 1
ATOM   4348 C CA  . TYR . . 60 ? -6.348  9.227 25.069 1.00  97.85 0 I 1
ATOM   4349 C C   . TYR . . 60 ? -6.781  9.537 26.491 1.00  97.85 0 I 1
ATOM   4350 O O   . TYR . . 60 ? -6.324 10.500 27.105 1.00  97.85 0 I 1
ATOM   4351 C CB  . TYR . . 60 ? -4.981  8.534 25.096 1.00  97.85 0 I 1
ATOM   4352 C CG  . TYR . . 60 ? -4.591  7.746 23.861 1.00  97.85 0 I 1
ATOM   4353 C CD1 . TYR . . 60 ? -5.301  7.848 22.647 1.00  97.85 0 I 1
ATOM   4354 C CD2 . TYR . . 60 ? -3.461  6.910 23.934 1.00  97.85 0 I 1
ATOM   4355 C CE1 . TYR . . 60 ? -4.872  7.141 21.514 1.00  97.85 0 I 1
ATOM   4356 C CE2 . TYR . . 60 ? -3.032  6.194 22.802 1.00  97.85 0 I 1
ATOM   4357 C CZ  . TYR . . 60 ? -3.731  6.320 21.585 1.00  97.85 0 I 1
ATOM   4358 O OH  . TYR . . 60 ? -3.262  5.681 20.487 1.00  97.85 0 I 1
ATOM   4359 H H   . TYR . . 60 ? -5.426 10.711 23.852 1.00  97.85 0 I 1
ATOM   4360 H HA  . TYR . . 60 ? -7.077  8.532 24.652 1.00  97.85 0 I 1
ATOM   4361 H HB2 . TYR . . 60 ? -4.978  7.833 25.931 1.00  97.85 0 I 1
ATOM   4362 H HB3 . TYR . . 60 ? -4.210  9.278 25.299 1.00  97.85 0 I 1
ATOM   4363 H HD1 . TYR . . 60 ? -6.142  8.516 22.533 1.00  97.85 0 I 1
ATOM   4364 H HD2 . TYR . . 60 ? -2.908  6.849 24.859 1.00  97.85 0 I 1
ATOM   4365 H HE1 . TYR . . 60 ? -5.390  7.252 20.572 1.00  97.85 0 I 1
ATOM   4366 H HE2 . TYR . . 60 ? -2.143  5.582 22.854 1.00  97.85 0 I 1
ATOM   4367 H HH  . TYR . . 60 ? -2.504  5.120 20.665 1.00  97.85 0 I 1
ATOM   4368 N N   . ASP . . 61 ? -7.655  8.682 27.020 1.00  97.00 0 I 1
ATOM   4369 C CA  . ASP . . 61 ? -8.082  8.703 28.420 1.00  97.00 0 I 1
ATOM   4370 C C   . ASP . . 61 ? -8.753 10.036 28.854 1.00  97.00 0 I 1
ATOM   4371 O O   . ASP . . 61 ? -8.973 10.278 30.043 1.00  97.00 0 I 1
ATOM   4372 C CB  . ASP . . 61 ? -6.924  8.232 29.331 1.00  97.00 0 I 1
ATOM   4373 C CG  . ASP . . 61 ? -6.188  6.970 28.828 1.00  97.00 0 I 1
ATOM   4374 O OD1 . ASP . . 61 ? -6.844  6.021 28.328 1.00  97.00 0 I 1
ATOM   4375 O OD2 . ASP . . 61 ? -4.945  6.916 28.944 1.00  97.00 -1 I 1
ATOM   4376 H H   . ASP . . 61 ? -7.982  7.919 26.444 1.00  97.00 0 I 1
ATOM   4377 H HA  . ASP . . 61 ? -8.859  7.944 28.504 1.00  97.00 0 I 1
ATOM   4378 H HB2 . ASP . . 61 ? -6.202  9.044 29.429 1.00  97.00 0 I 1
ATOM   4379 H HB3 . ASP . . 61 ? -7.323  8.026 30.323 1.00  97.00 0 I 1
ATOM   4380 N N   . ARG . . 62 ? -9.148 10.894 27.895 1.00  97.30 0 I 1
ATOM   4381 C CA  . ARG . . 62 ? -9.878 12.154 28.119 1.00  97.30 0 I 1
ATOM   4382 C C   . ARG . . 62 ? -11.377 11.942 27.945 1.00  97.30 0 I 1
ATOM   4383 O O   . ARG . . 62 ? -11.853 11.790 26.828 1.00  97.30 0 I 1
ATOM   4384 C CB  . ARG . . 62 ? -9.386 13.245 27.146 1.00  97.30 0 I 1
ATOM   4385 C CG  . ARG . . 62 ? -7.930 13.660 27.382 1.00  97.30 0 I 1
ATOM   4386 C CD  . ARG . . 62 ? -7.546 14.811 26.447 1.00  97.30 0 I 1
ATOM   4387 N NE  . ARG . . 62 ? -6.128 15.177 26.613 1.00  97.30 0 I 1
ATOM   4388 C CZ  . ARG . . 62 ? -5.564 16.331 26.290 1.00  97.30 0 I 1
ATOM   4389 N NH1 . ARG . . 62 ? -6.247 17.333 25.809 1.00  97.30 1 I 1
ATOM   4390 N NH2 . ARG . . 62 ? -4.285 16.511 26.464 1.00  97.30 0 I 1
ATOM   4391 H H   . ARG . . 62 ? -8.889 10.658 26.947 1.00  97.30 0 I 1
ATOM   4392 H HA  . ARG . . 62 ? -9.694 12.497 29.137 1.00  97.30 0 I 1
ATOM   4393 H HB2 . ARG . . 62 ? -9.488 12.889 26.121 1.00  97.30 0 I 1
ATOM   4394 H HB3 . ARG . . 62 ? -10.020 14.125 27.264 1.00  97.30 0 I 1
ATOM   4395 H HG2 . ARG . . 62 ? -7.272 12.813 27.185 1.00  97.30 0 I 1
ATOM   4396 H HG3 . ARG . . 62 ? -7.802 13.977 28.417 1.00  97.30 0 I 1
ATOM   4397 H HD2 . ARG . . 62 ? -7.715 14.503 25.415 1.00  97.30 0 I 1
ATOM   4398 H HD3 . ARG . . 62 ? -8.186 15.666 26.667 1.00  97.30 0 I 1
ATOM   4399 H HE  . ARG . . 62 ? -5.497 14.420 26.832 1.00  97.30 0 I 1
ATOM   4400 H HH11 . ARG . . 62 ? -5.782 18.195 25.561 1.00  97.30 0 I 1
ATOM   4401 H HH12 . ARG . . 62 ? -7.222 17.195 25.586 1.00  97.30 0 I 1
ATOM   4402 H HH21 . ARG . . 62 ? -3.863 17.399 26.235 1.00  97.30 0 I 1
ATOM   4403 H HH22 . ARG . . 62 ? -3.699 15.742 26.752 1.00  97.30 0 I 1
ATOM   4404 N N   . GLN . . 63 ? -12.151 11.966 29.026 1.00  97.11 0 I 1
ATOM   4405 C CA  . GLN . . 63 ? -13.615 11.795 28.942 1.00  97.11 0 I 1
ATOM   4406 C C   . GLN . . 63 ? -14.362 13.085 28.577 1.00  97.11 0 I 1
ATOM   4407 O O   . GLN . . 63 ? -15.501 13.027 28.114 1.00  97.11 0 I 1
ATOM   4408 C CB  . GLN . . 63 ? -14.150 11.236 30.262 1.00  97.11 0 I 1
ATOM   4409 C CG  . GLN . . 63 ? -13.604  9.830 30.538 1.00  97.11 0 I 1
ATOM   4410 C CD  . GLN . . 63 ? -14.177  9.202 31.802 1.00  97.11 0 I 1
ATOM   4411 N NE2 . GLN . . 63 ? -13.704  8.033 32.170 1.00  97.11 0 I 1
ATOM   4412 O OE1 . GLN . . 63 ? -15.050  9.716 32.482 1.00  97.11 0 I 1
ATOM   4413 H H   . GLN . . 63 ? -11.710 12.049 29.930 1.00  97.11 0 I 1
ATOM   4414 H HA  . GLN . . 63 ? -13.843 11.074 28.157 1.00  97.11 0 I 1
ATOM   4415 H HB2 . GLN . . 63 ? -13.880 11.904 31.081 1.00  97.11 0 I 1
ATOM   4416 H HB3 . GLN . . 63 ? -15.237 11.182 30.204 1.00  97.11 0 I 1
ATOM   4417 H HG2 . GLN . . 63 ? -13.839  9.181 29.694 1.00  97.11 0 I 1
ATOM   4418 H HG3 . GLN . . 63 ? -12.519  9.871 30.641 1.00  97.11 0 I 1
ATOM   4419 H HE21 . GLN . . 63 ? -14.064  7.666 33.039 1.00  97.11 0 I 1
ATOM   4420 H HE22 . GLN . . 63 ? -12.944  7.614 31.654 1.00  97.11 0 I 1
ATOM   4421 N N   . GLU . . 64 ? -13.730 14.240 28.778 1.00  97.98 0 I 1
ATOM   4422 C CA  . GLU . . 64 ? -14.289 15.557 28.487 1.00  97.98 0 I 1
ATOM   4423 C C   . GLU . . 64 ? -13.522 16.217 27.341 1.00  97.98 0 I 1
ATOM   4424 O O   . GLU . . 64 ? -12.299 16.103 27.245 1.00  97.98 0 I 1
ATOM   4425 C CB  . GLU . . 64 ? -14.273 16.448 29.740 1.00  97.98 0 I 1
ATOM   4426 C CG  . GLU . . 64 ? -15.141 15.881 30.877 1.00  97.98 0 I 1
ATOM   4427 C CD  . GLU . . 64 ? -15.259 16.821 32.089 1.00  97.98 0 I 1
ATOM   4428 O OE1 . GLU . . 64 ? -16.143 16.550 32.936 1.00  97.98 0 I 1
ATOM   4429 O OE2 . GLU . . 64 ? -14.501 17.813 32.162 1.00  97.98 -1 I 1
ATOM   4430 H H   . GLU . . 64 ? -12.774 14.218 29.103 1.00  97.98 0 I 1
ATOM   4431 H HA  . GLU . . 64 ? -15.327 15.451 28.171 1.00  97.98 0 I 1
ATOM   4432 H HB2 . GLU . . 64 ? -13.245 16.559 30.086 1.00  97.98 0 I 1
ATOM   4433 H HB3 . GLU . . 64 ? -14.656 17.430 29.463 1.00  97.98 0 I 1
ATOM   4434 H HG2 . GLU . . 64 ? -14.721 14.932 31.209 1.00  97.98 0 I 1
ATOM   4435 H HG3 . GLU . . 64 ? -16.138 15.687 30.482 1.00  97.98 0 I 1
ATOM   4436 N N   . CYS . . 65 ? -14.241 16.926 26.471 1.00  98.57 0 I 1
ATOM   4437 C CA  . CYS . . 65 ? -13.640 17.674 25.375 1.00  98.57 0 I 1
ATOM   4438 C C   . CYS . . 65 ? -13.203 19.058 25.877 1.00  98.57 0 I 1
ATOM   4439 O O   . CYS . . 65 ? -14.021 19.965 26.054 1.00  98.57 0 I 1
ATOM   4440 C CB  . CYS . . 65 ? -14.644 17.721 24.221 1.00  98.57 0 I 1
ATOM   4441 S SG  . CYS . . 65 ? -13.941 18.002 22.576 1.00  98.57 0 I 1
ATOM   4442 H H   . CYS . . 65 ? -15.244 16.971 26.581 1.00  98.57 0 I 1
ATOM   4443 H HA  . CYS . . 65 ? -12.760 17.136 25.022 1.00  98.57 0 I 1
ATOM   4444 H HB2 . CYS . . 65 ? -15.158 16.760 24.182 1.00  98.57 0 I 1
ATOM   4445 H HB3 . CYS . . 65 ? -15.397 18.482 24.424 1.00  98.57 0 I 1
ATOM   4446 N N   . VAL . . 66 ? -11.906 19.214 26.132 1.00  98.00 0 I 1
ATOM   4447 C CA  . VAL . . 66 ? -11.313 20.450 26.655 1.00  98.00 0 I 1
ATOM   4448 C C   . VAL . . 66 ? -10.229 20.940 25.702 1.00  98.00 0 I 1
ATOM   4449 O O   . VAL . . 66 ? -9.294 20.200 25.405 1.00  98.00 0 I 1
ATOM   4450 C CB  . VAL . . 66 ? -10.748 20.234 28.071 1.00  98.00 0 I 1
ATOM   4451 C CG1 . VAL . . 66 ? -10.274 21.559 28.671 1.00  98.00 0 I 1
ATOM   4452 C CG2 . VAL . . 66 ? -11.790 19.628 29.024 1.00  98.00 0 I 1
ATOM   4453 H H   . VAL . . 66 ? -11.297 18.415 26.024 1.00  98.00 0 I 1
ATOM   4454 H HA  . VAL . . 66 ? -12.078 21.224 26.727 1.00  98.00 0 I 1
ATOM   4455 H HB  . VAL . . 66 ? -9.900 19.552 28.019 1.00  98.00 0 I 1
ATOM   4456 H HG11 . VAL . . 66 ? -9.486 21.999 28.059 1.00  98.00 0 I 1
ATOM   4457 H HG12 . VAL . . 66 ? -9.854 21.369 29.659 1.00  98.00 0 I 1
ATOM   4458 H HG13 . VAL . . 66 ? -11.106 22.259 28.755 1.00  98.00 0 I 1
ATOM   4459 H HG21 . VAL . . 66 ? -12.043 18.615 28.711 1.00  98.00 0 I 1
ATOM   4460 H HG22 . VAL . . 66 ? -11.383 19.571 30.033 1.00  98.00 0 I 1
ATOM   4461 H HG23 . VAL . . 66 ? -12.694 20.236 29.040 1.00  98.00 0 I 1
ATOM   4462 N N   . ALA . . 67 ? -10.367 22.169 25.207 1.00  97.52 0 I 1
ATOM   4463 C CA  . ALA . . 67 ? -9.312 22.852 24.462 1.00  97.52 0 I 1
ATOM   4464 C C   . ALA . . 67 ? -8.325 23.484 25.449 1.00  97.52 0 I 1
ATOM   4465 O O   . ALA . . 67 ? -8.756 24.170 26.382 1.00  97.52 0 I 1
ATOM   4466 C CB  . ALA . . 67 ? -9.930 23.901 23.531 1.00  97.52 0 I 1
ATOM   4467 H H   . ALA . . 67 ? -11.166 22.717 25.495 1.00  97.52 0 I 1
ATOM   4468 H HA  . ALA . . 67 ? -8.775 22.129 23.849 1.00  97.52 0 I 1
ATOM   4469 H HB1 . ALA . . 67 ? -9.135 24.433 23.008 1.00  97.52 0 I 1
ATOM   4470 H HB2 . ALA . . 67 ? -10.525 24.614 24.102 1.00  97.52 0 I 1
ATOM   4471 H HB3 . ALA . . 67 ? -10.558 23.409 22.790 1.00  97.52 0 I 1
ATOM   4472 N N   . THR . . 68 ? -7.030 23.269 25.228 1.00  93.89 0 I 1
ATOM   4473 C CA  . THR . . 68 ? -5.945 23.709 26.125 1.00  93.89 0 I 1
ATOM   4474 C C   . THR . . 68 ? -5.048 24.795 25.533 1.00  93.89 0 I 1
ATOM   4475 O O   . THR . . 68 ? -4.278 25.410 26.265 1.00  93.89 0 I 1
ATOM   4476 C CB  . THR . . 68 ? -5.080 22.514 26.544 1.00  93.89 0 I 1
ATOM   4477 C CG2 . THR . . 68 ? -5.853 21.535 27.429 1.00  93.89 0 I 1
ATOM   4478 O OG1 . THR . . 68 ? -4.650 21.796 25.409 1.00  93.89 0 I 1
ATOM   4479 H H   . THR . . 68 ? -6.758 22.640 24.486 1.00  93.89 0 I 1
ATOM   4480 H HA  . THR . . 68 ? -6.372 24.134 27.034 1.00  93.89 0 I 1
ATOM   4481 H HB  . THR . . 68 ? -4.206 22.876 27.086 1.00  93.89 0 I 1
ATOM   4482 H HG1 . THR . . 68 ? -3.708 21.648 25.523 1.00  93.89 0 I 1
ATOM   4483 H HG21 . THR . . 68 ? -6.244 22.065 28.298 1.00  93.89 0 I 1
ATOM   4484 H HG22 . THR . . 68 ? -6.676 21.085 26.874 1.00  93.89 0 I 1
ATOM   4485 H HG23 . THR . . 68 ? -5.173 20.756 27.774 1.00  93.89 0 I 1
ATOM   4486 N N   . GLU . . 69 ? -5.155 25.072 24.232 1.00  92.52 0 I 1
ATOM   4487 C CA  . GLU . . 69 ? -4.423 26.156 23.569 1.00  92.52 0 I 1
ATOM   4488 C C   . GLU . . 69 ? -4.858 27.527 24.105 1.00  92.52 0 I 1
ATOM   4489 O O   . GLU . . 69 ? -6.045 27.760 24.329 1.00  92.52 0 I 1
ATOM   4490 C CB  . GLU . . 69 ? -4.677 26.108 22.060 1.00  92.52 0 I 1
ATOM   4491 C CG  . GLU . . 69 ? -4.133 24.841 21.384 1.00  92.52 0 I 1
ATOM   4492 C CD  . GLU . . 69 ? -4.472 24.802 19.886 1.00  92.52 0 I 1
ATOM   4493 O OE1 . GLU . . 69 ? -3.813 24.043 19.153 1.00  92.52 0 I 1
ATOM   4494 O OE2 . GLU . . 69 ? -5.430 25.494 19.477 1.00  92.52 -1 I 1
ATOM   4495 H H   . GLU . . 69 ? -5.775 24.511 23.665 1.00  92.52 0 I 1
ATOM   4496 H HA  . GLU . . 69 ? -3.355 26.031 23.751 1.00  92.52 0 I 1
ATOM   4497 H HB2 . GLU . . 69 ? -5.754 26.169 21.904 1.00  92.52 0 I 1
ATOM   4498 H HB3 . GLU . . 69 ? -4.208 26.977 21.597 1.00  92.52 0 I 1
ATOM   4499 H HG2 . GLU . . 69 ? -3.053 24.808 21.524 1.00  92.52 0 I 1
ATOM   4500 H HG3 . GLU . . 69 ? -4.569 23.963 21.861 1.00  92.52 0 I 1
ATOM   4501 N N   . GLU . . 70 ? -3.924 28.461 24.289 1.00  90.88 0 I 1
ATOM   4502 C CA  . GLU . . 70 ? -4.199 29.732 24.974 1.00  90.88 0 I 1
ATOM   4503 C C   . GLU . . 70 ? -5.183 30.637 24.215 1.00  90.88 0 I 1
ATOM   4504 O O   . GLU . . 70 ? -6.209 31.045 24.763 1.00  90.88 0 I 1
ATOM   4505 C CB  . GLU . . 70 ? -2.870 30.450 25.255 1.00  90.88 0 I 1
ATOM   4506 C CG  . GLU . . 70 ? -3.061 31.689 26.146 1.00  90.88 0 I 1
ATOM   4507 C CD  . GLU . . 70 ? -1.755 32.450 26.429 1.00  90.88 0 I 1
ATOM   4508 O OE1 . GLU . . 70 ? -1.847 33.485 27.132 1.00  90.88 0 I 1
ATOM   4509 O OE2 . GLU . . 70 ? -0.694 32.049 25.902 1.00  90.88 -1 I 1
ATOM   4510 H H   . GLU . . 70 ? -2.957 28.213 24.130 1.00  90.88 0 I 1
ATOM   4511 H HA  . GLU . . 70 ? -4.652 29.509 25.939 1.00  90.88 0 I 1
ATOM   4512 H HB2 . GLU . . 70 ? -2.199 29.756 25.760 1.00  90.88 0 I 1
ATOM   4513 H HB3 . GLU . . 70 ? -2.418 30.745 24.308 1.00  90.88 0 I 1
ATOM   4514 H HG2 . GLU . . 70 ? -3.506 31.374 27.089 1.00  90.88 0 I 1
ATOM   4515 H HG3 . GLU . . 70 ? -3.755 32.373 25.659 1.00  90.88 0 I 1
ATOM   4516 N N   . ASN . . 71 ? -4.883 30.955 22.953 1.00  90.50 0 I 1
ATOM   4517 C CA  . ASN . . 71 ? -5.705 31.839 22.124 1.00  90.50 0 I 1
ATOM   4518 C C   . ASN . . 71 ? -5.597 31.491 20.625 1.00  90.50 0 I 1
ATOM   4519 O O   . ASN . . 71 ? -5.040 32.271 19.842 1.00  90.50 0 I 1
ATOM   4520 C CB  . ASN . . 71 ? -5.306 33.294 22.429 1.00  90.50 0 I 1
ATOM   4521 C CG  . ASN . . 71 ? -6.197 34.291 21.710 1.00  90.50 0 I 1
ATOM   4522 N ND2 . ASN . . 71 ? -5.628 35.354 21.193 1.00  90.50 0 I 1
ATOM   4523 O OD1 . ASN . . 71 ? -7.405 34.154 21.604 1.00  90.50 0 I 1
ATOM   4524 H H   . ASN . . 71 ? -4.036 30.568 22.561 1.00  90.50 0 I 1
ATOM   4525 H HA  . ASN . . 71 ? -6.751 31.712 22.405 1.00  90.50 0 I 1
ATOM   4526 H HB2 . ASN . . 71 ? -4.266 33.447 22.141 1.00  90.50 0 I 1
ATOM   4527 H HB3 . ASN . . 71 ? -5.396 33.479 23.500 1.00  90.50 0 I 1
ATOM   4528 H HD21 . ASN . . 71 ? -4.620 35.415 21.203 1.00  90.50 0 I 1
ATOM   4529 H HD22 . ASN . . 71 ? -6.232 35.949 20.644 1.00  90.50 0 I 1
ATOM   4530 N N   . PRO . . 72 ? -6.085 30.312 20.206 1.00  94.38 0 I 1
ATOM   4531 C CA  . PRO . . 72 ? -6.053 29.910 18.806 1.00  94.38 0 I 1
ATOM   4532 C C   . PRO . . 72 ? -7.111 30.647 17.976 1.00  94.38 0 I 1
ATOM   4533 O O   . PRO . . 72 ? -8.123 31.132 18.487 1.00  94.38 0 I 1
ATOM   4534 C CB  . PRO . . 72 ? -6.294 28.405 18.838 1.00  94.38 0 I 1
ATOM   4535 C CG  . PRO . . 72 ? -7.250 28.241 20.020 1.00  94.38 0 I 1
ATOM   4536 C CD  . PRO . . 72 ? -6.706 29.267 21.015 1.00  94.38 0 I 1
ATOM   4537 H HA  . PRO . . 72 ? -5.067 30.103 18.384 1.00  94.38 0 I 1
ATOM   4538 H HB2 . PRO . . 72 ? -5.346 27.912 19.056 1.00  94.38 0 I 1
ATOM   4539 H HB3 . PRO . . 72 ? -6.714 28.026 17.907 1.00  94.38 0 I 1
ATOM   4540 H HG2 . PRO . . 72 ? -8.260 28.517 19.715 1.00  94.38 0 I 1
ATOM   4541 H HG3 . PRO . . 72 ? -7.236 27.230 20.425 1.00  94.38 0 I 1
ATOM   4542 H HD2 . PRO . . 72 ? -7.507 29.664 21.637 1.00  94.38 0 I 1
ATOM   4543 H HD3 . PRO . . 72 ? -5.947 28.793 21.638 1.00  94.38 0 I 1
ATOM   4544 N N   . GLN . . 73 ? -6.915 30.696 16.655 1.00  94.47 0 I 1
ATOM   4545 C CA  . GLN . . 73 ? -7.945 31.203 15.736 1.00  94.47 0 I 1
ATOM   4546 C C   . GLN . . 73 ? -9.164 30.275 15.661 1.00  94.47 0 I 1
ATOM   4547 O O   . GLN . . 73 ? -10.298 30.735 15.502 1.00  94.47 0 I 1
ATOM   4548 C CB  . GLN . . 73 ? -7.364 31.355 14.328 1.00  94.47 0 I 1
ATOM   4549 C CG  . GLN . . 73 ? -6.346 32.494 14.220 1.00  94.47 0 I 1
ATOM   4550 C CD  . GLN . . 73 ? -5.942 32.738 12.769 1.00  94.47 0 I 1
ATOM   4551 N NE2 . GLN . . 73 ? -5.509 33.929 12.422 1.00  94.47 0 I 1
ATOM   4552 O OE1 . GLN . . 73 ? -6.027 31.881 11.910 1.00  94.47 0 I 1
ATOM   4553 H H   . GLN . . 73 ? -6.073 30.285 16.278 1.00  94.47 0 I 1
ATOM   4554 H HA  . GLN . . 73 ? -8.296 32.174 16.087 1.00  94.47 0 I 1
ATOM   4555 H HB2 . GLN . . 73 ? -6.902 30.416 14.020 1.00  94.47 0 I 1
ATOM   4556 H HB3 . GLN . . 73 ? -8.184 31.569 13.643 1.00  94.47 0 I 1
ATOM   4557 H HG2 . GLN . . 73 ? -6.791 33.405 14.621 1.00  94.47 0 I 1
ATOM   4558 H HG3 . GLN . . 73 ? -5.455 32.259 14.803 1.00  94.47 0 I 1
ATOM   4559 H HE21 . GLN . . 73 ? -5.365 34.651 13.114 1.00  94.47 0 I 1
ATOM   4560 H HE22 . GLN . . 73 ? -5.223 34.002 11.456 1.00  94.47 0 I 1
ATOM   4561 N N   . VAL . . 74 ? -8.921 28.969 15.760 1.00  97.73 0 I 1
ATOM   4562 C CA  . VAL . . 74 ? -9.935 27.917 15.793 1.00  97.73 0 I 1
ATOM   4563 C C   . VAL . . 74 ? -9.583 27.013 16.956 1.00  97.73 0 I 1
ATOM   4564 O O   . VAL . . 74 ? -8.517 26.414 16.978 1.00  97.73 0 I 1
ATOM   4565 C CB  . VAL . . 74 ? -9.965 27.118 14.481 1.00  97.73 0 I 1
ATOM   4566 C CG1 . VAL . . 74 ? -10.982 25.967 14.538 1.00  97.73 0 I 1
ATOM   4567 C CG2 . VAL . . 74 ? -10.353 28.015 13.304 1.00  97.73 0 I 1
ATOM   4568 H H   . VAL . . 74 ? -7.970 28.671 15.918 1.00  97.73 0 I 1
ATOM   4569 H HA  . VAL . . 74 ? -10.919 28.349 15.965 1.00  97.73 0 I 1
ATOM   4570 H HB  . VAL . . 74 ? -8.974 26.709 14.285 1.00  97.73 0 I 1
ATOM   4571 H HG11 . VAL . . 74 ? -11.020 25.459 13.574 1.00  97.73 0 I 1
ATOM   4572 H HG12 . VAL . . 74 ? -10.674 25.237 15.286 1.00  97.73 0 I 1
ATOM   4573 H HG13 . VAL . . 74 ? -11.972 26.346 14.794 1.00  97.73 0 I 1
ATOM   4574 H HG21 . VAL . . 74 ? -10.212 27.455 12.380 1.00  97.73 0 I 1
ATOM   4575 H HG22 . VAL . . 74 ? -9.704 28.890 13.264 1.00  97.73 0 I 1
ATOM   4576 H HG23 . VAL . . 74 ? -11.390 28.335 13.403 1.00  97.73 0 I 1
ATOM   4577 N N   . TYR . . 75 ? -10.486 26.930 17.916 1.00  97.83 0 I 1
ATOM   4578 C CA  . TYR . . 75 ? -10.353 26.060 19.067 1.00  97.83 0 I 1
ATOM   4579 C C   . TYR . . 75 ? -10.661 24.629 18.656 1.00  97.83 0 I 1
ATOM   4580 O O   . TYR . . 75 ? -11.552 24.389 17.835 1.00  97.83 0 I 1
ATOM   4581 C CB  . TYR . . 75 ? -11.317 26.516 20.161 1.00  97.83 0 I 1
ATOM   4582 C CG  . TYR . . 75 ? -11.008 27.884 20.729 1.00  97.83 0 I 1
ATOM   4583 C CD1 . TYR . . 75 ? -10.329 27.988 21.955 1.00  97.83 0 I 1
ATOM   4584 C CD2 . TYR . . 75 ? -11.343 29.050 20.008 1.00  97.83 0 I 1
ATOM   4585 C CE1 . TYR . . 75 ? -9.981 29.256 22.449 1.00  97.83 0 I 1
ATOM   4586 C CE2 . TYR . . 75 ? -10.948 30.315 20.482 1.00  97.83 0 I 1
ATOM   4587 C CZ  . TYR . . 75 ? -10.267 30.418 21.712 1.00  97.83 0 I 1
ATOM   4588 O OH  . TYR . . 75 ? -9.866 31.624 22.187 1.00  97.83 0 I 1
ATOM   4589 H H   . TYR . . 75 ? -11.385 27.369 17.772 1.00  97.83 0 I 1
ATOM   4590 H HA  . TYR . . 75 ? -9.331 26.109 19.444 1.00  97.83 0 I 1
ATOM   4591 H HB2 . TYR . . 75 ? -11.291 25.784 20.969 1.00  97.83 0 I 1
ATOM   4592 H HB3 . TYR . . 75 ? -12.326 26.525 19.748 1.00  97.83 0 I 1
ATOM   4593 H HD1 . TYR . . 75 ? -10.035 27.103 22.499 1.00  97.83 0 I 1
ATOM   4594 H HD2 . TYR . . 75 ? -11.845 28.965 19.055 1.00  97.83 0 I 1
ATOM   4595 H HE1 . TYR . . 75 ? -9.417 29.352 23.364 1.00  97.83 0 I 1
ATOM   4596 H HE2 . TYR . . 75 ? -11.125 31.203 19.894 1.00  97.83 0 I 1
ATOM   4597 H HH  . TYR . . 75 ? -9.812 32.298 21.505 1.00  97.83 0 I 1
ATOM   4598 N N   . PHE . . 76 ? -9.965 23.687 19.278 1.00  98.70 0 I 1
ATOM   4599 C CA  . PHE . . 76 ? -10.153 22.264 19.066 1.00  98.70 0 I 1
ATOM   4600 C C   . PHE . . 76 ? -10.012 21.504 20.378 1.00  98.70 0 I 1
ATOM   4601 O O   . PHE . . 76 ? -9.179 21.825 21.224 1.00  98.70 0 I 1
ATOM   4602 C CB  . PHE . . 76 ? -9.118 21.782 18.059 1.00  98.70 0 I 1
ATOM   4603 C CG  . PHE . . 76 ? -9.099 20.279 17.825 1.00  98.70 0 I 1
ATOM   4604 C CD1 . PHE . . 76 ? -8.241 19.461 18.588 1.00  98.70 0 I 1
ATOM   4605 C CD2 . PHE . . 76 ? -9.867 19.711 16.793 1.00  98.70 0 I 1
ATOM   4606 C CE1 . PHE . . 76 ? -8.165 18.082 18.332 1.00  98.70 0 I 1
ATOM   4607 C CE2 . PHE . . 76 ? -9.776 18.333 16.526 1.00  98.70 0 I 1
ATOM   4608 C CZ  . PHE . . 76 ? -8.935 17.518 17.302 1.00  98.70 0 I 1
ATOM   4609 H H   . PHE . . 76 ? -9.208 23.960 19.888 1.00  98.70 0 I 1
ATOM   4610 H HA  . PHE . . 76 ? -11.146 22.078 18.659 1.00  98.70 0 I 1
ATOM   4611 H HB2 . PHE . . 76 ? -8.142 22.092 18.431 1.00  98.70 0 I 1
ATOM   4612 H HB3 . PHE . . 76 ? -9.284 22.288 17.108 1.00  98.70 0 I 1
ATOM   4613 H HD1 . PHE . . 76 ? -7.606 19.897 19.345 1.00  98.70 0 I 1
ATOM   4614 H HD2 . PHE . . 76 ? -10.497 20.341 16.183 1.00  98.70 0 I 1
ATOM   4615 H HE1 . PHE . . 76 ? -7.477 17.466 18.890 1.00  98.70 0 I 1
ATOM   4616 H HE2 . PHE . . 76 ? -10.318 17.894 15.702 1.00  98.70 0 I 1
ATOM   4617 H HZ  . PHE . . 76 ? -8.844 16.465 17.083 1.00  98.70 0 I 1
ATOM   4618 N N   . CYS . . 77 ? -10.814 20.460 20.525 1.00  98.58 0 I 1
ATOM   4619 C CA  . CYS . . 77 ? -10.618 19.446 21.543 1.00  98.58 0 I 1
ATOM   4620 C C   . CYS . . 77 ? -11.000 18.079 20.993 1.00  98.58 0 I 1
ATOM   4621 O O   . CYS . . 77 ? -11.833 17.968 20.089 1.00  98.58 0 I 1
ATOM   4622 C CB  . CYS . . 77 ? -11.431 19.804 22.791 1.00  98.58 0 I 1
ATOM   4623 S SG  . CYS . . 77 ? -13.233 19.910 22.589 1.00  98.58 0 I 1
ATOM   4624 H H   . CYS . . 77 ? -11.487 20.264 19.798 1.00  98.58 0 I 1
ATOM   4625 H HA  . CYS . . 77 ? -9.564 19.414 21.816 1.00  98.58 0 I 1
ATOM   4626 H HB2 . CYS . . 77 ? -11.082 20.784 23.118 1.00  98.58 0 I 1
ATOM   4627 H HB3 . CYS . . 77 ? -11.200 19.084 23.574 1.00  98.58 0 I 1
ATOM   4628 N N   . CYS . . 78 ? -10.447 17.035 21.600 1.00  98.71 0 I 1
ATOM   4629 C CA  . CYS . . 78 ? -10.854 15.664 21.363 1.00  98.71 0 I 1
ATOM   4630 C C   . CYS . . 78 ? -10.920 14.870 22.668 1.00  98.71 0 I 1
ATOM   4631 O O   . CYS . . 78 ? -10.357 15.264 23.693 1.00  98.71 0 I 1
ATOM   4632 C CB  . CYS . . 78 ? -9.924 15.019 20.340 1.00  98.71 0 I 1
ATOM   4633 S SG  . CYS . . 78 ? -8.215 14.888 20.899 1.00  98.71 0 I 1
ATOM   4634 H H   . CYS . . 78 ? -9.753 17.187 22.318 1.00  98.71 0 I 1
ATOM   4635 H HA  . CYS . . 78 ? -11.863 15.674 20.950 1.00  98.71 0 I 1
ATOM   4636 H HB2 . CYS . . 78 ? -9.943 15.595 19.415 1.00  98.71 0 I 1
ATOM   4637 H HB3 . CYS . . 78 ? -10.294 14.019 20.113 1.00  98.71 0 I 1
ATOM   4638 N N   . CYS . . 79 ? -11.667 13.773 22.634 1.00  98.63 0 I 1
ATOM   4639 C CA  . CYS . . 79 ? -11.986 12.966 23.800 1.00  98.63 0 I 1
ATOM   4640 C C   . CYS . . 79 ? -12.312 11.519 23.407 1.00  98.63 0 I 1
ATOM   4641 O O   . CYS . . 79 ? -12.637 11.207 22.259 1.00  98.63 0 I 1
ATOM   4642 C CB  . CYS . . 79 ? -13.151 13.642 24.541 1.00  98.63 0 I 1
ATOM   4643 S SG  . CYS . . 79 ? -14.612 13.960 23.518 1.00  98.63 0 I 1
ATOM   4644 H H   . CYS . . 79 ? -12.112 13.527 21.761 1.00  98.63 0 I 1
ATOM   4645 H HA  . CYS . . 79 ? -11.121 12.938 24.463 1.00  98.63 0 I 1
ATOM   4646 H HB2 . CYS . . 79 ? -12.789 14.596 24.922 1.00  98.63 0 I 1
ATOM   4647 H HB3 . CYS . . 79 ? -13.445 13.039 25.400 1.00  98.63 0 I 1
ATOM   4648 N N   . GLU . . 80 ? -12.256 10.623 24.382 1.00  97.95 0 I 1
ATOM   4649 C CA  . GLU . . 80 ? -12.523  9.201 24.254 1.00  97.95 0 I 1
ATOM   4650 C C   . GLU . . 80 ? -13.787  8.821 25.044 1.00  97.95 0 I 1
ATOM   4651 O O   . GLU . . 80 ? -13.788  8.665 26.263 1.00  97.95 0 I 1
ATOM   4652 C CB  . GLU . . 80 ? -11.268  8.426 24.681 1.00  97.95 0 I 1
ATOM   4653 C CG  . GLU . . 80 ? -11.411  6.942 24.332 1.00  97.95 0 I 1
ATOM   4654 C CD  . GLU . . 80 ? -10.115  6.127 24.469 1.00  97.95 0 I 1
ATOM   4655 O OE1 . GLU . . 80 ? -10.180  4.956 24.034 1.00  97.95 0 I 1
ATOM   4656 O OE2 . GLU . . 80 ? -9.081  6.634 24.972 1.00  97.95 -1 I 1
ATOM   4657 H H   . GLU . . 80 ? -11.982 10.953 25.297 1.00  97.95 0 I 1
ATOM   4658 H HA  . GLU . . 80 ? -12.700  8.970 23.205 1.00  97.95 0 I 1
ATOM   4659 H HB2 . GLU . . 80 ? -10.413  8.829 24.137 1.00  97.95 0 I 1
ATOM   4660 H HB3 . GLU . . 80 ? -11.091  8.546 25.749 1.00  97.95 0 I 1
ATOM   4661 H HG2 . GLU . . 80 ? -12.181  6.501 24.965 1.00  97.95 0 I 1
ATOM   4662 H HG3 . GLU . . 80 ? -11.760  6.863 23.301 1.00  97.95 0 I 1
ATOM   4663 N N   . GLY . . 81 ? -14.901  8.661 24.330 1.00  97.38 0 I 1
ATOM   4664 C CA  . GLY . . 81 ? -16.194  8.322 24.922 1.00  97.38 0 I 1
ATOM   4665 C C   . GLY . . 81 ? -17.333  8.540 23.932 1.00  97.38 0 I 1
ATOM   4666 O O   . GLY . . 81 ? -17.195  9.317 22.993 1.00  97.38 0 I 1
ATOM   4667 H H   . GLY . . 81 ? -14.892  8.959 23.365 1.00  97.38 0 I 1
ATOM   4668 H HA2 . GLY . . 81 ? -16.371  8.950 25.794 1.00  97.38 0 I 1
ATOM   4669 H HA3 . GLY . . 81 ? -16.181  7.281 25.247 1.00  97.38 0 I 1
ATOM   4670 N N   . ASN . . 82 ? -18.463  7.848 24.106 1.00  98.15 0 I 1
ATOM   4671 C CA  . ASN . . 82 ? -19.613  8.078 23.229 1.00  98.15 0 I 1
ATOM   4672 C C   . ASN . . 82 ? -20.179  9.466 23.517 1.00  98.15 0 I 1
ATOM   4673 O O   . ASN . . 82 ? -20.443  9.786 24.674 1.00  98.15 0 I 1
ATOM   4674 C CB  . ASN . . 82 ? -20.686  6.990 23.400 1.00  98.15 0 I 1
ATOM   4675 C CG  . ASN . . 82 ? -20.301  5.658 22.792 1.00  98.15 0 I 1
ATOM   4676 N ND2 . ASN . . 82 ? -20.856  4.578 23.282 1.00  98.15 0 I 1
ATOM   4677 O OD1 . ASN . . 82 ? -19.471  5.554 21.899 1.00  98.15 0 I 1
ATOM   4678 H H   . ASN . . 82 ? -18.590  7.317 24.956 1.00  98.15 0 I 1
ATOM   4679 H HA  . ASN . . 82 ? -19.273  8.071 22.193 1.00  98.15 0 I 1
ATOM   4680 H HB2 . ASN . . 82 ? -21.595  7.315 22.895 1.00  98.15 0 I 1
ATOM   4681 H HB3 . ASN . . 82 ? -20.916  6.867 24.459 1.00  98.15 0 I 1
ATOM   4682 H HD21 . ASN . . 82 ? -20.686  3.723 22.772 1.00  98.15 0 I 1
ATOM   4683 H HD22 . ASN . . 82 ? -21.623  4.668 23.933 1.00  98.15 0 I 1
ATOM   4684 N N   . PHE . . 83 ? -20.358 10.268 22.467 1.00  98.63 0 I 1
ATOM   4685 C CA  . PHE . . 83 ? -20.892 11.631 22.536 1.00  98.63 0 I 1
ATOM   4686 C C   . PHE . . 83 ? -20.108 12.570 23.468 1.00  98.63 0 I 1
ATOM   4687 O O   . PHE . . 83 ? -20.639 13.589 23.912 1.00  98.63 0 I 1
ATOM   4688 C CB  . PHE . . 83 ? -22.395 11.592 22.862 1.00  98.63 0 I 1
ATOM   4689 C CG  . PHE . . 83 ? -23.156 10.481 22.164 1.00  98.63 0 I 1
ATOM   4690 C CD1 . PHE . . 83 ? -23.236 10.458 20.760 1.00  98.63 0 I 1
ATOM   4691 C CD2 . PHE . . 83 ? -23.726  9.434 22.914 1.00  98.63 0 I 1
ATOM   4692 C CE1 . PHE . . 83 ? -23.879  9.391 20.110 1.00  98.63 0 I 1
ATOM   4693 C CE2 . PHE . . 83 ? -24.377  8.372 22.263 1.00  98.63 0 I 1
ATOM   4694 C CZ  . PHE . . 83 ? -24.450  8.349 20.860 1.00  98.63 0 I 1
ATOM   4695 H H   . PHE . . 83 ? -20.147  9.892 21.554 1.00  98.63 0 I 1
ATOM   4696 H HA  . PHE . . 83 ? -20.790 12.056 21.537 1.00  98.63 0 I 1
ATOM   4697 H HB2 . PHE . . 83 ? -22.840 12.549 22.593 1.00  98.63 0 I 1
ATOM   4698 H HB3 . PHE . . 83 ? -22.514 11.473 23.940 1.00  98.63 0 I 1
ATOM   4699 H HD1 . PHE . . 83 ? -22.789 11.249 20.176 1.00  98.63 0 I 1
ATOM   4700 H HD2 . PHE . . 83 ? -23.651  9.442 23.992 1.00  98.63 0 I 1
ATOM   4701 H HE1 . PHE . . 83 ? -23.916  9.357 19.032 1.00  98.63 0 I 1
ATOM   4702 H HE2 . PHE . . 83 ? -24.810  7.563 22.832 1.00  98.63 0 I 1
ATOM   4703 H HZ  . PHE . . 83 ? -24.925  7.521 20.355 1.00  98.63 0 I 1
ATOM   4704 N N   . CYS . . 84 ? -18.838 12.264 23.762 1.00  98.64 0 I 1
ATOM   4705 C CA  . CYS . . 84 ? -18.021 13.075 24.671 1.00  98.64 0 I 1
ATOM   4706 C C   . CYS . . 84 ? -17.780 14.502 24.139 1.00  98.64 0 I 1
ATOM   4707 O O   . CYS . . 84 ? -17.473 15.407 24.909 1.00  98.64 0 I 1
ATOM   4708 C CB  . CYS . . 84 ? -16.708 12.339 24.951 1.00  98.64 0 I 1
ATOM   4709 S SG  . CYS . . 84 ? -15.601 12.183 23.529 1.00  98.64 0 I 1
ATOM   4710 H H   . CYS . . 84 ? -18.432 11.425 23.373 1.00  98.64 0 I 1
ATOM   4711 H HA  . CYS . . 84 ? -18.555 13.174 25.616 1.00  98.64 0 I 1
ATOM   4712 H HB2 . CYS . . 84 ? -16.937 11.341 25.327 1.00  98.64 0 I 1
ATOM   4713 H HB3 . CYS . . 84 ? -16.172 12.872 25.737 1.00  98.64 0 I 1
ATOM   4714 N N   . ASN . . 85 ? -17.973 14.716 22.833 1.00  98.74 0 I 1
ATOM   4715 C CA  . ASN . . 85 ? -17.872 16.006 22.154 1.00  98.74 0 I 1
ATOM   4716 C C   . ASN . . 85 ? -19.191 16.809 22.122 1.00  98.74 0 I 1
ATOM   4717 O O   . ASN . . 85 ? -19.244 17.875 21.499 1.00  98.74 0 I 1
ATOM   4718 C CB  . ASN . . 85 ? -17.313 15.770 20.742 1.00  98.74 0 I 1
ATOM   4719 C CG  . ASN . . 85 ? -18.284 15.061 19.805 1.00  98.74 0 I 1
ATOM   4720 N ND2 . ASN . . 85 ? -18.131 15.275 18.524 1.00  98.74 0 I 1
ATOM   4721 O OD1 . ASN . . 85 ? -19.153 14.293 20.199 1.00  98.74 0 I 1
ATOM   4722 H H   . ASN . . 85 ? -18.243 13.926 22.265 1.00  98.74 0 I 1
ATOM   4723 H HA  . ASN . . 85 ? -17.154 16.619 22.699 1.00  98.74 0 I 1
ATOM   4724 H HB2 . ASN . . 85 ? -16.387 15.197 20.800 1.00  98.74 0 I 1
ATOM   4725 H HB3 . ASN . . 85 ? -17.065 16.739 20.310 1.00  98.74 0 I 1
ATOM   4726 H HD21 . ASN . . 85 ? -17.361 15.848 18.208 1.00  98.74 0 I 1
ATOM   4727 H HD22 . ASN . . 85 ? -18.810 14.919 17.868 1.00  98.74 0 I 1
ATOM   4728 N N   . GLU . . 86 ? -20.269 16.334 22.759 1.00  98.61 0 I 1
ATOM   4729 C CA  . GLU . . 86 ? -21.524 17.094 22.889 1.00  98.61 0 I 1
ATOM   4730 C C   . GLU . . 86 ? -21.263 18.439 23.573 1.00  98.61 0 I 1
ATOM   4731 O O   . GLU . . 86 ? -21.579 19.502 23.034 1.00  98.61 0 I 1
ATOM   4732 C CB  . GLU . . 86 ? -22.556 16.270 23.686 1.00  98.61 0 I 1
ATOM   4733 C CG  . GLU . . 86 ? -23.869 17.011 24.002 1.00  98.61 0 I 1
ATOM   4734 C CD  . GLU . . 86 ? -24.576 17.637 22.787 1.00  98.61 0 I 1
ATOM   4735 O OE1 . GLU . . 86 ? -25.280 18.645 23.006 1.00  98.61 0 I 1
ATOM   4736 O OE2 . GLU . . 86 ? -24.403 17.129 21.661 1.00  98.61 -1 I 1
ATOM   4737 H H   . GLU . . 86 ? -20.215 15.425 23.198 1.00  98.61 0 I 1
ATOM   4738 H HA  . GLU . . 86 ? -21.927 17.302 21.898 1.00  98.61 0 I 1
ATOM   4739 H HB2 . GLU . . 86 ? -22.108 15.976 24.635 1.00  98.61 0 I 1
ATOM   4740 H HB3 . GLU . . 86 ? -22.788 15.353 23.146 1.00  98.61 0 I 1
ATOM   4741 H HG2 . GLU . . 86 ? -24.548 16.307 24.482 1.00  98.61 0 I 1
ATOM   4742 H HG3 . GLU . . 86 ? -23.656 17.789 24.734 1.00  98.61 0 I 1
ATOM   4743 N N   . ARG . . 87 ? -20.589 18.392 24.722 1.00  98.33 0 I 1
ATOM   4744 C CA  . ARG . . 87 ? -20.122 19.569 25.449 1.00  98.33 0 I 1
ATOM   4745 C C   . ARG . . 87 ? -18.626 19.723 25.253 1.00  98.33 0 I 1
ATOM   4746 O O   . ARG . . 87 ? -17.895 18.742 25.195 1.00  98.33 0 I 1
ATOM   4747 C CB  . ARG . . 87 ? -20.482 19.471 26.933 1.00  98.33 0 I 1
ATOM   4748 C CG  . ARG . . 87 ? -21.999 19.398 27.128 1.00  98.33 0 I 1
ATOM   4749 C CD  . ARG . . 87 ? -22.330 19.365 28.617 1.00  98.33 0 I 1
ATOM   4750 N NE  . ARG . . 87 ? -23.779 19.216 28.820 1.00  98.33 0 I 1
ATOM   4751 C CZ  . ARG . . 87 ? -24.398 19.215 29.983 1.00  98.33 0 I 1
ATOM   4752 N NH1 . ARG . . 87 ? -23.749 19.366 31.105 1.00  98.33 1 I 1
ATOM   4753 N NH2 . ARG . . 87 ? -25.691 19.060 30.036 1.00  98.33 0 I 1
ATOM   4754 H H   . ARG . . 87 ? -20.231 17.491 25.008 1.00  98.33 0 I 1
ATOM   4755 H HA  . ARG . . 87 ? -20.597 20.460 25.036 1.00  98.33 0 I 1
ATOM   4756 H HB2 . ARG . . 87 ? -20.096 20.349 27.450 1.00  98.33 0 I 1
ATOM   4757 H HB3 . ARG . . 87 ? -20.015 18.584 27.360 1.00  98.33 0 I 1
ATOM   4758 H HG2 . ARG . . 87 ? -22.387 18.492 26.663 1.00  98.33 0 I 1
ATOM   4759 H HG3 . ARG . . 87 ? -22.471 20.267 26.667 1.00  98.33 0 I 1
ATOM   4760 H HD2 . ARG . . 87 ? -21.979 20.290 29.074 1.00  98.33 0 I 1
ATOM   4761 H HD3 . ARG . . 87 ? -21.809 18.523 29.071 1.00  98.33 0 I 1
ATOM   4762 H HE  . ARG . . 87 ? -24.333 19.086 27.986 1.00  98.33 0 I 1
ATOM   4763 H HH11 . ARG . . 87 ? -22.742 19.435 31.063 1.00  98.33 0 I 1
ATOM   4764 H HH12 . ARG . . 87 ? -24.221 19.367 31.998 1.00  98.33 0 I 1
ATOM   4765 H HH21 . ARG . . 87 ? -26.204 18.931 29.176 1.00  98.33 0 I 1
ATOM   4766 H HH22 . ARG . . 87 ? -26.162 19.030 30.929 1.00  98.33 0 I 1
ATOM   4767 N N   . PHE . . 88 ? -18.191 20.967 25.175 1.00  98.08 0 I 1
ATOM   4768 C CA  . PHE . . 88 ? -16.792 21.327 25.051 1.00  98.08 0 I 1
ATOM   4769 C C   . PHE . . 88 ? -16.529 22.565 25.897 1.00  98.08 0 I 1
ATOM   4770 O O   . PHE . . 88 ? -17.424 23.386 26.117 1.00  98.08 0 I 1
ATOM   4771 C CB  . PHE . . 88 ? -16.416 21.532 23.578 1.00  98.08 0 I 1
ATOM   4772 C CG  . PHE . . 88 ? -17.290 22.538 22.859 1.00  98.08 0 I 1
ATOM   4773 C CD1 . PHE . . 88 ? -18.521 22.129 22.312 1.00  98.08 0 I 1
ATOM   4774 C CD2 . PHE . . 88 ? -16.913 23.889 22.796 1.00  98.08 0 I 1
ATOM   4775 C CE1 . PHE . . 88 ? -19.375 23.078 21.724 1.00  98.08 0 I 1
ATOM   4776 C CE2 . PHE . . 88 ? -17.743 24.828 22.164 1.00  98.08 0 I 1
ATOM   4777 C CZ  . PHE . . 88 ? -18.976 24.423 21.631 1.00  98.08 0 I 1
ATOM   4778 H H   . PHE . . 88 ? -18.843 21.734 25.257 1.00  98.08 0 I 1
ATOM   4779 H HA  . PHE . . 88 ? -16.185 20.513 25.448 1.00  98.08 0 I 1
ATOM   4780 H HB2 . PHE . . 88 ? -16.483 20.574 23.064 1.00  98.08 0 I 1
ATOM   4781 H HB3 . PHE . . 88 ? -15.377 21.856 23.523 1.00  98.08 0 I 1
ATOM   4782 H HD1 . PHE . . 88 ? -18.815 21.093 22.393 1.00  98.08 0 I 1
ATOM   4783 H HD2 . PHE . . 88 ? -15.976 24.208 23.229 1.00  98.08 0 I 1
ATOM   4784 H HE1 . PHE . . 88 ? -20.350 22.790 21.360 1.00  98.08 0 I 1
ATOM   4785 H HE2 . PHE . . 88 ? -17.428 25.859 22.095 1.00  98.08 0 I 1
ATOM   4786 H HZ  . PHE . . 88 ? -19.624 25.151 21.164 1.00  98.08 0 I 1
ATOM   4787 N N   . THR . . 89 ? -15.307 22.679 26.396 1.00  96.61 0 I 1
ATOM   4788 C CA  . THR . . 89 ? -14.862 23.825 27.188 1.00  96.61 0 I 1
ATOM   4789 C C   . THR . . 89 ? -13.480 24.269 26.730 1.00  96.61 0 I 1
ATOM   4790 O O   . THR . . 89 ? -12.757 23.525 26.069 1.00  96.61 0 I 1
ATOM   4791 C CB  . THR . . 89 ? -14.873 23.527 28.696 1.00  96.61 0 I 1
ATOM   4792 C CG2 . THR . . 89 ? -16.269 23.212 29.236 1.00  96.61 0 I 1
ATOM   4793 O OG1 . THR . . 89 ? -14.048 22.437 29.000 1.00  96.61 0 I 1
ATOM   4794 H H   . THR . . 89 ? -14.621 21.976 26.162 1.00  96.61 0 I 1
ATOM   4795 H HA  . THR . . 89 ? -15.534 24.665 27.014 1.00  96.61 0 I 1
ATOM   4796 H HB  . THR . . 89 ? -14.497 24.402 29.226 1.00  96.61 0 I 1
ATOM   4797 H HG1 . THR . . 89 ? -14.365 21.660 28.532 1.00  96.61 0 I 1
ATOM   4798 H HG21 . THR . . 89 ? -16.947 24.032 29.001 1.00  96.61 0 I 1
ATOM   4799 H HG22 . THR . . 89 ? -16.214 23.091 30.317 1.00  96.61 0 I 1
ATOM   4800 H HG23 . THR . . 89 ? -16.648 22.290 28.796 1.00  96.61 0 I 1
ATOM   4801 N N   . HIS . . 90 ? -13.125 25.506 27.063 1.00  95.17 0 I 1
ATOM   4802 C CA  . HIS . . 90 ? -11.779 26.037 26.893 1.00  95.17 0 I 1
ATOM   4803 C C   . HIS . . 90 ? -11.193 26.263 28.282 1.00  95.17 0 I 1
ATOM   4804 O O   . HIS . . 90 ? -11.739 27.045 29.061 1.00  95.17 0 I 1
ATOM   4805 C CB  . HIS . . 90 ? -11.846 27.323 26.063 1.00  95.17 0 I 1
ATOM   4806 C CG  . HIS . . 90 ? -10.518 28.010 25.909 1.00  95.17 0 I 1
ATOM   4807 C CD2 . HIS . . 90 ? -9.341 27.417 25.565 1.00  95.17 0 I 1
ATOM   4808 N ND1 . HIS . . 90 ? -10.310 29.377 26.089 1.00  95.17 0 I 1
ATOM   4809 C CE1 . HIS . . 90 ? -9.001 29.577 25.862 1.00  95.17 0 I 1
ATOM   4810 N NE2 . HIS . . 90 ? -8.403 28.418 25.548 1.00  95.17 0 I 1
ATOM   4811 H H   . HIS . . 90 ? -13.748 26.058 27.635 1.00  95.17 0 I 1
ATOM   4812 H HA  . HIS . . 90 ? -11.142 25.323 26.371 1.00  95.17 0 I 1
ATOM   4813 H HB2 . HIS . . 90 ? -12.223 27.095 25.066 1.00  95.17 0 I 1
ATOM   4814 H HB3 . HIS . . 90 ? -12.535 28.020 26.537 1.00  95.17 0 I 1
ATOM   4815 H HD2 . HIS . . 90 ? -9.168 26.375 25.342 1.00  95.17 0 I 1
ATOM   4816 H HE1 . HIS . . 90 ? -8.502 30.535 25.880 1.00  95.17 0 I 1
ATOM   4817 H HE2 . HIS . . 90 ? -7.441 28.322 25.253 1.00  95.17 0 I 1
ATOM   4818 N N   . LEU . . 91 ? -10.131 25.530 28.602 1.00  93.56 0 I 1
ATOM   4819 C CA  . LEU . . 91 ? -9.372 25.654 29.841 1.00  93.56 0 I 1
ATOM   4820 C C   . LEU . . 91 ? -7.898 25.697 29.439 1.00  93.56 0 I 1
ATOM   4821 O O   . LEU . . 91 ? -7.267 24.641 29.364 1.00  93.56 0 I 1
ATOM   4822 C CB  . LEU . . 91 ? -9.674 24.486 30.797 1.00  93.56 0 I 1
ATOM   4823 C CG  . LEU . . 91 ? -11.113 24.429 31.332 1.00  93.56 0 I 1
ATOM   4824 C CD1 . LEU . . 91 ? -11.308 23.152 32.150 1.00  93.56 0 I 1
ATOM   4825 C CD2 . LEU . . 91 ? -11.435 25.618 32.242 1.00  93.56 0 I 1
ATOM   4826 H H   . LEU . . 91 ? -9.728 24.934 27.894 1.00  93.56 0 I 1
ATOM   4827 H HA  . LEU . . 91 ? -9.627 26.584 30.350 1.00  93.56 0 I 1
ATOM   4828 H HB2 . LEU . . 91 ? -8.991 24.552 31.644 1.00  93.56 0 I 1
ATOM   4829 H HB3 . LEU . . 91 ? -9.451 23.553 30.279 1.00  93.56 0 I 1
ATOM   4830 H HG  . LEU . . 91 ? -11.819 24.412 30.502 1.00  93.56 0 I 1
ATOM   4831 H HD11 . LEU . . 91 ? -11.123 22.283 31.518 1.00  93.56 0 I 1
ATOM   4832 H HD12 . LEU . . 91 ? -12.334 23.096 32.512 1.00  93.56 0 I 1
ATOM   4833 H HD13 . LEU . . 91 ? -10.616 23.134 32.992 1.00  93.56 0 I 1
ATOM   4834 H HD21 . LEU . . 91 ? -10.707 25.674 33.053 1.00  93.56 0 I 1
ATOM   4835 H HD22 . LEU . . 91 ? -11.406 26.543 31.665 1.00  93.56 0 I 1
ATOM   4836 H HD23 . LEU . . 91 ? -12.437 25.504 32.655 1.00  93.56 0 I 1
ATOM   4837 N N   . PRO . . 92 ? -7.370 26.889 29.105 1.00  88.03 0 I 1
ATOM   4838 C CA  . PRO . . 92 ? -5.990 27.003 28.676 1.00  88.03 0 I 1
ATOM   4839 C C   . PRO . . 92 ? -5.068 26.502 29.787 1.00  88.03 0 I 1
ATOM   4840 O O   . PRO . . 92 ? -5.308 26.781 30.969 1.00  88.03 0 I 1
ATOM   4841 C CB  . PRO . . 92 ? -5.785 28.475 28.321 1.00  88.03 0 I 1
ATOM   4842 C CG  . PRO . . 92 ? -6.820 29.201 29.177 1.00  88.03 0 I 1
ATOM   4843 C CD  . PRO . . 92 ? -7.979 28.207 29.232 1.00  88.03 0 I 1
ATOM   4844 H HA  . PRO . . 92 ? -5.840 26.395 27.783 1.00  88.03 0 I 1
ATOM   4845 H HB2 . PRO . . 92 ? -4.769 28.815 28.522 1.00  88.03 0 I 1
ATOM   4846 H HB3 . PRO . . 92 ? -6.041 28.615 27.270 1.00  88.03 0 I 1
ATOM   4847 H HG2 . PRO . . 92 ? -6.420 29.355 30.178 1.00  88.03 0 I 1
ATOM   4848 H HG3 . PRO . . 92 ? -7.120 30.149 28.731 1.00  88.03 0 I 1
ATOM   4849 H HD2 . PRO . . 92 ? -8.659 28.375 28.397 1.00  88.03 0 I 1
ATOM   4850 H HD3 . PRO . . 92 ? -8.506 28.324 30.179 1.00  88.03 0 I 1
ATOM   4851 N N   . GLU . . 93 ? -4.045 25.730 29.422 1.00  77.31 0 I 1
ATOM   4852 C CA  . GLU . . 93 ? -3.048 25.294 30.396 1.00  77.31 0 I 1
ATOM   4853 C C   . GLU . . 93 ? -2.378 26.530 31.009 1.00  77.31 0 I 1
ATOM   4854 O O   . GLU . . 93 ? -2.056 27.494 30.313 1.00  77.31 0 I 1
ATOM   4855 C CB  . GLU . . 93 ? -2.040 24.308 29.783 1.00  77.31 0 I 1
ATOM   4856 C CG  . GLU . . 93 ? -2.652 22.896 29.709 1.00  77.31 0 I 1
ATOM   4857 C CD  . GLU . . 93 ? -1.724 21.822 29.115 1.00  77.31 0 I 1
ATOM   4858 O OE1 . GLU . . 93 ? -2.245 20.708 28.862 1.00  77.31 0 I 1
ATOM   4859 O OE2 . GLU . . 93 ? -0.514 22.087 28.952 1.00  77.31 -1 I 1
ATOM   4860 H H   . GLU . . 93 ? -3.873 25.566 28.440 1.00  77.31 0 I 1
ATOM   4861 H HA  . GLU . . 93 ? -3.568 24.780 31.205 1.00  77.31 0 I 1
ATOM   4862 H HB2 . GLU . . 93 ? -1.158 24.269 30.421 1.00  77.31 0 I 1
ATOM   4863 H HB3 . GLU . . 93 ? -1.746 24.646 28.789 1.00  77.31 0 I 1
ATOM   4864 H HG2 . GLU . . 93 ? -2.924 22.592 30.720 1.00  77.31 0 I 1
ATOM   4865 H HG3 . GLU . . 93 ? -3.574 22.943 29.130 1.00  77.31 0 I 1
ATOM   4866 N N   . ALA . . 94 ? -2.236 26.539 32.337 1.00  64.33 0 I 1
ATOM   4867 C CA  . ALA . . 94 ? -1.568 27.634 33.022 1.00  64.33 0 I 1
ATOM   4868 C C   . ALA . . 94 ? -0.098 27.656 32.578 1.00  64.33 0 I 1
ATOM   4869 O O   . ALA . . 94 ?  0.631 26.702 32.854 1.00  64.33 0 I 1
ATOM   4870 C CB  . ALA . . 94 ? -1.728 27.465 34.539 1.00  64.33 0 I 1
ATOM   4871 H H   . ALA . . 94 ? -2.478 25.712 32.863 1.00  64.33 0 I 1
ATOM   4872 H HA  . ALA . . 94 ? -2.033 28.573 32.724 1.00  64.33 0 I 1
ATOM   4873 H HB1 . ALA . . 94 ? -1.276 26.525 34.854 1.00  64.33 0 I 1
ATOM   4874 H HB2 . ALA . . 94 ? -2.786 27.472 34.801 1.00  64.33 0 I 1
ATOM   4875 H HB3 . ALA . . 94 ? -1.222 28.286 35.045 1.00  64.33 0 I 1
ATOM   4876 N N   . GLY . . 95 ?  0.290 28.718 31.867 1.00  48.30 0 I 1
ATOM   4877 C CA  . GLY . . 95 ?  1.683 28.983 31.499 1.00  48.30 0 I 1
ATOM   4878 C C   . GLY . . 95 ?  2.604 29.198 32.694 1.00  48.30 0 I 1
ATOM   4879 O O   . GLY . . 95 ?  2.103 29.506 33.804 1.00  48.30 0 I 1
ATOM   4880 O OXT . GLY . . 95 ?  3.824 29.111 32.443 1.00  48.30 -1 I 1
ATOM   4881 H H   . GLY . . 95 ? -0.412 29.384 31.580 1.00  48.30 0 I 1
ATOM   4882 H HA2 . GLY . . 95 ?  1.744 29.871 30.870 1.00  48.30 0 I 1
ATOM   4883 H HA3 . GLY . . 95 ?  2.076 28.133 30.941 1.00  48.30 0 I 1
ATOM   4884 N N   . THR . . 1 ? -17.987 -9.960 -15.278 1.00  82.44 0 J 1
ATOM   4885 C CA  . THR . . 1 ? -18.325 -11.151 -14.470 1.00  82.44 0 J 1
ATOM   4886 C C   . THR . . 1 ? -17.950 -12.400 -15.226 1.00  82.44 0 J 1
ATOM   4887 O O   . THR . . 1 ? -18.173 -12.441 -16.432 1.00  82.44 0 J 1
ATOM   4888 C CB  . THR . . 1 ? -19.817 -11.190 -14.147 1.00  82.44 0 J 1
ATOM   4889 C CG2 . THR . . 1 ? -20.189 -12.247 -13.109 1.00  82.44 0 J 1
ATOM   4890 O OG1 . THR . . 1 ? -20.143 -9.932 -13.619 1.00  82.44 0 J 1
ATOM   4891 H H   . THR . . 1 ? -18.368 -9.141 -14.827 1.00  82.44 0 J 1
ATOM   4892 H HA  . THR . . 1 ? -17.774 -11.119 -13.531 1.00  82.44 0 J 1
ATOM   4893 H HB  . THR . . 1 ? -20.395 -11.349 -15.057 1.00  82.44 0 J 1
ATOM   4894 H HG1 . THR . . 1 ? -21.001 -10.005 -13.194 1.00  82.44 0 J 1
ATOM   4895 H HG21 . THR . . 1 ? -21.244 -12.158 -12.851 1.00  82.44 0 J 1
ATOM   4896 H HG22 . THR . . 1 ? -20.030 -13.247 -13.512 1.00  82.44 0 J 1
ATOM   4897 H HG23 . THR . . 1 ? -19.586 -12.124 -12.209 1.00  82.44 0 J 1
ATOM   4898 H H2  . THR . . 1 ? -16.984 -9.865 -15.359 1.00  82.44 0 J 1
ATOM   4899 H H3  . THR . . 1 ? -18.385 -10.058 -16.202 1.00  82.44 0 J 1
ATOM   4900 N N   . ARG . . 2 ? -17.399 -13.394 -14.529 1.00  91.95 0 J 1
ATOM   4901 C CA  . ARG . . 2 ? -17.093 -14.722 -15.063 1.00  91.95 0 J 1
ATOM   4902 C C   . ARG . . 2 ? -17.722 -15.769 -14.152 1.00  91.95 0 J 1
ATOM   4903 O O   . ARG . . 2 ? -17.695 -15.612 -12.934 1.00  91.95 0 J 1
ATOM   4904 C CB  . ARG . . 2 ? -15.565 -14.877 -15.158 1.00  91.95 0 J 1
ATOM   4905 C CG  . ARG . . 2 ? -15.059 -16.273 -15.568 1.00  91.95 0 J 1
ATOM   4906 C CD  . ARG . . 2 ? -15.444 -16.676 -16.990 1.00  91.95 0 J 1
ATOM   4907 N NE  . ARG . . 2 ? -14.876 -15.746 -17.981 1.00  91.95 0 J 1
ATOM   4908 C CZ  . ARG . . 2 ? -15.489 -15.172 -18.998 1.00  91.95 0 J 1
ATOM   4909 N NH1 . ARG . . 2 ? -16.764 -15.294 -19.226 1.00  91.95 1 J 1
ATOM   4910 N NH2 . ARG . . 2 ? -14.810 -14.431 -19.824 1.00  91.95 0 J 1
ATOM   4911 H H   . ARG . . 2 ? -17.258 -13.293 -13.534 1.00  91.95 0 J 1
ATOM   4912 H HA  . ARG . . 2 ? -17.526 -14.838 -16.056 1.00  91.95 0 J 1
ATOM   4913 H HB2 . ARG . . 2 ? -15.179 -14.136 -15.858 1.00  91.95 0 J 1
ATOM   4914 H HB3 . ARG . . 2 ? -15.138 -14.647 -14.182 1.00  91.95 0 J 1
ATOM   4915 H HG2 . ARG . . 2 ? -15.455 -17.023 -14.884 1.00  91.95 0 J 1
ATOM   4916 H HG3 . ARG . . 2 ? -13.973 -16.292 -15.483 1.00  91.95 0 J 1
ATOM   4917 H HD2 . ARG . . 2 ? -16.529 -16.744 -17.067 1.00  91.95 0 J 1
ATOM   4918 H HD3 . ARG . . 2 ? -15.037 -17.670 -17.172 1.00  91.95 0 J 1
ATOM   4919 H HE  . ARG . . 2 ? -13.889 -15.553 -17.879 1.00  91.95 0 J 1
ATOM   4920 H HH11 . ARG . . 2 ? -17.330 -15.780 -18.545 1.00  91.95 0 J 1
ATOM   4921 H HH12 . ARG . . 2 ? -17.200 -14.743 -19.951 1.00  91.95 0 J 1
ATOM   4922 H HH21 . ARG . . 2 ? -15.218 -14.030 -20.655 1.00  91.95 0 J 1
ATOM   4923 H HH22 . ARG . . 2 ? -13.817 -14.321 -19.677 1.00  91.95 0 J 1
ATOM   4924 N N   . GLU . . 3 ? -18.284 -16.808 -14.748 1.00  98.29 0 J 1
ATOM   4925 C CA  . GLU . . 3 ? -18.760 -17.990 -14.034 1.00  98.29 0 J 1
ATOM   4926 C C   . GLU . . 3 ? -18.095 -19.231 -14.623 1.00  98.29 0 J 1
ATOM   4927 O O   . GLU . . 3 ? -17.966 -19.352 -15.844 1.00  98.29 0 J 1
ATOM   4928 C CB  . GLU . . 3 ? -20.289 -18.098 -14.102 1.00  98.29 0 J 1
ATOM   4929 C CG  . GLU . . 3 ? -20.987 -16.914 -13.419 1.00  98.29 0 J 1
ATOM   4930 C CD  . GLU . . 3 ? -22.512 -17.076 -13.409 1.00  98.29 0 J 1
ATOM   4931 O OE1 . GLU . . 3 ? -23.100 -16.900 -12.318 1.00  98.29 0 J 1
ATOM   4932 O OE2 . GLU . . 3 ? -23.082 -17.309 -14.500 1.00  98.29 -1 J 1
ATOM   4933 H H   . GLU . . 3 ? -18.317 -16.843 -15.757 1.00  98.29 0 J 1
ATOM   4934 H HA  . GLU . . 3 ? -18.476 -17.930 -12.984 1.00  98.29 0 J 1
ATOM   4935 H HB2 . GLU . . 3 ? -20.597 -18.153 -15.146 1.00  98.29 0 J 1
ATOM   4936 H HB3 . GLU . . 3 ? -20.592 -19.013 -13.595 1.00  98.29 0 J 1
ATOM   4937 H HG2 . GLU . . 3 ? -20.736 -15.991 -13.942 1.00  98.29 0 J 1
ATOM   4938 H HG3 . GLU . . 3 ? -20.616 -16.831 -12.398 1.00  98.29 0 J 1
ATOM   4939 N N   . CYS . . 4 ? -17.667 -20.141 -13.757 1.00  98.83 0 J 1
ATOM   4940 C CA  . CYS . . 4 ? -16.943 -21.350 -14.118 1.00  98.83 0 J 1
ATOM   4941 C C   . CYS . . 4 ? -17.619 -22.579 -13.521 1.00  98.83 0 J 1
ATOM   4942 O O   . CYS . . 4 ? -18.326 -22.502 -12.516 1.00  98.83 0 J 1
ATOM   4943 C CB  . CYS . . 4 ? -15.490 -21.224 -13.651 1.00  98.83 0 J 1
ATOM   4944 S SG  . CYS . . 4 ? -14.596 -19.859 -14.425 1.00  98.83 0 J 1
ATOM   4945 H H   . CYS . . 4 ? -17.809 -19.972 -12.772 1.00  98.83 0 J 1
ATOM   4946 H HA  . CYS . . 4 ? -16.939 -21.470 -15.202 1.00  98.83 0 J 1
ATOM   4947 H HB2 . CYS . . 4 ? -14.954 -22.149 -13.868 1.00  98.83 0 J 1
ATOM   4948 H HB3 . CYS . . 4 ? -15.478 -21.074 -12.572 1.00  98.83 0 J 1
ATOM   4949 N N   . ILE . . 5 ? -17.383 -23.734 -14.139 1.00  98.84 0 J 1
ATOM   4950 C CA  . ILE . . 5 ? -17.749 -25.012 -13.534 1.00  98.84 0 J 1
ATOM   4951 C C   . ILE . . 5 ? -16.798 -25.269 -12.375 1.00  98.84 0 J 1
ATOM   4952 O O   . ILE . . 5 ? -15.580 -25.175 -12.540 1.00  98.84 0 J 1
ATOM   4953 C CB  . ILE . . 5 ? -17.702 -26.148 -14.566 1.00  98.84 0 J 1
ATOM   4954 C CG1 . ILE . . 5 ? -18.610 -25.832 -15.769 1.00  98.84 0 J 1
ATOM   4955 C CG2 . ILE . . 5 ? -18.066 -27.499 -13.923 1.00  98.84 0 J 1
ATOM   4956 C CD1 . ILE . . 5 ? -20.111 -25.711 -15.468 1.00  98.84 0 J 1
ATOM   4957 H H   . ILE . . 5 ? -16.769 -23.752 -14.941 1.00  98.84 0 J 1
ATOM   4958 H HA  . ILE . . 5 ? -18.762 -24.944 -13.137 1.00  98.84 0 J 1
ATOM   4959 H HB  . ILE . . 5 ? -16.683 -26.232 -14.943 1.00  98.84 0 J 1
ATOM   4960 H HG12 . ILE . . 5 ? -18.277 -24.915 -16.257 1.00  98.84 0 J 1
ATOM   4961 H HG13 . ILE . . 5 ? -18.469 -26.629 -16.499 1.00  98.84 0 J 1
ATOM   4962 H HG21 . ILE . . 5 ? -19.011 -27.421 -13.385 1.00  98.84 0 J 1
ATOM   4963 H HG22 . ILE . . 5 ? -18.170 -28.258 -14.698 1.00  98.84 0 J 1
ATOM   4964 H HG23 . ILE . . 5 ? -17.289 -27.812 -13.226 1.00  98.84 0 J 1
ATOM   4965 H HD11 . ILE . . 5 ? -20.486 -26.630 -15.018 1.00  98.84 0 J 1
ATOM   4966 H HD12 . ILE . . 5 ? -20.291 -24.868 -14.801 1.00  98.84 0 J 1
ATOM   4967 H HD13 . ILE . . 5 ? -20.650 -25.540 -16.401 1.00  98.84 0 J 1
ATOM   4968 N N   . TYR . . 6 ? -17.362 -25.602 -11.222 1.00  98.81 0 J 1
ATOM   4969 C CA  . TYR . . 6 ? -16.615 -25.941 -10.024 1.00  98.81 0 J 1
ATOM   4970 C C   . TYR . . 6 ? -16.586 -27.453 -9.834 1.00  98.81 0 J 1
ATOM   4971 O O   . TYR . . 6 ? -17.614 -28.125 -9.954 1.00  98.81 0 J 1
ATOM   4972 C CB  . TYR . . 6 ? -17.245 -25.249 -8.819 1.00  98.81 0 J 1
ATOM   4973 C CG  . TYR . . 6 ? -16.463 -25.465 -7.543 1.00  98.81 0 J 1
ATOM   4974 C CD1 . TYR . . 6 ? -16.880 -26.454 -6.634 1.00  98.81 0 J 1
ATOM   4975 C CD2 . TYR . . 6 ? -15.301 -24.712 -7.282 1.00  98.81 0 J 1
ATOM   4976 C CE1 . TYR . . 6 ? -16.141 -26.674 -5.459 1.00  98.81 0 J 1
ATOM   4977 C CE2 . TYR . . 6 ? -14.565 -24.930 -6.102 1.00  98.81 0 J 1
ATOM   4978 C CZ  . TYR . . 6 ? -14.988 -25.915 -5.185 1.00  98.81 0 J 1
ATOM   4979 O OH  . TYR . . 6 ? -14.299 -26.141 -4.036 1.00  98.81 0 J 1
ATOM   4980 H H   . TYR . . 6 ? -18.367 -25.690 -11.182 1.00  98.81 0 J 1
ATOM   4981 H HA  . TYR . . 6 ? -15.594 -25.574 -10.114 1.00  98.81 0 J 1
ATOM   4982 H HB2 . TYR . . 6 ? -17.314 -24.182 -9.031 1.00  98.81 0 J 1
ATOM   4983 H HB3 . TYR . . 6 ? -18.262 -25.617 -8.682 1.00  98.81 0 J 1
ATOM   4984 H HD1 . TYR . . 6 ? -17.758 -27.050 -6.839 1.00  98.81 0 J 1
ATOM   4985 H HD2 . TYR . . 6 ? -14.969 -23.961 -7.984 1.00  98.81 0 J 1
ATOM   4986 H HE1 . TYR . . 6 ? -16.444 -27.433 -4.752 1.00  98.81 0 J 1
ATOM   4987 H HE2 . TYR . . 6 ? -13.686 -24.334 -5.906 1.00  98.81 0 J 1
ATOM   4988 H HH  . TYR . . 6 ? -13.548 -25.550 -3.952 1.00  98.81 0 J 1
ATOM   4989 N N   . TYR . . 7 ? -15.414 -27.983 -9.502 1.00  98.81 0 J 1
ATOM   4990 C CA  . TYR . . 7 ? -15.250 -29.370 -9.089 1.00  98.81 0 J 1
ATOM   4991 C C   . TYR . . 7 ? -14.086 -29.489 -8.112 1.00  98.81 0 J 1
ATOM   4992 O O   . TYR . . 7 ? -13.040 -28.874 -8.318 1.00  98.81 0 J 1
ATOM   4993 C CB  . TYR . . 7 ? -15.030 -30.275 -10.308 1.00  98.81 0 J 1
ATOM   4994 C CG  . TYR . . 7 ? -14.966 -31.750 -9.959 1.00  98.81 0 J 1
ATOM   4995 C CD1 . TYR . . 7 ? -13.723 -32.367 -9.716 1.00  98.81 0 J 1
ATOM   4996 C CD2 . TYR . . 7 ? -16.155 -32.494 -9.838 1.00  98.81 0 J 1
ATOM   4997 C CE1 . TYR . . 7 ? -13.672 -33.727 -9.359 1.00  98.81 0 J 1
ATOM   4998 C CE2 . TYR . . 7 ? -16.108 -33.856 -9.489 1.00  98.81 0 J 1
ATOM   4999 C CZ  . TYR . . 7 ? -14.861 -34.476 -9.251 1.00  98.81 0 J 1
ATOM   5000 O OH  . TYR . . 7 ? -14.809 -35.791 -8.922 1.00  98.81 0 J 1
ATOM   5001 H H   . TYR . . 7 ? -14.623 -27.365 -9.393 1.00  98.81 0 J 1
ATOM   5002 H HA  . TYR . . 7 ? -16.161 -29.689 -8.585 1.00  98.81 0 J 1
ATOM   5003 H HB2 . TYR . . 7 ? -15.842 -30.121 -11.020 1.00  98.81 0 J 1
ATOM   5004 H HB3 . TYR . . 7 ? -14.099 -29.991 -10.798 1.00  98.81 0 J 1
ATOM   5005 H HD1 . TYR . . 7 ? -12.806 -31.800 -9.780 1.00  98.81 0 J 1
ATOM   5006 H HD2 . TYR . . 7 ? -17.106 -32.007 -10.004 1.00  98.81 0 J 1
ATOM   5007 H HE1 . TYR . . 7 ? -12.726 -34.209 -9.162 1.00  98.81 0 J 1
ATOM   5008 H HE2 . TYR . . 7 ? -17.021 -34.424 -9.394 1.00  98.81 0 J 1
ATOM   5009 H HH  . TYR . . 7 ? -15.677 -36.200 -8.904 1.00  98.81 0 J 1
ATOM   5010 N N   . ASN . . 8 ? -14.243 -30.318 -7.085 1.00  98.63 0 J 1
ATOM   5011 C CA  . ASN . . 8 ? -13.197 -30.622 -6.124 1.00  98.63 0 J 1
ATOM   5012 C C   . ASN . . 8 ? -13.214 -32.115 -5.772 1.00  98.63 0 J 1
ATOM   5013 O O   . ASN . . 8 ? -14.123 -32.576 -5.082 1.00  98.63 0 J 1
ATOM   5014 C CB  . ASN . . 8 ? -13.404 -29.730 -4.887 1.00  98.63 0 J 1
ATOM   5015 C CG  . ASN . . 8 ? -12.257 -29.844 -3.907 1.00  98.63 0 J 1
ATOM   5016 N ND2 . ASN . . 8 ? -12.344 -29.183 -2.783 1.00  98.63 0 J 1
ATOM   5017 O OD1 . ASN . . 8 ? -11.244 -30.471 -4.187 1.00  98.63 0 J 1
ATOM   5018 H H   . ASN . . 8 ? -15.136 -30.773 -6.967 1.00  98.63 0 J 1
ATOM   5019 H HA  . ASN . . 8 ? -12.225 -30.396 -6.562 1.00  98.63 0 J 1
ATOM   5020 H HB2 . ASN . . 8 ? -13.474 -28.688 -5.198 1.00  98.63 0 J 1
ATOM   5021 H HB3 . ASN . . 8 ? -14.334 -29.994 -4.384 1.00  98.63 0 J 1
ATOM   5022 H HD21 . ASN . . 8 ? -11.520 -29.043 -2.215 1.00  98.63 0 J 1
ATOM   5023 H HD22 . ASN . . 8 ? -13.200 -28.721 -2.513 1.00  98.63 0 J 1
ATOM   5024 N N   . ALA . . 9 ? -12.203 -32.871 -6.205 1.00  97.59 0 J 1
ATOM   5025 C CA  . ALA . . 9 ? -12.056 -34.278 -5.827 1.00  97.59 0 J 1
ATOM   5026 C C   . ALA . . 9 ? -11.900 -34.455 -4.304 1.00  97.59 0 J 1
ATOM   5027 O O   . ALA . . 9 ? -12.432 -35.405 -3.735 1.00  97.59 0 J 1
ATOM   5028 C CB  . ALA . . 9 ? -10.855 -34.861 -6.575 1.00  97.59 0 J 1
ATOM   5029 H H   . ALA . . 9 ? -11.508 -32.474 -6.822 1.00  97.59 0 J 1
ATOM   5030 H HA  . ALA . . 9 ? -12.949 -34.822 -6.133 1.00  97.59 0 J 1
ATOM   5031 H HB1 . ALA . . 9 ? -10.742 -35.916 -6.324 1.00  97.59 0 J 1
ATOM   5032 H HB2 . ALA . . 9 ? -9.942 -34.334 -6.298 1.00  97.59 0 J 1
ATOM   5033 H HB3 . ALA . . 9 ? -11.009 -34.775 -7.652 1.00  97.59 0 J 1
ATOM   5034 N N   . ASN . . 10 ? -11.265 -33.489 -3.633 1.00  96.62 0 J 1
ATOM   5035 C CA  . ASN . . 10 ? -10.959 -33.516 -2.200 1.00  96.62 0 J 1
ATOM   5036 C C   . ASN . . 10 ? -12.022 -32.808 -1.339 1.00  96.62 0 J 1
ATOM   5037 O O   . ASN . . 10 ? -11.734 -32.352 -0.234 1.00  96.62 0 J 1
ATOM   5038 C CB  . ASN . . 10 ? -9.550 -32.940 -1.993 1.00  96.62 0 J 1
ATOM   5039 C CG  . ASN . . 10 ? -8.460 -33.789 -2.614 1.00  96.62 0 J 1
ATOM   5040 N ND2 . ASN . . 10 ? -7.302 -33.218 -2.828 1.00  96.62 0 J 1
ATOM   5041 O OD1 . ASN . . 10 ? -8.621 -34.958 -2.920 1.00  96.62 0 J 1
ATOM   5042 H H   . ASN . . 10 ? -10.927 -32.695 -4.158 1.00  96.62 0 J 1
ATOM   5043 H HA  . ASN . . 10 ? -10.945 -34.553 -1.868 1.00  96.62 0 J 1
ATOM   5044 H HB2 . ASN . . 10 ? -9.505 -31.935 -2.414 1.00  96.62 0 J 1
ATOM   5045 H HB3 . ASN . . 10 ? -9.328 -32.866 -0.928 1.00  96.62 0 J 1
ATOM   5046 H HD21 . ASN . . 10 ? -6.565 -33.834 -3.142 1.00  96.62 0 J 1
ATOM   5047 H HD22 . ASN . . 10 ? -7.155 -32.253 -2.574 1.00  96.62 0 J 1
ATOM   5048 N N   . TRP . . 11 ? -13.258 -32.702 -1.833 1.00  97.09 0 J 1
ATOM   5049 C CA  . TRP . . 11 ? -14.327 -31.924 -1.198 1.00  97.09 0 J 1
ATOM   5050 C C   . TRP . . 11 ? -14.663 -32.349  0.237 1.00  97.09 0 J 1
ATOM   5051 O O   . TRP . . 11 ? -14.978 -31.490  1.057 1.00  97.09 0 J 1
ATOM   5052 C CB  . TRP . . 11 ? -15.578 -32.015 -2.068 1.00  97.09 0 J 1
ATOM   5053 C CG  . TRP . . 11 ? -16.209 -33.374 -2.150 1.00  97.09 0 J 1
ATOM   5054 C CD1 . TRP . . 11 ? -15.808 -34.398 -2.937 1.00  97.09 0 J 1
ATOM   5055 C CD2 . TRP . . 11 ? -17.304 -33.902 -1.340 1.00  97.09 0 J 1
ATOM   5056 C CE2 . TRP . . 11 ? -17.537 -35.256 -1.724 1.00  97.09 0 J 1
ATOM   5057 C CE3 . TRP . . 11 ? -18.091 -33.386 -0.288 1.00  97.09 0 J 1
ATOM   5058 N NE1 . TRP . . 11 ? -16.595 -35.507 -2.696 1.00  97.09 0 J 1
ATOM   5059 C CZ2 . TRP . . 11 ? -18.498 -36.059 -1.099 1.00  97.09 0 J 1
ATOM   5060 C CZ3 . TRP . . 11 ? -19.060 -34.185  0.349 1.00  97.09 0 J 1
ATOM   5061 C CH2 . TRP . . 11 ? -19.262 -35.519 -0.051 1.00  97.09 0 J 1
ATOM   5062 H H   . TRP . . 11 ? -13.439 -33.096 -2.745 1.00  97.09 0 J 1
ATOM   5063 H HA  . TRP . . 11 ? -14.012 -30.882 -1.152 1.00  97.09 0 J 1
ATOM   5064 H HB2 . TRP . . 11 ? -15.318 -31.668 -3.067 1.00  97.09 0 J 1
ATOM   5065 H HB3 . TRP . . 11 ? -16.319 -31.323 -1.667 1.00  97.09 0 J 1
ATOM   5066 H HD1 . TRP . . 11 ? -14.973 -34.364 -3.621 1.00  97.09 0 J 1
ATOM   5067 H HE1 . TRP . . 11 ? -16.403 -36.422 -3.079 1.00  97.09 0 J 1
ATOM   5068 H HE3 . TRP . . 11 ? -17.918 -32.375  0.047 1.00  97.09 0 J 1
ATOM   5069 H HZ2 . TRP . . 11 ? -18.597 -37.102 -1.364 1.00  97.09 0 J 1
ATOM   5070 H HZ3 . TRP . . 11 ? -19.631 -33.780  1.172 1.00  97.09 0 J 1
ATOM   5071 H HH2 . TRP . . 11 ? -19.968 -36.146  0.474 1.00  97.09 0 J 1
ATOM   5072 N N   . GLU . . 12 ? -14.569 -33.642  0.566 1.00  96.04 0 J 1
ATOM   5073 C CA  . GLU . . 12 ? -14.811 -34.132  1.931 1.00  96.04 0 J 1
ATOM   5074 C C   . GLU . . 12 ? -13.741 -33.625  2.903 1.00  96.04 0 J 1
ATOM   5075 O O   . GLU . . 12 ? -14.060 -33.154  3.998 1.00  96.04 0 J 1
ATOM   5076 C CB  . GLU . . 12 ? -14.831 -35.671  1.974 1.00  96.04 0 J 1
ATOM   5077 C CG  . GLU . . 12 ? -15.990 -36.277  1.175 1.00  96.04 0 J 1
ATOM   5078 C CD  . GLU . . 12 ? -16.128 -37.801  1.333 1.00  96.04 0 J 1
ATOM   5079 O OE1 . GLU . . 12 ? -17.227 -38.320  1.030 1.00  96.04 0 J 1
ATOM   5080 O OE2 . GLU . . 12 ? -15.144 -38.448  1.758 1.00  96.04 -1 J 1
ATOM   5081 H H   . GLU . . 12 ? -14.376 -34.311 -0.165 1.00  96.04 0 J 1
ATOM   5082 H HA  . GLU . . 12 ? -15.775 -33.762  2.280 1.00  96.04 0 J 1
ATOM   5083 H HB2 . GLU . . 12 ? -14.930 -35.980  3.015 1.00  96.04 0 J 1
ATOM   5084 H HB3 . GLU . . 12 ? -13.886 -36.053  1.587 1.00  96.04 0 J 1
ATOM   5085 H HG2 . GLU . . 12 ? -16.913 -35.798  1.503 1.00  96.04 0 J 1
ATOM   5086 H HG3 . GLU . . 12 ? -15.822 -36.053  0.122 1.00  96.04 0 J 1
ATOM   5087 N N   . LEU . . 13 ? -12.474 -33.689  2.484 1.00  92.35 0 J 1
ATOM   5088 C CA  . LEU . . 13 ? -11.326 -33.261  3.283 1.00  92.35 0 J 1
ATOM   5089 C C   . LEU . . 13 ? -11.311 -31.737  3.453 1.00  92.35 0 J 1
ATOM   5090 O O   . LEU . . 13 ? -11.113 -31.236  4.558 1.00  92.35 0 J 1
ATOM   5091 C CB  . LEU . . 13 ? -10.043 -33.775  2.602 1.00  92.35 0 J 1
ATOM   5092 C CG  . LEU . . 13 ? -8.761 -33.542  3.424 1.00  92.35 0 J 1
ATOM   5093 C CD1 . LEU . . 13 ? -8.743 -34.395  4.696 1.00  92.35 0 J 1
ATOM   5094 C CD2 . LEU . . 13 ? -7.537 -33.900  2.585 1.00  92.35 0 J 1
ATOM   5095 H H   . LEU . . 13 ? -12.303 -34.003  1.540 1.00  92.35 0 J 1
ATOM   5096 H HA  . LEU . . 13 ? -11.418 -33.706  4.273 1.00  92.35 0 J 1
ATOM   5097 H HB2 . LEU . . 13 ? -9.935 -33.270  1.643 1.00  92.35 0 J 1
ATOM   5098 H HB3 . LEU . . 13 ? -10.142 -34.843  2.407 1.00  92.35 0 J 1
ATOM   5099 H HG  . LEU . . 13 ? -8.686 -32.490  3.701 1.00  92.35 0 J 1
ATOM   5100 H HD11 . LEU . . 13 ? -9.537 -34.077  5.371 1.00  92.35 0 J 1
ATOM   5101 H HD12 . LEU . . 13 ? -8.871 -35.447  4.440 1.00  92.35 0 J 1
ATOM   5102 H HD13 . LEU . . 13 ? -7.786 -34.263  5.202 1.00  92.35 0 J 1
ATOM   5103 H HD21 . LEU . . 13 ? -7.510 -33.283  1.686 1.00  92.35 0 J 1
ATOM   5104 H HD22 . LEU . . 13 ? -6.625 -33.706  3.151 1.00  92.35 0 J 1
ATOM   5105 H HD23 . LEU . . 13 ? -7.563 -34.950  2.294 1.00  92.35 0 J 1
ATOM   5106 N N   . GLU . . 14 ? -11.575 -31.009  2.368 1.00  93.70 0 J 1
ATOM   5107 C CA  . GLU . . 14 ? -11.579 -29.542  2.331 1.00  93.70 0 J 1
ATOM   5108 C C   . GLU . . 14 ? -12.903 -28.928  2.820 1.00  93.70 0 J 1
ATOM   5109 O O   . GLU . . 14 ? -13.003 -27.711  2.972 1.00  93.70 0 J 1
ATOM   5110 C CB  . GLU . . 14 ? -11.223 -29.066  0.913 1.00  93.70 0 J 1
ATOM   5111 C CG  . GLU . . 14 ? -9.773 -29.407  0.520 1.00  93.70 0 J 1
ATOM   5112 C CD  . GLU . . 14 ? -9.450 -29.023 -0.933 1.00  93.70 0 J 1
ATOM   5113 O OE1 . GLU . . 14 ? -8.587 -29.668 -1.570 1.00  93.70 0 J 1
ATOM   5114 O OE2 . GLU . . 14 ? -10.104 -28.131 -1.519 1.00  93.70 -1 J 1
ATOM   5115 H H   . GLU . . 14 ? -11.692 -31.497  1.492 1.00  93.70 0 J 1
ATOM   5116 H HA  . GLU . . 14 ? -10.807 -29.172  3.006 1.00  93.70 0 J 1
ATOM   5117 H HB2 . GLU . . 14 ? -11.914 -29.518  0.201 1.00  93.70 0 J 1
ATOM   5118 H HB3 . GLU . . 14 ? -11.337 -27.983  0.869 1.00  93.70 0 J 1
ATOM   5119 H HG2 . GLU . . 14 ? -9.611 -30.479  0.642 1.00  93.70 0 J 1
ATOM   5120 H HG3 . GLU . . 14 ? -9.093 -28.885  1.191 1.00  93.70 0 J 1
ATOM   5121 N N   . ARG . . 15 ? -13.918 -29.757  3.107 1.00  95.15 0 J 1
ATOM   5122 C CA  . ARG . . 15 ? -15.269 -29.343  3.527 1.00  95.15 0 J 1
ATOM   5123 C C   . ARG . . 15 ? -15.923 -28.361  2.549 1.00  95.15 0 J 1
ATOM   5124 O O   . ARG . . 15 ? -16.553 -27.385  2.957 1.00  95.15 0 J 1
ATOM   5125 C CB  . ARG . . 15 ? -15.255 -28.812  4.967 1.00  95.15 0 J 1
ATOM   5126 C CG  . ARG . . 15 ? -14.685 -29.818  5.967 1.00  95.15 0 J 1
ATOM   5127 C CD  . ARG . . 15 ? -14.719 -29.178  7.352 1.00  95.15 0 J 1
ATOM   5128 N NE  . ARG . . 15 ? -14.224 -30.113  8.371 1.00  95.15 0 J 1
ATOM   5129 C CZ  . ARG . . 15 ? -14.080 -29.851  9.655 1.00  95.15 0 J 1
ATOM   5130 N NH1 . ARG . . 15 ? -14.381 -28.682 10.153 1.00  95.15 1 J 1
ATOM   5131 N NH2 . ARG . . 15 ? -13.622 -30.763 10.463 1.00  95.15 0 J 1
ATOM   5132 H H   . ARG . . 15 ? -13.762 -30.737  2.922 1.00  95.15 0 J 1
ATOM   5133 H HA  . ARG . . 15 ? -15.897 -30.234  3.495 1.00  95.15 0 J 1
ATOM   5134 H HB2 . ARG . . 15 ? -14.669 -27.893  5.004 1.00  95.15 0 J 1
ATOM   5135 H HB3 . ARG . . 15 ? -16.279 -28.574  5.259 1.00  95.15 0 J 1
ATOM   5136 H HG2 . ARG . . 15 ? -15.289 -30.725  5.957 1.00  95.15 0 J 1
ATOM   5137 H HG3 . ARG . . 15 ? -13.654 -30.064  5.712 1.00  95.15 0 J 1
ATOM   5138 H HD2 . ARG . . 15 ? -14.092 -28.286  7.334 1.00  95.15 0 J 1
ATOM   5139 H HD3 . ARG . . 15 ? -15.745 -28.892  7.582 1.00  95.15 0 J 1
ATOM   5140 H HE  . ARG . . 15 ? -13.915 -31.011  8.027 1.00  95.15 0 J 1
ATOM   5141 H HH11 . ARG . . 15 ? -14.679 -27.966  9.505 1.00  95.15 0 J 1
ATOM   5142 H HH12 . ARG . . 15 ? -14.208 -28.462 11.123 1.00  95.15 0 J 1
ATOM   5143 H HH21 . ARG . . 15 ? -13.460 -30.549 11.436 1.00  95.15 0 J 1
ATOM   5144 H HH22 . ARG . . 15 ? -13.332 -31.651 10.077 1.00  95.15 0 J 1
ATOM   5145 N N   . THR . . 16 ? -15.791 -28.640  1.257 1.00  96.44 0 J 1
ATOM   5146 C CA  . THR . . 16 ? -16.404 -27.862  0.174 1.00  96.44 0 J 1
ATOM   5147 C C   . THR . . 16 ? -17.542 -28.639 -0.479 1.00  96.44 0 J 1
ATOM   5148 O O   . THR . . 16 ? -17.789 -29.806 -0.175 1.00  96.44 0 J 1
ATOM   5149 C CB  . THR . . 16 ? -15.368 -27.422 -0.878 1.00  96.44 0 J 1
ATOM   5150 C CG2 . THR . . 16 ? -14.161 -26.724 -0.254 1.00  96.44 0 J 1
ATOM   5151 O OG1 . THR . . 16 ? -14.908 -28.516 -1.642 1.00  96.44 0 J 1
ATOM   5152 H H   . THR . . 16 ? -15.313 -29.497  1.017 1.00  96.44 0 J 1
ATOM   5153 H HA  . THR . . 16 ? -16.836 -26.950  0.589 1.00  96.44 0 J 1
ATOM   5154 H HB  . THR . . 16 ? -15.845 -26.715 -1.557 1.00  96.44 0 J 1
ATOM   5155 H HG1 . THR . . 16 ? -15.588 -28.760 -2.274 1.00  96.44 0 J 1
ATOM   5156 H HG21 . THR . . 16 ? -13.582 -27.430  0.339 1.00  96.44 0 J 1
ATOM   5157 H HG22 . THR . . 16 ? -13.521 -26.328 -1.043 1.00  96.44 0 J 1
ATOM   5158 H HG23 . THR . . 16 ? -14.490 -25.904  0.384 1.00  96.44 0 J 1
ATOM   5159 N N   . ASN . . 17 ? -18.225 -28.016 -1.440 1.00  97.08 0 J 1
ATOM   5160 C CA  . ASN . . 17 ? -19.038 -28.773 -2.389 1.00  97.08 0 J 1
ATOM   5161 C C   . ASN . . 17 ? -18.131 -29.672 -3.246 1.00  97.08 0 J 1
ATOM   5162 O O   . ASN . . 17 ? -16.978 -29.322 -3.501 1.00  97.08 0 J 1
ATOM   5163 C CB  . ASN . . 17 ? -19.856 -27.794 -3.248 1.00  97.08 0 J 1
ATOM   5164 C CG  . ASN . . 17 ? -20.837 -26.982 -2.422 1.00  97.08 0 J 1
ATOM   5165 N ND2 . ASN . . 17 ? -21.037 -25.729 -2.759 1.00  97.08 0 J 1
ATOM   5166 O OD1 . ASN . . 17 ? -21.434 -27.449 -1.469 1.00  97.08 0 J 1
ATOM   5167 H H   . ASN . . 17 ? -17.994 -27.058 -1.660 1.00  97.08 0 J 1
ATOM   5168 H HA  . ASN . . 17 ? -19.723 -29.413 -1.834 1.00  97.08 0 J 1
ATOM   5169 H HB2 . ASN . . 17 ? -20.427 -28.348 -3.991 1.00  97.08 0 J 1
ATOM   5170 H HB3 . ASN . . 17 ? -19.176 -27.126 -3.776 1.00  97.08 0 J 1
ATOM   5171 H HD21 . ASN . . 17 ? -20.548 -25.321 -3.543 1.00  97.08 0 J 1
ATOM   5172 H HD22 . ASN . . 17 ? -21.678 -25.208 -2.177 1.00  97.08 0 J 1
ATOM   5173 N N   . GLN . . 18 ? -18.648 -30.805 -3.723 1.00  97.95 0 J 1
ATOM   5174 C CA  . GLN . . 18 ? -17.940 -31.632 -4.709 1.00  97.95 0 J 1
ATOM   5175 C C   . GLN . . 18 ? -17.970 -31.002 -6.097 1.00  97.95 0 J 1
ATOM   5176 O O   . GLN . . 18 ? -16.981 -31.026 -6.823 1.00  97.95 0 J 1
ATOM   5177 C CB  . GLN . . 18 ? -18.572 -33.026 -4.761 1.00  97.95 0 J 1
ATOM   5178 C CG  . GLN . . 18 ? -17.788 -33.939 -5.717 1.00  97.95 0 J 1
ATOM   5179 C CD  . GLN . . 18 ? -18.306 -35.366 -5.726 1.00  97.95 0 J 1
ATOM   5180 N NE2 . GLN . . 18 ? -17.454 -36.332 -5.997 1.00  97.95 0 J 1
ATOM   5181 O OE1 . GLN . . 18 ? -19.480 -35.645 -5.544 1.00  97.95 0 J 1
ATOM   5182 H H   . GLN . . 18 ? -19.556 -31.107 -3.400 1.00  97.95 0 J 1
ATOM   5183 H HA  . GLN . . 18 ? -16.893 -31.735 -4.425 1.00  97.95 0 J 1
ATOM   5184 H HB2 . GLN . . 18 ? -19.606 -32.949 -5.099 1.00  97.95 0 J 1
ATOM   5185 H HB3 . GLN . . 18 ? -18.571 -33.465 -3.763 1.00  97.95 0 J 1
ATOM   5186 H HG2 . GLN . . 18 ? -17.858 -33.564 -6.739 1.00  97.95 0 J 1
ATOM   5187 H HG3 . GLN . . 18 ? -16.735 -33.939 -5.435 1.00  97.95 0 J 1
ATOM   5188 H HE21 . GLN . . 18 ? -16.469 -36.124 -6.081 1.00  97.95 0 J 1
ATOM   5189 H HE22 . GLN . . 18 ? -17.818 -37.272 -5.938 1.00  97.95 0 J 1
ATOM   5190 N N   . SER . . 19 ? -19.126 -30.472 -6.479 1.00  98.27 0 J 1
ATOM   5191 C CA  . SER . . 19 ? -19.377 -29.894 -7.789 1.00  98.27 0 J 1
ATOM   5192 C C   . SER . . 19 ? -20.365 -28.742 -7.682 1.00  98.27 0 J 1
ATOM   5193 O O   . SER . . 19 ? -21.073 -28.594 -6.681 1.00  98.27 0 J 1
ATOM   5194 C CB  . SER . . 19 ? -19.884 -30.970 -8.757 1.00  98.27 0 J 1
ATOM   5195 O OG  . SER . . 19 ? -21.099 -31.541 -8.304 1.00  98.27 0 J 1
ATOM   5196 H H   . SER . . 19 ? -19.908 -30.488 -5.839 1.00  98.27 0 J 1
ATOM   5197 H HA  . SER . . 19 ? -18.440 -29.497 -8.181 1.00  98.27 0 J 1
ATOM   5198 H HB2 . SER . . 19 ? -19.131 -31.754 -8.834 1.00  98.27 0 J 1
ATOM   5199 H HB3 . SER . . 19 ? -20.032 -30.531 -9.743 1.00  98.27 0 J 1
ATOM   5200 H HG  . SER . . 19 ? -21.304 -32.305 -8.846 1.00  98.27 0 J 1
ATOM   5201 N N   . GLY . . 20 ? -20.399 -27.901 -8.708 1.00  98.09 0 J 1
ATOM   5202 C CA  . GLY . . 20 ? -21.333 -26.787 -8.783 1.00  98.09 0 J 1
ATOM   5203 C C   . GLY . . 20 ? -20.875 -25.732 -9.774 1.00  98.09 0 J 1
ATOM   5204 O O   . GLY . . 20 ? -20.178 -26.029 -10.743 1.00  98.09 0 J 1
ATOM   5205 H H   . GLY . . 20 ? -19.727 -28.004 -9.454 1.00  98.09 0 J 1
ATOM   5206 H HA2 . GLY . . 20 ? -21.425 -26.327 -7.798 1.00  98.09 0 J 1
ATOM   5207 H HA3 . GLY . . 20 ? -22.315 -27.151 -9.086 1.00  98.09 0 J 1
ATOM   5208 N N   . LEU . . 21 ? -21.268 -24.493 -9.503 1.00  98.26 0 J 1
ATOM   5209 C CA  . LEU . . 21 ? -20.841 -23.314 -10.242 1.00  98.26 0 J 1
ATOM   5210 C C   . LEU . . 21 ? -20.079 -22.394 -9.294 1.00  98.26 0 J 1
ATOM   5211 O O   . LEU . . 21 ? -20.467 -22.238 -8.135 1.00  98.26 0 J 1
ATOM   5212 C CB  . LEU . . 21 ? -22.056 -22.597 -10.855 1.00  98.26 0 J 1
ATOM   5213 C CG  . LEU . . 21 ? -22.954 -23.471 -11.748 1.00  98.26 0 J 1
ATOM   5214 C CD1 . LEU . . 21 ? -24.118 -22.634 -12.276 1.00  98.26 0 J 1
ATOM   5215 C CD2 . LEU . . 21 ? -22.205 -24.064 -12.940 1.00  98.26 0 J 1
ATOM   5216 H H   . LEU . . 21 ? -21.763 -24.320 -8.640 1.00  98.26 0 J 1
ATOM   5217 H HA  . LEU . . 21 ? -20.162 -23.600 -11.046 1.00  98.26 0 J 1
ATOM   5218 H HB2 . LEU . . 21 ? -22.665 -22.198 -10.043 1.00  98.26 0 J 1
ATOM   5219 H HB3 . LEU . . 21 ? -21.694 -21.752 -11.441 1.00  98.26 0 J 1
ATOM   5220 H HG  . LEU . . 21 ? -23.373 -24.288 -11.159 1.00  98.26 0 J 1
ATOM   5221 H HD11 . LEU . . 21 ? -23.739 -21.814 -12.886 1.00  98.26 0 J 1
ATOM   5222 H HD12 . LEU . . 21 ? -24.687 -22.223 -11.441 1.00  98.26 0 J 1
ATOM   5223 H HD13 . LEU . . 21 ? -24.776 -23.255 -12.883 1.00  98.26 0 J 1
ATOM   5224 H HD21 . LEU . . 21 ? -21.715 -23.272 -13.507 1.00  98.26 0 J 1
ATOM   5225 H HD22 . LEU . . 21 ? -21.449 -24.770 -12.595 1.00  98.26 0 J 1
ATOM   5226 H HD23 . LEU . . 21 ? -22.897 -24.598 -13.592 1.00  98.26 0 J 1
ATOM   5227 N N   . GLU . . 22 ? -19.024 -21.771 -9.798 1.00  98.16 0 J 1
ATOM   5228 C CA  . GLU . . 22 ? -18.245 -20.770 -9.079 1.00  98.16 0 J 1
ATOM   5229 C C   . GLU . . 22 ? -18.347 -19.440 -9.820 1.00  98.16 0 J 1
ATOM   5230 O O   . GLU . . 22 ? -18.088 -19.356 -11.024 1.00  98.16 0 J 1
ATOM   5231 C CB  . GLU . . 22 ? -16.799 -21.248 -8.939 1.00  98.16 0 J 1
ATOM   5232 C CG  . GLU . . 22 ? -15.949 -20.360 -8.024 1.00  98.16 0 J 1
ATOM   5233 C CD  . GLU . . 22 ? -14.500 -20.869 -7.923 1.00  98.16 0 J 1
ATOM   5234 O OE1 . GLU . . 22 ? -13.777 -20.404 -7.021 1.00  98.16 0 J 1
ATOM   5235 O OE2 . GLU . . 22 ? -14.094 -21.712 -8.758 1.00  98.16 -1 J 1
ATOM   5236 H H   . GLU . . 22 ? -18.765 -21.953 -10.757 1.00  98.16 0 J 1
ATOM   5237 H HA  . GLU . . 22 ? -18.646 -20.641 -8.074 1.00  98.16 0 J 1
ATOM   5238 H HB2 . GLU . . 22 ? -16.807 -22.239 -8.488 1.00  98.16 0 J 1
ATOM   5239 H HB3 . GLU . . 22 ? -16.350 -21.308 -9.931 1.00  98.16 0 J 1
ATOM   5240 H HG2 . GLU . . 22 ? -15.955 -19.336 -8.402 1.00  98.16 0 J 1
ATOM   5241 H HG3 . GLU . . 22 ? -16.404 -20.352 -7.034 1.00  98.16 0 J 1
ATOM   5242 N N   . ARG . . 23 ? -18.742 -18.391 -9.099 1.00  97.72 0 J 1
ATOM   5243 C CA  . ARG . . 23 ? -18.721 -17.026 -9.616 1.00  97.72 0 J 1
ATOM   5244 C C   . ARG . . 23 ? -17.358 -16.429 -9.305 1.00  97.72 0 J 1
ATOM   5245 O O   . ARG . . 23 ? -17.033 -16.239 -8.138 1.00  97.72 0 J 1
ATOM   5246 C CB  . ARG . . 23 ? -19.866 -16.220 -8.998 1.00  97.72 0 J 1
ATOM   5247 C CG  . ARG . . 23 ? -19.961 -14.831 -9.647 1.00  97.72 0 J 1
ATOM   5248 C CD  . ARG . . 23 ? -21.005 -13.969 -8.936 1.00  97.72 0 J 1
ATOM   5249 N NE  . ARG . . 23 ? -20.523 -13.544 -7.606 1.00  97.72 0 J 1
ATOM   5250 C CZ  . ARG . . 23 ? -20.949 -12.522 -6.891 1.00  97.72 0 J 1
ATOM   5251 N NH1 . ARG . . 23 ? -21.971 -11.806 -7.280 1.00  97.72 1 J 1
ATOM   5252 N NH2 . ARG . . 23 ? -20.348 -12.192 -5.781 1.00  97.72 0 J 1
ATOM   5253 H H   . ARG . . 23 ? -18.877 -18.520 -8.105 1.00  97.72 0 J 1
ATOM   5254 H HA  . ARG . . 23 ? -18.851 -17.044 -10.698 1.00  97.72 0 J 1
ATOM   5255 H HB2 . ARG . . 23 ? -20.805 -16.748 -9.160 1.00  97.72 0 J 1
ATOM   5256 H HB3 . ARG . . 23 ? -19.700 -16.125 -7.924 1.00  97.72 0 J 1
ATOM   5257 H HG2 . ARG . . 23 ? -20.252 -14.952 -10.691 1.00  97.72 0 J 1
ATOM   5258 H HG3 . ARG . . 23 ? -18.999 -14.322 -9.613 1.00  97.72 0 J 1
ATOM   5259 H HD2 . ARG . . 23 ? -21.189 -13.093 -9.556 1.00  97.72 0 J 1
ATOM   5260 H HD3 . ARG . . 23 ? -21.932 -14.534 -8.838 1.00  97.72 0 J 1
ATOM   5261 H HE  . ARG . . 23 ? -19.715 -14.022 -7.233 1.00  97.72 0 J 1
ATOM   5262 H HH11 . ARG . . 23 ? -22.268 -11.020 -6.718 1.00  97.72 0 J 1
ATOM   5263 H HH12 . ARG . . 23 ? -22.459 -12.090 -8.118 1.00  97.72 0 J 1
ATOM   5264 H HH21 . ARG . . 23 ? -20.616 -11.385 -5.236 1.00  97.72 0 J 1
ATOM   5265 H HH22 . ARG . . 23 ? -19.447 -12.575 -5.531 1.00  97.72 0 J 1
ATOM   5266 N N   . CYS . . 24 ? -16.594 -16.111 -10.340 1.00  97.64 0 J 1
ATOM   5267 C CA  . CYS . . 24 ? -15.248 -15.594 -10.172 1.00  97.64 0 J 1
ATOM   5268 C C   . CYS . . 24 ? -15.279 -14.126 -9.771 1.00  97.64 0 J 1
ATOM   5269 O O   . CYS . . 24 ? -15.975 -13.311 -10.390 1.00  97.64 0 J 1
ATOM   5270 C CB  . CYS . . 24 ? -14.431 -15.782 -11.448 1.00  97.64 0 J 1
ATOM   5271 S SG  . CYS . . 24 ? -14.623 -17.391 -12.235 1.00  97.64 0 J 1
ATOM   5272 H H   . CYS . . 24 ? -16.939 -16.263 -11.277 1.00  97.64 0 J 1
ATOM   5273 H HA  . CYS . . 24 ? -14.761 -16.160 -9.377 1.00  97.64 0 J 1
ATOM   5274 H HB2 . CYS . . 24 ? -14.717 -15.007 -12.159 1.00  97.64 0 J 1
ATOM   5275 H HB3 . CYS . . 24 ? -13.378 -15.641 -11.202 1.00  97.64 0 J 1
ATOM   5276 N N   . GLU . . 25 ? -14.476 -13.800 -8.770 1.00  93.78 0 J 1
ATOM   5277 C CA  . GLU . . 25 ? -14.225 -12.439 -8.320 1.00  93.78 0 J 1
ATOM   5278 C C   . GLU . . 25 ? -12.837 -12.015 -8.804 1.00  93.78 0 J 1
ATOM   5279 O O   . GLU . . 25 ? -11.926 -12.833 -8.908 1.00  93.78 0 J 1
ATOM   5280 C CB  . GLU . . 25 ? -14.434 -12.333 -6.798 1.00  93.78 0 J 1
ATOM   5281 C CG  . GLU . . 25 ? -15.877 -12.756 -6.453 1.00  93.78 0 J 1
ATOM   5282 C CD  . GLU . . 25 ? -16.335 -12.481 -5.017 1.00  93.78 0 J 1
ATOM   5283 O OE1 . GLU . . 25 ? -17.587 -12.505 -4.837 1.00  93.78 0 J 1
ATOM   5284 O OE2 . GLU . . 25 ? -15.479 -12.233 -4.142 1.00  93.78 -1 J 1
ATOM   5285 H H   . GLU . . 25 ? -13.920 -14.521 -8.333 1.00  93.78 0 J 1
ATOM   5286 H HA  . GLU . . 25 ? -14.944 -11.767 -8.787 1.00  93.78 0 J 1
ATOM   5287 H HB2 . GLU . . 25 ? -14.277 -11.296 -6.497 1.00  93.78 0 J 1
ATOM   5288 H HB3 . GLU . . 25 ? -13.723 -12.973 -6.278 1.00  93.78 0 J 1
ATOM   5289 H HG2 . GLU . . 25 ? -16.554 -12.234 -7.128 1.00  93.78 0 J 1
ATOM   5290 H HG3 . GLU . . 25 ? -15.993 -13.825 -6.641 1.00  93.78 0 J 1
ATOM   5291 N N   . GLY . . 26 ? -12.702 -10.748 -9.185 1.00  86.62 0 J 1
ATOM   5292 C CA  . GLY . . 26 ? -11.492 -10.221 -9.797 1.00  86.62 0 J 1
ATOM   5293 C C   . GLY . . 26 ? -11.363 -8.730 -9.579 1.00  86.62 0 J 1
ATOM   5294 O O   . GLY . . 26 ? -12.362 -8.032 -9.392 1.00  86.62 0 J 1
ATOM   5295 H H   . GLY . . 26 ? -13.444 -10.086 -9.008 1.00  86.62 0 J 1
ATOM   5296 H HA2 . GLY . . 26 ? -11.517 -10.378 -10.875 1.00  86.62 0 J 1
ATOM   5297 H HA3 . GLY . . 26 ? -10.615 -10.722 -9.383 1.00  86.62 0 J 1
ATOM   5298 N N   . GLU . . 27 ? -10.123 -8.260 -9.616 1.00  88.38 0 J 1
ATOM   5299 C CA  . GLU . . 27 ? -9.799 -6.839 -9.578 1.00  88.38 0 J 1
ATOM   5300 C C   . GLU . . 27 ? -10.304 -6.116 -10.834 1.00  88.38 0 J 1
ATOM   5301 O O   . GLU . . 27 ? -10.605 -6.718 -11.871 1.00  88.38 0 J 1
ATOM   5302 C CB  . GLU . . 27 ? -8.283 -6.659 -9.432 1.00  88.38 0 J 1
ATOM   5303 C CG  . GLU . . 27 ? -7.748 -7.140 -8.074 1.00  88.38 0 J 1
ATOM   5304 C CD  . GLU . . 27 ? -6.212 -7.135 -8.006 1.00  88.38 0 J 1
ATOM   5305 O OE1 . GLU . . 27 ? -5.687 -7.710 -7.027 1.00  88.38 0 J 1
ATOM   5306 O OE2 . GLU . . 27 ? -5.564 -6.614 -8.945 1.00  88.38 -1 J 1
ATOM   5307 H H   . GLU . . 27 ? -9.360 -8.903 -9.766 1.00  88.38 0 J 1
ATOM   5308 H HA  . GLU . . 27 ? -10.285 -6.386 -8.713 1.00  88.38 0 J 1
ATOM   5309 H HB2 . GLU . . 27 ? -7.798 -7.224 -10.229 1.00  88.38 0 J 1
ATOM   5310 H HB3 . GLU . . 27 ? -8.034 -5.605 -9.548 1.00  88.38 0 J 1
ATOM   5311 H HG2 . GLU . . 27 ? -8.099 -8.155 -7.892 1.00  88.38 0 J 1
ATOM   5312 H HG3 . GLU . . 27 ? -8.153 -6.496 -7.293 1.00  88.38 0 J 1
ATOM   5313 N N   . GLN . . 28 ? -10.387 -4.791 -10.737 1.00  84.63 0 J 1
ATOM   5314 C CA  . GLN . . 28 ? -10.744 -3.956 -11.872 1.00  84.63 0 J 1
ATOM   5315 C C   . GLN . . 28 ? -9.694 -4.083 -12.987 1.00  84.63 0 J 1
ATOM   5316 O O   . GLN . . 28 ? -8.498 -4.181 -12.725 1.00  84.63 0 J 1
ATOM   5317 C CB  . GLN . . 28 ? -10.946 -2.517 -11.383 1.00  84.63 0 J 1
ATOM   5318 C CG  . GLN . . 28 ? -11.582 -1.646 -12.470 1.00  84.63 0 J 1
ATOM   5319 C CD  . GLN . . 28 ? -11.899 -0.233 -12.004 1.00  84.63 0 J 1
ATOM   5320 N NE2 . GLN . . 28 ? -12.098  0.673 -12.933 1.00  84.63 0 J 1
ATOM   5321 O OE1 . GLN . . 28 ? -12.005  0.085 -10.831 1.00  84.63 0 J 1
ATOM   5322 H H   . GLN . . 28 ? -10.045 -4.340 -9.900 1.00  84.63 0 J 1
ATOM   5323 H HA  . GLN . . 28 ? -11.695 -4.321 -12.262 1.00  84.63 0 J 1
ATOM   5324 H HB2 . GLN . . 28 ? -11.607 -2.531 -10.516 1.00  84.63 0 J 1
ATOM   5325 H HB3 . GLN . . 28 ? -9.987 -2.091 -11.086 1.00  84.63 0 J 1
ATOM   5326 H HG2 . GLN . . 28 ? -10.894 -1.574 -13.312 1.00  84.63 0 J 1
ATOM   5327 H HG3 . GLN . . 28 ? -12.505 -2.107 -12.819 1.00  84.63 0 J 1
ATOM   5328 H HE21 . GLN . . 28 ? -11.804  0.448 -13.872 1.00  84.63 0 J 1
ATOM   5329 H HE22 . GLN . . 28 ? -12.192  1.624 -12.603 1.00  84.63 0 J 1
ATOM   5330 N N   . ASP . . 29 ? -10.159 -4.098 -14.237 1.00  87.73 0 J 1
ATOM   5331 C CA  . ASP . . 29 ? -9.335 -4.204 -15.450 1.00  87.73 0 J 1
ATOM   5332 C C   . ASP . . 29 ? -8.504 -5.499 -15.576 1.00  87.73 0 J 1
ATOM   5333 O O   . ASP . . 29 ? -7.635 -5.594 -16.444 1.00  87.73 0 J 1
ATOM   5334 C CB  . ASP . . 29 ? -8.517 -2.913 -15.657 1.00  87.73 0 J 1
ATOM   5335 C CG  . ASP . . 29 ? -9.389 -1.652 -15.586 1.00  87.73 0 J 1
ATOM   5336 O OD1 . ASP . . 29 ? -10.526 -1.691 -16.116 1.00  87.73 0 J 1
ATOM   5337 O OD2 . ASP . . 29 ? -8.944 -0.653 -14.982 1.00  87.73 -1 J 1
ATOM   5338 H H   . ASP . . 29 ? -11.142 -3.917 -14.379 1.00  87.73 0 J 1
ATOM   5339 H HA  . ASP . . 29 ? -10.034 -4.245 -16.284 1.00  87.73 0 J 1
ATOM   5340 H HB2 . ASP . . 29 ? -7.729 -2.855 -14.906 1.00  87.73 0 J 1
ATOM   5341 H HB3 . ASP . . 29 ? -8.043 -2.946 -16.638 1.00  87.73 0 J 1
ATOM   5342 N N   . LYS . . 30 ? -8.797 -6.523 -14.760 1.00  95.10 0 J 1
ATOM   5343 C CA  . LYS . . 30 ? -8.190 -7.858 -14.852 1.00  95.10 0 J 1
ATOM   5344 C C   . LYS . . 30 ? -9.092 -8.864 -15.547 1.00  95.10 0 J 1
ATOM   5345 O O   . LYS . . 30 ? -10.317 -8.858 -15.385 1.00  95.10 0 J 1
ATOM   5346 C CB  . LYS . . 30 ? -7.743 -8.352 -13.466 1.00  95.10 0 J 1
ATOM   5347 C CG  . LYS . . 30 ? -6.667 -7.472 -12.812 1.00  95.10 0 J 1
ATOM   5348 C CD  . LYS . . 30 ? -5.423 -7.323 -13.688 1.00  95.10 0 J 1
ATOM   5349 C CE  . LYS . . 30 ? -4.439 -6.354 -13.055 1.00  95.10 0 J 1
ATOM   5350 N NZ  . LYS . . 30 ? -3.371 -6.060 -14.029 1.00  95.10 1 J 1
ATOM   5351 H H   . LYS . . 30 ? -9.481 -6.370 -14.034 1.00  95.10 0 J 1
ATOM   5352 H HA  . LYS . . 30 ? -7.312 -7.805 -15.497 1.00  95.10 0 J 1
ATOM   5353 H HB2 . LYS . . 30 ? -8.609 -8.398 -12.805 1.00  95.10 0 J 1
ATOM   5354 H HB3 . LYS . . 30 ? -7.346 -9.363 -13.563 1.00  95.10 0 J 1
ATOM   5355 H HG2 . LYS . . 30 ? -7.085 -6.486 -12.604 1.00  95.10 0 J 1
ATOM   5356 H HG3 . LYS . . 30 ? -6.372 -7.927 -11.867 1.00  95.10 0 J 1
ATOM   5357 H HD2 . LYS . . 30 ? -5.696 -6.914 -14.661 1.00  95.10 0 J 1
ATOM   5358 H HD3 . LYS . . 30 ? -4.954 -8.298 -13.824 1.00  95.10 0 J 1
ATOM   5359 H HE2 . LYS . . 30 ? -4.037 -6.787 -12.139 1.00  95.10 0 J 1
ATOM   5360 H HE3 . LYS . . 30 ? -4.967 -5.440 -12.787 1.00  95.10 0 J 1
ATOM   5361 H HZ1 . LYS . . 30 ? -2.907 -6.912 -14.311 1.00  95.10 0 J 1
ATOM   5362 H HZ2 . LYS . . 30 ? -2.680 -5.462 -13.598 1.00  95.10 0 J 1
ATOM   5363 H HZ3 . LYS . . 30 ? -3.754 -5.591 -14.836 1.00  95.10 0 J 1
ATOM   5364 N N   . ARG . . 31 ? -8.474 -9.742 -16.339 1.00  96.13 0 J 1
ATOM   5365 C CA  . ARG . . 31 ? -9.183 -10.834 -17.010 1.00  96.13 0 J 1
ATOM   5366 C C   . ARG . . 31 ? -9.499 -11.953 -16.020 1.00  96.13 0 J 1
ATOM   5367 O O   . ARG . . 31 ? -8.831 -12.123 -15.003 1.00  96.13 0 J 1
ATOM   5368 C CB  . ARG . . 31 ? -8.405 -11.341 -18.229 1.00  96.13 0 J 1
ATOM   5369 C CG  . ARG . . 31 ? -8.172 -10.249 -19.285 1.00  96.13 0 J 1
ATOM   5370 C CD  . ARG . . 31 ? -7.772 -10.926 -20.598 1.00  96.13 0 J 1
ATOM   5371 N NE  . ARG . . 31 ? -7.307 -9.983 -21.629 1.00  96.13 0 J 1
ATOM   5372 C CZ  . ARG . . 31 ? -7.180 -10.296 -22.910 1.00  96.13 0 J 1
ATOM   5373 N NH1 . ARG . . 31 ? -7.576 -11.441 -23.401 1.00  96.13 1 J 1
ATOM   5374 N NH2 . ARG . . 31 ? -6.647 -9.452 -23.747 1.00  96.13 0 J 1
ATOM   5375 H H   . ARG . . 31 ? -7.464 -9.733 -16.343 1.00  96.13 0 J 1
ATOM   5376 H HA  . ARG . . 31 ? -10.140 -10.449 -17.363 1.00  96.13 0 J 1
ATOM   5377 H HB2 . ARG . . 31 ? -7.442 -11.737 -17.907 1.00  96.13 0 J 1
ATOM   5378 H HB3 . ARG . . 31 ? -8.975 -12.153 -18.680 1.00  96.13 0 J 1
ATOM   5379 H HG2 . ARG . . 31 ? -9.086 -9.678 -19.445 1.00  96.13 0 J 1
ATOM   5380 H HG3 . ARG . . 31 ? -7.376 -9.585 -18.951 1.00  96.13 0 J 1
ATOM   5381 H HD2 . ARG . . 31 ? -6.976 -11.644 -20.396 1.00  96.13 0 J 1
ATOM   5382 H HD3 . ARG . . 31 ? -8.633 -11.482 -20.970 1.00  96.13 0 J 1
ATOM   5383 H HE  . ARG . . 31 ? -6.928 -9.103 -21.308 1.00  96.13 0 J 1
ATOM   5384 H HH11 . ARG . . 31 ? -8.077 -12.098 -22.819 1.00  96.13 0 J 1
ATOM   5385 H HH12 . ARG . . 31 ? -7.556 -11.670 -24.384 1.00  96.13 0 J 1
ATOM   5386 H HH21 . ARG . . 31 ? -6.504 -9.797 -24.684 1.00  96.13 0 J 1
ATOM   5387 H HH22 . ARG . . 31 ? -6.219 -8.600 -23.410 1.00  96.13 0 J 1
ATOM   5388 N N   . LEU . . 32 ? -10.562 -12.698 -16.315 1.00  97.42 0 J 1
ATOM   5389 C CA  . LEU . . 32 ? -11.042 -13.800 -15.483 1.00  97.42 0 J 1
ATOM   5390 C C   . LEU . . 32 ? -11.231 -15.052 -16.324 1.00  97.42 0 J 1
ATOM   5391 O O   . LEU . . 32 ? -11.974 -15.053 -17.318 1.00  97.42 0 J 1
ATOM   5392 C CB  . LEU . . 32 ? -12.357 -13.424 -14.780 1.00  97.42 0 J 1
ATOM   5393 C CG  . LEU . . 32 ? -12.207 -12.391 -13.653 1.00  97.42 0 J 1
ATOM   5394 C CD1 . LEU . . 32 ? -13.594 -11.872 -13.260 1.00  97.42 0 J 1
ATOM   5395 C CD2 . LEU . . 32 ? -11.552 -13.023 -12.423 1.00  97.42 0 J 1
ATOM   5396 H H   . LEU . . 32 ? -10.990 -12.558 -17.219 1.00  97.42 0 J 1
ATOM   5397 H HA  . LEU . . 32 ? -10.289 -14.033 -14.730 1.00  97.42 0 J 1
ATOM   5398 H HB2 . LEU . . 32 ? -13.045 -13.039 -15.532 1.00  97.42 0 J 1
ATOM   5399 H HB3 . LEU . . 32 ? -12.786 -14.329 -14.351 1.00  97.42 0 J 1
ATOM   5400 H HG  . LEU . . 32 ? -11.606 -11.549 -13.998 1.00  97.42 0 J 1
ATOM   5401 H HD11 . LEU . . 32 ? -14.217 -12.691 -12.896 1.00  97.42 0 J 1
ATOM   5402 H HD12 . LEU . . 32 ? -13.475 -11.139 -12.462 1.00  97.42 0 J 1
ATOM   5403 H HD13 . LEU . . 32 ? -14.056 -11.386 -14.119 1.00  97.42 0 J 1
ATOM   5404 H HD21 . LEU . . 32 ? -11.296 -12.252 -11.697 1.00  97.42 0 J 1
ATOM   5405 H HD22 . LEU . . 32 ? -10.619 -13.519 -12.691 1.00  97.42 0 J 1
ATOM   5406 H HD23 . LEU . . 32 ? -12.217 -13.743 -11.948 1.00  97.42 0 J 1
ATOM   5407 N N   . HIS . . 33 ? -10.616 -16.129 -15.856 1.00  98.58 0 J 1
ATOM   5408 C CA  . HIS . . 33 ? -10.514 -17.387 -16.571 1.00  98.58 0 J 1
ATOM   5409 C C   . HIS . . 33 ? -11.181 -18.510 -15.782 1.00  98.58 0 J 1
ATOM   5410 O O   . HIS . . 33 ? -11.463 -18.393 -14.587 1.00  98.58 0 J 1
ATOM   5411 C CB  . HIS . . 33 ? -9.031 -17.656 -16.864 1.00  98.58 0 J 1
ATOM   5412 C CG  . HIS . . 33 ? -8.364 -16.497 -17.552 1.00  98.58 0 J 1
ATOM   5413 C CD2 . HIS . . 33 ? -7.559 -15.570 -16.949 1.00  98.58 0 J 1
ATOM   5414 N ND1 . HIS . . 33 ? -8.551 -16.090 -18.853 1.00  98.58 0 J 1
ATOM   5415 C CE1 . HIS . . 33 ? -7.876 -14.942 -19.026 1.00  98.58 0 J 1
ATOM   5416 N NE2 . HIS . . 33 ? -7.263 -14.584 -17.890 1.00  98.58 0 J 1
ATOM   5417 H H   . HIS . . 33 ? -10.066 -16.054 -15.012 1.00  98.58 0 J 1
ATOM   5418 H HA  . HIS . . 33 ? -11.027 -17.306 -17.529 1.00  98.58 0 J 1
ATOM   5419 H HB2 . HIS . . 33 ? -8.918 -18.553 -17.474 1.00  98.58 0 J 1
ATOM   5420 H HB3 . HIS . . 33 ? -8.506 -17.816 -15.921 1.00  98.58 0 J 1
ATOM   5421 H HD1 . HIS . . 33 ? -9.021 -16.605 -19.585 1.00  98.58 0 J 1
ATOM   5422 H HD2 . HIS . . 33 ? -7.264 -15.571 -15.909 1.00  98.58 0 J 1
ATOM   5423 H HE1 . HIS . . 33 ? -7.826 -14.390 -19.953 1.00  98.58 0 J 1
ATOM   5424 N N   . CYS . . 34 ? -11.436 -19.609 -16.474 1.00  98.89 0 J 1
ATOM   5425 C CA  . CYS . . 34 ? -11.750 -20.882 -15.851 1.00  98.89 0 J 1
ATOM   5426 C C   . CYS . . 34 ? -10.603 -21.852 -16.100 1.00  98.89 0 J 1
ATOM   5427 O O   . CYS . . 34 ? -9.920 -21.743 -17.117 1.00  98.89 0 J 1
ATOM   5428 C CB  . CYS . . 34 ? -13.056 -21.443 -16.411 1.00  98.89 0 J 1
ATOM   5429 S SG  . CYS . . 34 ? -14.491 -20.351 -16.381 1.00  98.89 0 J 1
ATOM   5430 H H   . CYS . . 34 ? -11.155 -19.630 -17.443 1.00  98.89 0 J 1
ATOM   5431 H HA  . CYS . . 34 ? -11.861 -20.752 -14.774 1.00  98.89 0 J 1
ATOM   5432 H HB2 . CYS . . 34 ? -12.885 -21.762 -17.439 1.00  98.89 0 J 1
ATOM   5433 H HB3 . CYS . . 34 ? -13.302 -22.319 -15.810 1.00  98.89 0 J 1
ATOM   5434 N N   . TYR . . 35 ? -10.443 -22.838 -15.225 1.00  98.86 0 J 1
ATOM   5435 C CA  . TYR . . 35 ? -9.488 -23.922 -15.427 1.00  98.86 0 J 1
ATOM   5436 C C   . TYR . . 35 ? -10.110 -25.292 -15.168 1.00  98.86 0 J 1
ATOM   5437 O O   . TYR . . 35 ? -11.145 -25.420 -14.499 1.00  98.86 0 J 1
ATOM   5438 C CB  . TYR . . 35 ? -8.228 -23.704 -14.578 1.00  98.86 0 J 1
ATOM   5439 C CG  . TYR . . 35 ? -8.359 -24.192 -13.149 1.00  98.86 0 J 1
ATOM   5440 C CD1 . TYR . . 35 ? -9.074 -23.434 -12.205 1.00  98.86 0 J 1
ATOM   5441 C CD2 . TYR . . 35 ? -7.811 -25.436 -12.785 1.00  98.86 0 J 1
ATOM   5442 C CE1 . TYR . . 35 ? -9.228 -23.907 -10.890 1.00  98.86 0 J 1
ATOM   5443 C CE2 . TYR . . 35 ? -7.959 -25.917 -11.471 1.00  98.86 0 J 1
ATOM   5444 C CZ  . TYR . . 35 ? -8.665 -25.149 -10.524 1.00  98.86 0 J 1
ATOM   5445 O OH  . TYR . . 35 ? -8.824 -25.608 -9.257 1.00  98.86 0 J 1
ATOM   5446 H H   . TYR . . 35 ? -11.013 -22.849 -14.391 1.00  98.86 0 J 1
ATOM   5447 H HA  . TYR . . 35 ? -9.176 -23.920 -16.472 1.00  98.86 0 J 1
ATOM   5448 H HB2 . TYR . . 35 ? -7.405 -24.243 -15.046 1.00  98.86 0 J 1
ATOM   5449 H HB3 . TYR . . 35 ? -7.947 -22.650 -14.592 1.00  98.86 0 J 1
ATOM   5450 H HD1 . TYR . . 35 ? -9.493 -22.478 -12.484 1.00  98.86 0 J 1
ATOM   5451 H HD2 . TYR . . 35 ? -7.272 -26.023 -13.515 1.00  98.86 0 J 1
ATOM   5452 H HE1 . TYR . . 35 ? -9.769 -23.312 -10.169 1.00  98.86 0 J 1
ATOM   5453 H HE2 . TYR . . 35 ? -7.545 -26.872 -11.186 1.00  98.86 0 J 1
ATOM   5454 H HH  . TYR . . 35 ? -9.347 -24.996 -8.735 1.00  98.86 0 J 1
ATOM   5455 N N   . ALA . . 36 ? -9.455 -26.323 -15.687 1.00  98.91 0 J 1
ATOM   5456 C CA  . ALA . . 36 ? -9.703 -27.707 -15.325 1.00  98.91 0 J 1
ATOM   5457 C C   . ALA . . 36 ? -8.384 -28.455 -15.152 1.00  98.91 0 J 1
ATOM   5458 O O   . ALA . . 36 ? -7.436 -28.232 -15.901 1.00  98.91 0 J 1
ATOM   5459 C CB  . ALA . . 36 ? -10.590 -28.369 -16.389 1.00  98.91 0 J 1
ATOM   5460 H H   . ALA . . 36 ? -8.629 -26.132 -16.235 1.00  98.91 0 J 1
ATOM   5461 H HA  . ALA . . 36 ? -10.212 -27.731 -14.362 1.00  98.91 0 J 1
ATOM   5462 H HB1 . ALA . . 36 ? -10.098 -28.317 -17.361 1.00  98.91 0 J 1
ATOM   5463 H HB2 . ALA . . 36 ? -11.551 -27.858 -16.446 1.00  98.91 0 J 1
ATOM   5464 H HB3 . ALA . . 36 ? -10.748 -29.416 -16.135 1.00  98.91 0 J 1
ATOM   5465 N N   . SER . . 37 ? -8.354 -29.371 -14.189 1.00  98.81 0 J 1
ATOM   5466 C CA  . SER . . 37 ? -7.256 -30.304 -13.985 1.00  98.81 0 J 1
ATOM   5467 C C   . SER . . 37 ? -7.754 -31.731 -13.780 1.00  98.81 0 J 1
ATOM   5468 O O   . SER . . 37 ? -8.816 -31.978 -13.195 1.00  98.81 0 J 1
ATOM   5469 C CB  . SER . . 37 ? -6.341 -29.850 -12.845 1.00  98.81 0 J 1
ATOM   5470 O OG  . SER . . 37 ? -7.013 -29.828 -11.596 1.00  98.81 0 J 1
ATOM   5471 H H   . SER . . 37 ? -9.116 -29.421 -13.528 1.00  98.81 0 J 1
ATOM   5472 H HA  . SER . . 37 ? -6.665 -30.303 -14.900 1.00  98.81 0 J 1
ATOM   5473 H HB2 . SER . . 37 ? -5.973 -28.850 -13.074 1.00  98.81 0 J 1
ATOM   5474 H HB3 . SER . . 37 ? -5.487 -30.524 -12.783 1.00  98.81 0 J 1
ATOM   5475 H HG  . SER . . 37 ? -6.444 -29.360 -10.979 1.00  98.81 0 J 1
ATOM   5476 N N   . TRP . . 38 ? -6.993 -32.688 -14.301 1.00  98.21 0 J 1
ATOM   5477 C CA  . TRP . . 38 ? -7.317 -34.110 -14.238 1.00  98.21 0 J 1
ATOM   5478 C C   . TRP . . 38 ? -6.056 -34.966 -14.304 1.00  98.21 0 J 1
ATOM   5479 O O   . TRP . . 38 ? -4.997 -34.529 -14.748 1.00  98.21 0 J 1
ATOM   5480 C CB  . TRP . . 38 ? -8.299 -34.490 -15.360 1.00  98.21 0 J 1
ATOM   5481 C CG  . TRP . . 38 ? -7.772 -34.419 -16.758 1.00  98.21 0 J 1
ATOM   5482 C CD1 . TRP . . 38 ? -7.278 -35.453 -17.476 1.00  98.21 0 J 1
ATOM   5483 C CD2 . TRP . . 38 ? -7.647 -33.244 -17.610 1.00  98.21 0 J 1
ATOM   5484 C CE2 . TRP . . 38 ? -7.090 -33.651 -18.859 1.00  98.21 0 J 1
ATOM   5485 C CE3 . TRP . . 38 ? -7.933 -31.873 -17.447 1.00  98.21 0 J 1
ATOM   5486 N NE1 . TRP . . 38 ? -6.867 -35.003 -18.716 1.00  98.21 0 J 1
ATOM   5487 C CZ2 . TRP . . 38 ? -6.841 -32.743 -19.899 1.00  98.21 0 J 1
ATOM   5488 C CZ3 . TRP . . 38 ? -7.667 -30.953 -18.474 1.00  98.21 0 J 1
ATOM   5489 C CH2 . TRP . . 38 ? -7.139 -31.385 -19.703 1.00  98.21 0 J 1
ATOM   5490 H H   . TRP . . 38 ? -6.134 -32.422 -14.763 1.00  98.21 0 J 1
ATOM   5491 H HA  . TRP . . 38 ? -7.803 -34.317 -13.284 1.00  98.21 0 J 1
ATOM   5492 H HB2 . TRP . . 38 ? -9.169 -33.838 -15.295 1.00  98.21 0 J 1
ATOM   5493 H HB3 . TRP . . 38 ? -8.652 -35.508 -15.193 1.00  98.21 0 J 1
ATOM   5494 H HD1 . TRP . . 38 ? -7.198 -36.470 -17.117 1.00  98.21 0 J 1
ATOM   5495 H HE1 . TRP . . 38 ? -6.356 -35.569 -19.378 1.00  98.21 0 J 1
ATOM   5496 H HE3 . TRP . . 38 ? -8.351 -31.524 -16.514 1.00  98.21 0 J 1
ATOM   5497 H HZ2 . TRP . . 38 ? -6.407 -33.076 -20.830 1.00  98.21 0 J 1
[truncated: 252,202 more chars]
